# Supplementary material for: Autophagy degrades immunogenic endogenous retroelements induced by 5-azacytidine in acute myeloid leukemia
Source: Leukemia. 2024 Apr 16;38(5):1019–31. doi: 10.1038/s41375-024-02250-6 (PMC11073987; doi:10.1038/s41375-024-02250-6)
Supplement: Supplementary file 2 — Supplemental Table 1 [file 41375_2024_2250_MOESM2_ESM.xlsx]

## Sheet: DEG_THP1_all_genename
Gene.stable.ID	Gene.name	logFC	AveExpr	t	P.Value	adj.P.Val	B
ENSG00000000003	TSPAN6	-0.0235005	1.25575	-0.159168	0.877322	0.933997	-6.79457
ENSG00000000419	DPM1	-0.148168	5.958	-2.57718	0.0316597	0.103329	-4.95516
ENSG00000000457	SCYL3	0.208431	4.15483	2.64254	0.0285447	0.0957752	-4.63782
ENSG00000000460	C1orf112	0.234413	5.5971	2.9723	0.0169887	0.067024	-4.29231
ENSG00000000938	FGR	0.92404	5.03649	9.95299	6.48859e-06	0.000717532	4.21413
ENSG00000000971	CFH	0.506536	-2.66417	1.29086	0.231362	0.408956	-5.01465
ENSG00000001036	FUCA2	0.0608221	7.1521	1.12905	0.290282	0.476919	-7.07906
ENSG00000001084	GCLC	0.319204	4.263	3.12259	0.0134491	0.0568549	-3.88417
ENSG00000001167	NFYA	-0.242326	7.10279	-3.91729	0.00408274	0.0248588	-2.88049
ENSG00000001460	STPG1	0.137637	3.5224	1.77298	0.112609	0.249256	-5.85721
ENSG00000001461	NIPAL3	0.121609	5.60929	1.27788	0.235689	0.414344	-6.82393
ENSG00000001497	LAS1L	-0.224799	5.38601	-4.15699	0.00289762	0.0195698	-2.41642
ENSG00000001561	ENPP4	0.177054	4.61585	1.42629	0.190102	0.357809	-6.52518
ENSG00000001617	SEMA3F	0.100288	3.61765	0.93142	0.377793	0.565347	-6.90363
ENSG00000001626	CFTR	-0.86851	-3.15716	-1.96007	0.0841513	0.204631	-4.14187
ENSG00000001629	ANKIB1	0.0317076	5.69908	0.482002	0.642192	0.782165	-7.53655
ENSG00000001630	CYP51A1	-0.324795	5.78907	-4.14376	0.00295234	0.0197708	-2.46924
ENSG00000001631	KRIT1	0.12498	5.87191	2.23029	0.0549244	0.151727	-5.49836
ENSG00000002016	RAD52	0.0682412	3.83662	0.769114	0.463034	0.641703	-7.08923
ENSG00000002079	MYH16	-0.143468	-3.1824	-0.226971	0.825908	0.902351	-5.6404
ENSG00000002330	BAD	-0.192365	2.71094	-1.83464	0.102353	0.233715	-5.59002
ENSG00000002549	LAP3	-0.256699	4.80932	-3.56994	0.00680681	0.0353186	-3.25586
ENSG00000002586	CD99	-0.145992	6.05795	-1.35767	0.210136	0.383526	-6.7593
ENSG00000002587	HS3ST1	0.256512	-2.14827	0.712886	0.495363	0.668286	-5.65201
ENSG00000002726	AOC1	-0.158928	4.03205	-1.01535	0.338468	0.526321	-6.90311
ENSG00000002746	HECW1	0.0839058	-1.57694	0.297129	0.77363	0.871598	-6.0137
ENSG00000002822	MAD1L1	-0.760637	4.13132	-8.96857	1.44677e-05	0.000981101	3.44734
ENSG00000002834	LASP1	-0.10079	8.14149	-1.18076	0.270254	0.454509	-7.05833
ENSG00000002919	SNX11	0.162732	4.88678	2.39133	0.0425294	0.127085	-5.14876
ENSG00000002933	TMEM176A	1.54194	0.479776	5.3717	0.000579805	0.00700999	0.114486
ENSG00000003056	M6PR	-0.0922512	8.46271	-2.0009	0.0789248	0.195534	-5.96249
ENSG00000003096	KLHL13	-0.384245	0.0502217	-1.81132	0.106125	0.239202	-4.99078
ENSG00000003137	CYP26B1	1.67733	-1.97514	4.0832	0.00321734	0.0210199	-1.40893
ENSG00000003147	ICA1	0.0618168	3.66856	0.843096	0.422678	0.606694	-6.99408
ENSG00000003249	DBNDD1	0.231162	-0.258883	1.07296	0.313329	0.501831	-5.83209
ENSG00000003393	ALS2	0.187309	5.38239	2.81809	0.0216348	0.0794232	-4.52155
ENSG00000003400	CASP10	0.0348975	4.84804	0.363993	0.724913	0.840331	-7.50133
ENSG00000003402	CFLAR	0.310634	6.99366	3.24757	0.0110932	0.0498068	-3.92861
ENSG00000003436	TFPI	0.218845	3.99779	2.82677	0.0213415	0.0785379	-4.31437
ENSG00000003509	NDUFAF7	-0.07048	3.74565	-0.691969	0.507748	0.679093	-7.13075
ENSG00000003756	RBM5	0.0213696	7.6435	0.346877	0.737269	0.848178	-7.69404
ENSG00000003987	MTMR7	0.365895	1.12814	2.23231	0.0547491	0.151352	-4.62094
ENSG00000003989	SLC7A2	-0.250398	4.16779	-3.38167	0.00903981	0.0432262	-3.4572
ENSG00000004059	ARF5	0.0668523	4.66538	1.20212	0.262312	0.44541	-6.80509
ENSG00000004139	SARM1	0.284626	2.79546	2.44273	0.0391937	0.119962	-4.67855
ENSG00000004142	POLDIP2	-0.363304	6.35791	-7.59785	5.03527e-05	0.00178484	1.89823
ENSG00000004399	PLXND1	-0.173774	6.93596	-2.57926	0.0315554	0.103101	-5.00104
ENSG00000004455	AK2	-0.186761	9.53014	-4.25788	0.00251446	0.0177827	-2.44372
ENSG00000004468	CD38	-0.0481743	7.28679	-0.796249	0.447943	0.62848	-7.40577
ENSG00000004478	FKBP4	-0.195548	7.87727	-1.89125	0.0937178	0.219945	-6.10619
ENSG00000004487	KDM1A	-0.384193	7.66688	-7.66812	4.70369e-05	0.0017546	1.92382
ENSG00000004534	RBM6	-0.288025	6.81387	-5.13863	0.000776594	0.00843955	-1.09029
ENSG00000004660	CAMKK1	-0.0634314	2.30319	-0.486543	0.639102	0.780209	-6.93487
ENSG00000004700	RECQL	0.0991864	6.23823	1.24415	0.24725	0.428557	-6.90675
ENSG00000004766	VPS50	-0.144295	4.62951	-1.68973	0.127984	0.272628	-6.17361
ENSG00000004776	HSPB6	2.83394	-1.76921	6.28486	0.000198011	0.00372017	0.845853
ENSG00000004777	ARHGAP33	0.126238	2.46933	0.882095	0.402416	0.587908	-6.69046
ENSG00000004779	NDUFAB1	-0.410621	5.84344	-8.18072	2.90291e-05	0.00139851	2.52401
ENSG00000004799	PDK4	0.723599	-0.185586	1.76694	0.113664	0.250904	-4.98654
ENSG00000004809	SLC22A16	0.150355	5.73592	2.30209	0.0490081	0.140794	-5.37601
ENSG00000004838	ZMYND10	0.519664	1.27688	3.88519	0.00427723	0.0256719	-2.08216
ENSG00000004846	ABCB5	0.153647	-1.09412	0.533782	0.607413	0.757819	-6.04417
ENSG00000004848	ARX	0.885086	-2.70779	2.22186	0.055664	0.153147	-3.85089
ENSG00000004864	SLC25A13	-0.174004	5.22661	-2.83399	0.0211006	0.0779786	-4.48086
ENSG00000004866	ST7	-0.167358	4.33434	-2.28733	0.0501706	0.142939	-5.2329
ENSG00000004897	CDC27	-0.195485	7.58167	-3.54734	0.00704102	0.0360973	-3.47482
ENSG00000004939	SLC4A1	0.285622	0.18668	1.61699	0.142975	0.294581	-5.29056
ENSG00000004961	HCCS	-0.132171	3.75097	-1.33746	0.216375	0.390897	-6.48772
ENSG00000004975	DVL2	-0.0531439	4.75292	-0.80819	0.441407	0.622922	-7.2107
ENSG00000005007	UPF1	-0.181363	6.50739	-2.98709	0.0166011	0.0661187	-4.3261
ENSG00000005020	SKAP2	0.228689	6.5469	3.58343	0.00667098	0.0348283	-3.37635
ENSG00000005022	SLC25A5	-0.292637	7.10185	-4.31914	0.00230866	0.016842	-2.27277
ENSG00000005059	MCUB	0.404778	0.164634	2.35431	0.0451064	0.132793	-4.21097
ENSG00000005073	HOXA11	-0.420477	4.28232	-5.30162	0.000632554	0.00739612	-0.646952
ENSG00000005075	POLR2J	-0.115613	5.07686	-2.14769	0.0626059	0.166231	-5.55399
ENSG00000005100	DHX33	-0.245993	5.77944	-4.41748	0.00201524	0.0155412	-2.06103
ENSG00000005108	THSD7A	0.199896	6.72066	3.32069	0.00991909	0.0460348	-3.80053
ENSG00000005156	LIG3	-0.0926706	6.26588	-1.64615	0.136781	0.285732	-6.39089
ENSG00000005175	RPAP3	0.0100373	6.07413	0.0945185	0.926927	0.960021	-7.68569
ENSG00000005187	ACSM3	-0.143301	2.48624	-1.05222	0.322206	0.511107	-6.53077
ENSG00000005189	AC004381.6	0.277863	5.06913	4.9049	0.00104912	0.0102152	-1.29515
ENSG00000005194	CIAPIN1	-0.21738	5.41363	-3.90654	0.00414677	0.0251138	-2.80002
ENSG00000005206	SPPL2B	-0.468742	4.82829	-6.74838	0.000119456	0.00283956	1.07928
ENSG00000005238	FAM214B	0.224165	2.84696	2.31451	0.0480508	0.139125	-4.89246
ENSG00000005243	COPZ2	0.842957	0.389076	4.88195	0.00108102	0.0103666	-0.515448
ENSG00000005249	PRKAR2B	0.00317037	3.44335	0.0266812	0.979341	0.988399	-7.32728
ENSG00000005302	MSL3	-0.169283	4.05306	-2.55329	0.0328827	0.106153	-4.76389
ENSG00000005339	CREBBP	0.145586	6.83764	2.57824	0.0316066	0.103222	-4.9985
ENSG00000005379	TSPOAP1	-0.551215	6.49867	-6.50521	0.00015523	0.00326356	0.668201
ENSG00000005381	MPO	1.71229	7.08102	8.8573	1.59132e-05	0.00104189	3.12771
ENSG00000005436	GCFC2	-0.0295762	4.22734	-0.289819	0.779025	0.874716	-7.4336
ENSG00000005448	WDR54	-0.186912	3.84904	-2.4396	0.0393893	0.120361	-4.90708
ENSG00000005469	CROT	0.565169	1.84735	3.77616	0.00501515	0.0285074	-2.36303
ENSG00000005471	ABCB4	0.544859	1.89153	2.6511	0.0281606	0.0948491	-4.13866
ENSG00000005483	KMT2E	-0.0104964	7.00981	-0.113732	0.912139	0.953943	-7.72905
ENSG00000005486	RHBDD2	0.264964	3.97443	3.25653	0.0109418	0.0494308	-3.62095
ENSG00000005513	SOX8	-1.3107	-3.273	-1.97847	0.0817566	0.200641	-4.10195
ENSG00000005700	IBTK	-0.0672863	6.1434	-0.85583	0.415985	0.600395	-7.30258
ENSG00000005801	ZNF195	-0.0544049	5.11529	-0.498779	0.630814	0.774114	-7.47127
ENSG00000005810	MYCBP2	-0.14905	8.13264	-2.07508	0.0702209	0.179625	-5.83859
ENSG00000005812	FBXL3	0.131012	6.30796	2.03895	0.0743378	0.187276	-5.81959
ENSG00000005844	ITGAL	0.603115	6.08189	6.38467	0.00017721	0.00350109	0.546681
ENSG00000005882	PDK2	0.330273	3.26223	4.49038	0.00182373	0.0145436	-1.59687
ENSG00000005884	ITGA3	0.822823	0.288117	4.30809	0.00234441	0.0170129	-1.28265
ENSG00000005889	ZFX	0.0953544	5.02408	1.54758	0.158756	0.316565	-6.42139
ENSG00000005893	LAMP2	-0.0741311	7.9077	-0.801844	0.444872	0.625717	-7.42436
ENSG00000005961	ITGA2B	0.0417699	0.328372	0.26398	0.798197	0.886975	-6.53423
ENSG00000005981	ASB4	0.189757	-0.0777601	1.00549	0.342919	0.53046	-5.9458
ENSG00000006007	GDE1	0.0629933	6.32466	0.950834	0.368409	0.556417	-7.22523
ENSG00000006015	C19orf60	0.201282	3.2791	2.14535	0.0628385	0.166554	-5.25041
ENSG00000006016	CRLF1	-0.0827702	1.3788	-0.659376	0.527426	0.695127	-6.6048
ENSG00000006025	OSBPL7	-0.0533722	3.3398	-0.599018	0.565063	0.724995	-7.10982
ENSG00000006042	TMEM98	1.60643	-2.84436	2.68691	0.0266094	0.0913035	-3.2129
ENSG00000006047	YBX2	0.83657	-1.94461	2.41956	0.0406633	0.123136	-3.67887
ENSG00000006062	MAP3K14	0.399892	1.81254	3.76114	0.005127	0.0289412	-2.38144
ENSG00000006118	TMEM132A	0.15131	-0.656065	0.662631	0.525441	0.69356	-6.08311
ENSG00000006125	AP2B1	-0.170993	8.33358	-3.21594	0.0116454	0.0515009	-4.02832
ENSG00000006194	ZNF263	-0.118197	5.02887	-1.27068	0.238117	0.417428	-6.77375
ENSG00000006210	CX3CL1	0.26962	-1.54519	0.747176	0.475479	0.651435	-5.78103
ENSG00000006282	SPATA20	-0.0541501	3.5343	-0.730828	0.484894	0.659371	-7.05841
ENSG00000006283	CACNA1G	0.00482898	-2.20051	0.0126899	0.990173	0.99447	-5.89569
ENSG00000006327	TNFRSF12A	0.33617	-0.22024	1.01968	0.336527	0.524646	-5.89413
ENSG00000006377	DLX6	0.0393349	-2.98881	0.075401	0.941672	0.969049	-5.70534
ENSG00000006432	MAP3K9	0.617713	2.35477	5.98239	0.000279272	0.00451748	0.5731
ENSG00000006451	RALA	-0.0651507	5.87583	-0.898274	0.394215	0.579909	-7.24748
ENSG00000006453	BAIAP2L1	-0.104866	1.40375	-0.526892	0.611982	0.761039	-6.6944
ENSG00000006459	KDM7A	0.290792	1.86193	2.15879	0.0615161	0.164204	-4.90573
ENSG00000006468	ETV1	-0.247741	0.783629	-1.60453	0.1457	0.29833	-5.45427
ENSG00000006530	AGK	-0.261767	4.71498	-3.39539	0.00885351	0.0425969	-3.51881
ENSG00000006534	ALDH3B1	0.0503405	4.80181	0.471803	0.649157	0.787851	-7.44574
ENSG00000006555	TTC22	0.394625	-1.11961	1.47741	0.176277	0.339311	-5.14821
ENSG00000006576	PHTF2	-0.0608238	5.36887	-0.834936	0.427007	0.610357	-7.26122
ENSG00000006607	FARP2	-0.217514	5.53895	-3.82758	0.00465153	0.027151	-2.93288
ENSG00000006625	GGCT	-0.344532	5.65155	-3.38108	0.00904792	0.0432497	-3.64241
ENSG00000006634	DBF4	-0.204626	6.15735	-2.39091	0.0425579	0.127126	-5.26409
ENSG00000006638	TBXA2R	-0.443971	0.241572	-1.38736	0.201253	0.372035	-5.5997
ENSG00000006652	IFRD1	-0.0795223	5.64204	-0.758142	0.469231	0.646759	-7.34957
ENSG00000006659	LGALS14	0.492284	-2.02663	1.26511	0.240012	0.419771	-5.17695
ENSG00000006695	COX10	-0.145217	4.28805	-2.39712	0.0421398	0.126318	-5.05255
ENSG00000006704	GTF2IRD1	-0.599575	4.58843	-8.75237	1.74243e-05	0.00108572	3.1894
ENSG00000006712	PAF1	0.0121897	5.96736	0.239875	0.816214	0.896598	-7.65183
ENSG00000006715	VPS41	-0.0429041	6.4727	-0.820734	0.434612	0.617345	-7.35053
ENSG00000006740	ARHGAP44	-0.545975	2.43326	-2.60898	0.0301032	0.0994754	-4.33138
ENSG00000006744	ELAC2	-0.266629	5.6978	-4.75785	0.00127281	0.011562	-1.56217
ENSG00000006747	SCIN	0.411151	3.41427	5.09265	0.000823429	0.00877064	-0.777962
ENSG00000006756	ARSD	0.380608	4.52013	4.35539	0.00219546	0.0164252	-2.01452
ENSG00000006757	PNPLA4	-0.218442	2.04361	-1.81073	0.106221	0.23934	-5.46807
ENSG00000006788	MYH13	2.7085	-3.14538	5.28744	0.000643849	0.00746098	-0.469453
ENSG00000006831	ADIPOR2	-0.0683345	7.59487	-1.16774	0.275189	0.4602	-7.05319
ENSG00000006837	CDKL3	-0.277341	2.27677	-2.87062	0.0199205	0.0748652	-3.88162
ENSG00000007001	UPP2	0.63277	-2.57081	1.46653	0.179144	0.342902	-4.83477
ENSG00000007038	PRSS21	5.07916	-3.70357	5.87758	0.000315466	0.00486742	-0.352753
ENSG00000007047	MARK4	-0.229694	4.40403	-2.97701	0.0168644	0.0667507	-4.14252
ENSG00000007062	PROM1	0.552608	-3.98793	0.634135	0.542979	0.707347	-5.31452
ENSG00000007080	CCDC124	-0.379167	4.72111	-5.70956	0.000384677	0.00550012	-0.172887
ENSG00000007129	CEACAM21	0.337042	0.503988	2.20826	0.0568782	0.155627	-4.51239
ENSG00000007168	PAFAH1B1	0.192215	7.28564	2.87789	0.0196945	0.0742433	-4.53442
ENSG00000007171	NOS2	-0.669964	-3.98202	-0.733731	0.483213	0.657638	-5.25698
ENSG00000007174	DNAH9	-0.18135	-2.76788	-0.374754	0.717188	0.835174	-5.68825
ENSG00000007202	KIAA0100	-0.0849543	9.01013	-1.65258	0.13545	0.28388	-6.48684
ENSG00000007237	GAS7	0.0629368	5.90308	0.691274	0.508162	0.679432	-7.41986
ENSG00000007255	TRAPPC6A	-0.246826	2.80704	-2.44309	0.0391712	0.119962	-4.68225
ENSG00000007264	MATK	-1.50214	3.74399	-17.5907	6.86877e-08	0.000228256	9.00605
ENSG00000007312	CD79B	-0.00152383	3.061	-0.0160665	0.987559	0.992924	-7.24341
ENSG00000007314	SCN4A	-0.85092	0.305264	-5.0096	0.000915985	0.00934669	-0.340226
ENSG00000007341	ST7L	0.14933	4.65298	2.03162	0.0752007	0.188839	-5.67557
ENSG00000007350	TKTL1	-0.106986	8.64896	-1.79954	0.108078	0.242101	-6.26676
ENSG00000007372	PAX6	1.31137	-3.69362	2.43041	0.0399688	0.121504	-3.51408
ENSG00000007376	RPUSD1	-0.522165	3.61869	-6.0185	0.000267877	0.00441512	0.387358
ENSG00000007384	RHBDF1	0.710577	1.35116	5.45023	0.000526337	0.00660203	0.0780726
ENSG00000007392	LUC7L	-0.1834	5.00316	-3.05368	0.0149658	0.0613815	-4.10229
ENSG00000007402	CACNA2D2	1.13638	-1.78285	2.93127	0.0181141	0.0700131	-2.96579
ENSG00000007516	BAIAP3	1.03887	-1.65994	3.10878	0.0137395	0.0578737	-2.72782
ENSG00000007520	TSR3	-0.465354	3.49236	-6.22204	0.000212471	0.00386096	0.657276
ENSG00000007541	PIGQ	-0.417916	3.94103	-5.67417	0.000401276	0.00564005	-0.102974
ENSG00000007545	CRAMP1	-0.239992	5.57683	-3.6928	0.00567037	0.0310757	-3.14548
ENSG00000007866	TEAD3	0.320053	5.22633	2.58725	0.0311584	0.102184	-4.87557
ENSG00000007923	DNAJC11	-0.344225	6.08782	-6.91677	0.000100034	0.00255991	1.16536
ENSG00000007933	FMO3	0.0457725	-3.3545	0.0790773	0.938834	0.967594	-5.62568
ENSG00000007944	MYLIP	-0.357336	4.60555	-3.21233	0.0117102	0.0516716	-3.79458
ENSG00000007952	NOX1	-0.0108785	-1.29994	-0.0409133	0.968327	0.98284	-6.13689
ENSG00000007968	E2F2	0.438598	3.82329	5.76037	0.000362141	0.00529571	0.0294915
ENSG00000008018	PSMB1	-0.103486	7.3206	-1.92344	0.0891209	0.213184	-6.03774
ENSG00000008056	SYN1	2.70455	-3.00748	5.67715	0.000399851	0.00563295	-0.102542
ENSG00000008083	JARID2	-0.322827	6.9211	-5.79934	0.000345832	0.00513376	-0.21926
ENSG00000008086	CDKL5	0.245281	2.96714	2.54466	0.0333359	0.107238	-4.55575
ENSG00000008128	CDK11A	0.0367124	5.00105	0.396927	0.701379	0.824546	-7.50723
ENSG00000008130	NADK	0.272084	6.24161	4.39131	0.00208919	0.0158617	-2.12746
ENSG00000008226	DLEC1	1.84857	-0.993617	4.89998	0.00105587	0.0102525	-0.382344
ENSG00000008256	CYTH3	-0.390382	3.97428	-3.94187	0.00394017	0.0242959	-2.54964
ENSG00000008277	ADAM22	0.0487333	0.831776	0.256588	0.803709	0.889907	-6.66523
ENSG00000008282	SYPL1	0.0254966	6.93105	0.32872	0.750464	0.856204	-7.67302
ENSG00000008283	CYB561	0.27399	2.5221	2.31498	0.0480149	0.139041	-4.81706
ENSG00000008294	SPAG9	-0.086687	7.59907	-1.91672	0.0900623	0.214401	-6.05824
ENSG00000008300	CELSR3	-0.165111	4.96705	-2.20442	0.0572255	0.156178	-5.45288
ENSG00000008311	AASS	2.19129	-1.35463	6.12285	0.000237716	0.00413764	0.868788
ENSG00000008323	PLEKHG6	-0.158036	-0.828514	-0.662565	0.525481	0.69356	-6.0381
ENSG00000008324	SS18L2	-0.0861347	4.72112	-1.23446	0.250657	0.432109	-6.77599
ENSG00000008382	MPND	-0.604751	2.30813	-6.23137	0.000210251	0.0038505	0.878315
ENSG00000008394	MGST1	0.193264	5.93653	3.40286	0.0087538	0.0422297	-3.62838
ENSG00000008405	CRY1	0.455323	3.39397	4.12348	0.00303839	0.0201866	-2.16228
ENSG00000008441	NFIX	-0.676668	4.79321	-9.76319	7.5326e-06	0.000733634	4.07098
ENSG00000008513	ST3GAL1	0.0747908	5.36547	1.03557	0.329475	0.518073	-7.07117
ENSG00000008516	MMP25	0.174465	1.65595	1.01	0.340878	0.5287	-6.37347
ENSG00000008517	IL32	1.01521	-1.00951	3.67466	0.00582462	0.0316983	-1.99553
ENSG00000008710	PKD1	-0.495647	5.12413	-6.678	0.000128774	0.00293567	0.965651
ENSG00000008735	MAPK8IP2	0.222945	-1.00572	0.973318	0.357758	0.545896	-5.73622
ENSG00000008838	MED24	-0.298148	6.34462	-5.03607	0.000885315	0.0091485	-1.21068
ENSG00000008853	RHOBTB2	0.442527	4.6402	6.7173	0.000123477	0.00288308	1.06774
ENSG00000008869	HEATR5B	-0.0486516	5.2009	-0.659103	0.527593	0.69526	-7.38116
ENSG00000008952	SEC62	-0.175858	7.84617	-2.10222	0.0672746	0.174145	-5.78684
ENSG00000008988	RPS20	-0.234185	9.39864	-4.13557	0.00298676	0.0199379	-2.62399
ENSG00000009307	CSDE1	-0.248479	10.4788	-5.58494	0.000446723	0.00596225	-0.604827
ENSG00000009335	UBE3C	-0.0294979	7.01195	-0.52931	0.610377	0.759581	-7.58236
ENSG00000009413	REV3L	0.00672586	6.69781	0.0947384	0.926758	0.959987	-7.718
ENSG00000009694	TENM1	1.88791	-3.28595	3.47717	0.00782381	0.0389268	-2.24144
ENSG00000009724	MASP2	-0.0462903	2.6153	-0.436192	0.673762	0.804949	-7.03508
ENSG00000009765	IYD	0.364122	-0.904389	1.21238	0.25857	0.441022	-5.51603
ENSG00000009780	FAM76A	0.410544	2.85473	4.53334	0.00172016	0.0140048	-1.45195
ENSG00000009790	TRAF3IP3	0.246096	4.81034	3.07183	0.0145499	0.06031	-4.04756
ENSG00000009830	POMT2	0.00737371	3.7195	0.0955576	0.926127	0.959616	-7.37996
ENSG00000009844	VTA1	-0.0908118	7.10975	-1.35795	0.210051	0.383452	-6.80936
ENSG00000009950	MLXIPL	0.0433257	4.12776	0.198842	0.847145	0.915054	-7.44064
ENSG00000009954	BAZ1B	0.109321	8.35275	1.98412	0.0810345	0.199354	-5.98412
ENSG00000010017	RANBP9	0.0315949	6.81942	0.564888	0.587009	0.741498	-7.55331
ENSG00000010030	ETV7	0.967119	-0.552737	4.68324	0.00140566	0.0123661	-0.672612
ENSG00000010072	SPRTN	-0.116193	5.02542	-1.58123	0.15092	0.306129	-6.3765
ENSG00000010165	METTL13	-0.0991142	5.75686	-1.62098	0.142113	0.293695	-6.39323
ENSG00000010219	DYRK4	-0.222049	2.89433	-2.22673	0.0552355	0.152306	-5.04096
ENSG00000010244	ZNF207	0.0765907	8.67323	1.35304	0.21155	0.384921	-6.87161
ENSG00000010256	UQCRC1	-0.247021	7.2878	-5.30096	0.000633073	0.00739612	-0.887729
ENSG00000010270	STARD3NL	-0.0929711	5.88898	-1.84581	0.100591	0.230879	-6.08299
ENSG00000010278	CD9	0.643808	3.10983	5.17568	0.000740961	0.0081875	-0.603124
ENSG00000010292	NCAPD2	-0.0601631	8.63953	-1.01723	0.337623	0.525549	-7.2504
ENSG00000010295	IFFO1	0.136843	3.82596	1.39954	0.197704	0.367408	-6.4244
ENSG00000010310	GIPR	0.248583	2.58664	1.93825	0.0870783	0.209652	-5.40754
ENSG00000010318	PHF7	-0.159129	4.79236	-2.8835	0.0195221	0.0738026	-4.34917
ENSG00000010319	SEMA3G	0.542804	3.33624	5.2725	0.000655985	0.007544	-0.518179
ENSG00000010322	NISCH	0.176162	6.54037	3.55606	0.00694967	0.0358108	-3.41925
ENSG00000010327	STAB1	5.36024	-0.352069	13.8607	4.72718e-07	0.000325716	4.72346
ENSG00000010361	FUZ	-0.23956	2.53288	-2.00982	0.0778257	0.193562	-5.28953
ENSG00000010379	SLC6A13	0.576396	-3.58119	0.970911	0.358887	0.546886	-5.15071
ENSG00000010404	IDS	0.932255	5.57774	10.5786	4.03543e-06	0.000629558	4.683
ENSG00000010539	ZNF200	0.0419226	4.74533	0.664849	0.52409	0.692448	-7.32011
ENSG00000010610	CD4	0.191214	7.99308	2.71279	0.0255429	0.0887721	-4.82637
ENSG00000010626	LRRC23	-0.163313	1.88156	-1.38228	0.20275	0.374177	-6.00867
ENSG00000010671	BTK	-0.116999	5.80279	-2.05009	0.0730437	0.184856	-5.77168
ENSG00000010704	HFE	0.148202	0.974618	1.05057	0.322925	0.511939	-6.16507
ENSG00000010803	SCMH1	-0.096375	7.34326	-1.91178	0.0907613	0.215435	-6.05595
ENSG00000010810	FYN	0.427919	5.1723	8.17497	2.91829e-05	0.00140005	2.57092
ENSG00000010818	HIVEP2	-0.576648	6.85728	-5.13333	0.000781837	0.0084809	-1.09893
ENSG00000010932	FMO1	0.669002	-3.7175	1.20155	0.262522	0.445611	-4.92182
ENSG00000011007	ELOA	0.0584531	6.28538	1.08113	0.309886	0.498246	-7.09154
ENSG00000011009	LYPLA2	-0.121259	4.54892	-2.1278	0.0646081	0.16939	-5.51413
ENSG00000011021	CLCN6	-0.229571	4.33462	-2.31949	0.0476723	0.138315	-5.18224
ENSG00000011028	MRC2	0.382768	8.32257	4.14996	0.00292655	0.0196652	-2.5695
ENSG00000011052	NME1-NME2	-0.682171	4.94081	-3.84607	0.00452774	0.0266812	-2.8384
ENSG00000011105	TSPAN9	0.861888	-1.81277	3.10721	0.0137732	0.0579885	-2.71647
ENSG00000011114	BTBD7	0.0313268	4.96793	0.496656	0.632249	0.77521	-7.45457
ENSG00000011132	APBA3	-0.313187	2.83844	-3.83584	0.00459578	0.0269402	-2.48786
ENSG00000011143	MKS1	-0.310201	4.23883	-4.11551	0.00307294	0.0203264	-2.33157
ENSG00000011198	ABHD5	0.197559	3.18602	2.05504	0.0724761	0.183862	-5.36823
ENSG00000011201	ANOS1	0.19052	3.82196	1.60961	0.144584	0.296613	-6.14623
ENSG00000011243	AKAP8L	0.0408419	5.5728	0.681102	0.514258	0.68428	-7.40187
ENSG00000011258	MBTD1	-0.692224	6.79103	-12.7465	9.24607e-07	0.000360054	6.21026
ENSG00000011260	UTP18	-0.2079	6.28822	-3.55607	0.00694957	0.0358108	-3.40694
ENSG00000011275	RNF216	-0.269841	5.849	-5.28804	0.000643368	0.00746098	-0.8379
ENSG00000011295	TTC19	0.0657315	4.80004	1.05652	0.32035	0.509622	-6.98317
ENSG00000011304	PTBP1	-0.244955	8.59686	-4.30769	0.00234571	0.0170129	-2.34208
ENSG00000011332	DPF1	-0.391676	0.692504	-2.11034	0.0664163	0.172478	-4.70571
ENSG00000011347	SYT7	-0.325769	-3.86117	-0.516615	0.618833	0.765264	-5.40172
ENSG00000011376	LARS2	-0.235301	6.13492	-3.95461	0.00386838	0.024031	-2.779
ENSG00000011405	PIK3C2A	0.0752756	5.71742	0.698288	0.503986	0.675907	-7.40116
ENSG00000011422	PLAUR	0.214146	5.79746	1.90706	0.091432	0.216511	-5.98559
ENSG00000011426	ANLN	-0.0545618	7.5088	-0.983364	0.353074	0.5412	-7.24444
ENSG00000011451	WIZ	-0.117389	4.9069	-1.79986	0.108026	0.242012	-6.05468
ENSG00000011454	RABGAP1	-0.11903	4.74035	-1.88896	0.0940539	0.220306	-5.90206
ENSG00000011465	DCN	0.581599	-1.56376	1.94734	0.0858474	0.207581	-4.41923
ENSG00000011478	QPCTL	-0.735596	2.97433	-7.12493	8.06815e-05	0.00230874	1.78355
ENSG00000011485	PPP5C	-0.155736	6.14798	-3.21814	0.0116061	0.0513952	-3.93636
ENSG00000011523	CEP68	-0.130055	3.28935	-1.55394	0.157247	0.314838	-6.1132
ENSG00000011566	MAP4K3	-0.0472366	3.67285	-0.504635	0.626867	0.771622	-7.23573
ENSG00000011590	ZBTB32	0.35671	-2.61391	0.615364	0.55472	0.716437	-5.6046
ENSG00000011600	TYROBP	0.885528	5.81759	11.0349	2.89764e-06	0.000544885	5.02432
ENSG00000011638	TMEM159	0.0869557	1.87127	0.677901	0.516185	0.686102	-6.71156
ENSG00000011677	GABRA3	1.18068	-3.85733	1.2601	0.241726	0.421788	-4.83975
ENSG00000012048	BRCA1	-0.0597693	8.1004	-0.718718	0.491944	0.665863	-7.49729
ENSG00000012061	ERCC1	-0.055781	5.47412	-0.900997	0.392847	0.578524	-7.21264
ENSG00000012124	CD22	0.300774	-2.92497	0.560223	0.590045	0.743684	-5.56686
ENSG00000012171	SEMA3B	0.0279293	-0.9642	0.110099	0.914932	0.954603	-6.225
ENSG00000012174	MBTPS2	-0.215168	3.89734	-2.78059	0.0229509	0.0828537	-4.37126
ENSG00000012211	PRICKLE3	0.289551	1.51511	1.80794	0.106683	0.240098	-5.34563
ENSG00000012232	EXTL3	0.432322	4.27758	6.03224	0.000263676	0.00437141	0.298396
ENSG00000012660	ELOVL5	-0.280003	7.32688	-4.72851	0.00132336	0.0118803	-1.68435
ENSG00000012779	ALOX5	1.70316	1.87027	9.64066	8.30515e-06	0.00076382	4.27262
ENSG00000012817	KDM5D	0.128946	5.49092	1.9725	0.0825256	0.201937	-5.86312
ENSG00000012822	CALCOCO1	-0.0939928	4.4037	-0.952133	0.367787	0.555808	-7.02923
ENSG00000012963	UBR7	-0.0586035	5.70568	-1.01127	0.340303	0.52843	-7.12633
ENSG00000012983	MAP4K5	0.0194264	5.50195	0.195801	0.84945	0.916275	-7.62645
ENSG00000013275	PSMC4	-0.210602	5.0434	-3.96478	0.00381211	0.023791	-2.67245
ENSG00000013288	MAN2B2	-0.0273566	6.3749	-0.308166	0.765508	0.866607	-7.65475
ENSG00000013293	SLC7A14	0.179214	-0.22569	0.780385	0.456725	0.636183	-6.10795
ENSG00000013297	CLDN11	0.15479	0.82193	0.973291	0.35777	0.545896	-6.20359
ENSG00000013306	SLC25A39	0.0753685	5.47647	0.654394	0.530475	0.698009	-7.412
ENSG00000013364	MVP	0.586674	4.63585	9.08188	1.31438e-05	0.000930557	3.48948
ENSG00000013374	NUB1	-0.312063	6.11388	-4.8275	0.00116101	0.0108763	-1.49036
ENSG00000013375	PGM3	-0.274742	5.62871	-5.0522	0.000867171	0.00903238	-1.14398
ENSG00000013392	RWDD2A	-0.196077	2.19174	-1.69017	0.127896	0.272524	-5.67395
ENSG00000013441	CLK1	0.30295	6.03673	3.91987	0.00406749	0.0248448	-2.82577
ENSG00000013503	POLR3B	0.226989	3.88593	3.46496	0.00796918	0.0395008	-3.2747
ENSG00000013523	ANGEL1	0.0249933	4.55526	0.227569	0.825457	0.902351	-7.50425
ENSG00000013561	RNF14	0.135957	5.24256	2.29655	0.049441	0.141574	-5.34
ENSG00000013563	DNASE1L1	0.232064	2.71445	2.10233	0.0672631	0.17414	-5.19023
ENSG00000013573	DDX11	-0.0749523	5.96811	-1.05962	0.31902	0.508006	-7.09544
ENSG00000013583	HEBP1	-0.0182239	3.32015	-0.204386	0.842948	0.912891	-7.27808
ENSG00000013588	GPRC5A	-0.365915	0.49954	-1.62466	0.141322	0.292461	-5.35692
ENSG00000013619	MAMLD1	0.556725	-1.65766	1.34107	0.21525	0.389402	-5.17618
ENSG00000013725	CD6	0.680706	0.220717	3.17841	0.0123382	0.053611	-2.94347
ENSG00000013810	TACC3	-0.0978499	7.55007	-1.88333	0.0948827	0.221667	-6.10588
ENSG00000014123	UFL1	-0.11902	5.95172	-1.81927	0.104825	0.237337	-6.12587
ENSG00000014138	POLA2	-0.24061	5.2955	-4.45862	0.00190465	0.0149902	-1.95959
ENSG00000014164	ZC3H3	-0.299644	3.0237	-3.1034	0.0138546	0.0582537	-3.67613
ENSG00000014216	CAPN1	-0.0884948	5.88564	-1.12738	0.290948	0.477753	-7.01756
ENSG00000014257	ACPP	0.912781	3.78106	3.59727	0.00653469	0.0343522	-3.03362
ENSG00000014641	MDH1	-0.255626	7.50835	-4.66318	0.00144388	0.0125659	-1.78468
ENSG00000014824	SLC30A9	-0.219299	6.5686	-3.55666	0.0069434	0.0358068	-3.41978
ENSG00000014914	MTMR11	1.249	1.93787	8.43724	2.30066e-05	0.00123924	3.23927
ENSG00000014919	COX15	-0.286836	5.88942	-5.49307	0.000499455	0.00639918	-0.566927
ENSG00000015133	CCDC88C	-0.19674	5.37483	-2.51772	0.0347923	0.110454	-5.00341
ENSG00000015153	YAF2	-0.0343861	4.18799	-0.417256	0.687018	0.814517	-7.37729
ENSG00000015171	ZMYND11	0.71294	5.77507	10.6996	3.69165e-06	0.000606781	4.76422
ENSG00000015285	WAS	0.0999316	4.64984	1.18002	0.270531	0.454794	-6.82787
ENSG00000015475	BID	-0.154458	5.33893	-1.85827	0.098661	0.22759	-6.01863
ENSG00000015479	MATR3	-0.121221	8.87855	-1.55119	0.157897	0.315686	-6.62159
ENSG00000015520	NPC1L1	0.267282	-2.52533	0.727461	0.486847	0.661271	-5.55272
ENSG00000015532	XYLT2	-0.0916991	4.78998	-1.47529	0.176832	0.340018	-6.48725
ENSG00000015568	RGPD5	0.159136	2.78576	1.26798	0.239033	0.418661	-6.3609
ENSG00000015592	STMN4	-0.0766049	-3.77684	-0.118083	0.908794	0.951724	-5.53609
ENSG00000015676	NUDCD3	-0.343416	5.28788	-6.40857	0.000172593	0.00344222	0.631275
ENSG00000016082	ISL1	1.67675	-4.44226	2.53266	0.0339772	0.108654	-3.40498
ENSG00000016391	CHDH	0.384813	-0.657415	1.66589	0.132731	0.279577	-5.01902
ENSG00000016864	GLT8D1	0.144906	5.58129	2.35421	0.0451134	0.132793	-5.28153
ENSG00000017260	ATP2C1	0.0787835	7.075	1.23304	0.25116	0.432622	-6.95843
ENSG00000017427	IGF1	-0.0863117	-1.37855	-0.321807	0.755511	0.85968	-6.06099
ENSG00000017483	SLC38A5	-0.706891	3.00878	-6.96756	9.488e-05	0.00249205	1.60499
ENSG00000017797	RALBP1	-0.211867	7.04469	-4.24178	0.00257177	0.0180366	-2.38595
ENSG00000018189	RUFY3	0.201061	3.61558	2.43391	0.0397465	0.121108	-4.86926
ENSG00000018236	CNTN1	0.385374	2.59065	3.72536	0.00540421	0.0300788	-2.60201
ENSG00000018280	SLC11A1	0.72865	2.40269	7.6836	4.63394e-05	0.00174278	2.45681
ENSG00000018408	WWTR1	0.675406	0.477414	4.40203	0.00205855	0.0157312	-1.18335
ENSG00000018510	AGPS	0.024711	7.49036	0.285117	0.782502	0.87675	-7.70984
ENSG00000018610	CXorf56	-0.152252	4.08414	-2.29103	0.0498767	0.142492	-5.18464
ENSG00000018625	ATP1A2	0.40717	0.876849	2.31612	0.0479283	0.138863	-4.43302
ENSG00000018699	TTC27	-0.158216	4.53705	-2.25586	0.0527407	0.148044	-5.31372
ENSG00000018869	ZNF582	0.378308	2.00463	2.39053	0.0425836	0.127126	-4.57854
ENSG00000019102	VSIG2	0.776936	0.995504	5.97499	0.000281673	0.00455282	0.771744
ENSG00000019144	PHLDB1	0.520268	3.85495	6.81885	0.000110864	0.00270558	1.2984
ENSG00000019169	MARCO	0.852978	1.76416	6.49425	0.000157099	0.00327461	1.27386
ENSG00000019485	PRDM11	0.350586	1.86007	2.60199	0.0304386	0.100324	-4.21244
ENSG00000019582	CD74	-0.012868	7.43203	-0.0587323	0.954547	0.975369	-7.75092
ENSG00000019991	HGF	-0.431324	1.54259	-2.52675	0.0342971	0.109361	-4.26009
ENSG00000019995	ZRANB1	0.10255	5.55793	1.12227	0.292995	0.479763	-6.99737
ENSG00000020129	NCDN	-0.0699326	4.42916	-0.976232	0.356394	0.544507	-7.00997
ENSG00000020181	ADGRA2	0.14835	3.57488	0.878094	0.404462	0.589579	-6.94339
ENSG00000020256	ZFP64	-0.0874692	3.71035	-0.983541	0.352991	0.541113	-6.87289
ENSG00000020426	MNAT1	-0.24371	4.34332	-3.81291	0.00475231	0.0274742	-2.81031
ENSG00000020577	SAMD4A	-0.241842	0.00949589	-0.894244	0.396246	0.581922	-6.07257
ENSG00000020633	RUNX3	-0.215923	5.22625	-3.32201	0.00989909	0.0459825	-3.69764
ENSG00000020922	MRE11	-0.0342029	5.95137	-0.486015	0.639461	0.780378	-7.55271
ENSG00000021300	PLEKHB1	0.573518	0.368897	3.8691	0.00437839	0.0260784	-1.93174
ENSG00000021355	SERPINB1	0.377055	6.75651	4.95676	0.000980722	0.00973575	-1.33923
ENSG00000021461	CYP3A43	0.242316	-1.47212	0.832853	0.428116	0.611665	-5.73446
ENSG00000021488	SLC7A9	0.594859	-2.16121	1.11557	0.295694	0.48261	-5.30169
ENSG00000021574	SPAST	0.227217	5.13794	2.31207	0.0482373	0.139417	-5.30361
ENSG00000021645	NRXN3	0.514493	-1.80638	1.48939	0.173169	0.335569	-4.96663
ENSG00000021762	OSBPL5	-0.371194	5.59251	-5.47403	0.000511209	0.00647419	-0.570422
ENSG00000021776	AQR	-0.0588629	6.85111	-1.11992	0.29394	0.480941	-7.07679
ENSG00000021826	CPS1	0.289431	4.33525	3.83847	0.00457818	0.0268752	-2.76804
ENSG00000022267	FHL1	0.349418	2.20855	2.5092	0.0352666	0.111318	-4.43864
ENSG00000022277	RTFDC1	-0.0967644	6.70885	-1.8095	0.106423	0.23972	-6.1804
ENSG00000022556	NLRP2	-0.213765	1.61076	-1.58666	0.149687	0.304535	-5.67861
ENSG00000022567	SLC45A4	0.199116	4.74826	2.15751	0.061641	0.164415	-5.49596
ENSG00000022840	RNF10	-0.0929192	6.29929	-1.74696	0.117219	0.256404	-6.25068
ENSG00000022976	ZNF839	-0.181893	3.68861	-1.90425	0.0918348	0.21713	-5.70046
ENSG00000023041	ZDHHC6	-0.0766982	6.56294	-1.00678	0.342334	0.530062	-7.18231
ENSG00000023171	GRAMD1B	-0.282507	5.49467	-2.73379	0.0247092	0.0868494	-4.66793
ENSG00000023191	RNH1	-0.0777992	5.14594	-1.27972	0.23507	0.413705	-6.77659
ENSG00000023228	NDUFS1	-0.185145	7.16244	-3.3601	0.00934109	0.044228	-3.75586
ENSG00000023287	RB1CC1	-0.34632	6.31884	-3.77437	0.00502831	0.0285602	-3.06684
ENSG00000023318	ERP44	-0.113495	6.75914	-2.0316	0.075203	0.188839	-5.85245
ENSG00000023330	ALAS1	0.228828	6.72444	1.56477	0.154706	0.311468	-6.52442
ENSG00000023445	BIRC3	0.10868	0.171592	0.682856	0.513203	0.683568	-6.28308
ENSG00000023516	AKAP11	0.125277	6.78499	1.51819	0.165895	0.325883	-6.58964
ENSG00000023572	GLRX2	0.289515	3.1802	2.74123	0.0244207	0.0861618	-4.28791
ENSG00000023608	SNAPC1	-0.352828	4.32519	-4.42248	0.00200143	0.0154568	-1.88848
ENSG00000023697	DERA	0.00419739	5.47419	0.0752177	0.941813	0.969147	-7.64214
ENSG00000023734	STRAP	-0.208846	6.88643	-3.7485	0.00522312	0.0293501	-3.13301
ENSG00000023839	ABCC2	-0.332025	0.988027	-1.68044	0.129813	0.275363	-5.39988
ENSG00000023892	DEF6	0.151556	6.48775	3.0503	0.0150447	0.0616214	-4.22327
ENSG00000023902	PLEKHO1	0.903559	4.37925	7.91663	3.71093e-05	0.00155379	2.40823
ENSG00000023909	GCLM	0.0475803	5.92758	0.526527	0.612225	0.761143	-7.52883
ENSG00000024048	UBR2	-0.124343	6.66628	-1.51718	0.166146	0.326144	-6.58587
ENSG00000024422	EHD2	-0.578646	2.61529	-3.6618	0.00593669	0.0321503	-2.70514
ENSG00000024526	DEPDC1	-0.0385061	5.97391	-0.41362	0.689577	0.816107	-7.58971
ENSG00000024862	CCDC28A	-0.153382	4.17859	-2.00614	0.0782779	0.194261	-5.63992
ENSG00000025039	RRAGD	-0.074498	6.80329	-1.10102	0.301628	0.489678	-7.09518
ENSG00000025156	HSF2	-0.119639	5.35236	-1.91097	0.0908755	0.215654	-5.94224
ENSG00000025293	PHF20	-0.142156	6.61586	-1.58198	0.150749	0.305952	-6.49649
ENSG00000025423	HSD17B6	-0.484412	1.15155	-4.05641	0.00334261	0.0216013	-1.80573
ENSG00000025434	NR1H3	-0.232943	2.34084	-2.10013	0.0674969	0.174466	-5.10815
ENSG00000025708	TYMP	0.532102	3.35216	5.22313	0.000697909	0.00785185	-0.587638
ENSG00000025770	NCAPH2	-0.0570382	5.91881	-1.06536	0.31656	0.505196	-7.08619
ENSG00000025772	TOMM34	-0.152731	4.87062	-1.8734	0.0963631	0.224205	-5.94256
ENSG00000025796	SEC63	-0.138737	8.16951	-3.14592	0.0129725	0.0553738	-4.1351
ENSG00000025800	KPNA6	-0.0933836	6.93276	-1.34364	0.214451	0.388791	-6.81991
ENSG00000026025	VIM	0.27746	8.8953	2.54351	0.0333973	0.107353	-5.12774
ENSG00000026036	RTEL1-TNFRSF6B	-0.0805657	2.2422	-0.426501	0.680532	0.810351	-6.94985
ENSG00000026103	FAS	0.350109	1.52341	1.96328	0.0837282	0.204026	-5.12032
ENSG00000026297	RNASET2	-0.288653	7.88723	-4.43155	0.00197666	0.0153272	-2.13522
ENSG00000026508	CD44	-0.0973742	5.28356	-1.13882	0.28641	0.472586	-6.95331
ENSG00000026559	KCNG1	-0.0641026	1.12004	-0.329641	0.749793	0.855902	-6.71493
ENSG00000026652	AGPAT4	1.13859	3.12612	7.26422	7.00519e-05	0.00212895	1.92142
ENSG00000026751	SLAMF7	0.691169	-2.72139	1.78366	0.110766	0.246411	-4.42248
ENSG00000026950	BTN3A1	-0.00205852	4.0365	-0.0172674	0.986629	0.992304	-7.44603
ENSG00000027001	MIPEP	-0.534625	3.74465	-8.14672	2.99509e-05	0.00142392	2.71817
ENSG00000027075	PRKCH	0.0450001	1.99378	0.383541	0.710905	0.831072	-6.90864
ENSG00000027697	IFNGR1	0.0868165	6.36924	1.41547	0.193145	0.361617	-6.70393
ENSG00000027847	B4GALT7	0.0117667	3.23342	0.151979	0.882813	0.937427	-7.26931
ENSG00000027869	SH2D2A	0.684702	0.234628	4.02552	0.00349357	0.0222964	-1.67886
ENSG00000028116	VRK2	-0.0360303	4.8794	-0.443747	0.668505	0.801159	-7.47042
ENSG00000028137	TNFRSF1B	0.0452568	6.21703	0.437509	0.672844	0.804243	-7.59322
ENSG00000028203	VEZT	-0.0264884	4.5885	-0.42175	0.683862	0.812317	-7.43986
ENSG00000028277	POU2F2	0.31021	5.22582	4.41495	0.00202225	0.0155668	-2.01535
ENSG00000028310	BRD9	-0.169579	5.80093	-2.13727	0.0636477	0.167791	-5.63795
ENSG00000028528	SNX1	0.0874107	7.00214	1.86016	0.0983709	0.22722	-6.11875
ENSG00000028839	TBPL1	0.240104	4.23335	3.03796	0.0153361	0.0625228	-4.01582
ENSG00000029153	ARNTL2	0.342369	5.00156	3.22084	0.011558	0.0512468	-3.83186
ENSG00000029363	BCLAF1	-0.158636	8.99306	-1.7202	0.122143	0.264058	-6.39128
ENSG00000029364	SLC39A9	0.0193694	7.2064	0.346473	0.737561	0.84833	-7.67751
ENSG00000029534	ANK1	0.80245	0.955804	5.7322	0.00037445	0.00542387	0.486511
ENSG00000029639	TFB1M	-0.465994	4.22823	-7.65062	4.78394e-05	0.00176763	2.14518
ENSG00000029725	RABEP1	-0.294137	6.44661	-5.06047	0.000858026	0.00898602	-1.18183
ENSG00000029993	HMGB3	0.00481717	6.43569	0.0931776	0.927961	0.960752	-7.70577
ENSG00000030066	NUP160	-0.210087	7.14801	-3.54703	0.00704423	0.0360973	-3.45904
ENSG00000030110	BAK1	0.0382171	5.38084	0.699806	0.503085	0.674914	-7.37045
ENSG00000030304	MUSK	2.26615	-4.91781	3.32657	0.00983047	0.0457748	-2.5939
ENSG00000030419	IKZF2	1.1333	-1.98381	3.5518	0.00699414	0.0359365	-2.09194
ENSG00000030582	GRN	0.212446	7.80196	3.85066	0.0044975	0.0265774	-3.00898
ENSG00000031003	FAM13B	0.252543	6.80777	3.37319	0.00915704	0.0436327	-3.72058
ENSG00000031081	ARHGAP31	1.49046	2.00296	12.4285	1.1308e-06	0.000380091	6.21337
ENSG00000031691	CENPQ	-0.163355	5.39081	-1.38964	0.200585	0.371158	-6.66719
ENSG00000031698	SARS	0.0955881	6.3076	1.75652	0.115505	0.253934	-6.2373
ENSG00000031823	RANBP3	-0.139302	5.32667	-2.63804	0.0287487	0.0962756	-4.80619
ENSG00000032219	ARID4A	-0.0254989	6.45677	-0.350886	0.734367	0.846645	-7.6434
ENSG00000032389	TSSC1	-0.443276	4.42633	-7.2692	6.9702e-05	0.00212828	1.71203
ENSG00000032444	PNPLA6	-0.221214	4.91256	-3.42219	0.00850118	0.0414087	-3.50237
ENSG00000032742	IFT88	-0.132806	4.6454	-1.58109	0.150951	0.306161	-6.32603
ENSG00000033011	ALG1	-0.253077	4.1163	-3.71827	0.00546098	0.0303054	-2.91975
ENSG00000033030	ZCCHC8	0.153944	5.4189	2.67643	0.0270538	0.092332	-4.75303
ENSG00000033050	ABCF2	-0.123204	5.99065	-2.3957	0.0422348	0.126458	-5.24644
ENSG00000033100	CHPF2	-0.0676452	4.6685	-0.777964	0.458076	0.637302	-7.22365
ENSG00000033122	LRRC7	0.237741	1.2155	1.35564	0.210756	0.38395	-5.87947
ENSG00000033170	FUT8	0.224294	4.97485	3.23594	0.011293	0.050489	-3.80562
ENSG00000033178	UBA6	-0.192467	7.0165	-2.79744	0.0223497	0.0813511	-4.65363
ENSG00000033327	GAB2	0.111539	5.26469	1.37545	0.204778	0.376765	-6.67189
ENSG00000033627	ATP6V0A1	-0.270727	5.58534	-3.363	0.00929998	0.0440898	-3.6661
ENSG00000033800	PIAS1	0.0972631	6.78038	1.70747	0.124553	0.267538	-6.32965
ENSG00000033867	SLC4A7	-0.296726	6.47697	-2.1106	0.0663896	0.172451	-5.71872
ENSG00000034053	APBA2	-0.207396	1.90534	-1.04023	0.327426	0.516122	-6.40386
ENSG00000034152	MAP2K3	-0.223689	4.04185	-2.03515	0.0747834	0.188061	-5.57167
ENSG00000034239	EFCAB1	0.16241	-3.03876	0.321819	0.755503	0.85968	-5.64534
ENSG00000034510	TMSB10	-0.0939096	8.25165	-1.28884	0.232031	0.409966	-6.93607
ENSG00000034533	ASTE1	0.110506	3.60171	1.19339	0.265533	0.449116	-6.62741
ENSG00000034677	RNF19A	0.0148845	5.54615	0.296855	0.773831	0.871598	-7.60283
ENSG00000034693	PEX3	-0.00316544	4.17643	-0.0401387	0.968926	0.983274	-7.47049
ENSG00000034713	GABARAPL2	-0.0705129	5.43888	-1.2184	0.256393	0.438505	-6.87891
ENSG00000035115	SH3YL1	-0.321207	3.81576	-4.45097	0.0019247	0.0150692	-1.7611
ENSG00000035141	FAM136A	-0.192401	5.48296	-3.60431	0.00646639	0.0341261	-3.27593
ENSG00000035403	VCL	-0.013836	6.18808	-0.126281	0.902499	0.948311	-7.68849
ENSG00000035499	DEPDC1B	-0.0497596	5.70635	-0.7809	0.456438	0.635825	-7.3365
ENSG00000035664	DAPK2	0.93247	1.22793	6.99634	9.20899e-05	0.00245507	1.88623
ENSG00000035681	NSMAF	0.200435	6.22375	3.99922	0.00362785	0.0229172	-2.71541
ENSG00000035687	ADSS	-0.0361442	6.7023	-0.439077	0.671752	0.803617	-7.61671
ENSG00000035720	STAP1	0.690385	-0.613155	2.36425	0.0443992	0.131167	-4.0179
ENSG00000035862	TIMP2	0.131013	6.94362	1.5157	0.166513	0.326591	-6.59965
ENSG00000035928	RFC1	-0.147779	7.41395	-2.35434	0.0451044	0.132793	-5.37778
ENSG00000036054	TBC1D23	-0.0931631	5.88482	-1.4036	0.196534	0.365913	-6.69041
ENSG00000036257	CUL3	-0.0214169	7.51016	-0.407783	0.693694	0.81871	-7.66379
ENSG00000036530	CYP46A1	0.28888	2.99029	2.7131	0.0255301	0.0887489	-4.29166
ENSG00000036549	ZZZ3	-0.0789852	6.46946	-1.00861	0.341504	0.529205	-7.17599
ENSG00000036565	SLC18A1	0.222084	-1.43299	0.679038	0.5155	0.685673	-5.86011
ENSG00000036672	USP2	0.291411	3.93707	4.38943	0.00209459	0.0158798	-1.87163
ENSG00000036828	CASR	0.373317	1.95803	3.49481	0.00761867	0.0381223	-2.82301
ENSG00000037042	TUBG2	0.162213	2.63633	1.48382	0.174609	0.33741	-6.05722
ENSG00000037241	RPL26L1	-0.10445	4.38851	-1.66507	0.132897	0.279838	-6.17144
ENSG00000037280	FLT4	0.7738	-0.651279	3.82394	0.0046763	0.0272517	-1.83288
ENSG00000037474	NSUN2	-0.100543	6.88313	-1.83062	0.102995	0.234586	-6.15716
ENSG00000037637	FBXO42	-0.136702	5.31991	-1.39026	0.200403	0.370972	-6.6594
ENSG00000037749	MFAP3	0.165128	4.86847	2.48186	0.0368312	0.11497	-5.00267
ENSG00000037757	MRI1	-0.00785429	4.33841	-0.105306	0.91862	0.956733	-7.49281
ENSG00000037897	METTL1	-0.122302	4.10134	-1.6087	0.144782	0.296765	-6.20073
ENSG00000038002	AGA	0.378842	4.66959	4.53272	0.00172161	0.0140048	-1.77592
ENSG00000038210	PI4K2B	0.0208394	5.9346	0.24388	0.813212	0.89497	-7.64859
ENSG00000038219	BOD1L1	-0.0721516	7.6854	-1.17268	0.273305	0.457886	-7.05099
ENSG00000038274	MAT2B	-0.18723	6.72313	-3.30286	0.0101928	0.0469943	-3.82926
ENSG00000038295	TLL1	-1.11256	-4.43832	-0.906532	0.390076	0.576196	-5.06183
ENSG00000038358	EDC4	-0.238192	6.23801	-5.02754	0.000895068	0.00921811	-1.21713
ENSG00000038382	TRIO	-0.445761	4.84634	-6.13473	0.000234526	0.00410245	0.346926
ENSG00000038427	VCAN	1.42185	4.54713	8.87329	1.5696e-05	0.00103304	3.32749
ENSG00000038532	CLEC16A	-0.247112	5.50026	-4.31677	0.00231628	0.01688	-2.18774
ENSG00000038945	MSR1	0.0372505	0.204324	0.226953	0.825921	0.902351	-6.51237
ENSG00000039068	CDH1	0.341688	-0.983778	1.31556	0.223312	0.39942	-5.3789
ENSG00000039123	SKIV2L2	-0.128435	7.5646	-1.89022	0.0938684	0.220162	-6.09624
ENSG00000039139	DNAH5	0.0150066	-2.91466	0.03903	0.969784	0.983545	-5.72416
ENSG00000039319	ZFYVE16	0.539477	5.30377	5.83778	0.000330532	0.00499021	-0.0707921
ENSG00000039523	FAM65A	-0.0451246	4.69911	-0.638561	0.540232	0.705132	-7.33198
ENSG00000039560	RAI14	0.291256	3.4444	3.15114	0.0128684	0.0551101	-3.68661
ENSG00000039650	PNKP	0.235382	3.13631	2.76395	0.023561	0.0843088	-4.24272
ENSG00000039987	BEST2	-0.52631	-2.48448	-0.970313	0.359168	0.547038	-5.36843
ENSG00000040199	PHLPP2	0.462368	2.78991	4.73775	0.00130721	0.0117907	-1.14702
ENSG00000040275	SPDL1	-0.116881	6.56342	-1.34217	0.214908	0.389081	-6.80554
ENSG00000040341	STAU2	-0.138659	6.12711	-2.20433	0.0572331	0.156179	-5.55535
ENSG00000040487	PQLC2	0.235939	4.42224	3.20896	0.0117711	0.0518319	-3.77229
ENSG00000040531	CTNS	-0.124047	2.81076	-1.37069	0.206201	0.378556	-6.24295
ENSG00000040608	RTN4R	-0.56998	0.352952	-3.57679	0.00673749	0.0350565	-2.36668
ENSG00000040633	PHF23	0.121437	4.85362	1.29775	0.229091	0.406187	-6.71863
ENSG00000040933	INPP4A	0.0912765	5.85174	1.4844	0.174458	0.337305	-6.58356
ENSG00000041353	RAB27B	1.45793	-1.10489	4.45959	0.00190213	0.0149815	-0.926362
ENSG00000041357	PSMA4	-0.0816424	7.285	-1.12774	0.290807	0.47757	-7.08572
ENSG00000041515	MYO16	1.19012	-4.07547	1.48949	0.173144	0.335569	-4.58091
ENSG00000041802	LSG1	0.020559	6.37299	0.408506	0.693183	0.818414	-7.61507
ENSG00000041880	PARP3	0.107978	2.90763	1.07332	0.313177	0.501831	-6.60713
ENSG00000041982	TNC	0.328476	-1.33994	0.882537	0.40219	0.587773	-5.72674
ENSG00000041988	THAP3	-0.198328	3.02779	-2.40719	0.041471	0.124848	-4.78849
ENSG00000042062	FAM65C	0.250239	-1.0521	0.958317	0.364838	0.552835	-5.73755
ENSG00000042088	TDP1	-0.433256	5.4846	-8.37791	2.42653e-05	0.00127348	2.74324
ENSG00000042286	AIFM2	0.159403	3.61573	1.92524	0.0888704	0.212825	-5.65398
ENSG00000042304	C2orf83	0.0458485	-1.22102	0.145808	0.887533	0.939587	-6.14827
ENSG00000042317	SPATA7	-0.200919	2.85601	-2.10655	0.0668152	0.173278	-5.21744
ENSG00000042429	MED17	-0.0740011	4.85575	-0.854321	0.416775	0.60117	-7.18522
ENSG00000042445	RETSAT	0.323305	3.47081	2.92766	0.0182166	0.0702674	-4.0495
ENSG00000042493	CAPG	0.940159	6.95201	13.581	5.56753e-07	0.000325716	6.74956
ENSG00000042753	AP2S1	-0.161564	6.34564	-2.6483	0.0282853	0.095117	-4.86349
ENSG00000042781	USH2A	-0.662357	-3.58871	-0.915695	0.385521	0.572478	-5.19503
ENSG00000042832	TG	-0.0894601	-3.27883	-0.215455	0.834585	0.90808	-5.62229
ENSG00000042980	ADAM28	1.4534	0.659112	6.70297	0.000125379	0.00290496	1.62365
ENSG00000043039	BARX2	0.451888	-2.2055	1.30432	0.226944	0.403653	-5.09481
ENSG00000043093	DCUN1D1	-0.00154341	6.36472	-0.0145764	0.988713	0.993634	-7.70687
ENSG00000043143	JADE2	-0.288635	5.40411	-3.81841	0.00471426	0.027374	-2.9348
ENSG00000043355	ZIC2	-0.235087	4.80882	-1.95503	0.0848185	0.20585	-5.81299
ENSG00000043462	LCP2	0.0688638	7.48786	1.05631	0.320443	0.509633	-7.16972
ENSG00000043514	TRIT1	-0.356781	6.37025	-7.05867	8.63519e-05	0.00240563	1.31108
ENSG00000043591	ADRB1	-0.023273	3.74816	-0.221644	0.829919	0.905106	-7.36356
ENSG00000044090	CUL7	-0.30617	5.11187	-4.4328	0.00197326	0.0153087	-1.97814
ENSG00000044115	CTNNA1	-0.0387775	6.98368	-0.630897	0.544994	0.709034	-7.51791
ENSG00000044446	PHKA2	-0.107669	4.74573	-1.53352	0.162135	0.321174	-6.40428
ENSG00000044459	CNTLN	0.216665	5.75085	3.0051	0.0161412	0.0648974	-4.25179
ENSG00000044524	EPHA3	0.749141	-4.10511	0.979326	0.354951	0.543014	-5.05671
ENSG00000044574	HSPA5	-0.209853	9.48047	-3.84423	0.0045399	0.026723	-3.07188
ENSG00000046604	DSG2	-0.159944	7.51366	-1.44863	0.183946	0.34962	-6.70991
ENSG00000046647	GEMIN8	-0.0155862	2.30236	-0.162979	0.874412	0.93222	-7.04961
ENSG00000046651	OFD1	-0.324847	5.17769	-3.61679	0.0063473	0.0337151	-3.22594
ENSG00000046653	GPM6B	-1.01304	2.76758	-7.8782	3.84804e-05	0.00157588	2.60339
ENSG00000046774	MAGEC2	4.7031	-4.2196	4.94171	0.00100006	0.00986118	-1.04512
ENSG00000046889	PREX2	-0.0380932	-2.04865	-0.11101	0.914232	0.954441	-5.92824
ENSG00000047056	WDR37	0.0227014	5.7806	0.279545	0.78663	0.879458	-7.62737
ENSG00000047188	YTHDC2	-0.0181239	5.66516	-0.249713	0.808846	0.892591	-7.62726
ENSG00000047230	CTPS2	-0.0997368	4.20824	-1.63066	0.140042	0.290497	-6.18923
ENSG00000047249	ATP6V1H	-0.180279	3.9795	-2.22716	0.0551986	0.152293	-5.26534
ENSG00000047315	POLR2B	-0.0658349	7.93982	-1.40119	0.197229	0.36685	-6.78636
ENSG00000047346	FAM214A	-0.0151263	4.18053	-0.217174	0.833288	0.907393	-7.44589
ENSG00000047365	ARAP2	0.44491	2.20879	3.69994	0.00561084	0.0308216	-2.55843
ENSG00000047410	TPR	-0.0941336	8.62339	-0.834621	0.427174	0.610444	-7.42113
ENSG00000047457	CP	0.97278	-2.4075	1.95268	0.0851326	0.206303	-4.24964
ENSG00000047578	KIAA0556	-0.209318	4.51507	-3.34909	0.00949891	0.0447654	-3.5641
ENSG00000047579	DTNBP1	0.0716241	3.23389	0.923738	0.381554	0.569195	-6.82935
ENSG00000047597	XK	0.189725	4.74216	1.71516	0.123093	0.265431	-6.15286
ENSG00000047621	C12orf4	0.0840602	5.59053	1.39567	0.198828	0.369073	-6.67765
ENSG00000047634	SCML1	0.433482	-0.503534	1.88519	0.0946078	0.221196	-4.75246
ENSG00000047644	WWC3	-0.135584	1.99028	-1.23549	0.250295	0.431725	-6.2112
ENSG00000047648	ARHGAP6	0.763128	-2.33454	2.01916	0.0766903	0.19153	-4.17526
ENSG00000047662	FAM184B	-0.24912	-1.32521	-1.02255	0.335244	0.523587	-5.60572
ENSG00000047849	MAP4	-0.35532	7.04355	-7.03452	8.85272e-05	0.00242223	1.25673
ENSG00000047932	GOPC	-0.0344911	7.13739	-0.471531	0.649344	0.787851	-7.61877
ENSG00000047936	ROS1	-0.838163	0.387982	-3.67854	0.00579122	0.0315915	-2.21616
ENSG00000048028	USP28	-0.335635	4.37113	-3.55363	0.00697497	0.0358862	-3.21828
ENSG00000048052	HDAC9	-0.567923	2.90168	-5.32491	0.000614465	0.00727854	-0.367824
ENSG00000048140	TSPAN17	0.0972216	3.59453	1.42577	0.190247	0.358005	-6.34497
ENSG00000048162	NOP16	-0.478253	5.37932	-7.05026	8.71026e-05	0.00241695	1.36553
ENSG00000048342	CC2D2A	0.237235	3.51638	3.28841	0.0104205	0.0477517	-3.48316
ENSG00000048392	RRM2B	0.310057	4.95505	3.57963	0.00670895	0.0349659	-3.25749
ENSG00000048405	ZNF800	-0.0325106	5.61932	-0.395094	0.70268	0.82552	-7.57173
ENSG00000048462	TNFRSF17	-0.430828	-3.15279	-0.849185	0.419469	0.603927	-5.33035
ENSG00000048471	SNX29	-0.0024861	3.20086	-0.0218652	0.983069	0.990497	-7.27473
ENSG00000048540	LMO3	0.0133141	-3.14917	0.02884	0.97767	0.987908	-5.67249
ENSG00000048544	MRPS10	-0.197881	6.67602	-3.44241	0.00824518	0.0404803	-3.60519
ENSG00000048649	RSF1	-0.123126	6.64439	-1.36626	0.207534	0.380209	-6.77941
ENSG00000048707	VPS13D	-0.118802	6.06799	-1.6796	0.129982	0.275573	-6.33287
ENSG00000048740	CELF2	-0.010391	8.28004	-0.123124	0.904923	0.949454	-7.77519
ENSG00000048828	FAM120A	-0.148042	7.61471	-2.78025	0.0229634	0.082874	-4.70416
ENSG00000048991	R3HDM1	-0.111047	6.42658	-2.13564	0.0638118	0.168035	-5.67786
ENSG00000049089	COL9A2	0.937984	6.83579	14.8029	2.78391e-07	0.000279199	7.49053
ENSG00000049130	KITLG	0.0964554	3.58395	0.786833	0.453141	0.633286	-7.02387
ENSG00000049167	ERCC8	-0.067664	4.3991	-0.835846	0.426522	0.609884	-7.13436
ENSG00000049192	ADAMTS6	0.359724	-0.430172	1.64148	0.137757	0.287209	-5.10759
ENSG00000049239	H6PD	-0.189321	6.16774	-2.74573	0.024248	0.0858867	-4.69726
ENSG00000049245	VAMP3	-0.0694848	5.45713	-1.02814	0.332758	0.520979	-7.08783
ENSG00000049246	PER3	2.26435	1.79616	7.16791	7.72228e-05	0.00224639	2.03803
ENSG00000049247	UTS2	0.0849082	3.84326	0.839858	0.424392	0.607994	-7.03155
ENSG00000049249	TNFRSF9	0.18649	0.985595	1.21364	0.258113	0.440493	-5.99131
ENSG00000049283	EPN3	1.4105	-3.10928	3.32597	0.00983946	0.0458066	-2.40064
ENSG00000049323	LTBP1	0.859968	-0.206141	3.8462	0.00452689	0.0266812	-1.86385
ENSG00000049449	RCN1	-0.438575	5.90364	-6.0668	0.000253424	0.0042699	0.167296
ENSG00000049540	ELN	0.620945	-0.384329	3.25446	0.0109765	0.0494992	-2.71401
ENSG00000049541	RFC2	-0.306211	5.95647	-5.58081	0.000448958	0.00597693	-0.455832
ENSG00000049618	ARID1B	-0.0229644	7.23936	-0.371931	0.719211	0.836521	-7.66875
ENSG00000049656	CLPTM1L	-0.168426	7.28025	-2.98497	0.0166559	0.0662995	-4.36175
ENSG00000049759	NEDD4L	-0.482467	5.40535	-5.74913	0.000366997	0.00534162	-0.195593
ENSG00000049768	FOXP3	0.133396	-2.69869	0.339939	0.7423	0.85127	-5.71606
ENSG00000049769	PPP1R3F	-0.0501978	0.303431	-0.270534	0.79332	0.883513	-6.52617
ENSG00000049860	HEXB	0.253703	6.51773	2.99263	0.0164581	0.0657055	-4.3173
ENSG00000049883	PTCD2	-0.128472	4.36979	-2.03229	0.0751217	0.188784	-5.63229
ENSG00000050030	KIAA2022	0.0491575	2.00979	0.226512	0.826253	0.902605	-6.96507
ENSG00000050130	JKAMP	-0.152398	5.62506	-2.40199	0.0418152	0.125631	-5.21006
ENSG00000050165	DKK3	-0.599068	-3.59503	-0.913866	0.386427	0.573136	-5.19602
ENSG00000050327	ARHGEF5	0.747087	1.6046	5.2238	0.000697317	0.0078495	-0.255222
ENSG00000050344	NFE2L3	-0.127607	3.35667	-1.10496	0.300011	0.487918	-6.67424
ENSG00000050393	MCUR1	-0.032404	5.32485	-0.534093	0.607207	0.757741	-7.47413
ENSG00000050405	LIMA1	0.218142	5.69624	3.81237	0.00475602	0.0274881	-2.9685
ENSG00000050426	LETMD1	-0.222821	5.86745	-4.17448	0.00282694	0.0192307	-2.42866
ENSG00000050438	SLC4A8	0.327871	1.70815	2.80001	0.0222595	0.0811304	-3.86452
ENSG00000050555	LAMC3	-1.60248	1.02009	-7.98441	3.48213e-05	0.00152786	2.87337
ENSG00000050628	PTGER3	2.27385	-1.5485	6.23382	0.000209672	0.00384951	0.91904
ENSG00000050730	TNIP3	0.107552	-1.10826	0.373703	0.717941	0.835805	-6.11653
ENSG00000050748	MAPK9	-0.334174	5.75796	-5.70253	0.000387915	0.00552392	-0.284553
ENSG00000050767	COL23A1	-0.382745	4.05001	-2.0723	0.0705289	0.180222	-5.51553
ENSG00000050820	BCAR1	0.0686934	2.53287	0.503909	0.627357	0.771908	-6.98056
ENSG00000051009	FAM160A2	0.400784	4.41133	4.93324	0.00101112	0.00994635	-1.16862
ENSG00000051108	HERPUD1	0.195964	5.30998	3.06975	0.014597	0.0604695	-4.10934
ENSG00000051128	HOMER3	0.0359202	5.81024	0.387074	0.708385	0.829403	-7.59
ENSG00000051180	RAD51	-0.199051	5.41119	-3.17072	0.0124853	0.0540501	-3.95786
ENSG00000051341	POLQ	-0.119066	8.13361	-2.17965	0.0595166	0.160435	-5.67754
ENSG00000051382	PIK3CB	0.0228856	7.74951	0.340065	0.742209	0.851212	-7.70055
ENSG00000051523	CYBA	-0.00543634	7.57484	-0.0784973	0.939282	0.967677	-7.7548
ENSG00000051596	THOC3	-0.39801	5.60944	-6.93534	9.81146e-05	0.00252924	1.21725
ENSG00000051620	HEBP2	-0.105158	6.75997	-1.72805	0.12068	0.26189	-6.29966
ENSG00000051825	MPHOSPH9	-0.130795	6.09665	-2.04603	0.0735129	0.185798	-5.7972
ENSG00000052126	PLEKHA5	0.599099	3.76996	8.40416	2.36991e-05	0.00125725	2.96804
ENSG00000052344	PRSS8	1.95656	0.0505914	8.63339	1.93331e-05	0.00112447	3.33663
ENSG00000052723	SIKE1	-0.054857	7.2509	-0.722632	0.489658	0.663878	-7.46281
ENSG00000052749	RRP12	0.293138	6.05894	4.54651	0.00168969	0.0138362	-1.88971
ENSG00000052795	FNIP2	0.42184	4.92294	4.8294	0.00115812	0.0108763	-1.3829
ENSG00000052802	MSMO1	-0.259152	4.41452	-2.13239	0.0641403	0.168478	-5.48616
ENSG00000052841	TTC17	-0.0320672	6.63506	-0.586318	0.573174	0.731491	-7.53194
ENSG00000052850	ALX4	-0.220812	1.65445	-1.09813	0.302817	0.49104	-6.28307
ENSG00000053108	FSTL4	0.928675	-0.657904	4.06945	0.00328102	0.0213095	-1.48448
ENSG00000053254	FOXN3	-0.13391	7.71322	-2.03519	0.0747793	0.188061	-5.88436
ENSG00000053371	AKR7A2	-0.252967	5.99489	-4.80903	0.00118959	0.011003	-1.50965
ENSG00000053372	MRTO4	-0.378886	6.30673	-7.99032	3.46292e-05	0.00152786	2.3077
ENSG00000053438	NNAT	0.297282	-1.32485	1.16409	0.276585	0.461838	-5.46026
ENSG00000053501	USE1	-0.306502	3.82782	-4.07273	0.00326568	0.0212572	-2.32515
ENSG00000053524	MCF2L2	0.172421	2.03307	1.35819	0.209977	0.383417	-6.07367
ENSG00000053702	NRIP2	0.0905279	1.19032	0.644921	0.5363	0.70211	-6.5673
ENSG00000053747	LAMA3	0.17312	2.6707	1.19472	0.265041	0.448572	-6.41883
ENSG00000053770	AP5M1	-0.0440686	5.99376	-0.628359	0.546576	0.710057	-7.47007
ENSG00000053900	ANAPC4	-0.0835746	5.79749	-1.47006	0.178209	0.341609	-6.5987
ENSG00000053918	KCNQ1	-0.441007	1.96376	-3.42191	0.00850483	0.0414151	-2.9389
ENSG00000054116	TRAPPC3	-0.00724743	5.28948	-0.123018	0.905004	0.949454	-7.61871
ENSG00000054118	THRAP3	-0.165118	7.93035	-3.124	0.0134198	0.0567827	-4.16198
ENSG00000054148	PHPT1	-0.068082	4.50555	-0.891719	0.397523	0.583304	-7.10171
ENSG00000054219	LY75	-0.00872215	6.68923	-0.107115	0.917228	0.95604	-7.71623
ENSG00000054267	ARID4B	-0.0499437	6.92248	-0.609429	0.558462	0.719419	-7.52961
ENSG00000054277	OPN3	-0.188925	4.81114	-2.05533	0.0724426	0.183821	-5.66206
ENSG00000054282	SDCCAG8	-0.401	3.11261	-2.65069	0.0281789	0.0948953	-4.41889
ENSG00000054356	PTPRN	1.43742	-2.68737	1.42336	0.190921	0.358787	-4.84586
ENSG00000054392	HHAT	0.225627	-1.15783	0.859588	0.414024	0.598638	-5.79688
ENSG00000054523	KIF1B	0.310818	5.21215	5.03115	0.00089093	0.00918655	-1.13433
ENSG00000054598	FOXC1	-0.225769	-0.266099	-0.695747	0.505497	0.676813	-6.16255
ENSG00000054611	TBC1D22A	-0.753085	4.04864	-11.6201	1.92798e-06	0.000461423	5.59886
ENSG00000054654	SYNE2	0.799215	1.40436	3.86297	0.00441761	0.0262368	-2.13525
ENSG00000054690	PLEKHH1	0.876043	2.52731	6.43406	0.000167816	0.00339318	1.08686
ENSG00000054793	ATP9A	0.590176	-0.264258	2.79585	0.0224057	0.081472	-3.437
ENSG00000054965	FAM168A	-0.0436907	5.63438	-0.56839	0.584736	0.739736	-7.48235
ENSG00000054967	RELT	-0.0555578	4.1186	-0.616193	0.554198	0.716116	-7.25408
ENSG00000054983	GALC	0.620329	5.59023	6.79022	0.000114269	0.00276942	1.05651
ENSG00000055044	NOP58	-0.155272	7.29921	-1.56113	0.155558	0.312793	-6.55302
ENSG00000055070	SZRD1	-0.0268804	6.9295	-0.501199	0.629182	0.773251	-7.59466
ENSG00000055118	KCNH2	1.02711	1.8504	7.77508	4.24434e-05	0.00165844	2.61794
ENSG00000055130	CUL1	-0.35705	6.58489	-5.37045	0.000580707	0.00701277	-0.766514
ENSG00000055147	FAM114A2	0.170435	4.94368	2.50879	0.0352896	0.111329	-4.96928
ENSG00000055163	CYFIP2	0.583194	2.41272	2.85046	0.0205615	0.0765098	-3.93852
ENSG00000055208	TAB2	0.0470314	7.34819	0.97994	0.354665	0.542849	-7.24168
ENSG00000055211	GINM1	-0.120084	5.55296	-1.95406	0.0849475	0.206068	-5.89673
ENSG00000055332	EIF2AK2	-0.016734	6.16239	-0.30401	0.768562	0.867966	-7.64458
ENSG00000055483	USP36	-0.281523	5.78882	-3.82142	0.00469353	0.0272842	-2.9619
ENSG00000055609	KMT2C	0.165692	7.66749	2.01114	0.0776644	0.193253	-5.91909
ENSG00000055732	MCOLN3	0.45687	4.57534	5.6594	0.000408436	0.00568041	-0.215919
ENSG00000055917	PUM2	0.0136289	7.55277	0.192285	0.852116	0.918041	-7.73679
ENSG00000055950	MRPL43	-0.234108	4.38339	-3.55212	0.00699074	0.0359278	-3.22311
ENSG00000055955	ITIH4	-0.280978	-1.56421	-0.641764	0.53825	0.703537	-5.85049
ENSG00000055957	ITIH1	0.752555	-2.46607	1.03119	0.331408	0.520026	-5.31237
ENSG00000056050	HPF1	0.0344541	4.25505	0.274364	0.790474	0.881882	-7.44301
ENSG00000056097	ZFR	-0.0311622	8.20083	-0.447951	0.665589	0.799193	-7.6701
ENSG00000056277	ZNF280C	0.0301941	2.91985	0.26059	0.800724	0.888304	-7.17341
ENSG00000056291	NPFFR2	4.88709	-3.60334	6.87147	0.000104892	0.00262056	0.190072
ENSG00000056558	TRAF1	0.407662	0.936795	2.4724	0.0373892	0.116155	-4.20429
ENSG00000056586	RC3H2	0.0989398	6.00339	1.85241	0.0995645	0.229172	-6.08067
ENSG00000056736	IL17RB	0.266778	1.34736	2.14268	0.0631046	0.166866	-4.81055
ENSG00000056972	TRAF3IP2	0.165278	3.82807	1.24455	0.24711	0.42838	-6.6134
ENSG00000056998	GYG2	0.45032	3.32923	4.98052	0.000951015	0.00958341	-0.914985
ENSG00000057019	DCBLD2	0.228842	4.01537	2.20167	0.0574749	0.15654	-5.31006
ENSG00000057252	SOAT1	0.230855	6.37039	3.3875	0.00896015	0.0429374	-3.67766
ENSG00000057294	PKP2	-0.537417	2.55316	-5.34437	0.000599783	0.00717266	-0.275413
ENSG00000057468	MSH4	-0.126259	-2.26441	-0.409614	0.692401	0.818027	-5.794
ENSG00000057608	GDI2	-0.0820642	8.77083	-1.84004	0.101499	0.232308	-6.2117
ENSG00000057657	PRDM1	0.517714	2.40515	3.02351	0.0156849	0.0635845	-3.66218
ENSG00000057663	ATG5	-0.141724	6.00906	-2.00829	0.078013	0.193892	-5.84901
ENSG00000057704	TMCC3	0.0617871	-1.6494	0.167381	0.871055	0.930293	-6.02581
ENSG00000057757	PITHD1	-0.0915758	5.04197	-1.40167	0.19709	0.366721	-6.61441
ENSG00000057935	MTA3	0.0953662	4.22424	1.2596	0.241895	0.422014	-6.66884
ENSG00000058056	USP13	-0.0489392	6.45142	-0.716616	0.493175	0.666715	-7.43297
ENSG00000058063	ATP11B	-0.0670382	8.26254	-0.949268	0.369159	0.557298	-7.3048
ENSG00000058085	LAMC2	2.00873	0.179111	10.1321	5.64887e-06	0.000687692	4.42079
ENSG00000058091	CDK14	0.0558044	5.68862	0.873671	0.406733	0.591466	-7.25564
ENSG00000058262	SEC61A1	-0.155317	8.49009	-2.66655	0.0274804	0.0933792	-4.91767
ENSG00000058272	PPP1R12A	0.0929773	6.80217	1.42986	0.189105	0.356481	-6.7058
ENSG00000058335	RASGRF1	1.35493	-0.186822	5.06801	0.000849778	0.00893519	-0.205909
ENSG00000058404	CAMK2B	0.489622	-0.101695	1.75906	0.115054	0.25323	-5.02386
ENSG00000058453	CROCC	0.194349	3.2852	1.21185	0.258762	0.441242	-6.53871
ENSG00000058600	POLR3E	-0.221823	4.43296	-3.62564	0.00626429	0.033409	-3.1155
ENSG00000058668	ATP2B4	0.0850416	7.63532	0.919521	0.38363	0.570797	-7.31039
ENSG00000058673	ZC3H11A	0.0842261	7.83315	1.80378	0.107371	0.241055	-6.23268
ENSG00000058729	RIOK2	-0.326539	5.47144	-5.40826	0.000554214	0.006806	-0.647858
ENSG00000058799	YIPF1	0.0461895	4.67662	0.80207	0.444748	0.625698	-7.2048
ENSG00000058804	NDC1	-0.141236	8.29724	-2.41003	0.041284	0.124461	-5.32133
ENSG00000058866	DGKG	0.35639	5.19723	6.67057	0.000129803	0.00294588	0.950036
ENSG00000059122	FLYWCH1	-0.326462	3.65097	-3.99701	0.0036394	0.0229695	-2.40664
ENSG00000059145	UNKL	-0.200223	3.53435	-2.25085	0.0531617	0.148651	-5.14153
ENSG00000059377	TBXAS1	0.700399	2.81295	7.324	6.59723e-05	0.00206762	2.02489
ENSG00000059378	PARP12	0.492141	3.11874	6.29668	0.000195414	0.00369444	0.815151
ENSG00000059573	ALDH18A1	-0.267624	6.66927	-5.81241	0.000340544	0.00507946	-0.19245
ENSG00000059588	TARBP1	-0.222736	6.92244	-4.01171	0.00356339	0.0226186	-2.72878
ENSG00000059691	GATB	-0.42133	4.50568	-7.0489	8.72251e-05	0.00241717	1.45903
ENSG00000059728	MXD1	0.532678	3.3423	4.75397	0.00127937	0.0115942	-1.23234
ENSG00000059758	CDK17	0.111006	4.37018	1.51414	0.166902	0.327049	-6.37332
ENSG00000059769	DNAJC25	-0.252277	2.83737	-3.04733	0.0151143	0.0618427	-3.7253
ENSG00000059804	SLC2A3	-0.220883	3.80516	-1.89858	0.0926523	0.218345	-5.73173
ENSG00000059915	PSD	-0.075049	0.334014	-0.307081	0.766305	0.866933	-6.52252
ENSG00000060069	CTDP1	-0.470201	4.67392	-6.81908	0.000110837	0.00270558	1.17892
ENSG00000060138	YBX3	-0.49161	7.49694	-9.33463	1.06486e-05	0.000865911	3.54657
ENSG00000060140	STYK1	0.725033	-1.03429	2.56997	0.0320238	0.104211	-3.62121
ENSG00000060237	WNK1	-0.211241	9.09269	-3.29255	0.0103547	0.0475223	-3.92951
ENSG00000060339	CCAR1	0.0506687	7.431	0.683083	0.513067	0.68356	-7.49905
ENSG00000060491	OGFR	-0.0490523	6.38444	-0.756663	0.470071	0.647408	-7.3986
ENSG00000060558	GNA15	-0.586946	4.98382	-4.86135	0.00111056	0.0105659	-1.3451
ENSG00000060566	CREB3L3	0.714941	-2.61799	1.28256	0.234119	0.412545	-5.02917
ENSG00000060642	PIGV	0.138821	3.67741	1.47897	0.175872	0.338921	-6.29283
ENSG00000060656	PTPRU	0.339329	3.19654	2.25243	0.0530287	0.148397	-5.06519
ENSG00000060688	SNRNP40	-0.104054	6.48675	-1.9314	0.0880175	0.211348	-5.99077
ENSG00000060718	COL11A1	7.89221	1.36319	17.2246	8.15224e-08	0.000228256	6.00742
ENSG00000060749	QSER1	-0.00303989	6.82196	-0.0389556	0.969842	0.983545	-7.72758
ENSG00000060762	MPC1	0.084286	5.51981	1.51555	0.16655	0.326614	-6.51608
ENSG00000060971	ACAA1	0.0799719	4.77505	1.236	0.250113	0.431596	-6.78139
ENSG00000060982	BCAT1	-0.204501	6.62612	-2.82247	0.0214863	0.0789604	-4.5968
ENSG00000061273	HDAC7	0.417463	4.43556	5.19327	0.000724673	0.00806332	-0.814085
ENSG00000061337	LZTS1	0.907554	-0.84205	2.99949	0.016283	0.0652353	-3.00868
ENSG00000061455	PRDM6	1.23093	-1.07158	3.94937	0.00389775	0.0241443	-1.60345
ENSG00000061492	WNT8A	2.6165	-2.68395	5.77187	0.000357242	0.00525043	0.113764
ENSG00000061656	SPAG4	-0.363998	1.94862	-3.00136	0.0162357	0.0651099	-3.59962
ENSG00000061676	NCKAP1	0.44329	0.142403	2.13188	0.0641921	0.168563	-4.54233
ENSG00000061794	MRPS35	-0.255261	6.29484	-4.22918	0.0026176	0.0182608	-2.37169
ENSG00000061936	SFSWAP	-0.31992	5.38228	-6.05286	0.000257506	0.00431795	0.189021
ENSG00000061938	TNK2	0.143176	4.03543	1.90475	0.0917637	0.217028	-5.76541
ENSG00000061987	MON2	-0.0906831	6.42284	-1.61301	0.14384	0.295639	-6.44482
ENSG00000062038	CDH3	0.48131	-2.01116	1.39469	0.199111	0.369503	-5.0342
ENSG00000062096	ARSF	-0.498653	-3.20871	-0.723561	0.489117	0.663316	-5.40838
ENSG00000062194	GPBP1	-0.034674	7.18275	-0.540569	0.602929	0.754222	-7.58268
ENSG00000062282	DGAT2	0.384064	3.89044	4.78325	0.00123075	0.0112994	-1.29478
ENSG00000062370	ZNF112	2.75599	-3.74416	3.24754	0.0110937	0.0498068	-2.57314
ENSG00000062485	CS	-0.188569	8.38125	-3.59563	0.00655067	0.0344049	-3.42664
ENSG00000062524	LTK	-0.602559	3.37753	-4.95392	0.000984336	0.00975582	-0.961083
ENSG00000062582	MRPS24	-0.247687	4.56497	-3.2435	0.0111626	0.0499991	-3.7395
ENSG00000062598	ELMO2	0.246765	5.82686	3.93962	0.00395302	0.0243384	-2.78196
ENSG00000062650	WAPL	-0.0133251	7.60102	-0.209932	0.838755	0.910475	-7.73466
ENSG00000062716	VMP1	0.0885538	6.41419	1.88469	0.094682	0.22132	-6.05636
ENSG00000062725	APPBP2	0.00752676	6.00338	0.126662	0.902207	0.948311	-7.67724
ENSG00000062822	POLD1	-0.257987	5.65038	-4.40588	0.00204765	0.015682	-2.06836
ENSG00000063015	SEZ6	-0.0287121	-0.989844	-0.100465	0.922347	0.95782	-6.21916
ENSG00000063046	EIF4B	-0.282653	10.2452	-5.45074	0.000526008	0.00660203	-0.776412
ENSG00000063127	SLC6A16	0.371111	-1.37183	1.26715	0.239315	0.418866	-5.33462
ENSG00000063169	GLTSCR1	-0.0514726	2.67093	-0.601579	0.563435	0.72381	-6.95579
ENSG00000063176	SPHK2	-0.405335	2.1667	-3.58869	0.00661879	0.0346503	-2.72346
ENSG00000063177	RPL18	-0.304475	7.81857	-4.79785	0.00120725	0.0111336	-1.60316
ENSG00000063180	CA11	0.449028	-1.09815	1.31013	0.225061	0.401525	-5.35425
ENSG00000063241	ISOC2	-0.49047	4.72457	-7.59122	5.06783e-05	0.00178484	2.01957
ENSG00000063244	U2AF2	-0.117882	7.6659	-2.45863	0.0382162	0.117964	-5.22177
ENSG00000063245	EPN1	-0.168271	6.53287	-2.45764	0.0382762	0.118098	-5.17766
ENSG00000063322	MED29	0.0972947	5.41276	1.62017	0.142287	0.293805	-6.36466
ENSG00000063438	AHRR	-0.392816	5.34178	-2.19615	0.0579801	0.157604	-5.50647
ENSG00000063515	GSC2	-0.691303	-1.22584	-2.11902	0.0655112	0.170971	-4.24976
ENSG00000063587	ZNF275	-0.156486	4.18611	-1.75729	0.11537	0.253765	-6.00742
ENSG00000063601	MTMR1	0.123731	4.70669	1.83383	0.102483	0.233894	-5.97771
ENSG00000063660	GPC1	-0.14799	2.75004	-1.47498	0.176914	0.340056	-6.09612
ENSG00000063761	ADCK1	0.105888	1.2906	0.883921	0.401484	0.587158	-6.40374
ENSG00000063854	HAGH	0.080048	3.52479	1.02358	0.334786	0.523182	-6.79436
ENSG00000063978	RNF4	0.0957367	6.47505	1.47082	0.178008	0.34141	-6.63782
ENSG00000064012	CASP8	-0.00736301	6.03309	-0.131969	0.898135	0.945828	-7.67841
ENSG00000064102	INTS13	-0.287713	5.41564	-2.75029	0.0240742	0.0855454	-4.63416
ENSG00000064115	TM7SF3	-0.0747037	6.84593	-1.19394	0.265331	0.448886	-6.99412
ENSG00000064195	DLX3	1.2913	-1.8687	2.15441	0.0619444	0.164932	-4.05721
ENSG00000064199	SPA17	0.268844	3.8878	3.12393	0.0134212	0.0567827	-3.81688
ENSG00000064201	TSPAN32	-0.0249671	2.59863	-0.267721	0.795412	0.884907	-7.09606
ENSG00000064205	WISP2	0.0550133	-0.28466	0.25609	0.804081	0.890143	-6.37841
ENSG00000064218	DMRT3	-0.360838	1.38749	-0.997047	0.346768	0.534711	-6.32074
ENSG00000064225	ST3GAL6	0.5877	5.44993	8.70445	1.81667e-05	0.00110986	3.06231
ENSG00000064270	ATP2C2	0.274952	-3.03894	0.634668	0.542648	0.707004	-5.50059
ENSG00000064300	NGFR	0.26647	0.123899	1.6938	0.127189	0.271511	-5.17132
ENSG00000064309	CDON	-0.585964	1.62543	-5.01804	0.000906084	0.00928163	-0.537319
ENSG00000064313	TAF2	-0.0420537	5.66738	-0.602516	0.56284	0.723451	-7.46366
ENSG00000064393	HIPK2	0.66386	6.02979	8.07966	3.18653e-05	0.00146252	2.41446
ENSG00000064419	TNPO3	-0.0212416	7.18659	-0.400538	0.698818	0.822487	-7.65454
ENSG00000064489	BORCS8-MEF2B	-0.283009	1.58776	-1.96302	0.0837625	0.204069	-5.13832
ENSG00000064490	RFXANK	-0.00148272	4.84674	-0.0247732	0.980818	0.98951	-7.57428
ENSG00000064545	TMEM161A	-0.574487	3.06001	-6.16335	0.000227031	0.00401807	0.664364
ENSG00000064547	LPAR2	0.0868019	3.09423	0.753453	0.471896	0.648823	-6.94479
ENSG00000064601	CTSA	-0.149296	6.71611	-1.90423	0.0918378	0.21713	-6.04172
ENSG00000064607	SUGP2	-0.0210624	7.12105	-0.380447	0.713115	0.832672	-7.66056
ENSG00000064651	SLC12A2	0.534069	4.44701	4.67195	0.00142703	0.0124605	-1.54114
ENSG00000064652	SNX24	0.191562	3.2364	2.20256	0.0573945	0.156435	-5.15304
ENSG00000064666	CNN2	-0.322192	7.76816	-3.1808	0.0122926	0.0534767	-4.06495
ENSG00000064687	ABCA7	0.342337	3.97215	4.31581	0.00231937	0.0168967	-1.9857
ENSG00000064692	SNCAIP	-0.0780541	-2.76346	-0.160698	0.876153	0.933381	-5.74664
ENSG00000064703	DDX20	-0.0378295	6.12919	-0.48763	0.638364	0.779962	-7.56302
ENSG00000064726	BTBD1	0.0758908	6.84556	1.00903	0.341315	0.529068	-7.19258
ENSG00000064763	FAR2	0.18817	5.8298	1.74088	0.118322	0.258264	-6.22993
ENSG00000064787	BCAS1	1.09006	-1.46006	3.71335	0.00550076	0.0304301	-1.89915
ENSG00000064886	CHI3L2	0.648778	-0.834901	2.49995	0.0357881	0.112583	-3.7685
ENSG00000064932	SBNO2	-0.573443	4.63957	-8.33806	2.51534e-05	0.0013026	2.78728
ENSG00000064933	PMS1	-0.296025	5.50984	-2.0635	0.0715147	0.182227	-5.72713
ENSG00000064961	HMG20B	-0.479942	5.91579	-9.53232	9.06205e-06	0.000808151	3.78298
ENSG00000064989	CALCRL	-0.238151	-0.806189	-0.779753	0.457077	0.636221	-5.95784
ENSG00000064995	TAF11	-0.179873	6.10975	-3.67851	0.0057915	0.0315915	-3.20499
ENSG00000064999	ANKS1A	-0.068753	5.26724	-1.05949	0.319075	0.508017	-7.03666
ENSG00000065000	AP3D1	-0.287761	7.37261	-4.85855	0.00111464	0.0105745	-1.5013
ENSG00000065029	ZNF76	-0.0126463	5.05424	-0.211885	0.83728	0.909717	-7.57593
ENSG00000065054	SLC9A3R2	-1.06411	1.53254	-7.03401	8.85737e-05	0.00242223	1.89491
ENSG00000065057	NTHL1	-0.903567	2.62689	-9.52795	9.09415e-06	0.000808151	4.12432
ENSG00000065060	UHRF1BP1	0.10497	7.0457	1.64848	0.136298	0.285176	-6.42334
ENSG00000065135	GNAI3	0.0238698	7.66028	0.385541	0.709478	0.830081	-7.67909
ENSG00000065150	IPO5	-0.442802	8.6602	-8.18735	2.8853e-05	0.00139695	2.42605
ENSG00000065154	OAT	-0.341136	5.17884	-5.10956	0.000805857	0.00864163	-1.02384
ENSG00000065183	WDR3	-0.311652	6.91399	-6.3298	0.000188331	0.00362233	0.440648
ENSG00000065243	PKN2	-0.0509835	6.12472	-0.800087	0.445835	0.626567	-7.34915
ENSG00000065268	WDR18	-0.455079	4.2074	-5.99803	0.000274275	0.00447189	0.264715
ENSG00000065308	TRAM2	0.240675	5.57273	4.05677	0.0033409	0.0215969	-2.58367
ENSG00000065320	NTN1	-0.681375	-0.648461	-2.39753	0.0421121	0.126252	-3.96429
ENSG00000065328	MCM10	-0.0467137	6.83487	-0.616785	0.553826	0.71581	-7.52111
ENSG00000065357	DGKA	0.54826	4.0629	5.74439	0.000369069	0.00536066	-0.0288313
ENSG00000065361	ERBB3	1.03612	-0.231506	5.20673	0.000712477	0.00796893	-0.035043
ENSG00000065371	ROPN1	-0.123018	-3.69948	-0.188611	0.854903	0.920225	-5.54111
ENSG00000065413	ANKRD44	0.192633	5.27602	2.30312	0.0489276	0.140752	-5.33287
ENSG00000065427	KARS	-0.206027	7.75705	-4.44364	0.00194413	0.0151732	-2.11288
ENSG00000065457	ADAT1	0.0189657	4.45816	0.277483	0.788159	0.880306	-7.47533
ENSG00000065485	PDIA5	-0.373434	5.24235	-5.87036	0.000318144	0.00487968	-0.0265351
ENSG00000065491	TBC1D22B	-0.0132004	5.12565	-0.231421	0.822561	0.900414	-7.5795
ENSG00000065518	NDUFB4	-0.121807	6.59697	-2.161	0.0613011	0.163757	-5.64687
ENSG00000065526	SPEN	0.121591	7.76745	1.52893	0.163254	0.322486	-6.61379
ENSG00000065534	MYLK	0.267922	2.2063	2.01169	0.077597	0.193108	-5.2091
ENSG00000065548	ZC3H15	-0.213064	7.35917	-2.48778	0.0364869	0.1142	-5.16387
ENSG00000065559	MAP2K4	-0.0688576	4.64685	-1.03734	0.328695	0.517319	-6.98166
ENSG00000065600	TMEM206	-0.231988	4.54324	-1.7181	0.122538	0.264629	-6.12059
ENSG00000065609	SNAP91	0.756143	-0.390438	3.84821	0.00451364	0.0266354	-1.83502
ENSG00000065613	SLK	-0.0689634	6.88525	-0.836547	0.42615	0.609632	-7.35561
ENSG00000065615	CYB5R4	0.183029	6.50343	2.8974	0.0191009	0.0727459	-4.47015
ENSG00000065621	GSTO2	0.233888	1.9161	2.14588	0.0627856	0.166477	-4.93864
ENSG00000065665	SEC61A2	0.21724	3.16755	2.91003	0.0187267	0.0717095	-4.0156
ENSG00000065675	PRKCQ	0.163103	3.10162	1.38242	0.20271	0.374162	-6.29359
ENSG00000065717	TLE2	0.479461	-3.09453	1.04389	0.325829	0.514684	-5.17701
ENSG00000065802	ASB1	0.0282088	6.02364	0.457634	0.658895	0.79456	-7.57191
ENSG00000065809	FAM107B	-0.0116213	9.14498	-0.199327	0.846778	0.914751	-7.78915
ENSG00000065833	ME1	0.292505	1.9624	2.6613	0.0277094	0.0938925	-4.14236
ENSG00000065882	TBC1D1	-0.349927	8.0621	-7.02125	8.97479e-05	0.00242749	1.20714
ENSG00000065883	CDK13	-0.0704125	6.74634	-1.5123	0.167362	0.327645	-6.59588
ENSG00000065911	MTHFD2	0.104896	7.36286	1.50665	0.168778	0.32956	-6.62826
ENSG00000065923	SLC9A7	-0.174771	2.62222	-1.72668	0.120934	0.262202	-5.72416
ENSG00000065970	FOXJ2	0.391993	4.43555	6.2877	0.000197383	0.00371499	0.587598
ENSG00000065978	YBX1	-0.453443	12.0856	-10.1523	5.56212e-06	0.000687692	4.146
ENSG00000065989	PDE4A	0.369066	3.36728	4.15797	0.00289359	0.0195577	-2.10669
ENSG00000066027	PPP2R5A	0.0709211	5.88511	1.22756	0.25311	0.434398	-6.90433
ENSG00000066032	CTNNA2	0.285696	-1.38462	0.920233	0.383279	0.570472	-5.68253
ENSG00000066044	ELAVL1	-0.10038	7.20476	-1.5651	0.15463	0.311344	-6.54399
ENSG00000066056	TIE1	0.063391	1.28023	0.525796	0.612711	0.761496	-6.66395
ENSG00000066084	DIP2B	-0.156088	6.89661	-2.16795	0.0606297	0.16252	-5.64913
ENSG00000066117	SMARCD1	-0.0580272	6.45897	-1.09099	0.305771	0.493966	-7.09013
ENSG00000066135	KDM4A	-0.257369	8.08192	-3.94782	0.00390647	0.0241743	-2.86921
ENSG00000066136	NFYC	0.0716824	8.52015	1.30934	0.225315	0.401809	-6.92028
ENSG00000066185	ZMYND12	-0.324266	2.4473	-2.20341	0.0573166	0.156305	-4.97402
ENSG00000066230	SLC9A3	-0.00891201	1.69022	-0.0407142	0.968481	0.982949	-6.9152
ENSG00000066248	NGEF	-0.324112	-2.51509	-0.915197	0.385767	0.572616	-5.41109
ENSG00000066279	ASPM	0.0101643	7.42236	0.0786778	0.939143	0.967675	-7.74902
ENSG00000066294	CD84	-0.183566	4.79269	-1.91832	0.0898375	0.214138	-5.86568
ENSG00000066322	ELOVL1	0.320678	6.24962	6.11389	0.000240154	0.00415603	0.206177
ENSG00000066336	SPI1	0.00332516	6.54111	0.0486743	0.962324	0.97955	-7.71446
ENSG00000066379	ZNRD1	-0.153091	0.926229	-1.19072	0.266527	0.450326	-6.00363
ENSG00000066382	MPPED2	0.292672	-0.681175	1.0071	0.34219	0.529917	-5.78892
ENSG00000066405	CLDN18	0.102349	-0.289951	0.501072	0.629268	0.773266	-6.27761
ENSG00000066422	ZBTB11	-0.0553586	6.46479	-0.651334	0.532353	0.699693	-7.48088
ENSG00000066427	ATXN3	0.0313478	6.03887	0.53585	0.606045	0.756805	-7.5307
ENSG00000066455	GOLGA5	-0.111304	5.48347	-2.10581	0.0668934	0.173439	-5.66045
ENSG00000066468	FGFR2	-0.407426	-1.94811	-1.12559	0.291663	0.478404	-5.34484
ENSG00000066557	LRRC40	-0.0605131	5.38196	-0.586017	0.573367	0.731637	-7.4485
ENSG00000066583	ISOC1	0.321396	4.14549	3.34373	0.00957674	0.0450214	-3.51158
ENSG00000066629	EML1	-0.134206	0.444001	-0.620002	0.551805	0.714207	-6.39567
ENSG00000066651	TRMT11	-0.0476168	4.52684	-0.352933	0.732887	0.845725	-7.45991
ENSG00000066654	THUMPD1	-0.117754	6.38318	-1.56747	0.15408	0.310801	-6.50487
ENSG00000066697	MSANTD3	0.110906	4.54698	1.61427	0.143567	0.295396	-6.26576
ENSG00000066739	ATG2B	0.0543582	5.46963	1.03002	0.331925	0.520495	-7.08687
ENSG00000066777	ARFGEF1	0.0511743	6.69626	0.843787	0.422313	0.606336	-7.34113
ENSG00000066813	ACSM2B	-0.0387705	0.89976	-0.28185	0.784922	0.87859	-6.67531
ENSG00000066827	ZFAT	-0.0472454	3.36452	-0.621779	0.550691	0.713247	-7.10032
ENSG00000066855	MTFR1	-0.258042	4.19782	-3.16827	0.0125325	0.0542092	-3.80224
ENSG00000066923	STAG3	0.938024	3.25708	6.27215	0.000200847	0.00373865	0.770445
ENSG00000066926	FECH	0.147159	4.33015	1.97509	0.0821907	0.201351	-5.71132
ENSG00000066933	MYO9A	0.0904187	5.77351	1.39847	0.198015	0.36789	-6.68869
ENSG00000067048	DDX3Y	-0.234288	7.59228	-3.93228	0.00399513	0.024531	-2.87575
ENSG00000067057	PFKP	-0.422511	7.31833	-6.97219	9.44247e-05	0.00249205	1.17679
ENSG00000067064	IDI1	-0.209972	6.47195	-2.11478	0.0659519	0.171865	-5.71214
ENSG00000067066	SP100	0.132961	6.51168	2.48566	0.0366096	0.114482	-5.13188
ENSG00000067082	KLF6	0.102397	4.98682	0.70692	0.498876	0.671234	-7.32134
ENSG00000067113	PLPP1	0.228747	0.305318	1.10481	0.300072	0.487928	-5.94024
ENSG00000067141	NEO1	0.201609	4.61885	2.31868	0.0477331	0.138453	-5.22633
ENSG00000067167	TRAM1	-0.204707	7.05884	-2.52103	0.0346104	0.110094	-5.09914
ENSG00000067177	PHKA1	-0.803461	2.02625	-3.97534	0.00375454	0.023548	-2.09798
ENSG00000067182	TNFRSF1A	-0.250383	6.70208	-4.1205	0.00305123	0.02024	-2.55437
ENSG00000067191	CACNB1	-0.40199	2.73605	-4.29285	0.00239465	0.0172339	-1.77939
ENSG00000067208	EVI5	0.148015	4.66016	2.03924	0.0743035	0.187256	-5.66503
ENSG00000067221	STOML1	-0.110589	1.55481	-0.770758	0.46211	0.640929	-6.56512
ENSG00000067225	PKM	-0.229067	10.1948	-3.21533	0.0116564	0.0515205	-4.0831
ENSG00000067248	DHX29	-0.0792166	5.91731	-0.960065	0.364008	0.551974	-7.19217
ENSG00000067334	DNTTIP2	-0.203056	7.17131	-2.14294	0.0630789	0.166856	-5.69884
ENSG00000067365	METTL22	-0.137791	3.97797	-1.67185	0.131528	0.27765	-6.09091
ENSG00000067369	TP53BP1	-0.0426985	7.03789	-0.763823	0.466016	0.644333	-7.42228
ENSG00000067445	TRO	-0.190564	3.22987	-1.84012	0.101485	0.232308	-5.6988
ENSG00000067533	RRP15	-0.103333	5.87669	-1.29748	0.229178	0.406246	-6.82118
ENSG00000067560	RHOA	-0.108137	9.68082	-2.2509	0.0531574	0.148651	-5.61417
ENSG00000067596	DHX8	-0.0385677	6.73966	-0.620644	0.551403	0.713817	-7.51443
ENSG00000067601	PMS2P4	-0.417095	0.227117	-2.38742	0.0427941	0.127535	-4.17639
ENSG00000067606	PRKCZ	-0.483026	3.15636	-4.98904	0.00094061	0.00951956	-0.871731
ENSG00000067646	ZFY	0.115218	4.27828	1.14741	0.283037	0.469343	-6.80615
ENSG00000067704	IARS2	-0.0170723	7.74191	-0.285649	0.782109	0.876518	-7.71908
ENSG00000067798	NAV3	0.495439	7.68009	2.50477	0.0355155	0.111858	-5.14846
ENSG00000067829	IDH3G	-0.138615	4.12001	-2.32034	0.0476081	0.138242	-5.145
ENSG00000067836	ROGDI	0.228361	3.64221	2.83768	0.0209786	0.0776641	-4.22935
ENSG00000067840	PDZD4	-0.708448	-0.878813	-2.53142	0.034044	0.108785	-3.71448
ENSG00000067842	ATP2B3	-0.299123	0.627565	-1.41818	0.192378	0.360565	-5.65817
ENSG00000067900	ROCK1	0.0600492	7.79462	0.646146	0.535544	0.701786	-7.5387
ENSG00000067955	CBFB	0.0642054	7.74658	0.967815	0.360343	0.548272	-7.2685
ENSG00000067992	PDK3	-0.248979	2.5182	-2.84198	0.0208371	0.077276	-3.9821
ENSG00000068001	HYAL2	0.233721	3.56336	2.44959	0.0387687	0.119094	-4.8336
ENSG00000068024	HDAC4	-0.221413	6.7951	-2.10401	0.0670838	0.173783	-5.74342
ENSG00000068028	RASSF1	0.126914	5.65238	1.85875	0.0985872	0.227495	-6.04598
ENSG00000068078	FGFR3	0.162742	2.31315	1.59084	0.148746	0.303031	-5.8386
ENSG00000068079	IFI35	0.510034	3.71204	5.06132	0.000857093	0.00898477	-0.874058
ENSG00000068097	HEATR6	0.0982258	4.83618	1.63324	0.139495	0.289591	-6.28081
ENSG00000068120	COASY	-0.289628	5.92324	-5.63978	0.000418166	0.00574494	-0.376933
ENSG00000068137	PLEKHH3	-0.30505	3.07933	-2.35705	0.0449104	0.132325	-4.87816
ENSG00000068305	MEF2A	0.26787	5.99267	3.6706	0.00585974	0.0318318	-3.20959
ENSG00000068308	OTUD5	-0.189799	4.12885	-2.87041	0.0199272	0.0748773	-4.26864
ENSG00000068323	TFE3	0.222605	3.81415	2.86796	0.020004	0.0750853	-4.21411
ENSG00000068354	TBC1D25	-0.331746	1.48976	-2.64768	0.0283132	0.0951651	-4.05822
ENSG00000068366	ACSL4	-0.0805896	6.34197	-1.01094	0.340454	0.52843	-7.16714
ENSG00000068383	INPP5A	-0.686256	4.70973	-7.04264	8.77887e-05	0.00242223	1.42911
ENSG00000068394	GPKOW	-0.0563089	3.0328	-0.618724	0.552608	0.71485	-7.02876
ENSG00000068400	GRIPAP1	-0.0843971	5.06659	-1.29913	0.228639	0.405744	-6.74418
ENSG00000068438	FTSJ1	-0.267711	3.75565	-3.33667	0.00968023	0.0453804	-3.45424
ENSG00000068489	PRR11	-0.132334	7.13769	-2.18786	0.0587476	0.159054	-5.62799
ENSG00000068615	REEP1	-0.327367	-0.228584	-1.35018	0.21243	0.386122	-5.53078
ENSG00000068650	ATP11A	-0.356659	7.18016	-5.81654	0.000338892	0.00506558	-0.207024
ENSG00000068654	POLR1A	-0.206785	6.47331	-3.85924	0.00444167	0.0263225	-2.94324
ENSG00000068697	LAPTM4A	0.0408607	5.06157	0.493704	0.634245	0.776979	-7.46747
ENSG00000068724	TTC7A	-0.601121	5.66265	-8.32482	2.54566e-05	0.00131053	2.67948
ENSG00000068745	IP6K2	-0.0259389	6.09962	-0.451342	0.663241	0.797686	-7.5798
ENSG00000068784	SRBD1	0.00710047	4.35526	0.0960062	0.925781	0.959447	-7.49657
ENSG00000068796	KIF2A	-0.0394363	6.88233	-0.633968	0.543083	0.707439	-7.51165
ENSG00000068831	RASGRP2	-0.139149	6.63148	-1.93715	0.0872294	0.209935	-5.98899
ENSG00000068878	PSME4	-0.0448386	6.78501	-0.703265	0.501036	0.673282	-7.45835
ENSG00000068885	IFT80	0.100377	5.90943	0.946774	0.370357	0.558305	-7.20415
ENSG00000068903	SIRT2	-0.0652983	3.00309	-0.80336	0.444043	0.625008	-6.88429
ENSG00000068912	ERLEC1	-0.0505717	5.7117	-0.826931	0.431282	0.614189	-7.29854
ENSG00000068971	PPP2R5B	0.392645	1.66337	2.71706	0.0253709	0.0884589	-3.98522
ENSG00000068976	PYGM	0.0627429	0.0280115	0.231523	0.822484	0.900376	-6.46584
ENSG00000069011	PITX1	0.480371	1.97154	4.66051	0.00144906	0.0125746	-1.09271
ENSG00000069020	MAST4	0.601917	1.12803	4.64927	0.00147105	0.0127027	-0.9499
ENSG00000069188	SDK2	0.382323	-2.51814	0.764735	0.465501	0.643902	-5.52683
ENSG00000069248	NUP133	-0.159791	7.02123	-2.68991	0.0264835	0.091081	-4.82691
ENSG00000069275	NUCKS1	-0.232496	9.38953	-4.13014	0.00300983	0.0200474	-2.63194
ENSG00000069329	VPS35	-0.134172	7.72311	-2.43346	0.0397755	0.121109	-5.2639
ENSG00000069345	DNAJA2	-0.0846966	6.61974	-1.62546	0.141151	0.292195	-6.43713
ENSG00000069399	BCL3	0.20938	1.35943	0.891671	0.397547	0.583304	-6.4131
ENSG00000069424	KCNAB2	-0.0513585	8.12403	-0.863287	0.4121	0.596799	-7.37928
ENSG00000069431	ABCC9	0.388617	2.99966	3.70638	0.0055577	0.0306415	-2.71866
ENSG00000069482	GAL	-1.57704	4.21845	-23.8051	5.75415e-09	0.000121188	11.3775
ENSG00000069493	CLEC2D	0.247049	2.63264	2.65269	0.0280898	0.0947166	-4.30879
ENSG00000069535	MAOB	-0.132118	-3.75684	-0.214787	0.835089	0.908415	-5.52476
ENSG00000069667	RORA	0.02304	1.98989	0.196287	0.849081	0.916225	-6.96741
ENSG00000069696	DRD4	0.226335	-3.31378	0.372575	0.718749	0.836422	-5.56935
ENSG00000069702	TGFBR3	-0.1907	4.48992	-2.13768	0.0636062	0.167724	-5.48994
ENSG00000069712	KIAA1107	0.778017	1.7168	2.93853	0.0179094	0.0694512	-3.6376
ENSG00000069764	PLA2G10	-0.270265	-2.95114	-0.637795	0.540707	0.705566	-5.51815
ENSG00000069812	HES2	-0.388435	1.20866	-1.72445	0.121349	0.262857	-5.39145
ENSG00000069849	ATP1B3	-0.0964819	6.86912	-1.78534	0.110479	0.245987	-6.22226
ENSG00000069869	NEDD4	0.245797	6.13821	4.835	0.00114963	0.0108187	-1.4808
ENSG00000069943	PIGB	0.0158572	5.14623	0.226903	0.825959	0.902351	-7.58291
ENSG00000069956	MAPK6	-0.174545	7.88938	-3.17354	0.0124311	0.0538485	-4.08098
ENSG00000069966	GNB5	0.139529	4.54636	1.8399	0.101521	0.232308	-5.94545
ENSG00000069974	RAB27A	0.16203	8.22152	2.66027	0.0277548	0.0939907	-4.91876
ENSG00000069998	HDHD5	-0.335076	5.07303	-5.18972	0.00072793	0.00808593	-0.903015
ENSG00000070010	UFD1L	0.00969301	6.00064	0.159754	0.876874	0.93373	-7.67178
ENSG00000070018	LRP6	0.210928	4.49074	2.4799	0.0369465	0.115166	-4.95212
ENSG00000070019	GUCY2C	0.354651	-3.47251	0.693917	0.506586	0.67784	-5.37625
ENSG00000070047	PHRF1	-0.458215	3.8474	-2.71499	0.0254542	0.0886357	-4.46509
ENSG00000070061	IKBKAP	-0.00616122	5.5825	-0.0927393	0.928298	0.960921	-7.65018
ENSG00000070081	NUCB2	-0.279947	8.74281	-4.13833	0.00297511	0.0198854	-2.6006
ENSG00000070087	PFN2	0.674217	2.06726	3.37149	0.00918062	0.0436759	-3.03402
ENSG00000070159	PTPN3	0.19296	4.05815	2.63048	0.0290952	0.097004	-4.64036
ENSG00000070182	SPTB	1.21853	0.674841	7.34715	6.44638e-05	0.00203916	2.27564
ENSG00000070190	DAPP1	0.379518	5.00576	5.66682	0.000404822	0.00567135	-0.260673
ENSG00000070214	SLC44A1	0.152268	7.84358	1.81282	0.105878	0.239021	-6.21993
ENSG00000070269	TMEM260	-0.123395	5.11373	-1.99319	0.0798872	0.197361	-5.79396
ENSG00000070366	SMG6	-0.165576	4.28328	-2.14338	0.0630353	0.166803	-5.44833
ENSG00000070367	EXOC5	-0.00950569	7.36524	-0.102575	0.920722	0.957141	-7.74441
ENSG00000070371	CLTCL1	-0.0262556	6.6821	-0.413698	0.689522	0.816107	-7.62765
ENSG00000070388	FGF22	0.615898	-2.8268	1.35349	0.211413	0.384771	-4.91539
ENSG00000070404	FSTL3	-0.185763	1.98846	-1.42278	0.191083	0.358818	-5.983
ENSG00000070413	DGCR2	0.0485223	5.38018	0.630188	0.545436	0.709294	-7.41946
ENSG00000070423	RNF126	-0.454719	4.75726	-5.31094	0.000625241	0.00736476	-0.700755
ENSG00000070444	MNT	-0.0245095	4.4284	-0.276714	0.78873	0.880636	-7.47096
ENSG00000070476	ZXDC	0.167598	5.47705	2.87733	0.019712	0.0742784	-4.43511
ENSG00000070495	JMJD6	0.238762	4.98279	3.77142	0.00505011	0.0286531	-2.96205
ENSG00000070501	POLB	0.08252	3.78533	0.894245	0.396246	0.581922	-6.97194
ENSG00000070526	ST6GALNAC1	-0.5591	-4.0483	-0.563789	0.587723	0.742	-5.34301
ENSG00000070540	WIPI1	0.330238	2.83472	2.91259	0.0186518	0.0714879	-3.93786
ENSG00000070601	FRMPD1	0.172248	-1.49616	0.508407	0.624332	0.769626	-5.94658
ENSG00000070610	GBA2	0.192101	5.23914	2.56471	0.0322925	0.104745	-4.91394
ENSG00000070614	NDST1	0.557876	5.08397	3.15088	0.0128735	0.0551101	-3.95103
ENSG00000070669	ASNS	0.761882	4.56809	5.5463	0.000468121	0.00613892	-0.356947
ENSG00000070718	AP3M2	0.188044	3.87638	1.45279	0.18282	0.348103	-6.36555
ENSG00000070729	CNGB1	0.0490498	-0.160776	0.194659	0.850315	0.916682	-6.42553
ENSG00000070731	ST6GALNAC2	0.559671	-0.335714	2.84941	0.0205951	0.0765673	-3.34051
ENSG00000070748	CHAT	0.459388	-2.60728	0.993397	0.348442	0.536295	-5.32054
ENSG00000070756	PABPC1	-0.192692	10.6551	-4.69256	0.00138826	0.0122695	-1.83465
ENSG00000070759	TESK2	0.340467	2.28929	3.17836	0.012339	0.053611	-3.39297
ENSG00000070761	CFAP20	-0.142628	4.98383	-2.39822	0.042066	0.12615	-5.15078
ENSG00000070770	CSNK2A2	-0.26122	7.20846	-4.27377	0.00245923	0.017522	-2.3444
ENSG00000070778	PTPN21	0.792288	2.14563	7.83459	4.01039e-05	0.00161457	2.64062
ENSG00000070785	EIF2B3	-0.497106	4.35009	-5.779	0.000354242	0.00521726	-0.0320477
ENSG00000070808	CAMK2A	0.961536	-0.793616	3.5865	0.00664048	0.0347048	-2.14962
ENSG00000070814	TCOF1	-0.387494	6.75469	-6.51656	0.000153319	0.00323784	0.670471
ENSG00000070831	CDC42	0.151328	8.45682	3.38609	0.00897929	0.0429998	-3.7606
ENSG00000070882	OSBPL3	0.240391	2.14821	2.18108	0.0593819	0.160175	-4.93838
ENSG00000070915	SLC12A3	3.62395	-1.34005	7.97189	3.52318e-05	0.00152992	2.13535
ENSG00000070950	RAD18	-0.164343	5.78239	-2.92163	0.0183896	0.0707531	-4.38926
ENSG00000070961	ATP2B1	0.182212	5.39494	2.24878	0.0533364	0.148904	-5.42999
ENSG00000071051	NCK2	-0.110244	6.40409	-1.9142	0.0904175	0.214858	-6.01226
ENSG00000071054	MAP4K4	-0.098096	8.18179	-1.4254	0.19035	0.358071	-6.76405
ENSG00000071073	MGAT4A	0.646049	6.3536	6.66496	0.000130586	0.00295166	0.86401
ENSG00000071082	RPL31	-0.289537	9.63006	-2.85856	0.0203013	0.0758632	-4.64245
ENSG00000071127	WDR1	0.142844	8.55724	2.46988	0.0375389	0.116489	-5.23471
ENSG00000071189	SNX13	-0.121903	5.79861	-1.92443	0.0889827	0.212986	-5.96056
ENSG00000071205	ARHGAP10	0.790292	0.00398507	2.63025	0.0291056	0.0970232	-3.74333
ENSG00000071242	RPS6KA2	-0.854767	-0.176685	-3.36321	0.00929692	0.0440897	-2.58596
ENSG00000071243	ING3	0.132251	4.47974	1.70524	0.12498	0.268264	-6.12876
ENSG00000071246	VASH1	0.0275384	5.01185	0.149915	0.884392	0.938094	-7.58319
ENSG00000071282	LMCD1	0.0893624	-1.95805	0.290516	0.77851	0.874464	-5.91397
ENSG00000071462	WBSCR22	0.000812797	5.76639	0.0130207	0.989917	0.994308	-7.66972
ENSG00000071537	SEL1L	0.0873933	7.51299	1.71319	0.123465	0.265959	-6.3507
ENSG00000071539	TRIP13	-0.29703	5.77355	-5.60984	0.000433501	0.00585871	-0.40601
ENSG00000071553	ATP6AP1	0.0327015	5.72706	0.445209	0.667491	0.800161	-7.55734
ENSG00000071564	TCF3	-0.583787	6.80981	-12.7556	9.19333e-07	0.000360054	6.21567
ENSG00000071575	TRIB2	0.495128	0.678213	2.62142	0.0295157	0.0981108	-3.91129
ENSG00000071626	DAZAP1	-0.240544	7.54327	-5.07251	0.000844897	0.0089061	-1.20875
ENSG00000071655	MBD3	-0.411764	5.53228	-6.88588	0.000103319	0.00260984	1.16711
ENSG00000071794	HLTF	-0.0501686	7.20763	-0.504173	0.627178	0.771779	-7.60424
ENSG00000071859	FAM50A	0.184266	4.11244	2.30916	0.0484611	0.13982	-5.16015
ENSG00000071889	FAM3A	-0.18831	2.44779	-2.05784	0.0721562	0.183378	-5.19752
ENSG00000071894	CPSF1	-0.348488	5.90899	-6.12647	0.00023674	0.00413432	0.240483
ENSG00000071909	MYO3B	-0.0740642	0.111068	-0.300156	0.771399	0.869864	-6.46765
ENSG00000071967	CYBRD1	0.311994	6.01908	5.50692	0.000491086	0.00632854	-0.555983
ENSG00000071991	CDH19	0.115426	-3.55318	0.198522	0.847388	0.91506	-5.5684
ENSG00000071994	PDCD2	-0.178686	7.13241	-2.96408	0.0172081	0.0676031	-4.3897
ENSG00000072041	SLC6A15	2.74813	-4.67997	4.57304	0.00163007	0.0135214	-1.46338
ENSG00000072042	RDH11	-0.166197	5.59366	-3.05476	0.0149408	0.061303	-4.16028
ENSG00000072062	PRKACA	0.305515	5.36407	5.33	0.000610586	0.0072489	-0.741955
ENSG00000072071	ADGRL1	-0.11966	5.29245	-1.86907	0.097016	0.225191	-5.99811
ENSG00000072080	SPP2	0.0992841	0.198543	0.453849	0.661508	0.796479	-6.42717
ENSG00000072110	ACTN1	0.0467835	8.64351	0.859776	0.413926	0.598583	-7.39983
ENSG00000072121	ZFYVE26	0.100416	5.33286	1.51063	0.16778	0.328158	-6.50474
ENSG00000072133	RPS6KA6	-0.398722	4.66686	-1.57438	0.152484	0.308469	-6.33696
ENSG00000072134	EPN2	0.0387938	3.02317	0.388958	0.707043	0.828404	-7.15132
ENSG00000072135	PTPN18	0.482206	5.82545	7.24265	7.1592e-05	0.00213569	1.54602
ENSG00000072163	LIMS2	1.2365	-2.89317	2.40223	0.0417989	0.125617	-3.5892
ENSG00000072182	ASIC4	0.483808	-1.36332	1.75815	0.115215	0.253479	-4.72359
ENSG00000072195	SPEG	0.573954	-0.641223	2.45422	0.0384849	0.118499	-3.87946
ENSG00000072201	LNX1	0.238833	1.46323	1.55766	0.156369	0.313558	-5.68063
ENSG00000072210	ALDH3A2	0.0117285	5.49375	0.177341	0.863469	0.925519	-7.62956
ENSG00000072274	TFRC	0.188283	7.81706	1.40326	0.196633	0.366032	-6.77923
ENSG00000072310	SREBF1	-0.414092	5.14313	-3.18064	0.0122957	0.0534767	-3.91353
ENSG00000072364	AFF4	0.0985522	7.08169	1.21061	0.259211	0.441829	-6.98466
ENSG00000072401	UBE2D1	-0.00581435	3.76534	-0.0419074	0.967558	0.982249	-7.39326
ENSG00000072415	MPP5	-0.126647	4.92203	-2.30756	0.0485839	0.140031	-5.28614
ENSG00000072422	RHOBTB1	-0.258092	3.95509	-2.23378	0.0546214	0.151167	-5.25018
ENSG00000072501	SMC1A	0.0396406	7.89328	0.679059	0.515487	0.685673	-7.51915
ENSG00000072506	HSD17B10	-0.113992	4.60908	-1.55337	0.157381	0.314953	-6.35817
ENSG00000072518	MARK2	0.026259	5.40414	0.375603	0.71658	0.834837	-7.56041
ENSG00000072571	HMMR	-0.078125	6.96211	-1.04867	0.323746	0.512702	-7.15706
ENSG00000072609	CHFR	0.304888	5.23205	4.43615	0.00196422	0.0152651	-1.98492
ENSG00000072657	TRHDE	0.323873	5.86631	3.52844	0.00724328	0.0367282	-3.42427
ENSG00000072682	P4HA2	-0.586693	4.18217	-6.91351	0.000100376	0.002564	1.35402
ENSG00000072694	FCGR2B	1.41977	1.00117	5.88994	0.000310943	0.00482591	0.6824
ENSG00000072736	NFATC3	-0.278597	6.71652	-5.07789	0.000839102	0.00886276	-1.16982
ENSG00000072756	TRNT1	-0.0985365	5.18481	-1.12308	0.292671	0.479461	-6.95993
ENSG00000072778	ACADVL	-0.0640015	6.91002	-0.762702	0.466649	0.644635	-7.41792
ENSG00000072786	STK10	0.0175438	6.24566	0.142456	0.890099	0.941272	-7.68927
ENSG00000072803	FBXW11	-0.0902061	6.52577	-1.40407	0.1964	0.365727	-6.72631
ENSG00000072818	ACAP1	0.361226	4.7586	5.48321	0.000505503	0.00643058	-0.471135
ENSG00000072832	CRMP1	0.307984	0.944715	1.77286	0.11263	0.249275	-5.25872
ENSG00000072840	EVC	0.146848	2.85951	1.13204	0.289092	0.475707	-6.53286
ENSG00000072849	DERL2	-0.102239	4.92601	-1.49317	0.172199	0.33438	-6.48195
ENSG00000072858	SIDT1	-0.446657	1.87832	-3.95931	0.00384224	0.0239294	-2.09642
ENSG00000072864	NDE1	0.0644977	4.23146	0.993367	0.348456	0.536295	-6.96025
ENSG00000072952	MRVI1	0.870613	0.771021	3.02929	0.0155445	0.0631526	-3.28435
ENSG00000072954	TMEM38A	0.0350635	1.31909	0.303426	0.768992	0.868264	-6.77354
ENSG00000072958	AP1M1	-0.0667724	6.48462	-0.997964	0.346349	0.534314	-7.18739
ENSG00000073008	PVR	0.15995	4.81388	2.74036	0.0244546	0.086242	-4.58174
ENSG00000073050	XRCC1	0.0227631	5.2104	0.367066	0.722703	0.838707	-7.54397
ENSG00000073060	SCARB1	-0.48339	6.01271	-7.75154	4.34102e-05	0.00167754	2.07729
ENSG00000073111	MCM2	-0.422976	8.10232	-9.10979	1.28386e-05	0.000917849	3.32455
ENSG00000073146	MOV10L1	2.17967	-1.86816	5.12409	0.000791078	0.00854404	-0.221517
ENSG00000073150	PANX2	-0.0688946	0.18648	-0.309093	0.764827	0.866116	-6.48409
ENSG00000073169	SELENOO	-0.26888	3.00219	-2.8271	0.0213303	0.0785152	-4.11359
ENSG00000073282	TP63	-0.602491	-1.00218	-1.78387	0.11073	0.246365	-4.77509
ENSG00000073331	ALPK1	-0.0590867	5.46232	-0.715048	0.494094	0.667272	-7.36706
ENSG00000073350	LLGL2	-0.307677	3.31573	-3.12305	0.0134394	0.0568252	-3.7065
ENSG00000073417	PDE8A	-0.131304	3.93056	-1.85857	0.0986148	0.227534	-5.81476
ENSG00000073464	CLCN4	-0.109841	0.72981	-0.744986	0.476733	0.6524	-6.37955
ENSG00000073536	NLE1	-0.343169	4.91941	-6.07881	0.000249966	0.00423534	0.268668
ENSG00000073578	SDHA	-0.494226	6.65471	-9.83632	7.10972e-06	0.000730381	4.01327
ENSG00000073584	SMARCE1	-0.118197	7.56071	-2.44824	0.0388519	0.119245	-5.23441
ENSG00000073598	FNDC8	0.0933452	-2.79447	0.24689	0.810958	0.893705	-5.72151
ENSG00000073605	GSDMB	-0.87154	2.59964	-6.67262	0.000129519	0.00294388	1.34556
ENSG00000073614	KDM5A	-0.0491016	7.46347	-0.858588	0.414545	0.599027	-7.35927
ENSG00000073670	ADAM11	0.17283	1.16094	1.21661	0.257039	0.4393	-6.03127
ENSG00000073711	PPP2R3A	0.48472	1.37207	3.73153	0.00535529	0.029882	-2.33374
ENSG00000073712	FERMT2	1.11813	1.85514	8.21899	2.80291e-05	0.00137242	3.04326
ENSG00000073734	ABCB11	0.446853	0.361518	1.46617	0.17924	0.343023	-5.52854
ENSG00000073737	DHRS9	-0.38667	6.76485	-7.68057	4.6475e-05	0.00174289	1.96845
ENSG00000073754	CD5L	3.49633	-4.3029	4.95451	0.000983592	0.0097553	-1.09693
ENSG00000073756	PTGS2	0.576467	0.891	2.9917	0.0164821	0.0657565	-3.37632
ENSG00000073792	IGF2BP2	-0.188059	7.67628	-3.58195	0.00668574	0.0348881	-3.42372
ENSG00000073803	MAP3K13	0.0229645	4.93072	0.352508	0.733195	0.845915	-7.51673
ENSG00000073849	ST6GAL1	-0.481433	5.28384	-5.49995	0.000495276	0.00636425	-0.508404
ENSG00000073861	TBX21	1.65515	-4.44991	2.46129	0.0380548	0.117673	-3.48433
ENSG00000073910	FRY	0.698452	5.27499	7.47846	5.65941e-05	0.001901	1.8467
ENSG00000073921	PICALM	0.250603	7.1741	4.83765	0.00114563	0.0108004	-1.52338
ENSG00000073969	NSF	-0.0694366	6.40093	-1.02336	0.334885	0.52325	-7.15764
ENSG00000074054	CLASP1	-0.105735	7.01385	-2.03205	0.0751497	0.188825	-5.8624
ENSG00000074071	MRPS34	-0.695889	5.26835	-12.0483	1.44752e-06	0.000431997	5.79904
ENSG00000074181	NOTCH3	-0.565151	0.497165	-3.63294	0.00619665	0.033149	-2.30943
ENSG00000074201	CLNS1A	-0.312068	6.35376	-3.97443	0.00375949	0.0235721	-2.76026
ENSG00000074219	TEAD2	0.0403115	1.9015	0.34186	0.740906	0.85044	-6.90291
ENSG00000074266	EED	0.181371	4.80814	2.68136	0.0268437	0.091868	-4.67559
ENSG00000074276	CDHR2	1.58533	-2.37198	2.78319	0.022857	0.0825917	-3.11089
ENSG00000074317	SNCB	-0.825018	-2.92401	-2.02594	0.075876	0.19015	-4.08523
ENSG00000074319	TSG101	0.0376104	5.4568	0.617564	0.553336	0.715528	-7.43525
ENSG00000074356	NCBP3	0.118202	6.62962	2.48965	0.0363787	0.113916	-5.13103
ENSG00000074370	ATP2A3	0.212924	6.30926	3.17509	0.0124014	0.0537739	-4.01374
ENSG00000074410	CA12	0.0832062	-2.32744	0.251137	0.807781	0.892305	-5.83145
ENSG00000074416	MGLL	0.855054	2.05772	3.56441	0.00686335	0.0354896	-2.72691
ENSG00000074582	BCS1L	-0.203574	4.71806	-2.42812	0.040114	0.12184	-5.06835
ENSG00000074590	NUAK1	-0.210123	-2.4845	-0.401953	0.697816	0.821826	-5.7436
ENSG00000074603	DPP8	-0.12548	6.91138	-1.9881	0.0805292	0.198412	-5.92468
ENSG00000074621	SLC24A1	-0.208651	3.94389	-2.40865	0.0413745	0.124627	-4.97372
ENSG00000074657	ZNF532	0.490838	5.12466	7.9477	3.60404e-05	0.00154618	2.34745
ENSG00000074660	SCARF1	1.50291	-0.539401	6.9229	9.93963e-05	0.0025467	1.80303
ENSG00000074695	LMAN1	-0.341943	8.5441	-4.54393	0.0016956	0.0138738	-1.99252
ENSG00000074696	HACD3	-0.403952	6.54618	-6.07588	0.000250805	0.00424222	0.144778
ENSG00000074706	IPCEF1	0.779592	5.80388	6.75334	0.000118828	0.00283423	1.00013
ENSG00000074755	ZZEF1	-0.176524	6.0082	-2.61343	0.0298919	0.099022	-4.90029
ENSG00000074800	ENO1	-0.487291	10.7885	-9.45225	9.67068e-06	0.000831324	3.56755
ENSG00000074803	SLC12A1	1.5871	-0.4275	4.6437	0.00148208	0.0127402	-0.724164
ENSG00000074842	MYDGF	-0.123779	6.46915	-1.56644	0.154319	0.311051	-6.51059
ENSG00000074855	ANO8	0.0640952	1.43094	0.456109	0.659947	0.795282	-6.73819
ENSG00000074935	TUBE1	0.144764	4.71484	1.71928	0.122317	0.264325	-6.14347
ENSG00000074964	ARHGEF10L	0.31449	3.06241	2.1827	0.0592292	0.159906	-5.14422
ENSG00000074966	TXK	-0.105479	-0.635385	-0.304835	0.767956	0.867718	-6.27156
ENSG00000075073	TACR2	0.225663	-1.54057	0.781826	0.455923	0.635493	-5.75683
ENSG00000075089	ACTR6	-0.293675	4.65295	-2.96293	0.0172393	0.0676723	-4.20181
ENSG00000075131	TIPIN	-0.0448408	5.00488	-0.556094	0.592739	0.74574	-7.42542
ENSG00000075142	SRI	-0.106375	4.82588	-1.36958	0.206535	0.378972	-6.62722
ENSG00000075151	EIF4G3	-0.287284	8.00895	-6.32611	0.000189106	0.00363391	0.397665
ENSG00000075188	NUP37	-0.155098	4.89377	-2.44569	0.0390096	0.119621	-5.06417
ENSG00000075213	SEMA3A	0.474061	1.10586	2.55404	0.0328438	0.106076	-4.11435
ENSG00000075218	GTSE1	0.313276	6.08555	5.85547	0.000323741	0.00491232	-0.108793
ENSG00000075223	SEMA3C	-0.177959	-3.02953	-0.420483	0.684751	0.812802	-5.61211
ENSG00000075234	TTC38	-0.168955	4.10619	-2.23441	0.054567	0.151076	-5.27693
ENSG00000075239	ACAT1	-0.386077	6.29372	-4.04758	0.00338504	0.0217952	-2.64545
ENSG00000075240	GRAMD4	-0.623115	5.95284	-6.07374	0.000251421	0.00424222	0.173828
ENSG00000075275	CELSR1	-0.902064	6.7623	-11.2739	2.44797e-06	0.000497045	5.16406
ENSG00000075290	WNT8B	0.603754	-3.51325	1.1081	0.29873	0.486548	-5.04298
ENSG00000075292	ZNF638	0.0331706	7.26413	0.305827	0.767226	0.867431	-7.69439
ENSG00000075303	SLC25A40	0.353881	6.64306	4.97386	0.000959244	0.00961573	-1.31054
ENSG00000075336	TIMM21	-0.232032	5.17819	-3.05675	0.0148947	0.0611733	-4.11714
ENSG00000075340	ADD2	-0.365895	5.98361	-3.01802	0.0158196	0.0640476	-4.24727
ENSG00000075391	RASAL2	-0.141435	4.34559	-2.21436	0.0563306	0.154517	-5.3487
ENSG00000075399	VPS9D1	-0.112913	2.52832	-1.24456	0.247105	0.42838	-6.329
ENSG00000075407	ZNF37A	-0.152792	5.84579	-1.95906	0.0842853	0.204925	-5.91224
ENSG00000075413	MARK3	0.0219724	6.49704	0.457665	0.658873	0.79456	-7.59805
ENSG00000075415	SLC25A3	-0.19451	8.29812	-4.30018	0.00237036	0.0171259	-2.34368
ENSG00000075420	FNDC3B	0.187484	8.19422	3.14569	0.0129771	0.0553795	-4.13624
ENSG00000075426	FOSL2	-0.284318	5.96553	-2.77492	0.0231569	0.0832976	-4.63785
ENSG00000075429	CACNG5	0.462292	-4.39415	0.495313	0.633157	0.775871	-5.31449
ENSG00000075539	FRYL	-0.0744754	7.67146	-1.13992	0.285977	0.472055	-7.08697
ENSG00000075568	TMEM131	0.138215	7.28651	2.08445	0.0691894	0.177772	-5.79317
ENSG00000075618	FSCN1	-0.481064	6.29603	-4.36308	0.00217222	0.0162866	-2.17194
ENSG00000075624	ACTB	-0.0683644	12.1715	-1.4163	0.192911	0.361339	-6.88136
ENSG00000075643	MOCOS	1.57291	1.10812	8.67463	1.86464e-05	0.00111313	3.48227
ENSG00000075651	PLD1	0.389815	6.01567	5.48962	0.000501561	0.0064137	-0.578176
ENSG00000075702	WDR62	0.157295	5.10328	2.48221	0.0368106	0.114947	-5.0308
ENSG00000075711	DLG1	0.0104873	6.55881	0.168974	0.869841	0.929505	-7.70068
ENSG00000075785	RAB7A	-0.04932	7.98094	-0.941191	0.373048	0.560917	-7.30264
ENSG00000075790	BCAP29	0.144094	5.24283	1.45598	0.18196	0.346812	-6.56683
ENSG00000075826	SEC31B	-0.307039	3.64032	-2.43056	0.0399589	0.121504	-4.87999
ENSG00000075856	SART3	-0.0801607	6.34144	-1.61918	0.142501	0.294007	-6.43215
ENSG00000075884	ARHGAP15	-0.167299	6.6545	-3.00801	0.0160682	0.0647162	-4.2992
ENSG00000075886	TUBA3D	3.05282	0.483937	5.21734	0.000703011	0.0078966	-0.0343237
ENSG00000075914	EXOSC7	-0.251628	5.11725	-3.77036	0.00505803	0.0286643	-2.9801
ENSG00000075945	KIFAP3	0.350393	3.26171	3.7891	0.00492088	0.0281493	-2.64577
ENSG00000075975	MKRN2	-0.0625004	5.96217	-1.13208	0.289076	0.475707	-7.0175
ENSG00000076003	MCM6	-0.208297	8.48199	-2.99324	0.0164426	0.0656614	-4.39111
ENSG00000076043	REXO2	-0.0943844	3.68045	-1.00875	0.341444	0.52915	-6.84182
ENSG00000076053	RBM7	-0.0485698	5.18293	-0.61708	0.553641	0.715746	-7.40774
ENSG00000076067	RBMS2	-0.326917	4.27402	-5.03552	0.000885932	0.0091485	-1.00831
ENSG00000076108	BAZ2A	-0.0224186	7.79507	-0.304386	0.768286	0.86783	-7.71493
ENSG00000076201	PTPN23	-0.00403589	5.42565	-0.0776942	0.939902	0.968198	-7.63731
ENSG00000076242	MLH1	-0.0707915	6.73443	-1.34581	0.213779	0.387853	-6.8088
ENSG00000076248	UNG	-0.319322	5.86153	-3.47976	0.0077933	0.0388025	-3.50162
ENSG00000076258	FMO4	0.426222	2.25671	4.10051	0.00313908	0.0206107	-1.96193
ENSG00000076321	KLHL20	0.010802	4.48454	0.138403	0.893203	0.942945	-7.51158
ENSG00000076351	SLC46A1	0.0571293	3.87357	0.557408	0.591881	0.744927	-7.24505
ENSG00000076356	PLXNA2	0.336442	-2.28322	1.00528	0.343017	0.530489	-5.38247
ENSG00000076382	SPAG5	-0.0508281	7.6144	-0.976098	0.356457	0.544562	-7.25554
ENSG00000076513	ANKRD13A	0.116191	6.33572	2.10329	0.067161	0.17394	-5.72284
ENSG00000076554	TPD52	-0.531994	4.96624	-6.95448	9.61789e-05	0.00251318	1.29899
ENSG00000076555	ACACB	0.183699	4.22537	2.67937	0.0269284	0.092053	-4.59112
ENSG00000076604	TRAF4	0.374852	4.0698	5.65465	0.000410772	0.00569162	-0.147782
ENSG00000076641	PAG1	0.663783	5.00052	6.07512	0.000251024	0.00424222	0.260283
ENSG00000076650	GPATCH1	-0.140126	5.32652	-2.2125	0.0564971	0.154852	-5.48048
ENSG00000076662	ICAM3	0.560953	4.57201	7.0793	8.45403e-05	0.00237084	1.48767
ENSG00000076685	NT5C2	-0.10405	6.95996	-2.04965	0.0730943	0.18494	-5.83344
ENSG00000076706	MCAM	0.61698	0.596148	3.8613	0.00442838	0.0262647	-1.98393
ENSG00000076716	GPC4	-0.0694518	4.52978	-0.823205	0.433283	0.616163	-7.16565
ENSG00000076770	MBNL3	0.375162	5.5222	3.59073	0.00659868	0.034588	-3.29889
ENSG00000076826	CAMSAP3	-0.14301	0.909622	-1.02031	0.336244	0.52441	-6.18042
ENSG00000076864	RAP1GAP	0.753615	3.13597	7.34639	6.45121e-05	0.00203916	1.9985
ENSG00000076924	XAB2	-0.167335	5.58187	-2.98028	0.0167785	0.0666163	-4.2791
ENSG00000076928	ARHGEF1	0.0285234	6.88929	0.523418	0.614294	0.762313	-7.58064
ENSG00000076944	STXBP2	0.0447449	6.33787	0.933422	0.376817	0.564328	-7.24251
ENSG00000076984	MAP2K7	-0.193428	5.04233	-3.35544	0.0094076	0.0444705	-3.62421
ENSG00000077044	DGKD	-0.245	6.06559	-3.16116	0.0126707	0.0545723	-4.02268
ENSG00000077063	CTTNBP2	-0.275619	-2.7675	-0.753581	0.471824	0.648816	-5.4816
ENSG00000077092	RARB	-0.213989	-0.197362	-0.745511	0.476433	0.652118	-6.14338
ENSG00000077097	TOP2B	-0.161443	10.0666	-2.46743	0.0376857	0.116772	-5.28225
ENSG00000077147	TM9SF3	-0.0300844	8.10328	-0.428742	0.678963	0.809124	-7.67589
ENSG00000077150	NFKB2	-0.0422644	3.80058	-0.575563	0.580094	0.736651	-7.22006
ENSG00000077152	UBE2T	0.028285	5.14802	0.342541	0.740412	0.850225	-7.54668
ENSG00000077157	PPP1R12B	0.0468951	4.64591	0.599959	0.564465	0.724536	-7.34963
ENSG00000077232	DNAJC10	0.258998	7.47655	3.82839	0.00464603	0.0271504	-3.03162
ENSG00000077235	GTF3C1	-0.235004	6.65752	-4.5283	0.00173196	0.014062	-1.94694
ENSG00000077238	IL4R	0.553304	3.92873	6.4218	0.000170095	0.00341179	0.826685
ENSG00000077254	USP33	-0.0495253	7.06016	-0.972263	0.358252	0.546368	-7.23792
ENSG00000077264	PAK3	-0.43184	-0.734125	-1.81199	0.106015	0.239081	-4.80318
ENSG00000077279	DCX	-0.462076	-2.14079	-1.19402	0.265302	0.448886	-5.22925
ENSG00000077312	SNRPA	-0.317725	6.1777	-6.25512	0.000204718	0.00377715	0.382656
ENSG00000077327	SPAG6	0.0104245	2.56368	0.113545	0.912282	0.953943	-7.12019
ENSG00000077348	EXOSC5	-0.438798	4.29641	-6.90655	0.000101108	0.0025749	1.32808
ENSG00000077380	DYNC1I2	-0.0162977	6.96621	-0.25886	0.802014	0.888992	-7.69718
ENSG00000077420	APBB1IP	0.274236	7.41206	5.11356	0.000801754	0.00861475	-1.14737
ENSG00000077454	LRCH4	0.0986621	5.5096	1.67008	0.131884	0.278207	-6.30441
ENSG00000077458	FAM76B	0.0258547	5.05243	0.218514	0.832278	0.90662	-7.57402
ENSG00000077463	SIRT6	-0.138126	3.21696	-1.86198	0.0980926	0.226726	-5.66419
ENSG00000077514	POLD3	0.0260793	6.07252	0.41256	0.690324	0.816563	-7.59641
ENSG00000077522	ACTN2	0.839697	-2.31521	2.04409	0.0737377	0.186235	-4.14309
ENSG00000077549	CAPZB	-0.0709871	7.91185	-1.53521	0.161727	0.320711	-6.61068
ENSG00000077585	GPR137B	0.135872	2.95548	1.6203	0.14226	0.293805	-5.94833
ENSG00000077616	NAALAD2	0.242298	-0.276862	1.11262	0.296892	0.484191	-5.78631
ENSG00000077684	JADE1	0.00342967	6.64723	0.063679	0.950725	0.973727	-7.71846
ENSG00000077713	SLC25A43	-0.0444555	3.42653	-0.549333	0.597165	0.74955	-7.15896
ENSG00000077721	UBE2A	0.0167164	5.3217	0.27866	0.787286	0.879864	-7.58723
ENSG00000077782	FGFR1	-0.223636	3.79025	-2.00163	0.0788351	0.195399	-5.57498
ENSG00000077800	FKBP6	-0.00316621	-1.34511	-0.0106486	0.991754	0.995487	-6.12503
ENSG00000077935	SMC1B	-0.0117988	2.75288	-0.1042	0.919471	0.956842	-7.16615
ENSG00000077942	FBLN1	0.367404	2.44626	1.97471	0.0822408	0.201404	-5.319
ENSG00000077943	ITGA8	0.587344	-2.49751	1.52325	0.164646	0.324319	-4.78188
ENSG00000077984	CST7	0.385346	1.70981	0.86196	0.412789	0.597468	-6.52308
ENSG00000078018	MAP2	3.17044	-4.37853	5.26874	0.000659079	0.00756863	-0.904979
ENSG00000078043	PIAS2	-0.127944	5.35797	-1.79036	0.109626	0.244553	-6.11941
ENSG00000078053	AMPH	0.318768	-1.96846	1.03981	0.32761	0.516297	-5.42379
ENSG00000078061	ARAF	-0.0824134	4.44032	-1.15996	0.278169	0.463564	-6.8192
ENSG00000078070	MCCC1	-0.393603	5.79903	-7.33897	6.49922e-05	0.00204604	1.65127
ENSG00000078081	LAMP3	0.413847	0.0327849	2.57994	0.0315214	0.103022	-3.835
ENSG00000078098	FAP	0.610511	-2.25619	1.02388	0.33465	0.523008	-5.36759
ENSG00000078114	NEBL	-0.456332	1.98919	-3.33181	0.00975222	0.0455152	-3.08545
ENSG00000078124	ACER3	0.109044	4.4344	1.49418	0.171942	0.334034	-6.40996
ENSG00000078140	UBE2K	0.0017011	7.57043	0.0283269	0.978067	0.987978	-7.75763
ENSG00000078142	PIK3C3	-0.167782	5.57843	-2.9454	0.0177182	0.0689891	-4.33495
ENSG00000078177	N4BP2	-0.0649072	5.93285	-0.65623	0.52935	0.696896	-7.44703
ENSG00000078237	TIGAR	0.717974	2.50942	4.19997	0.00272721	0.0187649	-1.86148
ENSG00000078246	TULP3	-0.180956	4.16136	-2.52046	0.0346417	0.110144	-4.83519
ENSG00000078269	SYNJ2	-0.071014	5.16258	-1.08995	0.306202	0.494398	-6.99318
ENSG00000078295	ADCY2	-0.195722	0.217922	-0.948663	0.369449	0.557376	-6.07564
ENSG00000078304	PPP2R5C	-0.0776801	6.98767	-1.57069	0.153336	0.309746	-6.52779
ENSG00000078319	PMS2P1	-0.463194	3.28805	-6.12928	0.000235983	0.00412451	0.580854
ENSG00000078369	GNB1	-0.113776	8.8529	-2.45526	0.0384212	0.118406	-5.26739
ENSG00000078399	HOXA9	-0.433616	5.32567	-6.84032	0.000108383	0.00268231	1.13278
ENSG00000078403	MLLT10	-0.046672	6.27288	-0.842227	0.423138	0.60694	-7.32177
ENSG00000078487	ZCWPW1	0.256764	2.37583	2.87587	0.0197569	0.0743967	-3.89455
ENSG00000078579	FGF20	0.176823	-3.34502	0.387199	0.708296	0.829391	-5.55761
ENSG00000078596	ITM2A	-0.0219756	1.46654	-0.168057	0.87054	0.930068	-6.84551
ENSG00000078618	NRDC	-0.108946	8.37967	-1.84813	0.10023	0.230312	-6.18717
ENSG00000078668	VDAC3	-0.289327	6.70731	-5.06196	0.000856387	0.00898371	-1.19142
ENSG00000078674	PCM1	-0.118771	8.11444	-1.72407	0.121419	0.262925	-6.35714
ENSG00000078687	TNRC6C	-0.0993482	4.78051	-1.16935	0.274575	0.459611	-6.85866
ENSG00000078699	CBFA2T2	-0.132197	4.89787	-2.25357	0.0529332	0.148268	-5.36761
ENSG00000078747	ITCH	0.0272322	6.70807	0.390155	0.706192	0.828124	-7.63916
ENSG00000078795	PKD2L2	0.0353306	0.110696	0.194246	0.850629	0.916799	-6.49582
ENSG00000078804	TP53INP2	0.512114	4.99914	4.31219	0.00233105	0.0169291	-2.13991
ENSG00000078808	SDF4	-0.337513	6.831	-4.91388	0.00103691	0.0101527	-1.40268
ENSG00000078814	MYH7B	-0.424303	0.27377	-1.98937	0.0803679	0.1982	-4.78641
ENSG00000078900	TP73	-0.4769	4.07459	-5.26163	0.000664973	0.0076115	-0.667192
ENSG00000078902	TOLLIP	0.00355412	4.47289	0.0535365	0.958564	0.977784	-7.51889
ENSG00000078967	UBE2D4	-0.0717387	3.45966	-0.836501	0.426174	0.609632	-6.95671
ENSG00000079101	CLUL1	0.0970364	-0.538177	0.442766	0.669187	0.801601	-6.2419
ENSG00000079112	CDH17	-0.0387739	-1.29525	-0.124051	0.904211	0.949	-6.13098
ENSG00000079134	THOC1	-0.0843501	5.78753	-1.02776	0.332927	0.521127	-7.11579
ENSG00000079150	FKBP7	0.21674	3.2153	2.22839	0.0550903	0.152112	-5.10813
ENSG00000079156	OSBPL6	0.652126	-1.2139	2.83015	0.0212284	0.0782976	-3.20213
ENSG00000079215	SLC1A3	0.720405	1.46798	3.28172	0.0105276	0.0480726	-3.04334
ENSG00000079246	XRCC5	-0.129969	9.61055	-2.54029	0.033568	0.107687	-5.15376
ENSG00000079257	LXN	2.93652	-0.7646	11.2055	2.56819e-06	0.000510271	4.34237
ENSG00000079263	SP140	2.17073	0.959271	8.70018	1.82346e-05	0.00110986	3.49412
ENSG00000079277	MKNK1	0.0681302	5.93304	0.909005	0.388843	0.575343	-7.24134
ENSG00000079308	TNS1	0.0557403	5.76963	0.708521	0.497931	0.67052	-7.39761
ENSG00000079313	REXO1	-0.224629	5.19038	-3.1495	0.012901	0.0551805	-3.96959
ENSG00000079332	SAR1A	-0.00984624	6.9301	-0.178284	0.862752	0.925174	-7.71527
ENSG00000079335	CDC14A	0.279904	5.25458	3.65253	0.0060189	0.0324454	-3.17726
ENSG00000079337	RAPGEF3	0.399581	1.2928	2.12403	0.0649947	0.170086	-4.8245
ENSG00000079385	CEACAM1	0.458654	0.0493106	2.08006	0.0696704	0.178659	-4.59791
ENSG00000079387	SENP1	0.0663979	6.0355	1.00312	0.343998	0.531466	-7.15738
ENSG00000079432	CIC	0.187644	5.74569	3.40311	0.00875047	0.0422297	-3.61462
ENSG00000079435	LIPE	0.123632	1.93369	1.05732	0.320009	0.509196	-6.39264
ENSG00000079459	FDFT1	-0.3838	7.03138	-5.49687	0.000497143	0.00638435	-0.616616
ENSG00000079462	PAFAH1B3	-0.108377	3.92026	-1.12017	0.293838	0.480848	-6.77251
ENSG00000079482	OPHN1	0.263763	3.83522	3.81648	0.00472759	0.0274053	-2.71652
ENSG00000079616	KIF22	0.0295483	6.65447	0.582168	0.575839	0.733245	-7.53539
ENSG00000079691	CARMIL1	1.16766	1.67765	9.17097	1.2197e-05	0.0009091	3.89314
ENSG00000079739	PGM1	-0.230533	5.91218	-2.92285	0.0183543	0.0706304	-4.39617
ENSG00000079785	DDX1	-0.113068	6.84004	-2.14352	0.0630205	0.166796	-5.68454
ENSG00000079805	DNM2	-0.0281334	7.05972	-0.461096	0.656509	0.792643	-7.62098
ENSG00000079819	EPB41L2	-0.143862	8.11349	-3.18277	0.0122554	0.0533729	-4.07403
ENSG00000079841	RIMS1	0.361041	-4.04777	0.36791	0.722097	0.838511	-5.42649
ENSG00000079931	MOXD1	-0.750711	1.56776	-4.2765	0.00244991	0.0174848	-1.56092
ENSG00000079950	STX7	0.538833	5.77326	8.17048	2.93035e-05	0.00140264	2.52013
ENSG00000079974	RABL2B	0.1056	4.453	1.45441	0.182384	0.347461	-6.46479
ENSG00000079999	KEAP1	-0.0194516	5.90153	-0.371737	0.71935	0.836521	-7.60294
ENSG00000080007	DDX43	0.424999	-0.199779	1.44189	0.185786	0.352159	-5.42132
ENSG00000080031	PTPRH	0.263588	3.07104	1.37377	0.20528	0.377448	-6.29668
ENSG00000080189	SLC35C2	-0.0345053	5.03178	-0.480315	0.643341	0.783112	-7.47115
ENSG00000080200	CRYBG3	0.268592	5.74643	3.20332	0.0118737	0.0521742	-3.93289
ENSG00000080293	SCTR	0.088011	-2.27208	0.212766	0.836615	0.909416	-5.8543
ENSG00000080298	RFX3	0.127523	3.89547	1.72825	0.120643	0.26189	-5.99536
ENSG00000080345	RIF1	-0.0454584	8.3937	-0.484293	0.640632	0.780973	-7.65822
ENSG00000080371	RAB21	0.00993512	6.96422	0.170893	0.868379	0.928747	-7.7181
ENSG00000080503	SMARCA2	0.209852	7.42677	4.18483	0.00278598	0.0190485	-2.48574
ENSG00000080511	RDH8	0.488552	-4.2594	0.792649	0.449926	0.630339	-5.17263
ENSG00000080546	SESN1	-0.192878	4.88254	-2.7115	0.0255949	0.0889302	-4.63761
ENSG00000080561	MID2	0.890863	-0.612232	3.24558	0.0111271	0.0499038	-2.68098
ENSG00000080572	PIH1D3	0.40167	-3.42831	0.794182	0.44908	0.629489	-5.31653
ENSG00000080603	SRCAP	0.00246796	6.88937	0.0425482	0.967062	0.98202	-7.73028
ENSG00000080608	PUM3	-0.118432	6.4401	-1.64992	0.136	0.284772	-6.39469
ENSG00000080618	CPB2	0.34815	-1.54554	1.1406	0.285707	0.471796	-5.4276
ENSG00000080644	CHRNA3	-0.400272	-2.70956	-0.819955	0.435033	0.617784	-5.44479
ENSG00000080709	KCNN2	-0.306123	3.9978	-2.35407	0.0451233	0.132797	-5.06937
ENSG00000080802	CNOT4	0.0858136	5.03546	1.62978	0.140229	0.290742	-6.31087
ENSG00000080815	PSEN1	0.259625	7.01627	3.74359	0.00526098	0.0294999	-3.14571
ENSG00000080819	CPOX	-0.240874	4.97367	-2.67265	0.0272163	0.0927513	-4.71135
ENSG00000080822	CLDND1	-0.0739664	6.07524	-1.05316	0.321799	0.510655	-7.10899
ENSG00000080823	MOK	0.370442	2.13329	3.5608	0.00690051	0.0356467	-2.75819
ENSG00000080824	HSP90AA1	-0.0507048	11.0195	-0.646439	0.535364	0.701593	-7.63249
ENSG00000080839	RBL1	0.0374678	6.97705	0.43955	0.671423	0.80332	-7.62817
ENSG00000080845	DLGAP4	-0.246895	4.93929	-3.77106	0.00505278	0.0286605	-2.95823
ENSG00000080947	CROCCP3	0.369554	1.51015	2.43858	0.0394528	0.120475	-4.38973
ENSG00000080986	NDC80	0.0872945	6.21248	1.65031	0.13592	0.284724	-6.38202
ENSG00000081014	AP4E1	0.222253	5.41892	2.9304	0.0181387	0.0700567	-4.34399
ENSG00000081019	RSBN1	-0.223853	6.12092	-2.62115	0.0295282	0.098137	-4.89467
ENSG00000081026	MAGI3	0.059708	4.40942	0.849147	0.419488	0.603927	-7.12423
ENSG00000081041	CXCL2	0.850692	-1.53597	2.15776	0.0616162	0.164381	-4.12294
ENSG00000081052	COL4A4	0.298943	-0.505827	1.00498	0.34315	0.530546	-5.83625
ENSG00000081059	TCF7	-0.040536	3.37094	-0.438145	0.672401	0.80385	-7.20654
ENSG00000081087	OSTM1	0.481422	6.38394	5.08575	0.000830717	0.00880645	-1.14293
ENSG00000081138	CDH7	0.373892	-2.07534	0.97692	0.356073	0.544094	-5.45638
ENSG00000081148	IMPG2	-0.192195	-1.95393	-0.475109	0.646895	0.785894	-5.84271
ENSG00000081154	PCNP	-0.160672	7.63219	-2.35542	0.0450269	0.132631	-5.38422
ENSG00000081177	EXD2	0.118233	3.92045	1.77385	0.112459	0.249	-5.93505
ENSG00000081181	ARG2	0.462031	1.69446	3.53088	0.00721688	0.0366745	-2.70941
ENSG00000081189	MEF2C	-0.246723	6.98819	-5.2467	0.00067754	0.00770501	-0.949862
ENSG00000081237	PTPRC	0.480517	7.37329	7.01295	9.05206e-05	0.0024317	1.22102
ENSG00000081307	UBA5	-0.0847589	6.07451	-1.30727	0.225985	0.40273	-6.82222
ENSG00000081320	STK17B	-0.0580357	6.31263	-0.578206	0.57839	0.735263	-7.52112
ENSG00000081377	CDC14B	-0.1001	4.32937	-1.51416	0.166897	0.327049	-6.36726
ENSG00000081386	ZNF510	-0.125553	4.72208	-1.72929	0.12045	0.261674	-6.13093
ENSG00000081479	LRP2	0.709398	0.190047	2.76517	0.0235157	0.0842253	-3.57663
ENSG00000081665	ZNF506	0.23555	4.82414	3.40196	0.00876579	0.0422753	-3.52223
ENSG00000081692	JMJD4	-0.280253	4.00762	-3.72292	0.00542363	0.0301311	-2.89363
ENSG00000081721	DUSP12	0.0322386	4.82804	0.513918	0.620637	0.766686	-7.42682
ENSG00000081760	AACS	-0.204939	4.38494	-2.82142	0.0215218	0.0790773	-4.38975
ENSG00000081791	KIAA0141	-0.143663	5.72192	-2.51184	0.0351189	0.111006	-5.04303
ENSG00000081818	PCDHB4	2.19084	-4.94977	2.59556	0.0307506	0.101099	-3.34854
ENSG00000081853	PCDHGA2	0.805105	-1.79385	1.53315	0.162227	0.321276	-4.91096
ENSG00000081870	HSPB11	0.40006	6.31074	5.99718	0.000274543	0.00447189	0.0582003
ENSG00000081913	PHLPP1	-0.468223	5.64053	-9.38632	1.02059e-05	0.000855218	3.6708
ENSG00000081923	ATP8B1	0.342466	0.735642	2.38884	0.0426981	0.127354	-4.28884
ENSG00000081985	IL12RB2	-0.196428	4.10204	-1.20847	0.25999	0.442646	-6.70724
ENSG00000082014	SMARCD3	0.333781	2.8424	2.27726	0.0509794	0.144576	-4.94826
ENSG00000082068	WDR70	-0.33897	4.90751	-6.42588	0.000169333	0.00340622	0.691471
ENSG00000082074	FYB	0.683583	5.20319	10.1851	5.42407e-06	0.000687692	4.38914
ENSG00000082126	MPP4	0.298943	-2.08487	0.611872	0.55692	0.718003	-5.73334
ENSG00000082146	STRADB	-0.436037	4.61482	-7.05108	8.70288e-05	0.00241695	1.44762
ENSG00000082153	BZW1	-0.0847627	8.99085	-1.23477	0.250549	0.43203	-7.02399
ENSG00000082175	PGR	0.698233	-0.448736	3.40596	0.00871269	0.0421157	-2.47406
ENSG00000082196	C1QTNF3	-0.756324	1.60725	-5.36664	0.000583451	0.00703605	-0.0723655
ENSG00000082212	ME2	-0.0888448	7.24093	-1.51999	0.165451	0.325295	-6.6059
ENSG00000082213	C5orf22	0.0138622	6.08625	0.22546	0.827045	0.903209	-7.66309
ENSG00000082258	CCNT2	0.0728528	6.65049	1.01115	0.340359	0.52843	-7.18189
ENSG00000082269	FAM135A	0.234187	4.93515	1.35592	0.210672	0.383942	-6.65722
ENSG00000082293	COL19A1	0.77976	0.134291	3.84099	0.00456136	0.0268044	-1.92864
ENSG00000082397	EPB41L3	1.35105	1.77317	9.77989	7.43362e-06	0.000733634	4.38278
ENSG00000082438	COBLL1	1.02244	-2.23619	2.63226	0.0290134	0.0968426	-3.3397
ENSG00000082458	DLG3	0.321103	-2.60357	0.846431	0.420918	0.605075	-5.44653
ENSG00000082482	KCNK2	-0.11266	-3.76968	-0.165564	0.872441	0.931302	-5.53111
ENSG00000082512	TRAF5	0.0435871	1.5987	0.2351	0.819797	0.898743	-6.86299
ENSG00000082515	MRPL22	-0.168032	5.03052	-2.71847	0.0253147	0.0883727	-4.64481
ENSG00000082516	GEMIN5	-0.226842	5.87826	-3.49014	0.0076724	0.0383365	-3.48658
ENSG00000082641	NFE2L1	0.0940849	7.53047	1.61967	0.142396	0.293963	-6.48197
ENSG00000082684	SEMA5B	1.37901	-2.53118	2.60893	0.0301057	0.0994754	-3.3394
ENSG00000082701	GSK3B	0.0521952	7.01197	0.995786	0.347346	0.535342	-7.21275
ENSG00000082781	ITGB5	0.1499	2.24555	0.882439	0.40224	0.587773	-6.63629
ENSG00000082805	ERC1	-0.0608336	4.46004	-0.879345	0.403821	0.589225	-7.10576
ENSG00000082898	XPO1	0.0360128	9.40995	0.635274	0.542272	0.706732	-7.59873
ENSG00000082996	RNF13	0.00523482	5.17119	0.0900114	0.930401	0.962435	-7.60987
ENSG00000083067	TRPM3	-0.0157398	-1.54106	-0.053962	0.958235	0.977591	-6.06903
ENSG00000083093	PALB2	-0.251796	5.24066	-4.3524	0.00220457	0.0164569	-2.11047
ENSG00000083097	DOPEY1	0.563871	4.97761	7.19053	7.5469e-05	0.0022135	1.56272
ENSG00000083099	LYRM2	0.120962	6.34221	1.96768	0.0831529	0.203024	-5.92908
ENSG00000083123	BCKDHB	-0.440832	4.82397	-7.31063	6.68615e-05	0.00208618	1.70784
ENSG00000083168	KAT6A	0.0962475	6.65532	1.58338	0.15043	0.30561	-6.49626
ENSG00000083223	ZCCHC6	0.0119233	5.24629	0.181179	0.86055	0.923848	-7.60423
ENSG00000083290	ULK2	0.126708	3.44751	1.27295	0.237349	0.416328	-6.50268
ENSG00000083307	GRHL2	0.445839	-2.92268	0.809729	0.44057	0.622324	-5.40561
ENSG00000083312	TNPO1	0.0356958	8.66988	0.457091	0.659269	0.794784	-7.68122
ENSG00000083444	PLOD1	-0.147468	6.38136	-2.29104	0.0498756	0.142492	-5.43368
ENSG00000083454	P2RX5	-0.203449	2.20056	-1.37979	0.203488	0.375047	-6.08743
ENSG00000083457	ITGAE	-0.0371469	4.15443	-0.572131	0.582313	0.738067	-7.28842
ENSG00000083520	DIS3	-0.31311	7.26374	-4.75138	0.00128377	0.0116141	-1.64933
ENSG00000083535	PIBF1	-0.432184	5.37959	-3.10384	0.0138451	0.058235	-4.06105
ENSG00000083544	TDRD3	-0.078011	4.42717	-1.18748	0.267733	0.451567	-6.78616
ENSG00000083635	NUFIP1	-0.199192	4.72662	-2.68827	0.0265522	0.0911815	-4.65402
ENSG00000083642	PDS5B	0.0239064	7.34427	0.304619	0.768115	0.867757	-7.6979
ENSG00000083720	OXCT1	-0.0970914	6.11284	-1.47001	0.178222	0.341609	-6.61956
ENSG00000083750	RRAGB	0.0174301	2.04616	0.12392	0.904311	0.94901	-6.99387
ENSG00000083799	CYLD	0.259965	5.40865	4.81303	0.00118333	0.0109664	-1.45903
ENSG00000083807	SLC27A5	-0.267397	2.37014	-2.31688	0.0478697	0.138748	-4.78032
ENSG00000083812	ZNF324	-0.103244	3.74878	-1.47386	0.17721	0.340385	-6.31459
ENSG00000083814	ZNF671	0.20427	4.25993	3.16045	0.0126847	0.054595	-3.82428
ENSG00000083817	ZNF416	0.0213691	3.14041	0.260076	0.801107	0.888567	-7.22392
ENSG00000083828	ZNF586	0.167253	4.08569	2.74604	0.0242362	0.0858602	-4.46016
ENSG00000083838	ZNF446	0.106108	2.3604	0.763361	0.466277	0.644458	-6.7648
ENSG00000083844	ZNF264	0.114486	5.80324	1.71644	0.122851	0.265099	-6.26302
ENSG00000083845	RPS5	-0.264908	9.17525	-5.29205	0.000640154	0.00744032	-0.961184
ENSG00000083857	FAT1	-0.106725	7.06016	-1.54577	0.159187	0.317243	-6.56432
ENSG00000083896	YTHDC1	-0.10079	5.96259	-1.94624	0.0859951	0.207825	-5.93927
ENSG00000083937	CHMP2B	0.0254505	4.59298	0.316918	0.759089	0.861982	-7.48295
ENSG00000084070	SMAP2	-0.0626811	9.06965	-1.04287	0.326272	0.514991	-7.23761
ENSG00000084072	PPIE	-0.179195	7.68204	-3.68328	0.00575073	0.0314341	-3.26497
ENSG00000084073	ZMPSTE24	0.0327009	9.00644	0.438845	0.671914	0.803617	-7.70069
ENSG00000084090	STARD7	-0.124336	8.34759	-2.39252	0.0424492	0.126938	-5.3508
ENSG00000084092	NOA1	-0.380594	5.04576	-5.65739	0.000409423	0.00568041	-0.278805
ENSG00000084093	REST	0.0191968	6.94357	0.261625	0.799952	0.887987	-7.69545
ENSG00000084110	HAL	-0.276465	5.48988	-5.10205	0.000813604	0.00870697	-1.06381
ENSG00000084112	SSH1	0.184098	5.12071	2.98262	0.0167172	0.0664716	-4.22931
ENSG00000084207	GSTP1	-0.0335648	6.87479	-0.661715	0.525999	0.693842	-7.49221
ENSG00000084234	APLP2	-0.228338	10.9583	-4.10201	0.00313242	0.0205913	-2.71394
ENSG00000084444	FAM234B	0.0709325	3.8347	0.720728	0.490769	0.664852	-7.12654
ENSG00000084453	SLCO1A2	0.656952	-0.853928	2.08243	0.0694106	0.178126	-4.38274
ENSG00000084463	WBP11	-0.102307	7.392	-2.21374	0.0563859	0.154628	-5.59755
ENSG00000084623	EIF3I	-0.223103	7.079	-4.52894	0.00173046	0.0140553	-1.96313
ENSG00000084628	NKAIN1	-2.93415	-2.96735	-5.97027	0.000283215	0.00455675	0.123525
ENSG00000084636	COL16A1	0.443517	-3.16177	0.654436	0.530449	0.698009	-5.4608
ENSG00000084652	TXLNA	0.126866	6.85292	2.18411	0.0590971	0.159713	-5.62216
ENSG00000084676	NCOA1	0.418777	5.3377	8.2903	2.62657e-05	0.00132562	2.67023
ENSG00000084693	AGBL5	-0.146178	5.05747	-2.25523	0.0527939	0.148064	-5.38469
ENSG00000084710	EFR3B	0.116433	-0.141596	0.570646	0.583274	0.73864	-6.27634
ENSG00000084731	KIF3C	0.462878	3.30742	3.92012	0.00406603	0.0248448	-2.45257
ENSG00000084733	RAB10	-0.040559	7.02918	-0.629715	0.545731	0.709452	-7.52057
ENSG00000084734	GCKR	0.817089	-2.70444	1.57147	0.153154	0.309517	-4.68428
ENSG00000084754	HADHA	-0.290773	8.46585	-6.25457	0.000204843	0.00377715	0.29618
ENSG00000084764	MAPRE3	1.22732	-1.10589	3.12329	0.0134345	0.05682	-2.77378
ENSG00000084774	CAD	-0.503354	6.51717	-7.68389	4.63262e-05	0.00174278	1.98217
ENSG00000085063	CD59	0.132534	3.50909	1.58989	0.14896	0.303261	-6.11049
ENSG00000085117	CD82	0.351961	5.80427	3.53503	0.00717209	0.0365653	-3.40924
ENSG00000085185	BCORL1	0.114606	4.486	1.5712	0.153218	0.309567	-6.31514
ENSG00000085224	ATRX	0.00682468	6.43921	0.0484161	0.962523	0.979641	-7.70948
ENSG00000085231	AK6	-0.257336	4.62801	-1.34134	0.215164	0.389344	-6.63419
ENSG00000085265	FCN1	-0.398359	-1.05922	-0.863025	0.412236	0.596873	-5.82034
ENSG00000085274	MYNN	-0.0119651	5.39313	-0.126214	0.902551	0.948311	-7.62866
ENSG00000085276	MECOM	0.515736	-0.878075	1.98173	0.0813385	0.199915	-4.52526
ENSG00000085365	SCAMP1	-0.383244	5.83475	-4.43646	0.00196338	0.0152642	-2.03652
ENSG00000085377	PREP	-0.141175	6.72251	-2.8724	0.0198649	0.0746966	-4.52064
ENSG00000085382	HACE1	0.0659785	5.47611	1.12511	0.291858	0.478613	-6.98697
ENSG00000085415	SEH1L	-0.131443	6.65102	-1.89157	0.0936717	0.219862	-6.05758
ENSG00000085433	WDR47	-0.00821173	4.71835	-0.104356	0.919352	0.956842	-7.55086
ENSG00000085449	WDFY1	0.0347806	7.53406	0.539437	0.603676	0.754899	-7.59685
ENSG00000085465	OVGP1	0.396235	-0.334447	1.82142	0.104476	0.237108	-4.88295
ENSG00000085491	SLC25A24	0.129295	5.71898	1.90502	0.0917247	0.217009	-5.98301
ENSG00000085511	MAP3K4	0.016795	6.45332	0.265001	0.797437	0.886409	-7.67242
ENSG00000085514	PILRA	0.792123	1.57471	2.93102	0.0181212	0.0700214	-3.61806
ENSG00000085552	IGSF9	0.447176	-1.95717	1.36256	0.20865	0.381602	-5.08382
ENSG00000085644	ZNF213	-0.240726	2.73947	-2.33439	0.0465565	0.13592	-4.83798
ENSG00000085662	AKR1B1	-0.181904	6.19206	-2.04385	0.0737652	0.186235	-5.806
ENSG00000085719	CPNE3	-0.0115449	4.56979	-0.159215	0.877285	0.933997	-7.52119
ENSG00000085721	RRN3	-0.0994722	4.87968	-1.32625	0.219901	0.394891	-6.68796
ENSG00000085733	CTTN	0.958916	0.111437	2.99401	0.0164229	0.0656323	-3.19938
ENSG00000085741	WNT11	0.295908	-0.853107	0.949951	0.368832	0.556923	-5.79761
ENSG00000085760	MTIF2	-0.296593	5.61916	-4.46037	0.00190007	0.0149766	-1.98574
ENSG00000085788	DDHD2	-0.160823	5.00868	-2.17599	0.0598628	0.161121	-5.50211
ENSG00000085831	TTC39A	1.31958	-0.24791	5.00761	0.000918341	0.00935532	-0.277643
ENSG00000085832	EPS15	0.0477594	6.77787	0.838379	0.425177	0.608831	-7.3494
ENSG00000085840	ORC1	-0.161121	6.64765	-2.087	0.0689115	0.177209	-5.76306
ENSG00000085871	MGST2	0.0399341	5.00183	0.633311	0.543492	0.707709	-7.3757
ENSG00000085872	CHERP	-0.157383	6.18001	-2.31432	0.0480655	0.13913	-5.38632
ENSG00000085978	ATG16L1	-0.126626	4.06234	-1.35639	0.210527	0.383869	-6.52354
ENSG00000085982	USP40	0.100833	5.61993	1.25178	0.244593	0.425697	-6.85583
ENSG00000085998	POMGNT1	0.199753	5.49342	3.88262	0.00429319	0.0257457	-2.84339
ENSG00000085999	RAD54L	-0.165627	6.18712	-2.58564	0.0312378	0.102338	-4.95547
ENSG00000086015	MAST2	0.108713	5.23946	2.00736	0.0781279	0.194062	-5.78598
ENSG00000086061	DNAJA1	0.100045	8.10114	1.30861	0.22555	0.402126	-6.90693
ENSG00000086062	B4GALT1	0.0833471	5.90468	1.20846	0.259995	0.442646	-6.92774
ENSG00000086065	CHMP5	-0.152061	6.02237	-2.50638	0.0354245	0.111705	-5.07245
ENSG00000086102	NFX1	0.0158671	6.92953	0.279967	0.786317	0.879458	-7.68937
ENSG00000086189	DIMT1	-0.074544	5.77715	-0.801401	0.445115	0.625805	-7.32497
ENSG00000086200	IPO11	-0.284371	6.11512	-4.52447	0.00174101	0.0141137	-1.92561
ENSG00000086205	FOLH1	0.256611	-2.31047	0.619833	0.551912	0.714256	-5.67355
ENSG00000086232	EIF2AK1	-0.423374	7.55979	-9.10816	1.28562e-05	0.000917849	3.33967
ENSG00000086288	NME8	0.54825	-3.48059	0.786931	0.453087	0.633252	-5.31033
ENSG00000086289	EPDR1	0.172545	4.81588	2.27205	0.0514025	0.14547	-5.32723
ENSG00000086300	SNX10	0.195492	7.20027	1.49864	0.170804	0.332733	-6.6325
ENSG00000086475	SEPHS1	-0.381911	6.33402	-6.71125	0.000124276	0.00289533	0.917041
ENSG00000086504	MRPL28	-0.414873	4.87072	-7.46927	5.71087e-05	0.00191219	1.87307
ENSG00000086506	HBQ1	-1.65327	-2.92232	-2.62044	0.0295615	0.0982165	-3.29757
ENSG00000086544	ITPKC	-0.213619	2.49134	-2.02949	0.075453	0.189293	-5.25039
ENSG00000086548	CEACAM6	1.45823	3.28976	6.77237	0.000116451	0.00280614	1.36367
ENSG00000086570	FAT2	1.21229	-1.2145	3.83885	0.00457566	0.0268734	-1.74404
ENSG00000086589	RBM22	0.141115	6.36739	2.86515	0.0200925	0.0753213	-4.51552
ENSG00000086598	TMED2	-0.248903	7.80557	-3.94527	0.00392088	0.0242163	-2.86348
ENSG00000086619	ERO1B	-0.181008	4.06967	-2.0683	0.070976	0.181133	-5.52645
ENSG00000086666	ZFAND6	-0.0287512	5.84148	-0.510002	0.623262	0.768756	-7.53221
ENSG00000086696	HSD17B2	0.361333	1.21756	2.25764	0.0525923	0.147745	-4.60314
ENSG00000086712	TXLNG	-0.132533	4.50823	-1.57393	0.152589	0.308651	-6.31541
ENSG00000086730	LAT2	-0.190939	7.20926	-2.48726	0.0365171	0.11426	-5.15895
ENSG00000086758	HUWE1	-0.0335417	8.19505	-0.513293	0.621055	0.766978	-7.63575
ENSG00000086827	ZW10	-0.0832822	4.99934	-1.31137	0.224658	0.400942	-6.72123
ENSG00000086848	ALG9	-0.096317	4.4446	-1.26892	0.238713	0.418264	-6.69442
ENSG00000086991	NOX4	-0.475316	-1.17899	-1.55208	0.157686	0.315357	-5.04087
ENSG00000087008	ACOX3	-0.683929	3.75175	-10.5093	4.24811e-06	0.000638286	4.79637
ENSG00000087053	MTMR2	-0.123011	6.20706	-2.27363	0.0512739	0.145241	-5.45175
ENSG00000087074	PPP1R15A	0.0196672	4.26886	0.186433	0.856558	0.921162	-7.4679
ENSG00000087076	HSD17B14	-0.436997	-1.8357	-1.29421	0.230255	0.4077	-5.19117
ENSG00000087077	TRIP6	-0.318765	5.29065	-4.96718	0.000967579	0.00966707	-1.23201
ENSG00000087086	FTL	-0.0260755	10.1665	-0.485007	0.640146	0.780917	-7.70989
ENSG00000087087	SRRT	0.314056	7.66651	5.29365	0.000638876	0.00743802	-0.911062
ENSG00000087088	BAX	-0.150629	4.27638	-1.76618	0.113797	0.251146	-6.01011
ENSG00000087095	NLK	0.143022	5.06109	2.14617	0.0627568	0.166449	-5.55382
ENSG00000087111	PIGS	0.232265	6.75191	2.96564	0.0171663	0.0674835	-4.37145
ENSG00000087116	ADAMTS2	-0.563899	3.47678	-6.76101	0.000117863	0.00282402	1.29282
ENSG00000087152	ATXN7L3	0.168071	6.48085	3.32704	0.0098235	0.0457525	-3.77949
ENSG00000087157	PGS1	-0.0918283	5.3236	-1.67907	0.130085	0.275687	-6.27439
ENSG00000087191	PSMC5	0.0221059	7.09324	0.442005	0.669716	0.802097	-7.63171
ENSG00000087206	UIMC1	-0.0254535	5.02845	-0.421529	0.684016	0.812337	-7.49963
ENSG00000087237	CETP	3.00118	-0.726776	8.96518	1.45096e-05	0.000981101	3.18104
ENSG00000087245	MMP2	0.979885	5.95511	13.2387	6.83078e-07	0.000332773	6.56614
ENSG00000087250	MT3	-0.336793	-1.42636	-0.894488	0.396124	0.581862	-5.69554
ENSG00000087253	LPCAT2	0.263915	6.2606	3.63809	0.00614937	0.0329883	-3.27614
ENSG00000087258	GNAO1	1.26711	-3.58497	2.35028	0.0453959	0.133271	-3.61583
ENSG00000087263	OGFOD1	-0.126396	6.11049	-2.5645	0.0323032	0.104762	-4.98494
ENSG00000087266	SH3BP2	0.0279753	5.67553	0.209008	0.839454	0.910769	-7.63838
ENSG00000087269	NOP14	-0.300511	6.39321	-6.44393	0.000166004	0.00336497	0.599564
ENSG00000087274	ADD1	-0.00875775	7.13813	-0.127236	0.901766	0.948087	-7.73239
ENSG00000087299	L2HGDH	0.00644464	4.27052	0.106915	0.917382	0.956105	-7.48119
ENSG00000087301	TXNDC16	0.0617996	3.46111	0.598102	0.565646	0.72546	-7.13599
ENSG00000087302	C14orf166	-0.211925	6.26268	-2.66586	0.0275101	0.0934501	-4.83089
ENSG00000087303	NID2	-0.2891	-2.52773	-0.694403	0.506297	0.677583	-5.57575
ENSG00000087338	GMCL1	-0.153041	5.85563	-2.0759	0.0701293	0.17953	-5.73605
ENSG00000087365	SF3B2	-0.1063	7.69553	-2.30279	0.0489533	0.140752	-5.46949
ENSG00000087448	KLHL42	0.267427	5.86045	3.6107	0.00640516	0.0339592	-3.29472
ENSG00000087460	GNAS	-0.0950661	9.71516	-1.7768	0.111947	0.248232	-6.33113
ENSG00000087470	DNM1L	0.0699654	6.86641	1.32945	0.21889	0.393767	-6.83455
ENSG00000087495	PHACTR3	0.471141	6.7291	6.27324	0.000200602	0.00373865	0.37997
ENSG00000087502	ERGIC2	-0.136361	6.50832	-1.12243	0.292932	0.47974	-7.05862
ENSG00000087510	TFAP2C	-0.183213	1.08785	-1.40675	0.19563	0.364778	-5.78645
ENSG00000087586	AURKA	-0.141574	6.71984	-2.91852	0.0184793	0.0709964	-4.44621
ENSG00000087589	CASS4	0.185652	1.90942	1.09946	0.302268	0.490414	-6.3422
ENSG00000087842	PIR	0.353608	0.892576	2.14232	0.0631406	0.166935	-4.70299
ENSG00000087884	AAMDC	-0.115861	2.31699	-1.05924	0.31918	0.508145	-6.48299
ENSG00000087903	RFX2	-0.440436	4.75314	-6.15818	0.000228366	0.00403672	0.386918
ENSG00000087995	METTL2A	-0.187514	5.18163	-3.10712	0.0137751	0.0579885	-4.03672
ENSG00000088002	SULT2B1	0.242535	-1.6652	0.685364	0.511698	0.682539	-5.79391
ENSG00000088035	ALG6	-0.0355813	4.22785	-0.378191	0.714728	0.833539	-7.40118
ENSG00000088038	CNOT3	-0.0104661	5.72209	-0.209515	0.83907	0.910616	-7.642
ENSG00000088053	GP6	-0.370465	-2.34241	-0.970443	0.359107	0.546984	-5.40164
ENSG00000088179	PTPN4	0.0704027	3.79777	0.902683	0.392001	0.577864	-6.96674
ENSG00000088205	DDX18	-0.23066	7.88508	-3.90761	0.00414033	0.0250862	-2.92416
ENSG00000088247	KHSRP	-0.246257	8.42081	-5.34352	0.000600418	0.00717266	-0.869281
ENSG00000088256	GNA11	-0.327323	3.70588	-4.17335	0.00283144	0.0192502	-2.15114
ENSG00000088280	ASAP3	0.438991	-1.52424	1.71332	0.12344	0.265935	-4.74724
ENSG00000088298	EDEM2	0.195731	5.12574	2.80289	0.0221588	0.0808674	-4.51908
ENSG00000088305	DNMT3B	0.244288	4.24949	3.61839	0.00633224	0.0336521	-3.09662
ENSG00000088325	TPX2	-0.0409424	8.14556	-0.889626	0.398584	0.584481	-7.3564
ENSG00000088340	FER1L4	-0.0410702	0.5182	-0.216591	0.833728	0.907543	-6.59549
ENSG00000088356	PDRG1	-0.102936	4.60498	-1.59472	0.147878	0.30173	-6.30158
ENSG00000088367	EPB41L1	0.687408	1.3222	3.26698	0.010768	0.0488338	-3.0359
ENSG00000088386	SLC15A1	0.352171	-0.986213	1.13359	0.288479	0.475106	-5.57977
ENSG00000088387	DOCK9	0.538937	-1.6968	1.62733	0.140752	0.29154	-4.81848
ENSG00000088448	ANKRD10	-0.161235	6.3597	-2.99025	0.0165195	0.0658683	-4.31375
ENSG00000088451	TGDS	-0.253865	4.58141	-2.77727	0.0230714	0.0831036	-4.49031
ENSG00000088538	DOCK3	0.234139	-0.659911	0.915826	0.385456	0.572478	-5.88029
ENSG00000088543	C3orf18	0.386634	0.875296	2.8755	0.0197684	0.0744214	-3.5585
ENSG00000088682	COQ9	-0.0384926	4.86627	-0.585831	0.573487	0.731653	-7.38951
ENSG00000088726	TMEM40	0.441417	-1.68518	1.01727	0.337605	0.525549	-5.51293
ENSG00000088727	KIF9	-0.235457	3.2749	-2.53024	0.0341081	0.108927	-4.64686
ENSG00000088756	ARHGAP28	0.0179377	0.667008	0.0967652	0.925196	0.959212	-6.65419
ENSG00000088766	CRLS1	-0.101442	5.70012	-1.75232	0.116255	0.255127	-6.20452
ENSG00000088808	PPP1R13B	-0.325783	1.28049	-2.1755	0.0599089	0.161163	-4.74588
ENSG00000088812	ATRN	-0.245813	7.17727	-3.83038	0.00463254	0.0270941	-3.01741
ENSG00000088826	SMOX	0.567665	3.03323	5.20399	0.000714943	0.00798378	-0.551861
ENSG00000088827	SIGLEC1	1.71175	1.13665	4.27772	0.00244572	0.0174756	-1.44329
ENSG00000088832	FKBP1A	0.0186151	7.87109	0.399706	0.699408	0.822873	-7.68075
ENSG00000088833	NSFL1C	0.0221672	5.55055	0.412316	0.690496	0.816676	-7.55816
ENSG00000088836	SLC4A11	-0.497014	2.00872	-3.39858	0.00881071	0.0424318	-2.98464
ENSG00000088854	C20orf194	-0.198304	5.45183	-2.28004	0.0507545	0.144198	-5.387
ENSG00000088876	ZNF343	-0.22769	3.53317	-3.04672	0.0151287	0.061857	-3.87345
ENSG00000088881	EBF4	-0.319437	-0.267315	-1.21836	0.256407	0.438505	-5.67461
ENSG00000088882	CPXM1	0.93145	3.12114	7.90525	3.75097e-05	0.00156051	2.58052
ENSG00000088888	MAVS	0.027511	7.14525	0.44368	0.668552	0.801159	-7.63297
ENSG00000088899	LZTS3	0.122169	-1.0153	0.481543	0.642504	0.7825	-6.09369
ENSG00000088930	XRN2	0.0759551	7.97209	1.68653	0.128611	0.273577	-6.40514
ENSG00000088970	KIZ	0.0646786	4.53735	0.901883	0.392403	0.578261	-7.09691
ENSG00000088986	DYNLL1	0.0632448	7.14472	0.932193	0.377415	0.564983	-7.27972
ENSG00000088992	TESC	0.056442	4.05722	0.353812	0.732252	0.845515	-7.38051
ENSG00000089006	SNX5	-0.080981	7.95889	-1.67163	0.131573	0.277718	-6.42559
ENSG00000089009	RPL6	-0.338191	9.71713	-4.50357	0.00179125	0.0143881	-2.08531
ENSG00000089012	SIRPG	0.649401	0.903378	3.88097	0.00430354	0.0257784	-2.01223
ENSG00000089022	MAPKAPK5	-0.221704	5.3584	-3.90878	0.00413335	0.0250599	-2.79134
ENSG00000089041	P2RX7	0.577141	4.38612	8.76841	1.71834e-05	0.00108154	3.2304
ENSG00000089048	ESF1	-0.586863	5.70574	-2.34993	0.0454215	0.133309	-5.29669
ENSG00000089050	RBBP9	-0.198338	3.79529	-2.40167	0.0418362	0.125676	-4.95676
ENSG00000089053	ANAPC5	-0.342596	7.42879	-7.60833	4.98422e-05	0.0017792	1.86864
ENSG00000089057	SLC23A2	0.0396744	6.14651	0.567229	0.585489	0.740288	-7.51857
ENSG00000089060	SLC8B1	0.23655	4.46824	2.95628	0.0174191	0.0681719	-4.18461
ENSG00000089063	TMEM230	-0.0430246	6.69379	-0.718073	0.492322	0.666118	-7.44326
ENSG00000089091	DZANK1	-0.140795	3.87918	-1.6818	0.129544	0.275005	-6.05845
ENSG00000089094	KDM2B	-0.238354	6.42414	-4.61001	0.00155074	0.0130955	-1.81768
ENSG00000089101	CFAP61	0.571807	-1.93801	1.38019	0.203368	0.37496	-5.06605
ENSG00000089123	TASP1	-0.209402	3.56834	-2.33864	0.0462431	0.135174	-5.01101
ENSG00000089127	OAS1	1.03831	1.46459	6.03181	0.000263808	0.00437141	0.782501
ENSG00000089154	GCN1	-0.281207	7.1955	-6.01655	0.000268481	0.00441512	0.0450666
ENSG00000089157	RPLP0	-0.320549	10.2891	-7.26885	6.97265e-05	0.00212828	1.42176
ENSG00000089159	PXN	0.2974	3.73347	4.03263	0.00345819	0.0221579	-2.36696
ENSG00000089163	SIRT4	0.199075	-2.68581	0.446259	0.666762	0.799828	-5.6773
ENSG00000089169	RPH3A	0.251387	-0.917293	0.973769	0.357547	0.545673	-5.75915
ENSG00000089177	KIF16B	-0.0560971	3.68759	-0.659454	0.527379	0.695108	-7.14224
ENSG00000089195	TRMT6	-0.0134265	5.3456	-0.218393	0.832369	0.906663	-7.6063
ENSG00000089199	CHGB	0.353253	-0.530874	1.38186	0.202874	0.374341	-5.41474
ENSG00000089220	PEBP1	-0.586361	6.44098	-11.2389	2.50859e-06	0.000503175	5.1481
ENSG00000089234	BRAP	-0.127324	4.97314	-2.29187	0.0498101	0.142399	-5.31712
ENSG00000089248	ERP29	-0.179539	7.97453	-2.99727	0.0163395	0.0653613	-4.36741
ENSG00000089250	NOS1	-0.037908	0.31058	-0.220931	0.830456	0.905244	-6.54127
ENSG00000089280	FUS	-0.0656622	9.03624	-0.843558	0.422434	0.606468	-7.42633
ENSG00000089289	IGBP1	-0.284769	4.71075	-3.41375	0.00861051	0.0417848	-3.489
ENSG00000089327	FXYD5	0.411658	5.79931	3.51997	0.00733602	0.0370958	-3.43222
ENSG00000089335	ZNF302	0.134396	5.99472	1.92592	0.0887756	0.212825	-5.97143
ENSG00000089351	GRAMD1A	-0.368078	4.65759	-5.14174	0.000773532	0.00842526	-0.917498
ENSG00000089356	FXYD3	-0.348366	-2.66841	-0.691546	0.508	0.679305	-5.5457
ENSG00000089472	HEPH	1.18575	-3.50917	2.63817	0.0287428	0.0962711	-3.26028
ENSG00000089486	CDIP1	-0.3963	2.91114	-2.87898	0.0196609	0.0742075	-4.00959
ENSG00000089505	CMTM1	0.728558	-0.208709	2.49995	0.0357885	0.112583	-3.89883
ENSG00000089558	KCNH4	0.827933	-1.06778	1.98514	0.0809045	0.199197	-4.46834
ENSG00000089597	GANAB	-0.238306	9.10537	-4.16941	0.00284724	0.0193326	-2.56458
ENSG00000089639	GMIP	0.165141	5.45958	2.73806	0.0245436	0.0864362	-4.65771
ENSG00000089682	RBM41	-0.11537	3.62538	-0.975688	0.356649	0.544658	-6.86324
ENSG00000089685	BIRC5	-0.217206	6.73116	-4.64968	0.00147023	0.0127027	-1.77426
ENSG00000089692	LAG3	1.18542	-0.62063	4.71626	0.00134509	0.0120089	-0.62278
ENSG00000089693	MLF2	-0.109986	6.09967	-1.97628	0.0820376	0.201046	-5.90286
ENSG00000089723	OTUB2	-0.384487	1.69005	-2.66986	0.0273365	0.0930103	-4.06799
ENSG00000089737	DDX24	-0.237077	4.71239	-2.36246	0.0445257	0.131511	-5.17136
ENSG00000089775	ZBTB25	0.194168	3.25474	1.78698	0.110199	0.2455	-5.77999
ENSG00000089818	NECAP1	0.071833	4.32055	1.02043	0.33619	0.524365	-6.94806
ENSG00000089820	ARHGAP4	0.131965	5.54391	2.0809	0.0695787	0.178485	-5.7036
ENSG00000089847	ANKRD24	-0.106261	0.0738398	-0.552877	0.594843	0.747538	-6.34281
ENSG00000089876	DHX32	-0.363465	4.19105	-4.89556	0.00106198	0.0102787	-1.18945
ENSG00000089902	RCOR1	0.01711	7.27167	0.194279	0.850604	0.916799	-7.72563
ENSG00000089916	GPATCH2L	-0.159201	7.21446	-3.08376	0.014283	0.0594845	-4.20026
ENSG00000090006	LTBP4	-0.17303	3.90728	-2.04226	0.0739504	0.186613	-5.5362
ENSG00000090013	BLVRB	-0.300221	2.12257	-1.81787	0.105052	0.237673	-5.47583
ENSG00000090020	SLC9A1	0.502561	4.0534	5.98543	0.000278293	0.0045051	0.275701
ENSG00000090054	SPTLC1	0.0283521	5.87934	0.543609	0.600926	0.752847	-7.51566
ENSG00000090060	PAPOLA	-0.0760708	9.15342	-1.1906	0.266571	0.45033	-7.07978
ENSG00000090061	CCNK	-0.0587576	6.64784	-1.06539	0.31655	0.505196	-7.12614
ENSG00000090097	PCBP4	0.849602	3.06099	10.4091	4.57818e-06	0.000647884	4.79453
ENSG00000090104	RGS1	0.397854	-1.01723	1.29161	0.231113	0.408721	-5.39691
ENSG00000090238	YPEL3	0.675013	2.3822	4.56669	0.00164413	0.0135507	-1.3037
ENSG00000090263	MRPS33	-0.119314	4.68077	-1.77538	0.112194	0.248595	-6.05925
ENSG00000090266	NDUFB2	-0.0267187	5.09729	-0.4619	0.655955	0.79224	-7.48841
ENSG00000090273	NUDC	-0.192001	7.00602	-3.33707	0.00967435	0.0453688	-3.78641
ENSG00000090316	MAEA	-0.00484875	5.89828	-0.0894753	0.930814	0.962724	-7.67481
ENSG00000090339	ICAM1	0.661751	2.52936	4.85151	0.00112498	0.0106438	-0.932577
ENSG00000090372	STRN4	-0.0681262	5.90381	-1.27153	0.237829	0.416959	-6.85413
ENSG00000090376	IRAK3	-0.0534135	8.25394	-0.881798	0.402567	0.588032	-7.36724
ENSG00000090382	LYZ	0.282284	9.32314	2.59568	0.0307447	0.101095	-5.05687
ENSG00000090432	MUL1	-0.222236	4.15905	-3.55218	0.00699014	0.0359278	-3.18667
ENSG00000090447	TFAP4	-0.270898	3.87629	-3.52917	0.00723538	0.0367185	-3.17278
ENSG00000090470	PDCD7	-0.140171	5.24989	-2.18005	0.0594789	0.160395	-5.52303
ENSG00000090487	SPG21	0.0188945	6.0698	0.260737	0.800614	0.888254	-7.65257
ENSG00000090520	DNAJB11	0.0853438	7.03583	1.3708	0.206167	0.378527	-6.79033
ENSG00000090530	P3H2	0.31213	-0.831245	1.48943	0.173159	0.335569	-5.20725
ENSG00000090534	THPO	-0.339355	-3.14385	-0.760527	0.46788	0.645527	-5.39774
ENSG00000090554	FLT3LG	-0.0119678	0.105443	-0.0599574	0.953601	0.974906	-6.51328
ENSG00000090565	RAB11FIP3	-0.356835	2.40159	-3.44859	0.00816854	0.0402146	-2.99317
ENSG00000090581	GNPTG	-0.20451	4.42235	-3.33393	0.0097208	0.0454753	-3.57432
ENSG00000090612	ZNF268	-0.0161992	5.56809	-0.191017	0.853077	0.918716	-7.63342
ENSG00000090615	GOLGA3	-0.312482	6.44166	-4.5517	0.00167784	0.0137552	-1.90294
ENSG00000090621	PABPC4	-0.296977	9.42981	-5.10864	0.000806799	0.00864733	-1.21843
ENSG00000090659	CD209	0.263554	0.0499012	0.973161	0.357831	0.54591	-6.00851
ENSG00000090661	CERS4	-0.576584	2.56472	-6.10743	0.00024193	0.00416962	0.685433
ENSG00000090674	MCOLN1	0.32645	2.45252	2.48814	0.036466	0.114151	-4.52809
ENSG00000090686	USP48	0.0113766	7.43774	0.194613	0.85035	0.916682	-7.73194
ENSG00000090776	EFNB1	0.500046	0.496302	3.21041	0.0117448	0.0517591	-2.95333
ENSG00000090857	PDPR	-0.301029	6.32689	-4.83348	0.00115193	0.0108355	-1.49332
ENSG00000090861	AARS	-0.10574	7.33095	-1.72808	0.120674	0.26189	-6.32268
ENSG00000090863	GLG1	-0.00767145	7.60467	-0.140468	0.891621	0.941889	-7.74835
ENSG00000090889	KIF4A	0.134172	5.47627	2.42786	0.040131	0.121857	-5.15564
ENSG00000090905	TNRC6A	0.0930466	6.23943	1.86494	0.0976424	0.226182	-6.07622
ENSG00000090924	PLEKHG2	0.289824	5.84812	4.2938	0.0023915	0.0172314	-2.24798
ENSG00000090932	DLL3	0.354414	-2.86584	0.830313	0.429472	0.612854	-5.40247
ENSG00000090971	NAT14	-0.471549	3.01838	-5.28516	0.000645686	0.00747187	-0.444174
ENSG00000090975	PITPNM2	-0.502315	1.6934	-4.75072	0.0012849	0.0116192	-0.915592
ENSG00000090989	EXOC1	-0.0761143	5.87963	-1.24681	0.246321	0.427535	-6.8817
ENSG00000091009	RBM27	-0.0593245	6.82451	-0.806647	0.442248	0.623607	-7.37843
ENSG00000091039	OSBPL8	-0.152692	8.09627	-1.48844	0.173414	0.335792	-6.67925
ENSG00000091073	DTX2	-0.439217	4.00827	-5.53188	0.00047639	0.00620485	-0.298243
ENSG00000091106	NLRC4	0.679536	1.93191	3.80085	0.00483689	0.02783	-2.3411
ENSG00000091127	PUS7	-0.590635	4.88977	-6.91281	0.000100449	0.002564	1.26096
ENSG00000091128	LAMB4	-0.595317	-3.22963	-1.06421	0.317054	0.50581	-5.13408
ENSG00000091129	NRCAM	0.166295	-2.78566	0.410317	0.691906	0.817635	-5.66985
ENSG00000091136	LAMB1	-0.29013	2.8869	-2.46013	0.0381248	0.117793	-4.67299
ENSG00000091137	SLC26A4	0.592765	-1.4448	1.75166	0.116373	0.255253	-4.71095
ENSG00000091138	SLC26A3	0.76659	-3.20032	1.23178	0.251607	0.433039	-4.97433
ENSG00000091140	DLD	-0.192246	7.21158	-2.92513	0.0182891	0.0705068	-4.45553
ENSG00000091157	WDR7	0.159863	4.85526	2.34245	0.0459644	0.134621	-5.22188
ENSG00000091164	TXNL1	-0.229527	5.84851	-4.73632	0.00130969	0.0117992	-1.60369
ENSG00000091181	IL5RA	0.301828	-2.4733	0.542749	0.601492	0.753332	-5.67885
ENSG00000091262	ABCC6	-0.0942957	2.16594	-0.819501	0.435277	0.617842	-6.67266
ENSG00000091317	CMTM6	0.264043	8.05343	3.19056	0.0121093	0.0529008	-4.05936
ENSG00000091409	ITGA6	0.0510269	4.4954	0.317174	0.758901	0.861861	-7.46794
ENSG00000091428	RAPGEF4	-0.144306	0.438045	-0.85858	0.414549	0.599027	-6.21258
ENSG00000091436	MAP3K20	0.0872725	7.16487	1.05617	0.320502	0.509672	-7.1574
ENSG00000091483	FH	-0.244932	6.49636	-3.66902	0.00587349	0.0318818	-3.23994
ENSG00000091490	SEL1L3	-0.451034	7.01523	-2.94552	0.0177147	0.0689883	-4.41479
ENSG00000091513	TF	-0.265323	0.161241	-1.57607	0.152098	0.307891	-5.34057
ENSG00000091527	CDV3	-0.113204	8.39299	-2.34027	0.0461237	0.134956	-5.43493
ENSG00000091536	MYO15A	-0.15839	-0.0313347	-0.887684	0.399569	0.585495	-6.06848
ENSG00000091542	ALKBH5	-0.162158	5.61387	-1.87023	0.0968405	0.224968	-6.02633
ENSG00000091583	APOH	0.505075	-3.33043	0.913388	0.386664	0.573367	-5.24365
ENSG00000091592	NLRP1	1.29351	0.571399	6.36666	0.00018078	0.00354881	1.26474
ENSG00000091622	PITPNM3	0.50315	-1.686	1.88996	0.0939072	0.220167	-4.47363
ENSG00000091640	SPAG7	-0.198878	4.48868	-2.45662	0.0383383	0.11822	-4.98987
ENSG00000091651	ORC6	0.0890877	5.84974	1.39017	0.200432	0.370972	-6.70467
ENSG00000091656	ZFHX4	0.240295	-2.81503	0.515356	0.619675	0.765902	-5.61511
ENSG00000091732	ZC3HC1	-0.108721	4.8761	-1.86525	0.0975946	0.226146	-5.95533
ENSG00000091844	RGS17	0.346808	1.96334	3.21075	0.0117387	0.0517591	-3.26982
ENSG00000091879	ANGPT2	0.197015	0.0137979	0.811973	0.439351	0.621185	-6.14335
ENSG00000091947	TMEM101	-0.254062	4.72905	-3.76549	0.0050943	0.028803	-2.93977
ENSG00000091972	CD200	0.664393	-3.57246	1.43771	0.186934	0.353656	-4.70366
ENSG00000091986	CCDC80	0.341368	2.88065	3.30409	0.0101737	0.046927	-3.32404
ENSG00000092010	PSME1	-0.137254	6.9455	-1.91791	0.0898947	0.214138	-6.03114
ENSG00000092020	PPP2R3C	-0.0600264	6.09007	-0.906635	0.390025	0.57616	-7.25369
ENSG00000092036	HAUS4	0.00980018	5.30461	0.152425	0.882472	0.937349	-7.61572
ENSG00000092067	CEBPE	1.43467	4.04635	8.84327	1.61067e-05	0.00104698	3.36295
ENSG00000092068	SLC7A8	1.56751	-0.153092	5.65825	0.000409	0.00568041	0.504046
ENSG00000092094	OSGEP	-0.0176969	5.51936	-0.348845	0.735844	0.847338	-7.58197
ENSG00000092096	SLC22A17	-0.0851654	-2.16852	-0.162494	0.874783	0.93252	-5.89032
ENSG00000092098	RNF31	0.0314104	5.13907	0.429028	0.678763	0.808977	-7.50905
ENSG00000092108	SCFD1	-0.11235	5.96147	-1.60354	0.145918	0.298627	-6.43148
ENSG00000092140	G2E3	-0.0662784	5.54917	-0.604717	0.561444	0.722112	-7.45219
ENSG00000092148	HECTD1	0.0837978	7.99933	1.22173	0.255192	0.436928	-7.00638
ENSG00000092199	HNRNPC	-0.200857	9.57832	-4.18701	0.00277746	0.0190046	-2.55136
ENSG00000092200	RPGRIP1	0.131514	-0.447567	0.546373	0.599108	0.751284	-6.21137
ENSG00000092201	SUPT16H	-0.20359	8.70795	-3.60396	0.00646976	0.0341332	-3.42399
ENSG00000092203	TOX4	0.09489	5.83361	1.59895	0.146935	0.30033	-6.42882
ENSG00000092208	GEMIN2	-0.236272	3.95238	-2.62564	0.0293192	0.0976272	-4.62974
ENSG00000092295	TGM1	-0.123864	-1.39588	-0.287489	0.780748	0.87556	-6.06709
ENSG00000092330	TINF2	0.281164	4.62793	3.59245	0.0065818	0.0345253	-3.19454
ENSG00000092345	DAZL	9.02095	-0.509612	2.10336	0.0671535	0.17394	-3.92947
ENSG00000092421	SEMA6A	-0.0817552	0.82433	-0.438617	0.672072	0.803686	-6.5949
ENSG00000092439	TRPM7	0.0291474	7.37242	0.387638	0.707984	0.829185	-7.66733
ENSG00000092445	TYRO3	-0.0427422	3.45352	-0.427434	0.679879	0.809894	-7.22919
ENSG00000092470	WDR76	0.119305	6.13571	2.24227	0.0538907	0.149834	-5.49652
ENSG00000092529	CAPN3	0.674145	3.94821	9.99097	6.29957e-06	0.000717532	4.35853
ENSG00000092531	SNAP23	-0.218888	5.99912	-3.24636	0.0111139	0.0498623	-3.88223
ENSG00000092607	TBX15	1.35796	-0.0505803	4.19168	0.00275922	0.0189166	-1.38294
ENSG00000092621	PHGDH	-0.187125	6.93069	-3.75121	0.00520235	0.0292646	-3.1306
ENSG00000092758	COL9A3	-0.0295886	4.26309	-0.464544	0.654137	0.79086	-7.36745
ENSG00000092820	EZR	-0.147946	8.46721	-3.28016	0.0105528	0.0481238	-3.92992
ENSG00000092841	MYL6	0.181907	9.44809	3.35234	0.00945207	0.0445945	-3.84425
ENSG00000092847	AGO1	0.128355	6.93665	1.96194	0.083905	0.204315	-5.96497
ENSG00000092850	TEKT2	1.59583	-1.83857	5.03496	0.000886572	0.0091485	-0.28968
ENSG00000092853	CLSPN	0.0788541	7.31055	0.991606	0.349266	0.537043	-7.22871
ENSG00000092871	RFFL	0.111382	5.54004	1.45207	0.183016	0.348338	-6.601
ENSG00000092929	UNC13D	0.0942328	6.4895	1.71034	0.124005	0.266809	-6.31228
ENSG00000092931	MFSD11	0.00813432	4.68892	0.145986	0.887397	0.939587	-7.54082
ENSG00000092964	DPYSL2	0.149294	5.48188	1.4786	0.175967	0.338938	-6.56102
ENSG00000092969	TGFB2	0.471162	0.57948	1.92004	0.089596	0.213798	-4.9575
ENSG00000092978	GPATCH2	-0.00328649	4.59904	-0.0471286	0.963519	0.980326	-7.53842
ENSG00000093000	NUP50	0.147242	7.66904	2.84397	0.0207721	0.0771031	-4.60344
ENSG00000093009	CDC45	-0.110032	6.11173	-2.10061	0.0674453	0.174397	-5.7147
ENSG00000093010	COMT	-0.119287	6.74268	-2.11144	0.0663011	0.17242	-5.72978
ENSG00000093072	CECR1	0.168947	4.21167	1.53555	0.161644	0.320625	-6.31803
ENSG00000093134	VNN3	0.0492171	-0.905708	0.109049	0.91574	0.954962	-6.24135
ENSG00000093144	ECHDC1	-0.117308	6.74336	-1.29152	0.231141	0.408721	-6.87537
ENSG00000093167	LRRFIP2	0.352986	5.58132	5.06715	0.000850718	0.00893615	-1.11815
ENSG00000093183	SEC22C	0.160698	5.6907	2.32005	0.0476294	0.138264	-5.34419
ENSG00000093217	XYLB	-0.108663	4.4442	-1.55728	0.156459	0.313707	-6.32802
ENSG00000094631	HDAC6	-0.043345	4.10939	-0.549718	0.596913	0.749334	-7.29396
ENSG00000094755	GABRP	0.966823	1.97583	7.4558	5.78726e-05	0.00192552	2.28334
ENSG00000094804	CDC6	-0.173818	7.17843	-3.21385	0.0116828	0.0515833	-3.99007
ENSG00000094841	UPRT	-0.174912	3.20139	-2.12826	0.0645609	0.169309	-5.26103
ENSG00000094880	CDC23	-0.195312	6.43184	-3.87774	0.00432378	0.0258482	-2.91275
ENSG00000094914	AAAS	-0.0463891	5.17107	-0.883259	0.401821	0.587477	-7.19787
ENSG00000094916	CBX5	-0.221584	9.92471	-3.14999	0.0128911	0.0551606	-4.181
ENSG00000094975	SUCO	0.048168	6.45334	0.736037	0.481881	0.656504	-7.41816
ENSG00000095002	MSH2	-0.210412	6.57181	-2.61022	0.0300442	0.0993503	-4.93566
ENSG00000095015	MAP3K1	-0.0648564	7.82088	-1.06767	0.315578	0.504087	-7.17024
ENSG00000095059	DHPS	-0.238503	5.28723	-3.73911	0.00529582	0.0296557	-3.04658
ENSG00000095066	HOOK2	0.172337	3.51366	2.14626	0.0627479	0.166449	-5.29848
ENSG00000095139	ARCN1	0.00957188	8.0335	0.206915	0.841036	0.911634	-7.75118
ENSG00000095203	EPB41L4B	0.783014	-3.68025	1.11792	0.294746	0.481749	-5.0046
ENSG00000095209	TMEM38B	-0.231734	5.51411	-2.16452	0.0609602	0.163199	-5.57251
ENSG00000095261	PSMD5	-0.182211	5.22927	-3.06525	0.0146993	0.0607022	-4.10903
ENSG00000095303	PTGS1	0.75695	4.72521	7.9876	3.47176e-05	0.00152786	2.43418
ENSG00000095319	NUP188	-0.198759	6.87417	-3.9616	0.00382961	0.0238838	-2.80344
ENSG00000095321	CRAT	-0.135853	2.86641	-1.34234	0.214854	0.389081	-6.29083
ENSG00000095370	SH2D3C	-0.121922	3.19803	-0.79569	0.44825	0.628712	-6.9344
ENSG00000095380	NANS	-0.181959	5.2915	-3.04166	0.0152481	0.0622364	-4.15332
ENSG00000095383	TBC1D2	0.689158	2.39476	6.48881	0.000158036	0.00327565	1.16849
ENSG00000095397	WHRN	-0.404549	-1.3729	-1.52196	0.164965	0.324733	-5.03233
ENSG00000095464	PDE6C	-0.311031	-1.32998	-0.709181	0.497543	0.670248	-5.86792
ENSG00000095485	CWF19L1	-0.0759403	5.45252	-1.29893	0.228703	0.40578	-6.78507
ENSG00000095539	SEMA4G	0.156422	1.58864	1.15311	0.28082	0.466504	-6.20707
ENSG00000095564	BTAF1	-0.243171	7.56405	-2.6413	0.028601	0.0959027	-4.9258
ENSG00000095574	IKZF5	-0.236401	5.20156	-3.13296	0.013235	0.0561756	-3.99729
ENSG00000095585	BLNK	0.233465	0.559762	1.01763	0.337446	0.525389	-6.09368
ENSG00000095587	TLL2	0.227716	-0.413984	1.14082	0.285623	0.471743	-5.72181
ENSG00000095627	TDRD1	2.14341	-3.00792	4.15567	0.00290301	0.01959	-1.45391
ENSG00000095637	SORBS1	0.0509387	-0.634594	0.237607	0.817916	0.897589	-6.29096
ENSG00000095739	BAMBI	-0.193501	0.453256	-0.810827	0.439973	0.621759	-6.25671
ENSG00000095752	IL11	-0.089719	-1.90602	-0.305065	0.767786	0.867718	-5.92343
ENSG00000095787	WAC	0.0697471	7.9755	1.42328	0.190944	0.358787	-6.75948
ENSG00000095794	CREM	0.0259077	2.51917	0.255078	0.804836	0.890791	-7.08053
ENSG00000095906	NUBP2	-0.438349	3.88399	-5.96113	0.00028623	0.00458425	0.270104
ENSG00000095932	SMIM24	-0.480293	1.29987	-2.50626	0.0354315	0.11171	-4.23589
ENSG00000095951	HIVEP1	0.414016	2.67747	1.97696	0.0819509	0.200955	-5.36882
ENSG00000095970	TREM2	0.369564	4.95523	3.61929	0.00632372	0.0336323	-3.19465
ENSG00000096060	FKBP5	-0.183253	7.55356	-2.39943	0.0419852	0.125962	-5.31165
ENSG00000096063	SRPK1	-0.149652	7.9265	-2.80498	0.0220859	0.0806434	-4.6756
ENSG00000096070	BRPF3	0.163225	6.44229	2.63901	0.0287046	0.0961583	-4.88308
ENSG00000096080	MRPS18A	-0.134426	5.00044	-1.87547	0.096053	0.223706	-5.95597
ENSG00000096088	PGC	1.4191	-4.26666	1.70829	0.124396	0.267365	-4.32696
ENSG00000096092	TMEM14A	0.282862	4.20281	2.69143	0.0264196	0.0909665	-4.56684
ENSG00000096093	EFHC1	0.0347561	4.30839	0.452639	0.662344	0.797154	-7.38089
ENSG00000096150	RPS18	-0.315658	8.59671	-5.04652	0.000873508	0.00907595	-1.27999
ENSG00000096155	BAG6	0.165422	4.02953	1.2634	0.240594	0.420406	-6.62931
ENSG00000096171	VARS	-0.134309	4.11301	-1.65438	0.135079	0.283343	-6.13978
ENSG00000096384	HSP90AB1	-0.285586	11.3046	-6.34648	0.000184872	0.00359038	0.335957
ENSG00000096401	CDC5L	-0.00946988	7.29505	-0.12651	0.902323	0.948311	-7.73865
ENSG00000096433	ITPR3	0.2617	5.02801	3.44237	0.0082456	0.0404803	-3.48323
ENSG00000096654	ZNF184	-0.00134306	4.77108	-0.0198017	0.984667	0.991039	-7.56408
ENSG00000096696	DSP	1.01331	-1.9372	2.86221	0.0201852	0.0755098	-3.04829
ENSG00000096717	SIRT1	0.148493	5.50965	2.13686	0.0636889	0.167858	-5.61451
ENSG00000096746	HNRNPH3	-0.0445418	7.84095	-0.713478	0.495015	0.66807	-7.49194
ENSG00000096872	IFT74	-0.178403	3.54343	-1.34578	0.213788	0.387853	-6.43517
ENSG00000096968	JAK2	0.0735145	5.56805	0.930059	0.378457	0.565939	-7.19381
ENSG00000096996	IL12RB1	0.0639184	2.13359	0.626115	0.547978	0.711105	-6.81051
ENSG00000097007	ABL1	-0.178466	5.64435	-3.15373	0.012817	0.0549664	-4.0055
ENSG00000097021	ACOT7	-0.439494	4.59747	-4.82187	0.00116964	0.010891	-1.35294
ENSG00000097033	SH3GLB1	0.122627	6.80719	1.82825	0.103373	0.235164	-6.1573
ENSG00000097046	CDC7	0.0202135	6.56401	0.256637	0.803673	0.889907	-7.68019
ENSG00000097096	SYDE2	0.0297585	3.93963	0.353222	0.732678	0.845623	-7.35894
ENSG00000099139	PCSK5	-0.635425	5.8497	-3.32237	0.00989363	0.0459774	-3.74895
ENSG00000099194	SCD	-0.835921	8.49285	-5.85797	0.000322794	0.00490149	-0.198338
ENSG00000099203	TMED1	-0.18002	3.41879	-2.39268	0.0424381	0.126923	-4.89533
ENSG00000099219	ERMP1	0.017869	6.69138	0.264959	0.797468	0.886409	-7.68365
ENSG00000099246	RAB18	-0.106688	6.0911	-1.79753	0.108415	0.242649	-6.16623
ENSG00000099250	NRP1	0.777973	3.11241	5.73376	0.000373755	0.00541752	0.129367
ENSG00000099251	HSD17B7P2	0.0758915	1.09513	0.447436	0.665946	0.799343	-6.65866
ENSG00000099256	PRTFDC1	0.0928246	3.08202	0.847914	0.420137	0.604365	-6.86377
ENSG00000099260	PALMD	-0.116777	-2.36795	-0.246626	0.811156	0.893821	-5.8229
ENSG00000099282	TSPAN15	1.10222	0.701751	3.73051	0.00536333	0.0299066	-2.18658
ENSG00000099284	H2AFY2	0.104936	4.60548	1.22979	0.252314	0.433583	-6.76436
ENSG00000099290	WASHC2A	-0.128315	5.90484	-2.14405	0.0629679	0.166688	-5.63477
ENSG00000099308	MAST3	0.150838	4.24046	1.90882	0.0911814	0.216185	-5.79533
ENSG00000099326	MZF1	0.120814	4.27409	1.4893	0.173194	0.335569	-6.39021
ENSG00000099330	OCEL1	0.022409	2.06887	0.202081	0.844693	0.913811	-6.98521
ENSG00000099331	MYO9B	-0.0925824	7.1398	-1.62663	0.140901	0.291734	-6.4574
ENSG00000099337	KCNK6	-0.0258032	4.96194	-0.243234	0.813696	0.895304	-7.55676
ENSG00000099338	CATSPERG	0.342565	0.12019	1.80569	0.107054	0.240581	-5.0139
ENSG00000099341	PSMD8	-0.193986	6.5079	-3.68895	0.00570268	0.0311959	-3.20938
ENSG00000099364	FBXL19	-0.375786	5.33718	-7.27735	6.91324e-05	0.00211936	1.61924
ENSG00000099365	STX1B	-0.188385	-0.247989	-0.905629	0.390528	0.576539	-5.99753
ENSG00000099377	HSD3B7	0.542676	0.644836	2.64641	0.0283701	0.0952956	-3.8643
ENSG00000099381	SETD1A	-0.0952144	5.83301	-1.67192	0.131513	0.277647	-6.32813
ENSG00000099385	BCL7C	-0.100164	4.16399	-1.5589	0.156078	0.313241	-6.27943
ENSG00000099399	MAGEB2	0.0814685	4.84963	1.21666	0.257018	0.439299	-6.81392
ENSG00000099622	CIRBP	0.120799	6.39525	2.07082	0.0706937	0.180574	-5.77561
ENSG00000099624	ATP5D	-0.295137	4.83892	-4.75858	0.00127159	0.011562	-1.47542
ENSG00000099625	CBARP	-0.450597	-0.0284218	-2.62607	0.0292991	0.0975757	-3.75229
ENSG00000099715	PCDH11Y	0.409405	-1.31882	1.1873	0.2678	0.451609	-5.43548
ENSG00000099725	PRKY	-0.0406593	2.61566	-0.474691	0.647181	0.78606	-7.01612
ENSG00000099769	IGFALS	1.62758	-3.92415	1.92935	0.0883011	0.211933	-4.10149
ENSG00000099783	HNRNPM	-0.0655028	8.62892	-1.00589	0.342737	0.53042	-7.26147
ENSG00000099785	2022-03-02	0.137644	2.4135	1.35823	0.209966	0.383417	-6.16435
ENSG00000099795	NDUFB7	-0.233669	4.29283	-2.90821	0.0187801	0.0718358	-4.23529
ENSG00000099797	TECR	-0.140749	6.25669	-2.16154	0.0612481	0.163701	-5.62902
ENSG00000099800	TIMM13	-0.394391	4.61612	-6.11936	0.000238663	0.00414309	0.356419
ENSG00000099804	CDC34	-0.359913	4.53374	-5.4488	0.000527259	0.00660203	-0.48804
ENSG00000099810	MTAP	0.155602	1.19746	0.94565	0.370897	0.55876	-6.32352
ENSG00000099812	MISP	-0.485841	-3.6962	-0.832501	0.428304	0.611851	-5.24054
ENSG00000099814	CEP170B	0.217196	2.97795	2.74349	0.024334	0.0859569	-4.24118
ENSG00000099817	POLR2E	-0.276114	5.92846	-4.61852	0.00153308	0.0129723	-1.77794
ENSG00000099821	POLRMT	-0.770287	4.68857	-13.256	6.75985e-07	0.000332773	6.64794
ENSG00000099822	HCN2	-0.670415	1.76185	-4.20816	0.00269601	0.0186205	-1.70055
ENSG00000099840	IZUMO4	1.58535	-1.00019	5.05745	0.000861348	0.00899844	-0.194106
ENSG00000099849	RASSF7	-1.58005	0.190547	-3.36115	0.00932622	0.0441889	-2.63523
ENSG00000099860	GADD45B	-0.48738	3.3954	-3.72038	0.00544406	0.0302207	-2.77954
ENSG00000099864	PALM	-1.31532	3.6775	-16.6319	1.08378e-07	0.000228256	8.56037
ENSG00000099866	MADCAM1	-0.177202	-2.63311	-0.468376	0.651506	0.789129	-5.68008
ENSG00000099875	MKNK2	-0.19845	6.29996	-2.74468	0.0242882	0.0858867	-4.70613
ENSG00000099889	ARVCF	-0.0822892	0.147886	-0.416824	0.687322	0.814706	-6.432
ENSG00000099899	TRMT2A	-0.206621	5.1235	-3.67783	0.00579735	0.0316152	-3.12495
ENSG00000099901	RANBP1	-0.270622	7.8589	-4.97283	0.000960518	0.00961934	-1.35823
ENSG00000099904	ZDHHC8	-0.394385	3.78535	-4.70261	0.00136979	0.0121521	-1.39227
ENSG00000099910	KLHL22	0.0556378	3.71376	0.762209	0.466928	0.644724	-7.07044
ENSG00000099917	MED15	-0.147632	5.64228	-2.3512	0.0453295	0.133139	-5.29181
ENSG00000099937	SERPIND1	0.277168	-3.30669	0.487857	0.63821	0.779931	-5.52299
ENSG00000099940	SNAP29	-0.0303586	5.3157	-0.518043	0.617878	0.764863	-7.48234
ENSG00000099942	CRKL	-0.0271884	7.19416	-0.521007	0.615901	0.763388	-7.59436
ENSG00000099949	LZTR1	-0.253724	5.16149	-3.73481	0.00532943	0.0297674	-3.04018
ENSG00000099953	MMP11	-0.582568	-2.42425	-1.51853	0.16581	0.325762	-4.80366
ENSG00000099954	CECR2	0.426821	2.80465	2.52369	0.0344643	0.109745	-4.55062
ENSG00000099956	SMARCB1	-0.226301	4.83796	-2.97471	0.0169249	0.0669148	-4.2083
ENSG00000099957	P2RX6	-0.211227	-2.27783	-0.411397	0.691144	0.817074	-5.78983
ENSG00000099958	DERL3	-0.19658	0.696358	-1.33356	0.217597	0.392197	-5.77994
ENSG00000099968	BCL2L13	-0.182625	6.72798	-3.80991	0.00477318	0.027557	-3.03105
ENSG00000099974	DDTL	-0.163191	1.12074	-1.14461	0.284132	0.470337	-6.10271
ENSG00000099977	DDT	-0.26967	3.46806	-2.58173	0.0314321	0.102778	-4.60506
ENSG00000099984	GSTT2	-1.31998	-4.72829	-0.946855	0.370318	0.558287	-4.9895
ENSG00000099985	OSM	0.160408	0.170001	0.802727	0.444389	0.625328	-6.19087
ENSG00000099991	CABIN1	-0.138526	6.44603	-2.06858	0.0709447	0.181089	-5.78172
ENSG00000099992	TBC1D10A	0.468226	2.09631	4.02762	0.0034831	0.0222498	-2.037
ENSG00000099994	SUSD2	1.7473	-3.22655	3.99272	0.00366187	0.0230699	-1.654
ENSG00000099995	SF3A1	-0.167831	7.38187	-3.46663	0.00794909	0.0394384	-3.59499
ENSG00000099998	GGT5	-0.174699	-0.000844381	-0.650314	0.532979	0.699888	-6.26212
ENSG00000099999	RNF215	0.219673	1.80221	1.35562	0.210761	0.38395	-6.0214
ENSG00000100003	SEC14L2	0.197239	-0.220535	0.878519	0.404244	0.589475	-6.02726
ENSG00000100012	SEC14L3	-0.242903	-2.75789	-0.585849	0.573475	0.731653	-5.591
ENSG00000100014	SPECC1L	-0.0889732	6.11552	-1.18091	0.270198	0.454509	-6.97278
ENSG00000100023	PPIL2	-0.187231	5.55531	-3.6899	0.00569473	0.0311746	-3.14828
ENSG00000100024	UPB1	-0.232102	1.39643	-1.23868	0.249171	0.43057	-6.06421
ENSG00000100027	YPEL1	-0.692478	1.59911	-2.43966	0.0393851	0.120361	-4.40585
ENSG00000100028	SNRPD3	-0.178529	7.02925	-3.22848	0.0114231	0.0508093	-3.96082
ENSG00000100029	PES1	-0.395421	6.12805	-7.0358	8.84101e-05	0.00242223	1.29758
ENSG00000100030	MAPK1	-0.0224547	7.33612	-0.347658	0.736703	0.847905	-7.68211
[truncated: 19,062 more rows]

## Sheet: DEG_MOLM13_all_genename
Gene.stable.ID	Gene.name	logFC	AveExpr	t	P.Value	adj.P.Val	B
ENSG00000000003	TSPAN6	0.226189	-1.66723	0.489044	0.635747	0.844916	-5.75599
ENSG00000000419	DPM1	-0.00605443	5.87496	-0.0748558	0.94186	0.981127	-7.41352
ENSG00000000457	SCYL3	0.117653	4.20735	1.19185	0.261839	0.566436	-6.49142
ENSG00000000460	C1orf112	0.0979724	5.25227	1.17224	0.269261	0.574679	-6.66016
ENSG00000000938	FGR	1.39642	4.88918	7.51767	2.48451e-05	0.00346136	2.80979
ENSG00000000971	CFH	0.958856	-0.661219	2.09237	0.063907	0.27591	-4.23702
ENSG00000001036	FUCA2	0.213124	6.32568	3.21226	0.0097349	0.0936005	-3.58896
ENSG00000001084	GCLC	0.381348	5.42072	3.79947	0.00372765	0.0539028	-2.54189
ENSG00000001167	NFYA	-0.274296	6.37368	-4.20271	0.00197458	0.0369858	-1.93788
ENSG00000001460	STPG1	-0.0434697	3.3021	-0.433888	0.673921	0.865142	-6.93359
ENSG00000001461	NIPAL3	-0.0316951	5.81098	-0.316098	0.758667	0.905675	-7.3578
ENSG00000001497	LAS1L	-0.0290703	6.44947	-0.365619	0.722546	0.888585	-7.3742
ENSG00000001561	ENPP4	-0.0821161	-3.73749	-0.131422	0.898144	0.965782	-5.41091
ENSG00000001617	SEMA3F	-0.309016	0.615378	-1.36395	0.203585	0.499105	-5.51568
ENSG00000001629	ANKIB1	-0.0587094	5.7996	-0.675128	0.515463	0.774824	-7.16682
ENSG00000001630	CYP51A1	-0.803548	6.92984	-6.24833	0.000111746	0.00735301	1.08027
ENSG00000001631	KRIT1	0.140838	5.67272	1.99282	0.0753419	0.301204	-5.57535
ENSG00000002016	RAD52	0.18315	3.48646	1.60306	0.141147	0.414978	-5.82746
ENSG00000002330	BAD	-0.234144	2.14666	-1.92678	0.0839694	0.319573	-5.06723
ENSG00000002549	LAP3	-0.113554	6.00542	-1.50171	0.165205	0.448906	-6.31042
ENSG00000002586	CD99	-0.0604419	5.77113	-0.689673	0.506664	0.769241	-7.15449
ENSG00000002587	HS3ST1	-1.4993	1.49926	-6.32895	0.000100974	0.006938	1.73758
ENSG00000002726	AOC1	1.44247	2.36644	7.16679	3.69403e-05	0.00431348	2.68126
ENSG00000002746	HECW1	-0.214598	0.0114403	-0.95868	0.36115	0.658637	-5.8236
ENSG00000002822	MAD1L1	-0.347299	4.55656	-4.29647	0.00170872	0.0338963	-1.63225
ENSG00000002834	LASP1	-0.0676952	7.78518	-0.864324	0.408406	0.697632	-7.09799
ENSG00000002919	SNX11	0.0360198	4.68324	0.486946	0.63718	0.845601	-7.16801
ENSG00000002933	TMEM176A	1.86036	-1.44623	4.87838	0.000716084	0.0199934	-0.18717
ENSG00000003056	M6PR	-0.0553599	8.0005	-0.93679	0.371745	0.668592	-7.03726
ENSG00000003096	KLHL13	0.364076	2.04481	2.10682	0.0623916	0.272682	-4.76798
ENSG00000003147	ICA1	0.0569127	0.161064	0.279257	0.785948	0.918088	-6.28447
ENSG00000003249	DBNDD1	-0.108202	-1.2038	-0.416393	0.686243	0.872258	-5.90762
ENSG00000003393	ALS2	0.645809	5.78198	7.0959	4.00901e-05	0.00442547	2.21901
ENSG00000003400	CASP10	0.046406	4.69556	0.454147	0.659778	0.857955	-7.18634
ENSG00000003402	CFLAR	0.164909	7.23656	1.87287	0.0916914	0.33585	-5.83261
ENSG00000003436	TFPI	0.153688	4.08893	1.41619	0.188218	0.480559	-6.19695
ENSG00000003509	NDUFAF7	-0.0439041	4.74204	-0.490768	0.634571	0.844371	-7.17438
ENSG00000003756	RBM5	-0.0158718	7.12051	-0.236008	0.818366	0.932217	-7.44304
ENSG00000003987	MTMR7	0.264997	3.30514	2.14548	0.0585056	0.262747	-4.97798
ENSG00000003989	SLC7A2	-0.196588	6.34515	-2.21577	0.0520282	0.245279	-5.26142
ENSG00000004059	ARF5	0.203007	4.65514	2.46831	0.0340299	0.194521	-4.7015
ENSG00000004139	SARM1	0.292342	0.901043	1.13121	0.285327	0.590556	-5.84589
ENSG00000004142	POLDIP2	-0.0497795	6.09762	-0.54137	0.600541	0.827752	-7.27086
ENSG00000004399	PLXND1	0.30792	6.54385	1.97404	0.077707	0.306953	-5.65215
ENSG00000004455	AK2	-0.0703505	9.31137	-0.944099	0.368183	0.665146	-7.05337
ENSG00000004468	CD38	-0.0534217	6.56042	-0.6564	0.526927	0.782159	-7.22029
ENSG00000004478	FKBP4	-0.0976755	7.32762	-1.2262	0.249238	0.552993	-6.71189
ENSG00000004487	KDM1A	-0.132854	7.08778	-2.02638	0.0712855	0.292512	-5.59187
ENSG00000004534	RBM6	0.00362096	6.86892	0.0553673	0.956977	0.986268	-7.46293
ENSG00000004660	CAMKK1	0.0993212	3.25553	0.788866	0.449159	0.731731	-6.69531
ENSG00000004700	RECQL	0.231949	6.29876	3.10925	0.0115592	0.103309	-3.76288
ENSG00000004766	VPS50	0.024554	4.15604	0.28489	0.781755	0.916448	-7.16491
ENSG00000004776	HSPB6	-0.992438	-3.13089	-2.00946	0.0733043	0.297005	-4.00089
ENSG00000004777	ARHGAP33	-0.334602	2.3225	-1.7577	0.110446	0.368007	-5.35467
ENSG00000004779	NDUFAB1	0.0113726	5.97973	0.138838	0.892436	0.963371	-7.41233
ENSG00000004809	SLC22A16	-0.272102	4.2136	-2.66258	0.0245109	0.160381	-4.30674
ENSG00000004838	ZMYND10	-0.479422	-0.039335	-2.15705	0.0573885	0.259992	-4.26955
ENSG00000004846	ABCB5	-0.207763	-1.50616	-0.513314	0.619291	0.837178	-5.78453
ENSG00000004848	ARX	-0.209967	-3.36449	-0.42345	0.681261	0.869042	-5.40837
ENSG00000004864	SLC25A13	0.0423893	5.15781	0.389591	0.705309	0.880728	-7.27359
ENSG00000004866	ST7	-0.026907	4.16216	-0.289722	0.778166	0.914469	-7.16454
ENSG00000004897	CDC27	-0.0598118	6.86142	-0.919914	0.380065	0.676375	-7.01818
ENSG00000004939	SLC4A1	0.103427	0.464922	0.472455	0.647118	0.851291	-6.27673
ENSG00000004961	HCCS	-0.0299276	4.5468	-0.327102	0.750584	0.902912	-7.21782
ENSG00000004975	DVL2	-0.25523	4.17841	-2.20536	0.0529418	0.248023	-5.05372
ENSG00000005007	UPF1	-0.090756	6.61518	-0.904992	0.387532	0.681987	-7.02213
ENSG00000005020	SKAP2	-0.0124791	6.84598	-0.140338	0.891282	0.96303	-7.45293
ENSG00000005022	SLC25A5	0.0354494	8.07492	0.482589	0.64016	0.846947	-7.37449
ENSG00000005059	MCUB	0.357034	3.38201	2.77389	0.0203105	0.143717	-3.96055
ENSG00000005073	HOXA11	-0.607254	4.02797	-5.91217	0.000172102	0.00911421	0.859702
ENSG00000005075	POLR2J	-0.0140221	4.80171	-0.173067	0.866179	0.953148	-7.29698
ENSG00000005100	DHX33	-0.0106631	6.29454	-0.118782	0.907887	0.969716	-7.43211
ENSG00000005108	THSD7A	0.910639	-0.12916	2.66295	0.0244957	0.160381	-3.45515
ENSG00000005156	LIG3	0.076133	6.31312	1.084	0.304734	0.607394	-6.83103
ENSG00000005175	RPAP3	0.172221	5.81058	1.90574	0.0869077	0.326203	-5.71848
ENSG00000005187	ACSM3	0.290794	4.46489	2.43744	0.0358484	0.200585	-4.7233
ENSG00000005189	AC004381.6	-0.100584	5.00874	-1.04555	0.321282	0.621197	-6.77058
ENSG00000005194	CIAPIN1	0.129525	5.12556	1.11415	0.292227	0.597888	-6.71109
ENSG00000005206	SPPL2B	-0.063871	4.96125	-0.633223	0.54132	0.791501	-7.11807
ENSG00000005238	FAM214B	-0.0846796	3.052	-0.590214	0.568626	0.807417	-6.79347
ENSG00000005243	COPZ2	1.10827	-1.69192	3.03302	0.0131322	0.110766	-2.6834
ENSG00000005249	PRKAR2B	0.11701	4.07115	1.0259	0.329997	0.628004	-6.64513
ENSG00000005302	MSL3	0.0364352	5.03371	0.472171	0.647313	0.851297	-7.22151
ENSG00000005339	CREBBP	-0.0398229	6.25575	-0.623925	0.547158	0.794846	-7.22806
ENSG00000005379	TSPOAP1	-1.23332	7.38147	-9.89796	2.32144e-06	0.00101947	5.18795
ENSG00000005381	MPO	1.82389	10.1427	6.12182	0.000131235	0.00804674	0.852554
ENSG00000005436	GCFC2	0.228885	4.94464	2.62689	0.0260345	0.166379	-4.47508
ENSG00000005448	WDR54	-0.611947	3.11051	-4.23347	0.00188284	0.0359501	-1.48152
ENSG00000005469	CROT	1.18784	2.14413	6.95762	4.71068e-05	0.00476808	2.45099
ENSG00000005471	ABCB4	-0.212894	0.704653	-0.508369	0.622627	0.83903	-6.31185
ENSG00000005483	KMT2E	-0.142007	6.49777	-1.33397	0.212877	0.510187	-6.55138
ENSG00000005486	RHBDD2	0.681353	3.5111	7.32015	3.1008e-05	0.00401534	2.72726
ENSG00000005700	IBTK	0.102513	6.25093	1.36064	0.204595	0.50037	-6.50653
ENSG00000005801	ZNF195	0.043385	5.04022	0.44576	0.665616	0.861303	-7.23528
ENSG00000005810	MYCBP2	0.0681808	8.63331	0.863083	0.409055	0.698033	-7.11763
ENSG00000005812	FBXL3	-0.025354	6.57752	-0.399299	0.698377	0.877607	-7.36588
ENSG00000005844	ITGAL	-0.428294	9.4323	-4.99019	0.000609278	0.0186946	-0.77368
ENSG00000005882	PDK2	-0.0398055	3.25478	-0.394765	0.701611	0.879208	-6.9408
ENSG00000005884	ITGA3	0.439366	-0.159646	1.66045	0.128953	0.398267	-4.96628
ENSG00000005889	ZFX	0.000304896	5.641	0.00397043	0.996913	0.99875	-7.40058
ENSG00000005893	LAMP2	0.13476	8.26288	1.27426	0.232436	0.533572	-6.67976
ENSG00000005961	ITGA2B	-0.0909722	-1.04853	-0.279402	0.78584	0.918088	-5.99627
ENSG00000005981	ASB4	0.0405334	0.143771	0.153074	0.881497	0.959849	-6.30955
ENSG00000006007	GDE1	0.244299	5.93105	3.1477	0.0108403	0.0992681	-3.67806
ENSG00000006015	C19orf60	0.0238946	3.96482	0.23509	0.819058	0.932217	-7.14266
ENSG00000006016	CRLF1	-0.0669993	1.76645	-0.326749	0.750843	0.902912	-6.63108
ENSG00000006025	OSBPL7	0.109607	2.87006	0.791669	0.447598	0.730366	-6.6079
ENSG00000006042	TMEM98	-0.282063	-1.84159	-0.804154	0.440691	0.724951	-5.51608
ENSG00000006047	YBX2	0.458825	-0.693021	1.6915	0.122761	0.388829	-4.81291
ENSG00000006062	MAP3K14	-0.116034	2.53542	-0.784172	0.45178	0.73426	-6.53821
ENSG00000006118	TMEM132A	-0.686696	-1.82447	-1.63173	0.134933	0.406496	-4.65561
ENSG00000006125	AP2B1	-0.0457664	7.67257	-0.677248	0.514175	0.773846	-7.24422
ENSG00000006194	ZNF263	-0.0886556	4.91216	-1.33421	0.2128	0.510187	-6.43052
ENSG00000006210	CX3CL1	-0.618631	-1.86946	-1.84579	0.0958148	0.343553	-4.36998
ENSG00000006282	SPATA20	-0.0282039	3.17528	-0.262564	0.798413	0.923807	-6.97042
ENSG00000006283	CACNA1G	0.344072	-2.04347	0.881893	0.399294	0.691399	-5.40821
ENSG00000006327	TNFRSF12A	-0.647181	0.589734	-1.92344	0.0844298	0.320656	-4.74301
ENSG00000006432	MAP3K9	0.788945	0.355161	3.83166	0.00354058	0.0518285	-1.67
ENSG00000006451	RALA	0.106359	5.32281	1.26805	0.234553	0.535692	-6.55577
ENSG00000006453	BAIAP2L1	0.17715	1.62681	1.02536	0.330241	0.628173	-6.11568
ENSG00000006459	KDM7A	0.197673	3.59436	1.38133	0.198358	0.491902	-6.14368
ENSG00000006468	ETV1	-0.330391	-0.240344	-1.56426	0.149965	0.427344	-5.07924
ENSG00000006530	AGK	-0.205481	5.18194	-2.95144	0.0150598	0.119796	-3.95293
ENSG00000006534	ALDH3B1	0.158562	4.81182	1.55529	0.152071	0.430761	-6.12916
ENSG00000006555	TTC22	0.509435	-1.14833	1.81839	0.100162	0.352198	-4.54451
ENSG00000006576	PHTF2	-0.193046	5.41329	-2.69912	0.0230435	0.154323	-4.40203
ENSG00000006607	FARP2	-0.123251	4.92234	-1.06914	0.311052	0.612466	-6.73557
ENSG00000006625	GGCT	0.0272282	6.12819	0.371286	0.718455	0.887551	-7.356
ENSG00000006634	DBF4	-0.151818	6.3185	-2.05071	0.0684761	0.286158	-5.52281
ENSG00000006638	TBXA2R	-0.215971	0.00232454	-0.653256	0.528866	0.783313	-6.06644
ENSG00000006652	IFRD1	0.011822	4.72969	0.0950455	0.926226	0.975984	-7.29838
ENSG00000006659	LGALS14	-0.00234188	-2.57862	-0.00533338	0.995853	0.99848	-5.65676
ENSG00000006695	COX10	-0.0130238	4.65666	-0.144275	0.888255	0.961682	-7.28146
ENSG00000006704	GTF2IRD1	-0.0818347	-0.659522	-0.284923	0.781732	0.916448	-6.09124
ENSG00000006712	PAF1	-0.0390624	5.77675	-0.599164	0.562881	0.80407	-7.21634
ENSG00000006715	VPS41	-0.122147	6.17039	-1.66441	0.128149	0.397657	-6.0949
ENSG00000006740	ARHGAP44	0.0149607	2.38306	0.0773159	0.939954	0.980662	-6.82549
ENSG00000006744	ELAC2	0.0403572	6.32363	0.432733	0.674731	0.865797	-7.33927
ENSG00000006747	SCIN	-0.208589	1.16945	-1.23766	0.245144	0.548776	-5.78647
ENSG00000006756	ARSD	0.216701	5.48954	2.47662	0.0335558	0.193123	-4.78086
ENSG00000006757	PNPLA4	-0.102026	2.45602	-0.78028	0.453962	0.735649	-6.52327
ENSG00000006831	ADIPOR2	0.00911823	7.59677	0.122702	0.904864	0.968364	-7.48028
ENSG00000006837	CDKL3	-4.81934e-05	1.1014	-0.000285221	0.999778	0.999927	-6.5395
ENSG00000007001	UPP2	-0.0327066	-3.25597	-0.0700277	0.945603	0.982405	-5.50974
ENSG00000007047	MARK4	-0.449497	4.21642	-4.78898	0.000815871	0.0215932	-0.806328
ENSG00000007062	PROM1	0.00715302	-3.98803	0.0103697	0.991938	0.997125	-5.37295
ENSG00000007080	CCDC124	-0.0837228	5.83433	-0.777789	0.455361	0.736961	-7.09133
ENSG00000007129	CEACAM21	-0.192254	1.94833	-1.31753	0.218121	0.516748	-5.86201
ENSG00000007168	PAFAH1B1	0.141881	7.32241	2.19011	0.0543084	0.25149	-5.34005
ENSG00000007174	DNAH9	-0.362769	-1.91404	-1.08941	0.302463	0.605422	-5.25208
ENSG00000007202	KIAA0100	0.12169	8.32076	1.7683	0.108582	0.364832	-6.01702
ENSG00000007237	GAS7	-0.129988	6.56065	-1.92031	0.0848631	0.321696	-5.73561
ENSG00000007255	TRAPPC6A	0.0514514	2.53818	0.40901	0.691473	0.874394	-6.77376
ENSG00000007264	MATK	-0.619966	5.3082	-5.89421	0.000176193	0.00921832	0.680467
ENSG00000007312	CD79B	-0.203905	-3.07097	-0.412388	0.689077	0.873698	-5.47046
ENSG00000007341	ST7L	0.262521	4.41435	2.98099	0.0143303	0.116525	-3.80245
ENSG00000007350	TKTL1	3.29069	-0.21939	7.92153	1.60014e-05	0.00296679	3.09177
ENSG00000007372	PAX6	0.0654246	-3.61384	0.11069	0.914133	0.971377	-5.43634
ENSG00000007376	RPUSD1	-0.0306427	3.3329	-0.194385	0.84991	0.946057	-7.02172
ENSG00000007384	RHBDF1	-1.21597	-0.721947	-3.65436	0.00470916	0.0615328	-1.82345
ENSG00000007392	LUC7L	0.177609	5.1595	2.17115	0.0560543	0.256479	-5.24883
ENSG00000007402	CACNA2D2	-0.28733	-1.89689	-0.894794	0.392694	0.68591	-5.43142
ENSG00000007516	BAIAP3	0.0423968	-2.2295	0.0945256	0.926628	0.976107	-5.73333
ENSG00000007520	TSR3	-0.0869736	3.34956	-0.636165	0.539481	0.79024	-6.82875
ENSG00000007541	PIGQ	-0.174626	2.99921	-1.62543	0.136276	0.408014	-5.69266
ENSG00000007545	CRAMP1	-0.0496588	4.95754	-0.500363	0.628046	0.842319	-7.19768
ENSG00000007866	TEAD3	0.144484	4.0302	1.25652	0.238528	0.539367	-6.38324
ENSG00000007923	DNAJC11	0.0620375	5.98225	0.617284	0.55135	0.797096	-7.21756
ENSG00000007933	FMO3	-0.318869	-2.93439	-0.555489	0.591219	0.821511	-5.43385
ENSG00000007944	MYLIP	-0.132887	5.78604	-1.04525	0.321411	0.621197	-6.84173
ENSG00000007952	NOX1	0.144424	-0.710589	0.459793	0.655861	0.855661	-6.01127
ENSG00000007968	E2F2	0.151162	2.9411	1.10339	0.296643	0.600852	-6.3289
ENSG00000008018	PSMB1	0.0928089	7.51224	1.23406	0.246423	0.550239	-6.70833
ENSG00000008056	SYN1	0.374386	-0.387877	1.36727	0.202578	0.497782	-5.2952
ENSG00000008083	JARID2	-0.507086	7.51252	-7.6437	2.16173e-05	0.00335917	2.81311
ENSG00000008086	CDKL5	0.373155	3.9997	3.80632	0.00368701	0.0534683	-2.34243
ENSG00000008128	CDK11A	0.21529	4.93844	3.22196	0.0095791	0.0924987	-3.46661
ENSG00000008130	NADK	0.37962	5.90842	5.49487	0.000300506	0.012444	0.0711213
ENSG00000008226	DLEC1	0.806381	-0.688366	1.87331	0.0916255	0.3358	-4.55477
ENSG00000008256	CYTH3	-0.228731	3.20785	-2.16941	0.0562174	0.256859	-4.91991
ENSG00000008277	ADAM22	0.434912	1.65156	2.98595	0.0142114	0.116087	-3.25528
ENSG00000008282	SYPL1	-0.178966	6.87745	-2.50851	0.0317974	0.187107	-4.80303
ENSG00000008283	CYB561	0.0630278	2.67614	0.496796	0.630468	0.843027	-6.7628
ENSG00000008294	SPAG9	-0.0939927	6.68046	-1.37546	0.20011	0.494242	-6.50727
ENSG00000008300	CELSR3	0.163806	0.885013	0.71904	0.489182	0.758189	-6.21876
ENSG00000008311	AASS	1.45358	-2.53472	3.27623	0.00875366	0.0878751	-2.34503
ENSG00000008323	PLEKHG6	0.0140605	-1.04996	0.0484286	0.962363	0.987488	-6.03533
ENSG00000008324	SS18L2	-0.063744	4.79485	-0.88259	0.398935	0.691304	-6.90091
ENSG00000008382	MPND	0.0343513	3.49967	0.371526	0.718282	0.887463	-7.00294
ENSG00000008394	MGST1	0.43339	7.3471	4.23926	0.00186606	0.035731	-1.91355
ENSG00000008405	CRY1	0.648469	3.5878	7.12473	3.87753e-05	0.00439084	2.48437
ENSG00000008438	PGLYRP1	-0.467411	-3.29264	-0.831738	0.425683	0.712505	-5.19563
ENSG00000008441	NFIX	-0.0698937	1.64814	-0.407625	0.692455	0.875088	-6.57272
ENSG00000008513	ST3GAL1	-0.200988	7.11187	-2.36973	0.0401804	0.212817	-5.04105
ENSG00000008516	MMP25	0.463448	2.23092	2.87586	0.017102	0.130084	-3.55208
ENSG00000008517	IL32	1.41201	1.83666	3.8726	0.00331674	0.0497558	-1.81449
ENSG00000008710	PKD1	-0.313241	4.72213	-2.91164	0.0161023	0.125157	-3.96513
ENSG00000008735	MAPK8IP2	0.0401095	-1.41094	0.13037	0.898954	0.966305	-5.93431
ENSG00000008838	MED24	-0.0804746	5.62249	-1.05271	0.318152	0.619048	-6.82237
ENSG00000008853	RHOBTB2	0.275816	5.51775	3.74671	0.00405708	0.0566101	-2.63837
ENSG00000008869	HEATR5B	-0.0652208	5.97572	-0.684993	0.509486	0.770945	-7.17074
ENSG00000008952	SEC62	0.232476	7.83368	2.7001	0.0230054	0.154246	-4.51104
ENSG00000008988	RPS20	-0.126388	10.9286	-1.83318	0.0977922	0.3476	-5.95202
ENSG00000009307	CSDE1	-0.09068	9.6374	-1.35875	0.205173	0.501192	-6.59694
ENSG00000009335	UBE3C	0.0591938	6.8512	0.838849	0.421871	0.709121	-7.09036
ENSG00000009413	REV3L	0.205409	6.83915	3.08734	0.0119906	0.10536	-3.82287
ENSG00000009724	MASP2	-0.114225	1.94443	-0.888552	0.395878	0.688337	-6.31618
ENSG00000009765	IYD	-0.187863	-0.423577	-0.738675	0.477706	0.751686	-5.90936
ENSG00000009780	FAM76A	0.188809	2.79924	1.70577	0.120005	0.384278	-5.53541
ENSG00000009790	TRAF3IP3	0.150646	4.97431	1.23639	0.245593	0.549477	-6.55577
ENSG00000009830	POMT2	-0.0883358	3.21037	-0.729609	0.482984	0.755521	-6.73201
ENSG00000009844	VTA1	-0.035269	6.99842	-0.556024	0.590867	0.821342	-7.30193
ENSG00000009950	MLXIPL	-0.321604	2.16563	-1.30225	0.223091	0.52317	-5.92765
ENSG00000009954	BAZ1B	0.18413	7.66087	3.20094	0.00991999	0.094742	-3.65554
ENSG00000010017	RANBP9	-0.188298	8.00823	-2.58813	0.0277965	0.173468	-4.70379
ENSG00000010030	ETV7	0.174025	-0.25934	0.759491	0.465728	0.743248	-5.93155
ENSG00000010072	SPRTN	0.0836683	4.48488	0.874275	0.403227	0.694931	-6.86257
ENSG00000010165	METTL13	0.0668776	5.25086	0.902545	0.388766	0.682956	-6.93628
ENSG00000010219	DYRK4	-0.248023	3.42712	-2.75476	0.0209771	0.146443	-4.00281
ENSG00000010244	ZNF207	0.0646111	8.44272	1.08729	0.303352	0.606045	-6.89544
ENSG00000010256	UQCRC1	-0.0295992	7.09031	-0.4337	0.674052	0.865256	-7.37008
ENSG00000010270	STARD3NL	-0.0742682	5.34804	-1.0843	0.304608	0.607381	-6.76579
ENSG00000010278	CD9	0.329487	0.485646	1.58219	0.145831	0.421307	-5.2077
ENSG00000010292	NCAPD2	-0.0485092	8.17608	-0.584418	0.572364	0.809626	-7.31873
ENSG00000010295	IFFO1	0.364584	3.31717	2.91941	0.0158931	0.123973	-3.70256
ENSG00000010310	GIPR	-0.195727	3.99154	-1.23309	0.246771	0.55058	-6.40318
ENSG00000010318	PHF7	-0.142651	4.37147	-1.93959	0.0822265	0.315751	-5.50499
ENSG00000010319	SEMA3G	-0.379647	3.29846	-3.72044	0.00423238	0.057965	-2.35467
ENSG00000010322	NISCH	0.105911	5.99966	1.38324	0.197792	0.4911	-6.46455
ENSG00000010327	STAB1	5.30326	-0.231944	7.78787	1.84745e-05	0.00310315	2.56785
ENSG00000010361	FUZ	0.254113	1.94778	2.06203	0.0672039	0.28348	-4.81788
ENSG00000010379	SLC6A13	0.322994	0.484608	1.01792	0.333585	0.631917	-5.87079
ENSG00000010404	IDS	0.968108	4.78973	10.7927	1.07393e-06	0.000930897	6.09904
ENSG00000010539	ZNF200	-0.121081	4.4349	-1.04169	0.32298	0.622567	-6.69358
ENSG00000010610	CD4	0.262715	8.15313	2.56256	0.0290232	0.177828	-4.74988
ENSG00000010626	LRRC23	-0.299572	1.38932	-1.76053	0.109945	0.367289	-5.15057
ENSG00000010671	BTK	-0.108905	7.19981	-1.81037	0.101467	0.354027	-5.925
ENSG00000010704	HFE	0.367571	0.514368	2.06298	0.0670989	0.283294	-4.5219
ENSG00000010803	SCMH1	-0.24706	4.84467	-3.05824	0.0125889	0.108401	-3.73286
ENSG00000010810	FYN	0.137238	4.24073	0.868033	0.40647	0.696402	-6.82629
ENSG00000010818	HIVEP2	-0.230277	1.73875	-1.52753	0.158755	0.440522	-5.54859
ENSG00000010932	FMO1	1.17967	-4.09902	1.42701	0.185159	0.476352	-4.56927
ENSG00000011007	ELOA	0.0175283	5.94185	0.197975	0.847178	0.945282	-7.39917
ENSG00000011009	LYPLA2	0.0145128	4.4578	0.186792	0.855697	0.94837	-7.24318
ENSG00000011021	CLCN6	-0.477105	4.24774	-3.69943	0.00437824	0.058924	-2.56089
ENSG00000011028	MRC2	-0.0122631	7.03717	-0.1279	0.900857	0.966845	-7.46173
ENSG00000011052	NME1-NME2	0.12133	4.99375	1.14279	0.28072	0.586495	-6.66484
ENSG00000011105	TSPAN9	-1.26182	-2.33905	-3.18892	0.0101205	0.0953592	-2.45209
ENSG00000011114	BTBD7	-0.0711802	4.74851	-0.745507	0.473754	0.749148	-7.0091
ENSG00000011132	APBA3	-0.205888	3.32998	-1.97423	0.0776822	0.306915	-5.25092
ENSG00000011143	MKS1	-0.255161	4.18488	-3.37504	0.00743411	0.0805236	-3.09718
ENSG00000011198	ABHD5	0.211541	2.75888	1.99418	0.0751737	0.301008	-5.09796
ENSG00000011201	ANOS1	0.332876	2.81069	1.22949	0.248055	0.551929	-6.15796
ENSG00000011243	AKAP8L	-0.0819744	5.39714	-1.19855	0.259343	0.563938	-6.64411
ENSG00000011258	MBTD1	-0.419327	6.17085	-6.84881	5.35662e-05	0.00505957	1.89023
ENSG00000011260	UTP18	0.125553	6.42393	1.66719	0.127586	0.396822	-6.10329
ENSG00000011275	RNF216	-0.00467729	5.66014	-0.05289	0.9589	0.986641	-7.40047
ENSG00000011295	TTC19	0.0190287	5.39757	0.286246	0.780747	0.916053	-7.33528
ENSG00000011304	PTBP1	-0.0115715	8.83719	-0.150199	0.883704	0.960767	-7.50341
ENSG00000011332	DPF1	-0.0836744	-0.867055	-0.291473	0.776866	0.914005	-6.03868
ENSG00000011347	SYT7	-0.309885	-3.49184	-0.537117	0.603364	0.828985	-5.33546
ENSG00000011376	LARS2	-0.137276	5.38009	-1.53354	0.157288	0.437956	-6.22206
ENSG00000011405	PIK3C2A	0.103448	6.12999	1.43532	0.182841	0.472539	-6.40486
ENSG00000011422	PLAUR	-0.584552	6.66947	-6.48273	8.34138e-05	0.00614979	1.39972
ENSG00000011426	ANLN	-0.0109021	6.98821	-0.135517	0.894991	0.964592	-7.45887
ENSG00000011451	WIZ	0.0266104	4.95956	0.34064	0.740682	0.898447	-7.27037
ENSG00000011454	RABGAP1	-0.0912896	4.65036	-1.28429	0.229051	0.530079	-6.45563
ENSG00000011465	DCN	0.0181555	-1.4761	0.0542225	0.957865	0.986456	-5.92465
ENSG00000011478	QPCTL	-0.36989	3.91389	-4.21681	0.00193195	0.0365425	-1.6573
ENSG00000011485	PPP5C	-0.0225881	6.56909	-0.33303	0.746242	0.901443	-7.39184
ENSG00000011523	CEP68	-0.0599954	4.57538	-0.766673	0.461642	0.740952	-6.96722
ENSG00000011566	MAP4K3	0.0333613	3.54581	0.340822	0.740549	0.898388	-7.02446
ENSG00000011590	ZBTB32	-1.43758	-4.08256	-1.91099	0.086166	0.324504	-4.06699
ENSG00000011600	TYROBP	0.721867	5.95378	5.30597	0.000389853	0.014549	-0.205083
ENSG00000011638	TMEM159	-0.308185	2.69689	-2.42468	0.0366281	0.203062	-4.39849
ENSG00000012048	BRCA1	0.021123	7.34221	0.250859	0.80719	0.926984	-7.44636
ENSG00000012061	ERCC1	-0.183357	5.99234	-2.95964	0.0148537	0.118977	-4.00164
ENSG00000012124	CD22	-0.0150137	-2.97615	-0.0235317	0.981706	0.994027	-5.5696
ENSG00000012171	SEMA3B	0.213067	-2.20001	0.536684	0.603652	0.829211	-5.60347
ENSG00000012174	MBTPS2	-0.0537885	4.316	-0.716517	0.490669	0.759138	-6.96356
ENSG00000012211	PRICKLE3	0.080815	2.65934	0.680981	0.511911	0.772187	-6.64467
ENSG00000012232	EXTL3	0.442219	5.17377	3.72116	0.00422747	0.0579474	-2.64889
ENSG00000012660	ELOVL5	-0.155375	7.67251	-1.98152	0.0767566	0.30502	-5.6796
ENSG00000012779	ALOX5	1.46221	1.9651	7.36778	2.93829e-05	0.00390502	2.93483
ENSG00000012817	KDM5D	0.0585931	5.57619	0.670138	0.518503	0.777031	-7.15407
ENSG00000012822	CALCOCO1	-0.325207	4.66457	-2.68846	0.0234623	0.156269	-4.33427
ENSG00000012963	UBR7	-0.00767687	5.36818	-0.1131	0.912272	0.970815	-7.37039
ENSG00000012983	MAP4K5	0.123839	5.43212	1.80108	0.103001	0.356532	-5.8468
ENSG00000013275	PSMC4	0.250558	5.04799	2.35918	0.0409004	0.214772	-4.93143
ENSG00000013288	MAN2B2	0.362524	5.43513	4.37379	0.00151801	0.0315162	-1.60552
ENSG00000013293	SLC7A14	0.0360256	0.298608	0.145402	0.88739	0.96159	-6.34618
ENSG00000013297	CLDN11	0.297735	1.19429	1.45082	0.178583	0.467219	-5.53125
ENSG00000013306	SLC25A39	0.171916	5.16599	1.5729	0.147961	0.423544	-6.14714
ENSG00000013364	MVP	0.580288	4.29986	6.75686	5.9777e-05	0.00534316	1.9343
ENSG00000013374	NUB1	-0.149778	6.10361	-1.92988	0.0835438	0.318743	-5.69904
ENSG00000013375	PGM3	-0.0744616	5.93636	-1.08274	0.305269	0.6075	-6.81205
ENSG00000013392	RWDD2A	0.00816651	2.58727	0.0617054	0.952058	0.984617	-6.87352
ENSG00000013441	CLK1	0.0812483	5.88587	0.546949	0.596848	0.825196	-7.25524
ENSG00000013503	POLR3B	0.421958	4.67919	2.83881	0.0182039	0.134882	-4.08142
ENSG00000013523	ANGEL1	0.222954	4.53646	2.48039	0.0333432	0.192283	-4.66399
ENSG00000013561	RNF14	0.197003	5.21506	2.71565	0.0224091	0.152062	-4.35552
ENSG00000013563	DNASE1L1	0.27071	3.53414	2.4391	0.0357485	0.200473	-4.54976
ENSG00000013573	DDX11	0.0280548	5.60056	0.321752	0.75451	0.9042	-7.34074
ENSG00000013583	HEBP1	-0.0751179	4.2738	-1.01715	0.333934	0.632162	-6.69129
ENSG00000013588	GPRC5A	0.0897936	1.63398	0.539478	0.601796	0.82839	-6.50327
ENSG00000013725	CD6	0.0351833	0.0730633	0.120954	0.906212	0.969002	-6.29807
ENSG00000013810	TACC3	0.130902	6.9714	2.12086	0.0609531	0.269199	-5.43901
ENSG00000014123	UFL1	-0.0821243	6.80366	-1.02345	0.331095	0.629146	-6.9152
ENSG00000014138	POLA2	-0.014188	5.516	-0.172709	0.866453	0.953262	-7.37415
ENSG00000014164	ZC3H3	-0.00603474	4.60731	-0.0844121	0.934456	0.979552	-7.28155
ENSG00000014216	CAPN1	-0.0494006	6.39693	-0.660034	0.52469	0.780333	-7.21042
ENSG00000014257	ACPP	-0.149407	3.91882	-1.13584	0.283476	0.589314	-6.49962
ENSG00000014641	MDH1	0.0302782	7.68769	0.415843	0.686632	0.872304	-7.39686
ENSG00000014824	SLC30A9	0.0129714	6.40566	0.185048	0.857027	0.948959	-7.42638
ENSG00000014914	MTMR11	0.0122194	4.09088	0.0866469	0.932726	0.978652	-7.19301
ENSG00000014919	COX15	-0.0670877	6.1493	-0.933431	0.373391	0.670001	-6.97371
ENSG00000015133	CCDC88C	-0.0685499	5.53006	-0.965488	0.3579	0.654863	-6.9025
ENSG00000015153	YAF2	0.11303	4.36669	1.37894	0.19907	0.492941	-6.29423
ENSG00000015171	ZMYND11	-0.00081622	6.01917	-0.0112776	0.991232	0.996858	-7.42517
ENSG00000015285	WAS	0.046944	5.94551	0.700467	0.500194	0.765255	-7.15772
ENSG00000015475	BID	-0.15217	5.84036	-1.89028	0.0891278	0.330665	-5.74389
ENSG00000015479	MATR3	-0.0564935	8.60298	-0.714866	0.491644	0.75986	-7.2379
ENSG00000015520	NPC1L1	0.74698	-2.55477	1.67724	0.125571	0.393403	-4.47647
ENSG00000015532	XYLT2	-0.263454	3.92356	-3.05776	0.012599	0.108442	-3.58729
ENSG00000015568	RGPD5	0.0140539	1.56135	0.0783369	0.939162	0.980662	-6.63937
ENSG00000015592	STMN4	0.716165	-3.93371	1.01877	0.333202	0.631565	-4.9525
ENSG00000015676	NUDCD3	-0.296031	5.30631	-4.10067	0.00231432	0.0402684	-2.0361
ENSG00000016391	CHDH	-0.429416	-0.991103	-1.53718	0.156402	0.436856	-4.95232
ENSG00000016864	GLT8D1	0.416799	5.43834	5.83603	0.000190186	0.00945608	0.587109
ENSG00000017260	ATP2C1	0.0372676	6.41208	0.454136	0.659786	0.857955	-7.33324
ENSG00000017427	IGF1	0.143251	-0.223728	0.532881	0.606183	0.830091	-6.08851
ENSG00000017483	SLC38A5	-0.0907837	5.3559	-0.911774	0.384126	0.678772	-6.93793
ENSG00000017797	RALBP1	-0.270354	7.16933	-4.34579	0.00158432	0.0322413	-1.73655
ENSG00000018189	RUFY3	0.0529155	1.67458	0.391405	0.704011	0.880024	-6.58558
ENSG00000018280	SLC11A1	0.87573	2.64247	6.00286	0.000152948	0.00861779	1.1946
ENSG00000018408	WWTR1	-0.129901	-1.73829	-0.400321	0.697649	0.87748	-5.77787
ENSG00000018510	AGPS	0.207992	7.07224	2.14509	0.0585429	0.262747	-5.40387
ENSG00000018610	CXorf56	0.00353028	4.60306	0.0470835	0.963408	0.987488	-7.2836
ENSG00000018625	ATP1A2	0.368768	-3.31163	0.580665	0.574791	0.811294	-5.34713
ENSG00000018699	TTC27	-0.0789944	5.39591	-0.797222	0.444518	0.727986	-7.04164
ENSG00000018869	ZNF582	0.62155	-0.576983	2.37368	0.0399142	0.212166	-3.83607
ENSG00000019102	VSIG2	-0.125581	-1.2644	-0.42436	0.680619	0.868811	-5.8886
ENSG00000019144	PHLDB1	0.365788	1.74121	1.97628	0.0774206	0.306153	-4.90501
ENSG00000019169	MARCO	0.364675	0.766829	1.39068	0.195592	0.488436	-5.51483
ENSG00000019485	PRDM11	0.203683	1.41939	1.47999	0.170804	0.456683	-5.54247
ENSG00000019582	CD74	0.0301197	6.81218	0.308392	0.764346	0.908103	-7.41038
ENSG00000019991	HGF	-0.178432	2.43229	-0.444265	0.666659	0.861679	-6.73299
ENSG00000019995	ZRANB1	-0.0876778	4.95067	-1.30175	0.223252	0.523196	-6.47504
ENSG00000020129	NCDN	0.0317145	4.13344	0.383997	0.709316	0.882705	-7.12475
ENSG00000020181	ADGRA2	0.583924	5.26035	3.98315	0.00278343	0.0447676	-2.2217
ENSG00000020256	ZFP64	-0.169234	3.77287	-1.80939	0.101628	0.354027	-5.59017
ENSG00000020426	MNAT1	-0.215745	4.74349	-2.55644	0.029325	0.178803	-4.56733
ENSG00000020577	SAMD4A	-1.00135	-0.675791	-4.1544	0.00212833	0.0383974	-1.09254
ENSG00000020633	RUNX3	-0.359183	4.53703	-3.62513	0.00493765	0.0635321	-2.73164
ENSG00000020922	MRE11	-0.0813309	6.69842	-1.37295	0.200864	0.495197	-6.51118
ENSG00000021300	PLEKHB1	1.80707	-3.08516	3.08624	0.0120127	0.105508	-2.63523
ENSG00000021355	SERPINB1	-0.136114	8.32021	-0.870183	0.405351	0.695928	-7.10541
ENSG00000021461	CYP3A43	0.020959	-1.13875	0.0613594	0.952327	0.984744	-6.01173
ENSG00000021488	SLC7A9	0.350465	-1.84865	1.1021	0.297176	0.601151	-5.25429
ENSG00000021574	SPAST	0.385218	5.69295	4.56102	0.0011438	0.0264671	-1.32734
ENSG00000021645	NRXN3	-0.376877	-0.869903	-1.17533	0.268082	0.573131	-5.40553
ENSG00000021762	OSBPL5	-0.172401	5.39726	-2.02059	0.0719708	0.294235	-5.50979
ENSG00000021776	AQR	0.131197	6.80142	1.82103	0.0997355	0.351554	-5.89506
ENSG00000021826	CPS1	0.470157	2.55769	2.75862	0.0208409	0.14598	-3.81471
ENSG00000021852	C8B	1.04008	-3.6678	2.11012	0.0620505	0.271787	-3.8524
ENSG00000022267	FHL1	-0.148332	-0.570859	-0.496037	0.630984	0.843246	-6.02683
ENSG00000022277	RTFDC1	-0.022649	6.64863	-0.310305	0.762934	0.907661	-7.4032
ENSG00000022556	NLRP2	-0.0475072	-0.696144	-0.169574	0.868851	0.954039	-6.10994
ENSG00000022567	SLC45A4	0.256542	6.68597	3.2554	0.0090614	0.0896014	-3.53101
ENSG00000022840	RNF10	0.103211	6.6716	1.58981	0.144105	0.418737	-6.22262
ENSG00000022976	ZNF839	-0.227087	3.41037	-2.31671	0.043928	0.22313	-4.72513
ENSG00000023041	ZDHHC6	0.0436501	6.11522	0.642458	0.535558	0.787653	-7.20831
ENSG00000023171	GRAMD1B	0.203542	5.09223	2.17477	0.0557165	0.255338	-5.23558
ENSG00000023191	RNH1	0.155998	5.69114	1.97622	0.0774287	0.306153	-5.60232
ENSG00000023228	NDUFS1	0.00346973	6.69767	0.0495711	0.961476	0.987338	-7.45655
ENSG00000023287	RB1CC1	-0.0966578	7.79858	-1.34007	0.210955	0.50805	-6.58837
ENSG00000023318	ERP44	0.115304	7.07997	1.33787	0.211648	0.508928	-6.56925
ENSG00000023330	ALAS1	0.443425	6.68012	6.83116	5.47023e-05	0.00506899	1.84811
ENSG00000023445	BIRC3	0.238245	-0.630625	0.589619	0.569009	0.807712	-5.96017
ENSG00000023516	AKAP11	0.142263	7.16021	2.31944	0.0437264	0.222632	-5.12515
ENSG00000023572	GLRX2	0.200397	3.8512	1.81966	0.0999558	0.351825	-5.59008
ENSG00000023608	SNAPC1	-0.192823	4.11637	-2.06232	0.0671726	0.283407	-5.26987
ENSG00000023697	DERA	0.0339845	5.14414	0.479084	0.642563	0.848393	-7.23023
ENSG00000023734	STRAP	0.117566	7.07048	1.2661	0.235222	0.535986	-6.6563
ENSG00000023839	ABCC2	0.167212	1.55395	0.796065	0.445158	0.728342	-6.30781
ENSG00000023892	DEF6	-0.302462	6.17325	-4.14951	0.00214457	0.0384747	-2.01485
ENSG00000023902	PLEKHO1	0.605304	3.60138	4.75461	0.000858098	0.0222522	-0.754059
ENSG00000023909	GCLM	0.325282	5.09515	3.84927	0.00344238	0.0510195	-2.42879
ENSG00000024048	UBR2	-0.0490203	7.00557	-0.494434	0.632074	0.843475	-7.33678
ENSG00000024422	EHD2	-0.356685	3.31692	-2.82693	0.0185721	0.13613	-3.85835
ENSG00000024526	DEPDC1	-0.108766	5.78922	-1.15154	0.277275	0.58334	-6.72793
ENSG00000024862	CCDC28A	-0.316887	5.10337	-2.93861	0.0153881	0.121333	-3.96584
ENSG00000025039	RRAGD	-0.499734	5.19924	-4.11321	0.0022694	0.0397388	-2.0039
ENSG00000025156	HSF2	-0.123291	5.05498	-1.75303	0.111276	0.369656	-5.87965
ENSG00000025293	PHF20	-0.0975502	5.70529	-0.771422	0.458951	0.738983	-7.08771
ENSG00000025423	HSD17B6	0.183311	-0.502735	0.745346	0.473846	0.749148	-5.88595
ENSG00000025434	NR1H3	-0.311187	0.725804	-1.49462	0.167014	0.451109	-5.37437
ENSG00000025708	TYMP	0.415063	4.33186	2.90168	0.0163746	0.126301	-3.92175
ENSG00000025770	NCAPH2	-0.177155	5.01592	-2.35063	0.0414931	0.216254	-4.94228
ENSG00000025772	TOMM34	0.091967	4.97302	0.904328	0.387867	0.682149	-6.90399
ENSG00000025796	SEC63	-0.0144364	8.16289	-0.213921	0.835066	0.940101	-7.47798
ENSG00000025800	KPNA6	-0.0948581	6.43853	-1.3677	0.202446	0.497581	-6.50662
ENSG00000026025	VIM	0.11302	9.17619	1.06797	0.31155	0.612971	-6.92758
ENSG00000026036	RTEL1-TNFRSF6B	-0.134626	1.55595	-0.914318	0.382853	0.678008	-6.20656
ENSG00000026103	FAS	0.159289	4.28881	1.88484	0.0899205	0.332567	-5.57389
ENSG00000026297	RNASET2	-0.155708	7.52371	-1.72408	0.116552	0.378775	-6.06163
ENSG00000026508	CD44	-0.432006	7.35526	-5.15324	0.00048296	0.0163696	-0.488377
ENSG00000026559	KCNG1	0.280619	1.64744	1.57081	0.148442	0.4242	-5.47041
ENSG00000026652	AGPAT4	0.232848	2.09484	1.45074	0.178606	0.467219	-5.72702
ENSG00000026751	SLAMF7	0.576219	-0.468447	2.29758	0.0453617	0.227665	-3.97296
ENSG00000026950	BTN3A1	-0.110912	4.526	-0.807699	0.438743	0.723291	-6.92621
ENSG00000027001	MIPEP	-0.137847	5.30303	-1.61073	0.13946	0.412365	-6.10872
ENSG00000027075	PRKCH	-0.307664	-0.82419	-1.07443	0.308793	0.610723	-5.52171
ENSG00000027697	IFNGR1	0.0078051	6.75575	0.0968134	0.924858	0.975653	-7.45507
ENSG00000027847	B4GALT7	-0.0683729	2.95027	-0.580096	0.575159	0.811464	-6.77709
ENSG00000027869	SH2D2A	0.497573	0.439704	1.67459	0.126099	0.394263	-5.07045
ENSG00000028116	VRK2	0.112795	5.03002	1.40552	0.191273	0.484078	-6.35472
ENSG00000028137	TNFRSF1B	-0.175942	6.71126	-2.58288	0.0280438	0.174419	-4.67244
ENSG00000028203	VEZT	0.0562506	4.90495	0.826371	0.428576	0.715214	-6.96448
ENSG00000028277	POU2F2	-0.353447	4.69723	-3.92167	0.00306787	0.0474896	-2.26148
ENSG00000028310	BRD9	0.0190272	5.58622	0.242143	0.813744	0.930407	-7.36406
ENSG00000028528	SNX1	0.0677527	6.8235	1.06868	0.311246	0.612576	-6.86924
ENSG00000028839	TBPL1	0.0879547	4.23795	1.10646	0.295377	0.599923	-6.59167
ENSG00000029153	ARNTL2	0.22765	4.32364	1.94067	0.0820804	0.315444	-5.49468
ENSG00000029363	BCLAF1	0.00343639	9.02179	0.0474477	0.963125	0.987488	-7.51734
ENSG00000029364	SLC39A9	-0.123279	6.57761	-2.02266	0.0717244	0.293704	-5.57837
ENSG00000029534	ANK1	1.25917	-1.87924	3.19647	0.00999397	0.0949168	-2.43951
ENSG00000029639	TFB1M	-0.146832	4.90884	-2.12491	0.0605437	0.268447	-5.29407
ENSG00000029725	RABEP1	-0.0357715	6.76622	-0.528745	0.608942	0.831727	-7.30904
ENSG00000029993	HMGB3	0.136146	6.79151	1.85345	0.0946301	0.3413	-5.84619
ENSG00000030066	NUP160	-0.102761	7.2903	-1.64197	0.132774	0.403148	-6.17192
ENSG00000030110	BAK1	0.174265	5.28149	2.23854	0.0500823	0.240655	-5.15265
ENSG00000030419	IKZF2	0.8028	0.28301	3.59791	0.0051608	0.0648342	-2.02722
ENSG00000030582	GRN	0.693162	7.92034	6.28712	0.000106415	0.00718596	1.10534
ENSG00000031003	FAM13B	-0.12157	6.47627	-1.56016	0.150922	0.428862	-6.25509
ENSG00000031081	ARHGAP31	1.12721	1.49822	7.0863	4.05383e-05	0.00442656	2.6322
ENSG00000031691	CENPQ	-0.104825	4.70767	-0.948621	0.365991	0.662981	-6.82754
ENSG00000031698	SARS	-0.0557659	5.71095	-0.840546	0.420965	0.708454	-7.03077
ENSG00000031823	RANBP3	0.0284188	5.74445	0.428281	0.677859	0.867162	-7.30806
ENSG00000032219	ARID4A	-0.156538	6.32327	-1.54158	0.155341	0.435296	-6.27332
ENSG00000032389	TSSC1	-0.218463	4.67377	-2.86981	0.0172772	0.130786	-4.03
ENSG00000032444	PNPLA6	0.144653	5.69266	2.14884	0.0581784	0.262394	-5.33133
ENSG00000032742	IFT88	-0.302996	4.29136	-3.16644	0.0105067	0.0971497	-3.46766
ENSG00000033011	ALG1	0.0605124	4.71767	0.682992	0.510694	0.77156	-7.05131
ENSG00000033030	ZCCHC8	-0.0241943	5.53295	-0.273028	0.790592	0.920645	-7.3511
ENSG00000033050	ABCF2	0.139559	6.47617	1.24733	0.241732	0.543911	-6.65521
ENSG00000033100	CHPF2	0.157759	4.8594	1.81863	0.100123	0.35212	-5.75926
ENSG00000033122	LRRC7	0.233668	1.19439	1.31758	0.218103	0.516748	-5.69751
ENSG00000033170	FUT8	0.246393	3.87295	2.49024	0.0327933	0.190668	-4.53197
ENSG00000033178	UBA6	-0.0147954	6.63212	-0.206124	0.840982	0.942559	-7.43189
ENSG00000033327	GAB2	-0.343429	5.8511	-4.95424	0.000641627	0.0191241	-0.728393
ENSG00000033627	ATP6V0A1	0.02231	5.35578	0.266087	0.795777	0.922783	-7.33749
ENSG00000033800	PIAS1	-0.00793229	6.42558	-0.120474	0.906582	0.969244	-7.43814
ENSG00000033867	SLC4A7	0.0191076	5.50842	0.23109	0.822077	0.933528	-7.36061
ENSG00000034053	APBA2	0.801527	1.04863	3.65669	0.0046914	0.0614265	-2.04546
ENSG00000034152	MAP2K3	0.10665	4.56693	1.50164	0.16522	0.448906	-6.16678
ENSG00000034239	EFCAB1	1.43589	-4.49002	1.69148	0.122764	0.388829	-4.28237
ENSG00000034510	TMSB10	-0.0532373	7.8237	-0.720347	0.488413	0.758088	-7.2168
ENSG00000034533	ASTE1	0.0954747	3.06554	0.737096	0.478622	0.752407	-6.69452
ENSG00000034677	RNF19A	-0.28957	6.55569	-4.2422	0.0018576	0.0356367	-1.8816
ENSG00000034693	PEX3	-0.0900306	4.60349	-0.924596	0.377744	0.674391	-6.83497
ENSG00000034713	GABARAPL2	-0.038049	5.36618	-0.486941	0.637183	0.845601	-7.24846
ENSG00000035115	SH3YL1	-0.333768	4.39269	-3.46543	0.00640724	0.0732499	-2.9782
ENSG00000035141	FAM136A	0.135257	5.85746	1.13562	0.283565	0.589391	-6.7499
ENSG00000035403	VCL	0.147235	7.05095	1.66329	0.128376	0.397931	-6.13375
ENSG00000035499	DEPDC1B	-0.151441	5.24032	-2.0657	0.0667969	0.282663	-5.42435
ENSG00000035664	DAPK2	0.239547	0.448151	1.23028	0.247775	0.551673	-5.6378
ENSG00000035681	NSMAF	0.117059	7.51655	1.79041	0.104788	0.35847	-5.96438
ENSG00000035687	ADSS	0.181608	6.63339	2.86973	0.0172798	0.130786	-4.18503
ENSG00000035720	STAP1	0.110232	1.81874	0.56745	0.583383	0.816402	-6.5283
ENSG00000035862	TIMP2	0.235117	5.24282	3.04175	0.0129415	0.109891	-3.80531
ENSG00000035928	RFC1	-0.199419	7.05764	-2.92997	0.0156132	0.122487	-4.09838
ENSG00000036054	TBC1D23	0.0271386	6.08708	0.354159	0.730845	0.893151	-7.36052
ENSG00000036257	CUL3	-0.0481395	7.2626	-0.735394	0.479612	0.752839	-7.18888
ENSG00000036530	CYP46A1	-0.0108271	2.24929	-0.0665921	0.948267	0.983308	-6.79579
ENSG00000036549	ZZZ3	-0.0279462	6.33114	-0.438384	0.67077	0.863544	-7.33699
ENSG00000036565	SLC18A1	-0.0781941	-1.36736	-0.20992	0.838101	0.941681	-5.93161
ENSG00000036672	USP2	0.288002	3.27404	2.90916	0.0161696	0.125342	-3.71183
ENSG00000036828	CASR	0.112446	1.86048	0.565089	0.584925	0.817325	-6.53908
ENSG00000037042	TUBG2	-0.0411158	1.76319	-0.300503	0.770175	0.910793	-6.63923
ENSG00000037241	RPL26L1	0.00474145	4.44994	0.044616	0.965324	0.987999	-7.25996
ENSG00000037280	FLT4	0.0262149	-0.60016	0.097969	0.923964	0.975642	-6.14311
ENSG00000037474	NSUN2	0.0549632	6.79592	0.662525	0.523161	0.779335	-7.22569
ENSG00000037637	FBXO42	-0.204165	5.17951	-1.50368	0.164704	0.448692	-6.24231
ENSG00000037749	MFAP3	-0.0039669	4.77705	-0.0531292	0.958714	0.986574	-7.30842
ENSG00000037757	MRI1	0.075133	5.62409	0.99821	0.342578	0.641849	-6.87789
ENSG00000037897	METTL1	0.00753817	3.73636	0.0727533	0.94349	0.981334	-7.1244
ENSG00000038002	AGA	0.340368	4.37192	3.98415	0.00277906	0.0447383	-2.11162
ENSG00000038210	PI4K2B	0.00711237	5.64844	0.0888286	0.931037	0.977998	-7.39681
ENSG00000038219	BOD1L1	0.124264	7.25714	1.67091	0.126836	0.395587	-6.12982
ENSG00000038274	MAT2B	-0.0158819	6.88217	-0.234053	0.81984	0.932732	-7.43505
ENSG00000038358	EDC4	-0.0745675	5.71462	-1.11262	0.292853	0.598187	-6.76561
ENSG00000038382	TRIO	0.281951	0.748825	1.26285	0.236339	0.53692	-5.66538
ENSG00000038427	VCAN	1.58504	5.58375	8.86183	6.11796e-06	0.0016462	4.23586
ENSG00000038532	CLEC16A	-0.0280819	5.16574	-0.365711	0.722479	0.888585	-7.28421
ENSG00000038945	MSR1	-0.0124532	0.292789	-0.052361	0.95931	0.986712	-6.35472
ENSG00000039068	CDH1	-0.0722272	-0.63698	-0.273412	0.790305	0.920595	-6.10007
ENSG00000039123	SKIV2L2	-0.032981	7.6512	-0.427303	0.678547	0.867662	-7.39062
ENSG00000039139	DNAH5	-0.153253	-3.29008	-0.250792	0.80724	0.926984	-5.47596
ENSG00000039319	ZFYVE16	0.51492	5.06513	6.88162	5.1523e-05	0.00498702	2.00423
ENSG00000039523	FAM65A	0.0720625	2.52488	0.60217	0.560959	0.802987	-6.66693
ENSG00000039560	RAI14	-0.144857	-2.0067	-0.364551	0.723318	0.888846	-5.72529
ENSG00000039650	PNKP	0.152272	4.02202	1.97109	0.0780842	0.307361	-5.39423
ENSG00000039987	BEST2	0.44939	-1.98191	0.88885	0.395725	0.688193	-5.4155
ENSG00000040199	PHLPP2	0.187927	1.91301	1.31818	0.217909	0.516589	-5.8534
ENSG00000040275	SPDL1	-0.00562431	5.89958	-0.0597339	0.953588	0.985327	-7.41616
ENSG00000040341	STAU2	-0.178252	7.25196	-2.72575	0.02203	0.150653	-4.45106
ENSG00000040487	PQLC2	0.129929	4.29586	1.19932	0.259056	0.5638	-6.49854
ENSG00000040531	CTNS	0.360217	3.27184	2.77445	0.0202914	0.143717	-3.93738
ENSG00000040608	RTN4R	-0.741381	-1.89989	-2.0203	0.0720047	0.294235	-4.1268
ENSG00000040633	PHF23	-0.0606253	4.97031	-0.553976	0.592214	0.822127	-7.16902
ENSG00000040731	CDH10	1.45381	-3.78771	2.31947	0.0437248	0.222632	-3.6043
ENSG00000040933	INPP4A	0.153685	5.26854	1.86648	0.0926487	0.338016	-5.73386
ENSG00000041353	RAB27B	1.65977	-1.78789	2.83886	0.0182025	0.134882	-2.95445
ENSG00000041357	PSMA4	0.12044	7.57733	1.57243	0.148069	0.42361	-6.27751
ENSG00000041802	LSG1	0.201705	6.05929	2.28886	0.0460309	0.229882	-5.12834
ENSG00000041880	PARP3	0.14606	2.1296	1.08016	0.306356	0.608106	-6.17119
ENSG00000041982	TNC	-0.254801	-1.42984	-0.622134	0.548287	0.795474	-5.74232
ENSG00000041988	THAP3	-0.239264	2.16656	-1.96159	0.0793116	0.309838	-5.01877
ENSG00000042062	FAM65C	0.0789821	-1.50341	0.13703	0.893827	0.964077	-5.90942
ENSG00000042088	TDP1	-0.117865	5.55804	-1.73351	0.114808	0.375576	-5.95648
ENSG00000042286	AIFM2	0.149997	2.6133	0.761766	0.464431	0.742597	-6.57357
ENSG00000042304	C2orf83	0.376353	-1.60455	1.17166	0.269483	0.574833	-5.23887
ENSG00000042317	SPATA7	-0.509221	2.201	-3.23708	0.00934134	0.0910607	-2.94218
ENSG00000042429	MED17	-0.0758069	5.28675	-0.654934	0.52783	0.782627	-7.13899
ENSG00000042445	RETSAT	0.0883895	5.11813	1.24241	0.243463	0.54636	-6.56527
ENSG00000042493	CAPG	0.276541	6.5993	4.01655	0.00264069	0.0435111	-2.25139
ENSG00000042753	AP2S1	0.105919	6.6755	1.59913	0.142018	0.416507	-6.20985
ENSG00000042781	USH2A	0.0583357	-2.38053	0.0768017	0.940352	0.980662	-5.69928
ENSG00000042832	TG	0.747417	-1.90692	2.25772	0.0484989	0.237142	-3.79307
ENSG00000042980	ADAM28	1.15474	0.840049	5.87216	0.00018136	0.00927647	1.19291
ENSG00000043039	BARX2	1.01224	-2.73349	1.95024	0.0808038	0.312764	-4.11001
ENSG00000043093	DCUN1D1	0.157519	6.01605	2.22684	0.0510734	0.24299	-5.22659
ENSG00000043143	JADE2	-0.271845	5.29438	-3.72985	0.00416866	0.0574036	-2.64739
ENSG00000043355	ZIC2	2.29225	-1.91855	5.85696	0.000185018	0.00939083	0.695109
ENSG00000043462	LCP2	-0.134715	7.06239	-1.10629	0.295447	0.599923	-6.83783
ENSG00000043514	TRIT1	-0.242219	4.52909	-3.34685	0.00778804	0.0826552	-3.20005
ENSG00000043591	ADRB1	-0.0202006	2.55741	-0.113531	0.911939	0.970815	-6.86172
ENSG00000044090	CUL7	-0.18826	4.86864	-2.00187	0.0742275	0.298585	-5.48181
ENSG00000044115	CTNNA1	0.0547529	6.24377	0.802199	0.441768	0.726072	-7.09474
ENSG00000044446	PHKA2	0.00222248	6.39272	0.029571	0.977013	0.992364	-7.44409
ENSG00000044459	CNTLN	0.320733	4.96327	3.44725	0.00660124	0.0744981	-3.08716
ENSG00000044574	HSPA5	0.662276	9.66522	3.40308	0.00709837	0.0783575	-3.34678
ENSG00000046604	DSG2	1.66036	-2.69699	2.7899	0.0197691	0.141666	-2.9978
ENSG00000046647	GEMIN8	-0.00702653	3.16621	-0.0717823	0.944243	0.981661	-7.00322
ENSG00000046651	OFD1	-0.320523	6.59968	-4.15905	0.00211299	0.0383634	-2.01827
ENSG00000046653	GPM6B	-0.0332064	2.76328	-0.228231	0.824236	0.934785	-6.88739
ENSG00000046889	PREX2	0.211923	-1.67679	0.647346	0.532522	0.785821	-5.66529
ENSG00000047056	WDR37	0.000694328	5.54912	0.0107539	0.991639	0.996976	-7.39316
ENSG00000047188	YTHDC2	0.124207	6.13265	1.93501	0.0828453	0.317022	-5.69277
ENSG00000047230	CTPS2	-0.026593	4.41832	-0.324095	0.75279	0.903798	-7.19836
ENSG00000047249	ATP6V1H	-0.069108	6.0395	-0.995051	0.344036	0.643089	-6.90812
ENSG00000047315	POLR2B	-0.0386148	7.74155	-0.65441	0.528153	0.78289	-7.26212
ENSG00000047346	FAM214A	-0.345632	3.9912	-2.90132	0.0163844	0.126329	-3.86378
ENSG00000047365	ARAP2	1.06118	-1.04738	3.32662	0.00805282	0.0841524	-2.29303
ENSG00000047410	TPR	0.0246415	8.57422	0.309602	0.763453	0.907872	-7.45888
ENSG00000047457	CP	-0.0937102	-1.37629	-0.19717	0.84779	0.945282	-5.9319
ENSG00000047578	KIAA0556	-0.0864221	4.22757	-1.03224	0.327168	0.626029	-6.66766
ENSG00000047579	DTNBP1	0.146724	3.98943	1.47174	0.172973	0.459491	-6.10593
ENSG00000047597	XK	0.0535743	4.1625	0.620958	0.549029	0.795791	-7.00294
ENSG00000047621	C12orf4	0.0386683	5.545	0.513278	0.619315	0.837178	-7.24997
ENSG00000047634	SCML1	0.309619	-2.45284	0.78279	0.452554	0.734541	-5.39457
ENSG00000047644	WWC3	0.783348	-0.903413	2.8713	0.0172341	0.130682	-3.01025
ENSG00000047662	FAM184B	0.199573	-2.33968	0.403632	0.695293	0.876372	-5.63166
ENSG00000047849	MAP4	-0.155101	6.76422	-2.18363	0.0548993	0.253085	-5.33109
ENSG00000047932	GOPC	0.0519655	6.87044	0.706621	0.496529	0.763239	-7.19689
ENSG00000047936	ROS1	-0.720377	1.10969	-2.48798	0.0329185	0.190929	-3.96576
ENSG00000048028	USP28	-0.230132	4.75049	-2.40341	0.0379647	0.206996	-4.82199
ENSG00000048052	HDAC9	-0.335034	5.38563	-3.46633	0.00639769	0.0732237	-3.09776
ENSG00000048140	TSPAN17	0.431398	2.88438	2.79617	0.019561	0.140624	-3.82035
ENSG00000048162	NOP16	-0.091242	5.98135	-0.935524	0.372365	0.669174	-6.96238
ENSG00000048342	CC2D2A	0.371942	-0.0104513	1.22465	0.249796	0.553829	-5.54347
ENSG00000048392	RRM2B	0.0375261	7.99099	0.650634	0.530486	0.784448	-7.27116
ENSG00000048405	ZNF800	-0.0876175	5.84442	-0.701647	0.49949	0.764805	-7.15057
ENSG00000048462	TNFRSF17	0.406431	-2.37689	0.855326	0.413127	0.7019	-5.35577
ENSG00000048471	SNX29	-0.00447316	3.55053	-0.0417795	0.967527	0.988916	-7.0878
ENSG00000048540	LMO3	1.11026	-1.89344	1.86345	0.0931063	0.338951	-4.33428
ENSG00000048544	MRPS10	0.126959	6.77563	1.69765	0.121566	0.386915	-6.0746
ENSG00000048649	RSF1	-0.160138	6.54883	-1.67224	0.126569	0.39518	-6.10164
ENSG00000048707	VPS13D	-0.0475942	5.95203	-0.619692	0.549828	0.796437	-7.21421
ENSG00000048740	CELF2	0.0214195	8.27101	0.330816	0.747863	0.902089	-7.44559
ENSG00000048828	FAM120A	0.0217203	7.91696	0.327004	0.750655	0.902912	-7.43875
ENSG00000048991	R3HDM1	-0.061271	6.51396	-0.832258	0.425404	0.712333	-7.08222
ENSG00000049089	COL9A2	0.514711	3.4954	4.92935	0.000665106	0.0194629	-0.471268
ENSG00000049130	KITLG	1.17533	-2.86104	2.00899	0.0733617	0.297049	-4.02122
ENSG00000049167	ERCC8	0.0608839	3.34308	0.570916	0.581122	0.815053	-6.86892
ENSG00000049192	ADAMTS6	-0.324901	1.69963	-1.89187	0.0888969	0.330172	-5.02363
ENSG00000049239	H6PD	-0.198811	6.02582	-2.20612	0.0528747	0.247944	-5.26048
ENSG00000049245	VAMP3	-0.365071	4.87539	-3.87293	0.00331496	0.0497558	-2.36436
ENSG00000049246	PER3	0.0756955	4.9282	0.985396	0.348519	0.645847	-6.82151
ENSG00000049247	UTS2	0.405423	2.42158	2.49207	0.0326923	0.190377	-4.22868
ENSG00000049249	TNFRSF9	0.0251764	0.934224	0.133971	0.896181	0.965129	-6.4921
ENSG00000049283	EPN3	0.586109	-2.92125	1.10377	0.296486	0.600852	-5.03808
ENSG00000049323	LTBP1	2.14413	-3.98196	2.96445	0.0147341	0.118323	-2.88891
ENSG00000049449	RCN1	-0.0466524	4.72021	-0.487853	0.63656	0.845163	-7.17282
ENSG00000049540	ELN	0.0248289	-0.240337	0.100728	0.921831	0.974422	-6.22814
ENSG00000049541	RFC2	-0.0220027	5.55611	-0.26227	0.798633	0.923955	-7.3561
ENSG00000049618	ARID1B	-0.0967809	6.65825	-1.50968	0.16319	0.446693	-6.33134
ENSG00000049656	CLPTM1L	0.186413	6.39975	2.13348	0.059686	0.266457	-5.39577
ENSG00000049759	NEDD4L	0.327532	3.83569	1.70139	0.120845	0.385775	-5.7586
ENSG00000049768	FOXP3	-0.292707	-2.08264	-0.772608	0.458281	0.738319	-5.4835
ENSG00000049769	PPP1R3F	-0.273872	-1.42041	-0.899323	0.390396	0.684137	-5.54089
ENSG00000049860	HEXB	0.492754	6.83387	3.99813	0.00271847	0.0443227	-2.29025
ENSG00000049883	PTCD2	-0.123196	4.83202	-1.66018	0.129009	0.398267	-5.98602
ENSG00000050030	KIAA2022	0.442943	-3.44561	0.644018	0.534588	0.787344	-5.28757
ENSG00000050130	JKAMP	-0.124962	5.53121	-1.75222	0.111421	0.369894	-5.92705
ENSG00000050344	NFE2L3	-0.0710934	3.22098	-0.568235	0.58287	0.816234	-6.84412
ENSG00000050393	MCUR1	0.151149	5.8595	1.87874	0.0908183	0.334175	-5.76254
ENSG00000050405	LIMA1	-0.400784	4.92805	-4.16127	0.00210572	0.0383568	-1.89763
ENSG00000050426	LETMD1	-0.194277	6.05615	-2.36658	0.0403938	0.213611	-5.00107
ENSG00000050438	SLC4A8	0.21911	1.5322	1.3374	0.211795	0.508975	-5.74674
ENSG00000050555	LAMC3	-0.0248583	-2.58056	-0.0501369	0.961037	0.987338	-5.6551
ENSG00000050730	TNIP3	-0.0683515	-1.6728	-0.15582	0.87939	0.95895	-5.86306
ENSG00000050748	MAPK9	-0.0905165	5.48644	-1.26685	0.234965	0.535986	-6.57207
ENSG00000050767	COL23A1	-0.597568	5.10268	-4.89879	0.000695183	0.0198634	-0.751542
ENSG00000050820	BCAR1	0.399465	-0.189541	1.44594	0.179916	0.468388	-5.24085
ENSG00000051009	FAM160A2	0.239502	4.17114	2.48568	0.0330465	0.1912	-4.59469
ENSG00000051108	HERPUD1	-0.202414	5.87014	-2.12053	0.0609858	0.269225	-5.38805
ENSG00000051128	HOMER3	0.934802	5.04392	9.22256	4.3224e-06	0.00142146	4.62809
ENSG00000051180	RAD51	-0.154433	5.2001	-2.29807	0.0453248	0.22757	-5.04816
ENSG00000051341	POLQ	-0.0407826	6.33216	-0.48161	0.64083	0.847217	-7.31563
ENSG00000051382	PIK3CB	0.173078	7.54069	1.74062	0.11351	0.373225	-6.03809
ENSG00000051523	CYBA	0.0206635	7.06261	0.260199	0.800184	0.924588	-7.43449
ENSG00000051596	THOC3	-0.299197	5.41969	-3.72629	0.00419266	0.0576162	-2.66432
ENSG00000051620	HEBP2	-0.00480583	6.99533	-0.0727866	0.943464	0.981334	-7.4663
ENSG00000051825	MPHOSPH9	-0.000747836	6.12944	-0.0117741	0.990846	0.996758	-7.43129
ENSG00000052126	PLEKHA5	0.270515	4.52025	3.63979	0.00482158	0.0623964	-2.70545
ENSG00000052344	PRSS8	1.70014	-0.402459	6.5429	7.7469e-05	0.00590548	1.8951
ENSG00000052723	SIKE1	0.025676	6.16245	0.413222	0.688487	0.873297	-7.34001
ENSG00000052749	RRP12	0.398378	5.95426	4.58347	0.00110599	0.0258889	-1.30804
ENSG00000052795	FNIP2	0.332542	3.76469	2.70332	0.0228806	0.153842	-4.15498
ENSG00000052802	MSMO1	-0.795094	5.02906	-4.13877	0.00218073	0.0388817	-1.93991
ENSG00000052841	TTC17	-0.191216	7.15923	-2.5845	0.0279675	0.174311	-4.68583
ENSG00000052850	ALX4	-1.26435	-3.9617	-1.59443	0.143067	0.417887	-4.41244
ENSG00000053108	FSTL4	-0.280631	-2.76953	-0.490863	0.634506	0.844371	-5.49933
ENSG00000053254	FOXN3	-0.31754	7.17431	-3.86539	0.00335502	0.0501292	-2.52152
ENSG00000053371	AKR7A2	-0.0297484	5.65722	-0.432741	0.674726	0.865797	-7.2998
ENSG00000053372	MRTO4	-0.0679191	6.56888	-0.679888	0.512573	0.772721	-7.20415
ENSG00000053438	NNAT	0.251269	-1.58505	0.571026	0.581051	0.815053	-5.7332
ENSG00000053501	USE1	-0.266536	4.39238	-3.53714	0.00569787	0.0684727	-2.85824
ENSG00000053524	MCF2L2	0.091055	1.19417	0.476665	0.644223	0.849553	-6.43875
ENSG00000053702	NRIP2	-0.0965929	1.38096	-0.472721	0.646935	0.851155	-6.48244
ENSG00000053747	LAMA3	-0.839067	-1.17187	-2.66778	0.0242966	0.159667	-3.28521
ENSG00000053770	AP5M1	0.314792	6.32736	4.40606	0.00144522	0.0304432	-1.60833
ENSG00000053900	ANAPC4	0.103482	5.83484	1.41962	0.187243	0.478919	-6.40795
ENSG00000053918	KCNQ1	-0.398606	1.88986	-2.42689	0.0364921	0.202521	-4.22462
ENSG00000054116	TRAPPC3	0.198083	5.16581	2.64449	0.0252717	0.163784	-4.47034
ENSG00000054118	THRAP3	-0.012131	8.02843	-0.200958	0.844908	0.944441	-7.47784
ENSG00000054148	PHPT1	0.180538	4.59579	2.60969	0.0268023	0.169515	-4.45751
ENSG00000054219	LY75	0.0711285	6.07184	1.03459	0.326121	0.62552	-6.87009
ENSG00000054267	ARID4B	-0.00508691	6.10633	-0.0608292	0.952738	0.984937	-7.42807
ENSG00000054277	OPN3	-0.111442	4.62892	-1.25826	0.237923	0.538822	-6.48353
ENSG00000054282	SDCCAG8	-0.457277	2.95309	-2.87529	0.0171186	0.130147	-3.70164
ENSG00000054356	PTPRN	0.364282	-3.6533	0.425688	0.679684	0.868291	-5.35271
ENSG00000054392	HHAT	0.282306	-0.220821	1.32242	0.216547	0.515143	-5.38589
ENSG00000054523	KIF1B	0.4745	3.70598	4.14724	0.00215218	0.038536	-1.73131
ENSG00000054611	TBC1D22A	-0.526584	4.58172	-6.73899	6.10723e-05	0.00537487	1.87539
ENSG00000054654	SYNE2	0.448772	1.13852	2.489	0.0328618	0.190704	-3.9735
ENSG00000054690	PLEKHH1	0.405468	-0.249205	1.84024	0.0966798	0.345292	-4.69767
ENSG00000054793	ATP9A	-1.90327	-0.573255	-3.87473	0.00330548	0.0497201	-1.49579
ENSG00000054965	FAM168A	-0.17974	5.6318	-2.53956	0.0301732	0.181407	-4.68748
ENSG00000054967	RELT	-0.00694461	4.36946	-0.0722896	0.94385	0.981334	-7.24451
ENSG00000054983	GALC	0.469312	5.01277	6.24283	0.000112524	0.00735631	1.18122
ENSG00000055044	NOP58	0.0272809	7.5895	0.365125	0.722902	0.888585	-7.4155
ENSG00000055070	SZRD1	-0.0157513	6.90854	-0.21856	0.831551	0.938235	-7.43987
ENSG00000055118	KCNH2	2.01123	0.560307	7.58068	2.31703e-05	0.00339479	3.10543
ENSG00000055130	CUL1	-0.0665226	6.60548	-0.991064	0.345882	0.644354	-6.93966
ENSG00000055147	FAM114A2	-0.0112037	5.09009	-0.14575	0.887122	0.961464	-7.33735
ENSG00000055163	CYFIP2	1.3414	4.31587	14.0068	1.0005e-07	0.000443594	8.52316
ENSG00000055208	TAB2	-0.0975924	6.51069	-1.5488	0.153611	0.432767	-6.27216
ENSG00000055211	GINM1	-0.168553	5.3717	-2.40863	0.0376326	0.205866	-4.88342
ENSG00000055332	EIF2AK2	0.319697	6.07722	3.76596	0.00393351	0.0557205	-2.64223
ENSG00000055483	USP36	-0.00187782	5.71977	-0.019723	0.984667	0.995161	-7.40607
ENSG00000055609	KMT2C	-0.0292701	7.17495	-0.356475	0.729164	0.892293	-7.40598
ENSG00000055732	MCOLN3	0.131908	-0.473456	0.512104	0.620107	0.83791	-6.04156
ENSG00000055917	PUM2	0.0146093	7.76895	0.233448	0.820297	0.932928	-7.46348
ENSG00000055950	MRPL43	-0.121815	4.69786	-1.34617	0.209053	0.505797	-6.38672
ENSG00000055955	ITIH4	1.02828	0.036359	4.07926	0.00239314	0.0411955	-1.25207
ENSG00000055957	ITIH1	-0.329569	-2.56741	-0.845166	0.418504	0.706814	-5.32457
ENSG00000056050	HPF1	0.0086037	4.25147	0.0885087	0.931284	0.978003	-7.22258
ENSG00000056097	ZFR	-0.0186317	8.9816	-0.266146	0.795733	0.922783	-7.47915
ENSG00000056277	ZNF280C	0.182208	3.34303	1.98306	0.0765623	0.304502	-5.24019
ENSG00000056558	TRAF1	-0.146474	1.49967	-0.866621	0.407206	0.696642	-6.23657
ENSG00000056586	RC3H2	-0.0293381	5.79043	-0.333189	0.746126	0.901412	-7.35038
ENSG00000056736	IL17RB	0.180352	1.53146	1.26513	0.235555	0.536103	-5.8333
ENSG00000056972	TRAF3IP2	0.0600603	4.58708	0.644931	0.534021	0.786853	-7.0587
ENSG00000056998	GYG2	1.09571	-2.31253	2.05558	0.0679259	0.285038	-4.01795
ENSG00000057019	DCBLD2	0.0735013	2.65906	0.467887	0.650265	0.852268	-6.77377
ENSG00000057252	SOAT1	0.259033	5.50069	2.86356	0.0174603	0.131565	-4.13103
ENSG00000057294	PKP2	0.102465	-1.43573	0.340814	0.740555	0.898388	-5.87712
ENSG00000057468	MSH4	0.177244	-2.06812	0.362447	0.724839	0.890034	-5.71105
ENSG00000057608	GDI2	-0.00195375	8.9522	-0.028077	0.978174	0.992815	-7.51712
ENSG00000057657	PRDM1	0.288773	2.14038	1.56142	0.150628	0.428267	-5.5901
ENSG00000057663	ATG5	0.0483005	5.78472	0.556542	0.590527	0.821129	-7.24305
ENSG00000057704	TMCC3	-0.00331105	-3.55103	-0.00600629	0.99533	0.998295	-5.45389
ENSG00000057757	PITHD1	0.145992	5.05306	1.55922	0.151144	0.429251	-6.15355
ENSG00000057935	MTA3	0.15746	3.5667	1.70192	0.120743	0.385695	-5.70497
ENSG00000058056	USP13	0.199174	4.80676	1.58966	0.144139	0.418737	-6.081
ENSG00000058063	ATP11B	-0.184877	7.58169	-2.05952	0.0674843	0.283774	-5.55537
ENSG00000058085	LAMC2	0.410291	-1.15562	1.51434	0.162022	0.445429	-4.94548
ENSG00000058091	CDK14	0.582265	3.93724	2.81319	0.0190074	0.13792	-3.9996
ENSG00000058262	SEC61A1	0.154095	7.90118	2.06816	0.0665252	0.281971	-5.5504
ENSG00000058272	PPP1R12A	-0.00546649	7.11832	-0.0622468	0.951638	0.984384	-7.47139
ENSG00000058335	RASGRF1	0.073995	-0.596287	0.215563	0.833822	0.939413	-6.12463
ENSG00000058404	CAMK2B	0.511848	-2.38055	1.33109	0.213785	0.511571	-4.90772
ENSG00000058453	CROCC	-0.11714	1.94532	-0.737038	0.478656	0.752407	-6.44161
ENSG00000058600	POLR3E	0.123826	4.44704	1.21131	0.254639	0.559735	-6.51031
ENSG00000058668	ATP2B4	-0.386017	7.74385	-3.37105	0.00748309	0.0809069	-3.3685
ENSG00000058673	ZC3H11A	-0.0932399	7.70269	-1.21344	0.253859	0.558811	-6.73783
ENSG00000058729	RIOK2	-0.0317088	5.81895	-0.35367	0.7312	0.893223	-7.34466
ENSG00000058799	YIPF1	0.00337464	4.08556	0.0407279	0.968344	0.988983	-7.19522
ENSG00000058804	NDC1	0.0933461	7.05414	1.32461	0.215848	0.514252	-6.58476
ENSG00000058866	DGKG	0.240237	4.78309	2.5229	0.0310341	0.184171	-4.62832
ENSG00000059122	FLYWCH1	0.000122845	3.97542	0.00136201	0.998941	0.999738	-7.17496
ENSG00000059145	UNKL	0.165844	2.99785	0.721804	0.487556	0.757633	-6.69078
ENSG00000059377	TBXAS1	-0.0245859	5.06642	-0.229079	0.823595	0.934406	-7.31763
ENSG00000059378	PARP12	1.05971	1.98591	6.97808	4.59893e-05	0.00475242	2.48515
ENSG00000059573	ALDH18A1	0.158567	6.61128	1.81485	0.100736	0.353269	-5.8966
ENSG00000059588	TARBP1	-0.25174	6.6919	-3.06684	0.012409	0.107616	-3.85208
ENSG00000059691	GATB	-0.279921	4.7151	-3.07905	0.0121579	0.106052	-3.68035
ENSG00000059728	MXD1	0.0904879	5.65685	0.595775	0.565053	0.805322	-7.20997
ENSG00000059758	CDK17	0.026023	4.29509	0.329593	0.748758	0.902547	-7.17522
ENSG00000059769	DNAJC25	0.12517	3.26993	1.40718	0.190795	0.483351	-6.04301
ENSG00000059804	SLC2A3	-1.17347	6.21482	-7.09831	3.9978e-05	0.00442547	2.20382
ENSG00000059915	PSD	0.079438	-0.761168	0.248094	0.809267	0.92819	-6.07688
ENSG00000060069	CTDP1	-0.183496	5.03796	-2.66229	0.0245228	0.160381	-4.42665
ENSG00000060138	YBX3	-0.0556115	7.25001	-0.700273	0.50031	0.765258	-7.21479
ENSG00000060140	STYK1	-0.217549	-0.852246	-0.689969	0.506486	0.769172	-5.84272
ENSG00000060237	WNK1	-0.308287	8.86782	-4.3722	0.00152171	0.0315454	-1.73265
ENSG00000060339	CCAR1	0.103356	7.54968	1.63626	0.133973	0.405107	-6.18784
ENSG00000060491	OGFR	-0.104971	5.48875	-1.55153	0.15296	0.43183	-6.20723
ENSG00000060558	GNA15	-0.582243	6.69932	-4.77922	0.000827634	0.0217304	-1.03608
ENSG00000060642	PIGV	-0.114216	3.11893	-1.02437	0.330682	0.628717	-6.45055
ENSG00000060656	PTPRU	-0.0776826	-0.826601	-0.282413	0.783598	0.917099	-6.05137
ENSG00000060688	SNRNP40	0.189924	6.18569	2.09468	0.0636626	0.27568	-5.44689
ENSG00000060718	COL11A1	3.89448	-4.5646	4.87952	0.000714905	0.0199934	-1.18173
ENSG00000060749	QSER1	-0.0260764	6.53214	-0.325621	0.75167	0.903641	-7.39291
ENSG00000060762	MPC1	0.335622	6.01346	4.31226	0.00166781	0.0333772	-1.7431
ENSG00000060971	ACAA1	0.224881	4.86108	3.21724	0.00965457	0.0930656	-3.46498
ENSG00000060982	BCAT1	-0.381404	8.13225	-6.17517	0.000122602	0.00769155	0.949569
ENSG00000061273	HDAC7	-0.0506486	4.14432	-0.54503	0.598117	0.825706	-7.04652
ENSG00000061337	LZTS1	0.190932	-0.894417	0.670447	0.518314	0.777029	-5.84566
ENSG00000061455	PRDM6	0.0560648	-4.02123	0.0788392	0.938773	0.980662	-5.36436
ENSG00000061656	SPAG4	0.0925651	1.03188	0.354659	0.730482	0.893032	-6.45624
ENSG00000061676	NCKAP1	0.211412	-0.228741	0.710911	0.493983	0.761403	-5.97416
ENSG00000061794	MRPS35	-0.023832	6.43965	-0.335536	0.744409	0.900647	-7.38521
ENSG00000061936	SFSWAP	-0.0563775	5.67088	-0.905877	0.387086	0.681678	-6.96978
ENSG00000061938	TNK2	0.121011	3.6831	1.2286	0.248374	0.552396	-6.34764
ENSG00000061987	MON2	-0.0394234	5.98395	-0.463539	0.653269	0.853879	-7.3063
ENSG00000062038	CDH3	0.301815	-2.39664	0.702371	0.499059	0.76456	-5.46185
ENSG00000062096	ARSF	-0.178904	-1.72605	-0.498833	0.629084	0.842675	-5.73676
ENSG00000062194	GPBP1	-0.0218965	6.81242	-0.270448	0.792518	0.921366	-7.42236
ENSG00000062282	DGAT2	0.420029	4.37089	5.18985	0.000458655	0.0158355	-0.224858
ENSG00000062485	CS	0.1203	8.00291	1.88576	0.089787	0.332306	-5.8348
ENSG00000062524	LTK	-1.19555	-2.29842	-2.14144	0.0589005	0.263942	-3.90238
ENSG00000062582	MRPS24	-0.166839	4.98129	-2.03316	0.0704913	0.29087	-5.4472
ENSG00000062598	ELMO2	0.183002	5.27559	2.50761	0.0318455	0.187227	-4.71021
ENSG00000062650	WAPL	0.0166369	7.30489	0.238024	0.816846	0.932008	-7.44861
ENSG00000062716	VMP1	0.0802578	6.58034	1.21067	0.254872	0.559942	-6.70265
ENSG00000062725	APPBP2	-0.0455032	5.34378	-0.629367	0.543737	0.792327	-7.16177
ENSG00000062822	POLD1	-0.103593	6.5116	-1.51183	0.16265	0.445944	-6.32223
ENSG00000063015	SEZ6	-1.02232	-2.45195	-2.28314	0.0464748	0.231013	-3.69656
ENSG00000063046	EIF4B	-0.0763128	10.0908	-1.17024	0.270027	0.575415	-6.82632
ENSG00000063127	SLC6A16	-0.157016	-1.95283	-0.424161	0.680759	0.868811	-5.7151
ENSG00000063169	GLTSCR1	-0.0500872	3.20402	-0.526015	0.610766	0.83257	-6.86498
ENSG00000063176	SPHK2	0.0764713	3.43102	0.642925	0.535267	0.787604	-6.84164
ENSG00000063177	RPL18	-0.118694	9.54757	-1.88066	0.0905351	0.333688	-5.86807
ENSG00000063180	CA11	0.643818	0.70756	3.05075	0.012748	0.109027	-2.97553
ENSG00000063241	ISOC2	0.127767	5.15024	1.19471	0.26077	0.565483	-6.62399
ENSG00000063244	U2AF2	-0.0170812	7.73319	-0.250058	0.807791	0.927124	-7.45812
ENSG00000063245	EPN1	0.00999551	5.84995	0.138501	0.892696	0.963371	-7.40451
ENSG00000063322	MED29	-0.0318785	5.52055	-0.439973	0.669659	0.86318	-7.28553
ENSG00000063438	AHRR	-0.33531	6.11341	-2.34851	0.0416413	0.216524	-5.03353
ENSG00000063587	ZNF275	-0.0896233	4.48236	-0.932209	0.373991	0.670591	-6.80921
ENSG00000063601	MTMR1	0.105044	5.24989	1.55403	0.152368	0.431213	-6.18176
ENSG00000063660	GPC1	-0.202559	1.00047	-1.05513	0.317098	0.617989	-5.94791
ENSG00000063761	ADCK1	0.431858	1.96062	2.3831	0.0392859	0.210619	-4.30975
ENSG00000063854	HAGH	0.120443	3.07557	1.10828	0.294632	0.59911	-6.35349
ENSG00000063978	RNF4	-0.0173973	6.20755	-0.208413	0.839245	0.942041	-7.41163
ENSG00000064012	CASP8	0.0974337	5.4906	1.2645	0.235771	0.536413	-6.57516
ENSG00000064102	INTS13	-0.234191	6.26163	-3.29546	0.008479	0.0864635	-3.44447
ENSG00000064115	TM7SF3	0.349997	6.50144	4.36197	0.00154565	0.0317636	-1.68639
ENSG00000064199	SPA17	0.229631	3.06748	1.87801	0.0909274	0.33439	-5.34106
ENSG00000064201	TSPAN32	0.236223	2.18577	1.54303	0.154993	0.43444	-5.6253
ENSG00000064205	WISP2	-0.189953	-1.5902	-0.458972	0.65643	0.856016	-5.78977
ENSG00000064225	ST3GAL6	0.439011	4.70288	2.8307	0.0184544	0.135676	-4.09829
ENSG00000064309	CDON	0.190815	0.602594	1.03424	0.326278	0.625761	-5.88144
ENSG00000064313	TAF2	0.0358874	7.42639	0.608648	0.556829	0.799889	-7.2835
ENSG00000064393	HIPK2	0.718503	4.09673	6.56148	7.57272e-05	0.00584731	1.71468
ENSG00000064419	TNPO3	0.00505247	7.11866	0.0728876	0.943386	0.981334	-7.47061
ENSG00000064489	BORCS8-MEF2B	-0.347607	1.49887	-1.64142	0.132888	0.403223	-5.34157
ENSG00000064490	RFXANK	0.0622373	4.91663	0.919642	0.380201	0.676392	-6.88301
ENSG00000064545	TMEM161A	-0.232126	3.83059	-2.046	0.0690111	0.287442	-5.2411
ENSG00000064547	LPAR2	0.156108	3.45758	1.03034	0.328013	0.626531	-6.5171
ENSG00000064601	CTSA	0.343841	6.47361	3.96557	0.00286181	0.0454135	-2.32998
ENSG00000064607	SUGP2	0.180514	7.21914	3.09592	0.0118196	0.104494	-3.82128
ENSG00000064651	SLC12A2	0.952596	0.595577	5.04427	0.000563848	0.0178252	0.101451
ENSG00000064652	SNX24	-0.373852	1.89521	-3.02638	0.0132793	0.111375	-3.23534
ENSG00000064666	CNN2	-0.200932	7.60909	-2.83828	0.01822	0.134882	-4.27114
ENSG00000064687	ABCA7	0.533069	4.32316	6.64635	6.82942e-05	0.00574838	1.79021
ENSG00000064703	DDX20	0.0725345	5.50902	0.765639	0.462228	0.741246	-7.07703
ENSG00000064726	BTBD1	0.111465	6.44866	1.37849	0.199204	0.49311	-6.49345
ENSG00000064763	FAR2	0.060282	5.06918	0.624248	0.546955	0.794708	-7.1367
ENSG00000064787	BCAS1	1.52345	-1.48023	4.88509	0.000709141	0.0199934	-0.172546
ENSG00000064886	CHI3L2	1.14951	-1.16044	3.07173	0.0123079	0.107122	-2.66685
ENSG00000064932	SBNO2	-0.0151621	4.93478	-0.109877	0.914761	0.971514	-7.32415
ENSG00000064933	PMS1	0.28874	5.41789	3.97235	0.00283134	0.0451784	-2.25615
ENSG00000064961	HMG20B	-0.0589859	5.49736	-0.770876	0.45926	0.739225	-7.07194
ENSG00000064989	CALCRL	0.159192	-1.86893	0.462905	0.653707	0.854174	-5.71859
ENSG00000064995	TAF11	-0.0975046	5.70135	-1.55656	0.15177	0.430334	-6.21696
ENSG00000064999	ANKS1A	-0.128146	5.17192	-1.57994	0.146345	0.421667	-6.13824
ENSG00000065000	AP3D1	0.109058	7.07939	1.69281	0.122504	0.388372	-6.09261
ENSG00000065029	ZNF76	-0.0359172	4.49989	-0.446556	0.665061	0.861048	-7.16056
ENSG00000065054	SLC9A3R2	-0.734319	-0.106941	-2.39968	0.038204	0.207661	-3.87792
ENSG00000065057	NTHL1	-0.163689	2.88706	-1.4261	0.185414	0.47658	-5.9353
ENSG00000065060	UHRF1BP1	0.106404	6.60979	1.2921	0.226442	0.527315	-6.60752
ENSG00000065135	GNAI3	-0.0691781	6.98851	-1.06438	0.313093	0.614655	-6.87984
ENSG00000065150	IPO5	-0.0588746	8.75896	-0.789743	0.44867	0.731347	-7.18202
ENSG00000065154	OAT	0.230937	5.66496	2.35692	0.0410561	0.215198	-4.9921
ENSG00000065183	WDR3	-0.0501978	6.71618	-0.671081	0.517928	0.776737	-7.21655
ENSG00000065243	PKN2	-0.052703	5.78273	-0.717217	0.490256	0.758902	-7.135
ENSG00000065268	WDR18	-0.216203	4.72203	-2.06163	0.0672491	0.283552	-5.36896
ENSG00000065308	TRAM2	-0.133663	5.31706	-2.00295	0.0740956	0.298502	-5.52997
ENSG00000065320	NTN1	-0.282169	-1.3546	-0.822677	0.430575	0.717203	-5.6197
ENSG00000065328	MCM10	0.19983	6.41038	1.89537	0.0883909	0.32914	-5.7668
ENSG00000065357	DGKA	0.120805	3.91744	0.784134	0.451802	0.73426	-6.83652
ENSG00000065361	ERBB3	0.784714	-0.622067	3.24397	0.009235	0.0904141	-2.46773
ENSG00000065413	ANKRD44	0.110569	5.03111	1.07366	0.30912	0.610971	-6.74383
ENSG00000065427	KARS	-0.0557442	7.86017	-0.804734	0.440372	0.724662	-7.15099
ENSG00000065457	ADAT1	0.202949	4.31214	2.27647	0.046998	0.232712	-4.96261
ENSG00000065485	PDIA5	0.135819	4.98166	1.72764	0.115891	0.377722	-5.90811
ENSG00000065491	TBC1D22B	-0.0129904	4.84324	-0.181231	0.859941	0.950102	-7.30115
ENSG00000065518	NDUFB4	-0.175599	6.55604	-2.44984	0.0351065	0.198447	-4.88786
ENSG00000065526	SPEN	0.00947879	7.56067	0.12402	0.903848	0.967931	-7.47904
ENSG00000065534	MYLK	0.171374	1.57551	1.06356	0.31345	0.615041	-6.06561
ENSG00000065548	ZC3H15	0.055907	7.40309	0.808109	0.438518	0.723261	-7.13516
ENSG00000065559	MAP2K4	-0.020809	4.85281	-0.297845	0.772142	0.91174	-7.27191
ENSG00000065600	TMEM206	-0.0286347	3.9919	-0.34959	0.734164	0.894933	-7.11153
ENSG00000065613	SLK	-0.153722	6.70624	-1.88987	0.089187	0.330824	-5.78789
ENSG00000065615	CYB5R4	0.136466	6.39519	1.85606	0.0942308	0.340332	-5.82554
ENSG00000065618	COL17A1	1.49125	-3.65737	1.85557	0.0943056	0.340409	-4.14657
ENSG00000065621	GSTO2	-0.127952	1.61264	-0.626169	0.545746	0.793995	-6.44546
ENSG00000065665	SEC61A2	0.209128	3.13414	1.19202	0.261774	0.56642	-6.27329
ENSG00000065675	PRKCQ	-0.304559	2.11404	-1.93756	0.0824997	0.316101	-5.0435
ENSG00000065802	ASB1	-0.071882	5.35652	-1.13924	0.282126	0.587975	-6.70711
ENSG00000065809	FAM107B	0.054023	9.00119	0.635877	0.539661	0.790379	-7.30032
ENSG00000065833	ME1	0.789406	1.44003	3.93968	0.00298148	0.0466529	-1.65466
ENSG00000065882	TBC1D1	0.0175059	7.60721	0.179627	0.861166	0.950727	-7.47114
ENSG00000065883	CDK13	-0.181399	6.21811	-2.61983	0.026347	0.16758	-4.58855
ENSG00000065911	MTHFD2	-0.131512	7.93746	-1.65091	0.130914	0.400331	-6.17767
ENSG00000065923	SLC9A7	-0.883201	3.33456	-6.97255	4.62885e-05	0.00475242	2.33676
ENSG00000065970	FOXJ2	0.304605	4.42574	3.16609	0.0105129	0.0971503	-3.48984
ENSG00000065978	YBX1	-0.139294	10.0838	-2.22741	0.0510249	0.242988	-5.32972
ENSG00000065989	PDE4A	-0.353125	2.58441	-2.70381	0.0228618	0.153841	-3.91298
ENSG00000066027	PPP2R5A	-0.0328968	6.07306	-0.393145	0.702767	0.879591	-7.34396
ENSG00000066032	CTNNA2	0.787278	-1.63654	2.48741	0.0329505	0.191014	-3.49482
ENSG00000066044	ELAVL1	0.0104144	7.16547	0.11897	0.907742	0.969714	-7.46733
ENSG00000066056	TIE1	0.521409	-1.2565	1.53458	0.157035	0.43757	-4.89625
ENSG00000066084	DIP2B	-0.105162	7.22698	-1.41538	0.188448	0.480722	-6.47615
ENSG00000066117	SMARCD1	0.191913	5.06788	2.1215	0.0608877	0.269086	-5.31783
ENSG00000066135	KDM4A	0.0825205	6.02914	1.23109	0.247483	0.551477	-6.65185
ENSG00000066136	NFYC	0.0410325	5.08525	0.580053	0.575187	0.811464	-7.16671
ENSG00000066185	ZMYND12	-0.149012	-1.06029	-0.34807	0.73527	0.895592	-5.97077
ENSG00000066230	SLC9A3	-0.855899	1.14634	-2.57123	0.0286016	0.176108	-3.83552
ENSG00000066248	NGEF	-1.09413	-3.87609	-2.03447	0.0703391	0.29087	-3.93526
ENSG00000066279	ASPM	0.0191034	7.70734	0.193857	0.850312	0.946295	-7.47106
ENSG00000066294	CD84	0.0487548	6.07978	0.402067	0.696405	0.877023	-7.34049
ENSG00000066322	ELOVL1	0.198233	4.74693	2.79112	0.0197286	0.141426	-4.17344
ENSG00000066336	SPI1	0.0101863	6.84042	0.172671	0.866482	0.953262	-7.44717
ENSG00000066379	ZNRD1	-0.0589602	1.63607	-0.40452	0.694661	0.876193	-6.57137
ENSG00000066382	MPPED2	-0.367936	-1.04282	-1.04427	0.321845	0.621685	-5.49903
ENSG00000066405	CLDN18	0.859124	-2.76134	1.47492	0.172135	0.457725	-4.68156
ENSG00000066422	ZBTB11	0.120463	5.83029	1.16131	0.273469	0.579497	-6.71967
ENSG00000066427	ATXN3	0.0135581	6.14741	0.182837	0.858715	0.949474	-7.41396
ENSG00000066455	GOLGA5	0.0877494	5.43198	1.11712	0.291017	0.596756	-6.73816
ENSG00000066468	FGFR2	-0.161463	-1.72508	-0.44083	0.669059	0.863001	-5.76404
ENSG00000066557	LRRC40	-0.0429988	5.35046	-0.561645	0.587179	0.818897	-7.20514
ENSG00000066583	ISOC1	0.254679	4.36058	2.257	0.0485578	0.237142	-5.00192
ENSG00000066629	EML1	0.339115	-0.758826	1.2036	0.257471	0.56235	-5.40123
ENSG00000066651	TRMT11	-0.219466	4.78568	-2.76727	0.0205386	0.144899	-4.21871
ENSG00000066654	THUMPD1	-0.122666	6.1337	-1.833	0.0978214	0.3476	-5.84713
ENSG00000066697	MSANTD3	0.068989	2.82252	0.616829	0.551639	0.797248	-6.72522
ENSG00000066739	ATG2B	0.085013	5.46296	0.987862	0.34737	0.645388	-6.87497
ENSG00000066777	ARFGEF1	0.000644366	8.23378	0.00906343	0.992953	0.997397	-7.50463
ENSG00000066813	ACSM2B	0.33044	0.79383	1.31913	0.217604	0.516304	-5.60826
ENSG00000066827	ZFAT	0.0188781	4.08882	0.207713	0.839776	0.942201	-7.17312
ENSG00000066855	MTFR1	0.0421029	5.91695	0.670876	0.518053	0.77681	-7.17728
ENSG00000066923	STAG3	0.0154346	2.44375	0.0853482	0.933731	0.979303	-6.83875
ENSG00000066926	FECH	0.341872	4.25107	3.91275	0.00311159	0.0479095	-2.20974
ENSG00000066933	MYO9A	-0.349113	5.69843	-4.23412	0.00188093	0.0359477	-1.84996
ENSG00000067048	DDX3Y	-0.296476	7.69585	-4.13596	0.00219031	0.038883	-2.09134
ENSG00000067057	PFKP	-0.321915	6.63174	-4.47472	0.0013024	0.02888	-1.51177
ENSG00000067064	IDI1	-0.524563	7.04154	-4.49837	0.00125673	0.028178	-1.48855
ENSG00000067066	SP100	0.0470322	6.2654	0.635106	0.540142	0.790787	-7.22111
ENSG00000067082	KLF6	-0.278323	5.05998	-1.11077	0.293608	0.598262	-6.70675
ENSG00000067113	PLPP1	0.87728	-0.420509	3.22879	0.00947097	0.0918939	-2.51531
ENSG00000067141	NEO1	1.19548	-0.468415	4.66321	0.000982139	0.0242545	-0.380718
ENSG00000067167	TRAM1	0.195834	8.72168	2.02718	0.0711914	0.292304	-5.6315
ENSG00000067177	PHKA1	-1.00507	3.11246	-4.42074	0.00141335	0.0300221	-1.17776
ENSG00000067182	TNFRSF1A	-0.182743	6.43159	-2.54667	0.0298128	0.180219	-4.72122
ENSG00000067191	CACNB1	0.398648	1.77926	2.22169	0.0515152	0.243891	-4.53131
ENSG00000067208	EVI5	0.315252	3.8592	3.08322	0.0120734	0.105536	-3.53172
ENSG00000067221	STOML1	0.162619	1.51068	0.997417	0.342944	0.642117	-6.11782
ENSG00000067225	PKM	0.151227	10.1221	1.71426	0.118392	0.38211	-6.12016
ENSG00000067248	DHX29	0.257926	5.80669	3.14801	0.0108348	0.0992623	-3.66984
ENSG00000067334	DNTTIP2	0.0726479	6.72677	0.967846	0.35678	0.654078	-6.96738
ENSG00000067365	METTL22	-0.222009	3.35614	-2.28517	0.0463167	0.230511	-4.76516
ENSG00000067369	TP53BP1	-0.00825346	5.6503	-0.125377	0.902801	0.967281	-7.39266
ENSG00000067533	RRP15	0.0101839	5.30908	0.109106	0.915356	0.971655	-7.36532
ENSG00000067560	RHOA	-0.0192258	9.10416	-0.290429	0.777641	0.91427	-7.47351
ENSG00000067596	DHX8	0.0983789	6.25393	1.39788	0.193487	0.486028	-6.45954
ENSG00000067601	PMS2P4	-0.459894	-0.149101	-1.86132	0.093429	0.339217	-4.68709
ENSG00000067606	PRKCZ	-0.220584	1.82206	-1.17443	0.268424	0.573439	-6.00062
ENSG00000067646	ZFY	0.0712224	4.94611	0.832271	0.425397	0.712333	-6.96448
ENSG00000067704	IARS2	0.0773742	7.49667	0.960695	0.360186	0.657385	-7.00076
ENSG00000067798	NAV3	1.86636	5.35828	7.98244	1.4996e-05	0.00292443	3.3125
ENSG00000067829	IDH3G	-0.0195367	5.01592	-0.25688	0.802671	0.925394	-7.30439
ENSG00000067836	ROGDI	1.16677	3.10276	10.8086	1.0598e-06	0.000930897	6.19208
ENSG00000067842	ATP2B3	-1.41667	-2.28459	-2.71623	0.0223873	0.151964	-3.10536
ENSG00000067900	ROCK1	-0.0183414	7.56002	-0.250529	0.807437	0.927027	-7.45306
ENSG00000067955	CBFB	0.136774	6.65369	2.17296	0.0558857	0.255873	-5.34379
ENSG00000067992	PDK3	-0.0740713	3.94199	-0.531135	0.607346	0.830781	-7.01586
ENSG00000068001	HYAL2	0.320809	2.31837	1.64791	0.131534	0.401378	-5.51
ENSG00000068024	HDAC4	-0.137537	5.89293	-1.80571	0.102234	0.354803	-5.87397
ENSG00000068028	RASSF1	-0.187476	5.55903	-2.89931	0.0164401	0.126516	-4.07543
ENSG00000068078	FGFR3	0.720189	-2.32951	1.81307	0.101027	0.353646	-4.33914
ENSG00000068079	IFI35	0.389088	2.74334	3.46316	0.00643109	0.0733151	-2.67323
ENSG00000068097	HEATR6	-0.100015	4.31014	-1.14857	0.278441	0.584454	-6.5584
ENSG00000068120	COASY	-0.0949088	5.84818	-1.31283	0.219637	0.518752	-6.54311
ENSG00000068137	PLEKHH3	-0.697399	1.51065	-4.37169	0.00152288	0.0315454	-0.990795
ENSG00000068305	MEF2A	-0.182301	5.26437	-2.34878	0.0416224	0.216488	-4.97156
ENSG00000068308	OTUD5	-0.174223	4.59647	-2.33214	0.0428033	0.219571	-4.91733
ENSG00000068323	TFE3	0.226132	4.487	2.37722	0.0396766	0.211759	-4.82644
ENSG00000068354	TBC1D25	-0.314665	3.4243	-3.26879	0.00886233	0.0885353	-3.13478
ENSG00000068366	ACSL4	-0.190024	7.24201	-2.48542	0.0330609	0.1912	-4.85394
ENSG00000068383	INPP5A	-0.24481	4.8592	-3.22493	0.00953193	0.092319	-3.45162
ENSG00000068394	GPKOW	-0.0930935	3.90697	-1.10294	0.296829	0.600947	-6.53324
ENSG00000068400	GRIPAP1	-0.0588084	5.86265	-0.807574	0.438812	0.723291	-7.06882
ENSG00000068438	FTSJ1	0.0622781	4.98255	0.686887	0.508343	0.770287	-7.08338
ENSG00000068489	PRR11	-0.292002	6.32231	-4.09003	0.00235313	0.0407681	-2.11902
ENSG00000068615	REEP1	0.471626	-0.601328	1.52739	0.158789	0.440522	-5.04876
ENSG00000068650	ATP11A	-0.0748317	7.06147	-1.2961	0.225116	0.526034	-6.61989
ENSG00000068654	POLR1A	0.100677	6.92663	1.35045	0.207724	0.504235	-6.54816
ENSG00000068697	LAPTM4A	0.0413742	5.27312	0.574964	0.578489	0.813622	-7.18969
ENSG00000068724	TTC7A	-0.331688	6.41756	-4.19854	0.00198736	0.037104	-1.94646
ENSG00000068745	IP6K2	0.0278532	5.26133	0.430235	0.676485	0.866397	-7.26642
ENSG00000068781	STON1-GTF2A1L	0.434991	2.57898	2.21969	0.0516877	0.244312	-4.70326
ENSG00000068784	SRBD1	-0.0264659	4.83391	-0.261381	0.799299	0.924355	-7.28046
ENSG00000068796	KIF2A	0.0585296	6.23224	0.955398	0.362724	0.660066	-6.95715
ENSG00000068831	RASGRP2	-0.332383	6.20227	-4.88111	0.000713252	0.0199934	-0.858693
ENSG00000068878	PSME4	0.138327	6.95739	2.03806	0.0699236	0.289916	-5.56907
ENSG00000068885	IFT80	0.0291031	5.13503	0.318338	0.757019	0.905337	-7.29851
ENSG00000068903	SIRT2	0.00746001	3.78067	0.0931638	0.927681	0.976368	-7.13154
ENSG00000068912	ERLEC1	0.217202	5.67835	2.5694	0.0286899	0.176535	-4.64082
ENSG00000068971	PPP2R5B	-0.0701723	1.23576	-0.426425	0.679165	0.867959	-6.47212
ENSG00000068976	PYGM	-0.467448	-0.762843	-1.70189	0.120749	0.385695	-4.78409
ENSG00000069011	PITX1	0.745635	-2.25566	1.74192	0.113274	0.373034	-4.44086
ENSG00000069020	MAST4	0.0626289	-0.515516	0.207421	0.839998	0.942345	-6.14578
ENSG00000069188	SDK2	-0.796396	-2.28153	-1.65029	0.131042	0.400603	-4.55074
ENSG00000069248	NUP133	0.000851072	6.78163	0.0119796	0.990686	0.996755	-7.46116
ENSG00000069275	NUCKS1	-0.30163	8.50447	-4.90565	0.000688311	0.0197789	-0.890033
ENSG00000069329	VPS35	0.032629	7.5979	0.469641	0.649056	0.851834	-7.36861
ENSG00000069345	DNAJA2	0.0261381	6.58297	0.403889	0.695109	0.876324	-7.36412
ENSG00000069399	BCL3	-0.781937	1.89879	-4.92568	0.000668643	0.0194629	-0.212274
ENSG00000069424	KCNAB2	-0.309915	8.25679	-5.36299	0.000360204	0.0139129	-0.19922
ENSG00000069431	ABCC9	0.0961441	2.93575	0.685904	0.508935	0.770665	-6.70346
ENSG00000069482	GAL	-0.968295	3.9611	-7.88991	1.6552e-05	0.00296679	3.32975
ENSG00000069493	CLEC2D	-0.322066	5.00444	-3.57413	0.00536434	0.0659958	-2.87828
ENSG00000069509	FUNDC1	-0.169957	3.31306	-1.69308	0.122452	0.388328	-5.66469
ENSG00000069535	MAOB	0.345758	-2.50918	0.872307	0.404248	0.695408	-5.31555
ENSG00000069667	RORA	0.0531099	1.45839	0.324797	0.752274	0.903798	-6.5627
ENSG00000069696	DRD4	0.356775	-3.2471	0.758145	0.466497	0.743583	-5.25487
ENSG00000069702	TGFBR3	-0.146683	-1.89508	-0.368235	0.720656	0.888223	-5.75115
ENSG00000069712	KIAA1107	0.392301	0.543542	1.3009	0.223531	0.523514	-5.57536
ENSG00000069764	PLA2G10	-0.0224385	-3.00287	-0.0481752	0.96256	0.987488	-5.56311
ENSG00000069812	HES2	0.056195	-1.37532	0.201804	0.844266	0.944248	-5.93139
ENSG00000069849	ATP1B3	0.221158	6.40283	2.23253	0.0505896	0.241768	-5.23699
ENSG00000069869	NEDD4	0.0323102	5.23018	0.402398	0.696171	0.877023	-7.27578
ENSG00000069943	PIGB	-0.0559856	5.318	-0.594633	0.565785	0.805875	-7.18181
ENSG00000069956	MAPK6	-0.0126328	7.17599	-0.187039	0.855508	0.948319	-7.45625
ENSG00000069966	GNB5	-0.0633444	3.90426	-0.639104	0.537647	0.788686	-6.94162
ENSG00000069974	RAB27A	0.0260096	7.07988	0.232058	0.821346	0.933265	-7.44266
ENSG00000069998	HDHD5	-0.182187	5.62758	-2.5895	0.0277321	0.173227	-4.60365
ENSG00000070010	UFD1L	0.272973	5.63358	3.17865	0.010295	0.0960599	-3.6057
ENSG00000070018	LRP6	0.866809	-1.77149	2.4275	0.036454	0.202365	-3.56476
ENSG00000070019	GUCY2C	0.994026	-3.93371	1.15654	0.275323	0.581114	-4.83652
ENSG00000070061	IKBKAP	-0.0724107	6.34738	-0.980721	0.350705	0.647824	-6.93824
ENSG00000070081	NUCB2	0.139695	9.29387	1.44478	0.180234	0.468851	-6.48275
ENSG00000070087	PFN2	0.072806	-1.20867	0.226554	0.825503	0.935486	-5.96892
ENSG00000070159	PTPN3	-0.473554	6.07644	-2.79531	0.0195897	0.140729	-4.28432
ENSG00000070182	SPTB	0.287579	0.136085	1.17771	0.267173	0.572279	-5.62827
ENSG00000070190	DAPP1	0.537109	5.00573	3.19871	0.0099568	0.094742	-3.51063
ENSG00000070214	SLC44A1	0.271768	9.3876	4.3123	0.0016677	0.0333772	-1.83564
ENSG00000070269	TMEM260	-0.0560395	5.26637	-0.724797	0.4858	0.756819	-7.08652
ENSG00000070366	SMG6	-0.412697	4.69921	-5.93509	0.000167027	0.0089499	0.796746
ENSG00000070367	EXOC5	0.00395259	6.91506	0.0625917	0.951371	0.984207	-7.46417
ENSG00000070371	CLTCL1	0.150792	6.01923	1.922	0.0846287	0.32117	-5.70641
ENSG00000070388	FGF22	0.278556	-3.48201	0.540536	0.601094	0.828175	-5.33579
ENSG00000070404	FSTL3	-0.0990876	1.12923	-0.539407	0.601843	0.82839	-6.39067
ENSG00000070413	DGCR2	0.153892	5.02901	1.68974	0.123103	0.389414	-5.96807
ENSG00000070423	RNF126	-0.140698	5.02692	-1.15944	0.274194	0.579791	-6.65008
ENSG00000070444	MNT	-0.130333	4.75131	-1.63821	0.133562	0.404388	-6.00615
ENSG00000070476	ZXDC	0.151181	5.04155	1.91068	0.0862086	0.324543	-5.64298
ENSG00000070495	JMJD6	0.025899	4.77806	0.324988	0.752134	0.903798	-7.25239
ENSG00000070501	POLB	0.0200186	4.77271	0.271686	0.791594	0.920981	-7.26896
ENSG00000070540	WIPI1	0.678087	2.2233	3.8087	0.00367301	0.0533418	-2.00102
ENSG00000070601	FRMPD1	-0.133626	-2.02249	-0.258575	0.801401	0.925051	-5.75422
ENSG00000070610	GBA2	0.247919	4.79585	3.37521	0.007432	0.0805236	-3.18899
ENSG00000070614	NDST1	0.0892035	5.90904	1.16084	0.273651	0.579706	-6.72519
ENSG00000070669	ASNS	-0.220134	5.24541	-1.45964	0.1762	0.463828	-6.30733
ENSG00000070718	AP3M2	0.110328	5.14216	1.1528	0.27678	0.582825	-6.67044
ENSG00000070729	CNGB1	0.531749	-0.597861	1.69388	0.122297	0.387958	-4.82839
ENSG00000070731	ST6GALNAC2	1.51061	-2.6363	3.4068	0.00705505	0.0780927	-2.18356
ENSG00000070748	CHAT	-0.132792	-3.39876	-0.255738	0.803528	0.925461	-5.45352
ENSG00000070756	PABPC1	0.0719208	12.5235	1.16013	0.273925	0.579791	-6.8532
ENSG00000070759	TESK2	-0.203992	2.728	-1.33133	0.21371	0.511452	-6.01887
ENSG00000070761	CFAP20	-0.139536	4.61395	-2.00448	0.0739089	0.29813	-5.44293
ENSG00000070770	CSNK2A2	-0.145097	6.62321	-2.25965	0.0483426	0.236859	-5.20276
ENSG00000070778	PTPN21	0.351647	-3.06413	0.723975	0.486282	0.757037	-5.31105
ENSG00000070785	EIF2B3	-0.127744	4.6818	-1.19743	0.259759	0.564466	-6.56214
ENSG00000070808	CAMK2A	-0.499531	-1.22234	-1.62293	0.136813	0.408767	-4.79109
ENSG00000070814	TCOF1	-0.0493824	6.5676	-0.493253	0.632878	0.843767	-7.32027
ENSG00000070831	CDC42	0.126407	8.38881	1.96648	0.0786776	0.308495	-5.71978
ENSG00000070882	OSBPL3	0.224795	4.92497	2.8219	0.0187303	0.136796	-4.14395
ENSG00000070915	SLC12A3	1.12855	-2.37105	1.7275	0.115916	0.377743	-4.4355
ENSG00000070950	RAD18	-0.120554	5.4729	-1.61288	0.13899	0.412248	-6.12117
ENSG00000070961	ATP2B1	0.344856	5.58653	4.95941	0.000636865	0.0191085	-0.703177
ENSG00000071051	NCK2	-0.316853	5.49114	-4.15614	0.00212257	0.0383868	-1.96137
ENSG00000071054	MAP4K4	0.171261	6.97039	2.6439	0.025297	0.163842	-4.57967
ENSG00000071073	MGAT4A	0.979665	3.63431	3.46062	0.00645797	0.0734562	-2.84098
ENSG00000071082	RPL31	-0.0778922	9.56059	-1.1031	0.296764	0.600874	-6.89488
ENSG00000071127	WDR1	0.0764332	7.95149	1.25066	0.240567	0.542328	-6.70077
ENSG00000071189	SNX13	0.00550376	5.54282	0.0671119	0.947864	0.983149	-7.39025
ENSG00000071205	ARHGAP10	-0.0104871	2.89606	-0.0765843	0.940521	0.980662	-6.94265
ENSG00000071242	RPS6KA2	-0.805229	-0.0873587	-3.32786	0.00803642	0.0840723	-2.40441
ENSG00000071243	ING3	-0.00145712	4.87626	-0.0179835	0.986019	0.995731	-7.32325
ENSG00000071246	VASH1	-0.1283	4.89703	-1.12045	0.289664	0.595304	-6.67747
ENSG00000071282	LMCD1	0.131581	-2.31241	0.318775	0.756697	0.905272	-5.66811
ENSG00000071462	WBSCR22	0.205967	5.16549	2.1917	0.0541639	0.251122	-5.21638
ENSG00000071537	SEL1L	0.274682	7.29004	3.10779	0.0115874	0.103483	-3.80323
ENSG00000071539	TRIP13	-0.0814769	5.41353	-0.943945	0.368258	0.665222	-6.91311
ENSG00000071553	ATP6AP1	0.110122	6.01808	1.41289	0.189157	0.481618	-6.42769
ENSG00000071564	TCF3	-0.254518	6.21076	-3.07394	0.0122623	0.106864	-3.81866
ENSG00000071575	TRIB2	1.06988	-2.51477	2.64427	0.0252811	0.163792	-3.19808
ENSG00000071626	DAZAP1	-0.0987111	7.8057	-1.40991	0.190011	0.482887	-6.50029
ENSG00000071655	MBD3	-0.17755	5.78187	-2.07937	0.0653008	0.279065	-5.44761
ENSG00000071794	HLTF	-0.141335	6.40154	-2.25507	0.0487152	0.237475	-5.20055
ENSG00000071859	FAM50A	0.142388	4.38763	1.88395	0.0900516	0.332869	-5.59217
ENSG00000071889	FAM3A	-0.0663508	3.23039	-0.712279	0.493173	0.760905	-6.74939
ENSG00000071894	CPSF1	-0.0644478	7.22108	-1.02805	0.329037	0.627376	-6.92535
ENSG00000071909	MYO3B	-0.188314	-0.900615	-0.658758	0.525475	0.780837	-5.85199
ENSG00000071967	CYBRD1	0.559068	3.57315	3.50457	0.00600927	0.0706327	-2.76444
ENSG00000071994	PDCD2	0.0510531	7.21774	0.642695	0.535411	0.787637	-7.25437
ENSG00000072042	RDH11	-0.153556	5.5707	-1.90119	0.0875559	0.32754	-5.70825
ENSG00000072062	PRKACA	0.289916	5.32854	3.68574	0.00447611	0.0596844	-2.72409
ENSG00000072071	ADGRL1	-0.0159467	4.45152	-0.122659	0.904897	0.968364	-7.25306
ENSG00000072080	SPP2	-0.330994	-0.0904086	-0.824535	0.429569	0.716161	-5.91729
ENSG00000072110	ACTN1	-0.110521	7.87482	-1.64765	0.131589	0.401388	-6.18071
ENSG00000072121	ZFYVE26	0.00704011	4.96103	0.0877752	0.931852	0.978345	-7.3297
ENSG00000072133	RPS6KA6	-0.141301	5.42964	-0.232068	0.821338	0.933265	-7.35329
ENSG00000072134	EPN2	-0.388247	3.48796	-3.54991	0.00558034	0.0677455	-2.67444
ENSG00000072135	PTPN18	0.241161	5.70295	3.31475	0.00821252	0.0853332	-3.37966
ENSG00000072182	ASIC4	0.236385	-2.47029	0.608465	0.556946	0.799976	-5.50346
ENSG00000072195	SPEG	-0.857698	-1.45634	-2.16673	0.0564695	0.257678	-3.9883
ENSG00000072201	LNX1	0.253118	1.68322	1.46627	0.174426	0.46118	-5.61688
ENSG00000072210	ALDH3A2	0.352837	5.49491	4.34269	0.00159185	0.0323465	-1.66017
ENSG00000072274	TFRC	0.240591	8.72042	2.11969	0.061071	0.269382	-5.48567
ENSG00000072310	SREBF1	-0.0697895	5.56192	-0.655622	0.527406	0.782356	-7.16305
ENSG00000072315	TRPC5	-1.3609	-4.36895	-1.51644	0.161498	0.444546	-4.46042
ENSG00000072364	AFF4	-0.186196	6.18391	-2.24729	0.0493544	0.239376	-5.20254
ENSG00000072401	UBE2D1	0.387083	4.93901	4.07665	0.00240291	0.0412415	-2.03671
ENSG00000072415	MPP5	-0.218233	4.64894	-2.7778	0.0201771	0.143356	-4.18217
ENSG00000072422	RHOBTB1	-0.186687	1.21601	-1.16076	0.273682	0.579706	-5.88326
ENSG00000072501	SMC1A	0.138304	8.21229	2.0924	0.0639044	0.27591	-5.51941
ENSG00000072506	HSD17B10	0.18706	5.19053	1.96082	0.0794121	0.310035	-5.5823
ENSG00000072518	MARK2	0.0132524	5.43274	0.205851	0.84119	0.942687	-7.36016
ENSG00000072571	HMMR	0.0902921	6.96676	0.960933	0.360072	0.657253	-6.98317
ENSG00000072609	CHFR	0.299727	4.20706	3.52673	0.0057955	0.0693162	-2.8451
ENSG00000072657	TRHDE	1.06967	3.25184	7.53862	2.42742e-05	0.00343195	3.01754
ENSG00000072682	P4HA2	-0.273137	0.803168	-1.3481	0.208453	0.505466	-5.57574
ENSG00000072694	FCGR2B	0.271807	2.5268	0.79657	0.444879	0.728223	-6.52535
ENSG00000072736	NFATC3	-0.180089	6.86248	-2.95774	0.0149011	0.119246	-4.04429
ENSG00000072756	TRNT1	0.111858	5.21104	1.61236	0.139104	0.412248	-6.09735
ENSG00000072778	ACADVL	0.0617652	7.25838	0.995858	0.343663	0.642853	-6.95895
ENSG00000072786	STK10	-0.00861064	6.55198	-0.139029	0.892289	0.963371	-7.44114
ENSG00000072803	FBXW11	0.00841463	5.55371	0.108717	0.915657	0.971746	-7.3871
ENSG00000072818	ACAP1	-0.359517	5.76613	-4.24397	0.00185254	0.0355733	-1.83844
ENSG00000072840	EVC	-0.60048	-3.55942	-1.19523	0.260578	0.565284	-4.85494
ENSG00000072849	DERL2	0.206797	4.9835	2.5565	0.029322	0.178803	-4.59759
ENSG00000072858	SIDT1	-0.0348745	0.417152	-0.180254	0.860686	0.950406	-6.36705
ENSG00000072864	NDE1	-0.0977129	4.21645	-1.06131	0.314417	0.615966	-6.63564
ENSG00000072952	MRVI1	0.561144	0.484898	1.75344	0.111203	0.369476	-4.96888
ENSG00000072954	TMEM38A	0.455571	2.92265	4.1566	0.00212106	0.0383868	-1.57156
ENSG00000072958	AP1M1	0.156613	6.61939	2.43815	0.0358054	0.200585	-4.90988
ENSG00000073008	PVR	-0.101972	4.94435	-1.44281	0.180773	0.469755	-6.29645
ENSG00000073050	XRCC1	-0.159847	4.93218	-2.00247	0.0741544	0.298513	-5.48915
ENSG00000073060	SCARB1	0.0051951	5.87781	0.0699665	0.945651	0.982405	-7.41409
ENSG00000073067	CYP2W1	-0.415691	-3.51243	-0.648605	0.531742	0.785374	-5.27358
ENSG00000073111	MCM2	-0.19669	7.52331	-2.98651	0.0141981	0.116073	-4.01676
ENSG00000073150	PANX2	0.105018	-2.18248	0.217432	0.832406	0.938465	-5.72543
ENSG00000073169	SELENOO	-0.108609	3.06767	-0.944874	0.367807	0.66479	-6.51707
ENSG00000073282	TP63	0.0709035	-3.63817	0.101017	0.921607	0.974422	-5.43265
ENSG00000073331	ALPK1	-0.235403	5.23511	-2.14822	0.0582389	0.262491	-5.29289
ENSG00000073350	LLGL2	-0.02104	2.73427	-0.166543	0.871171	0.955248	-6.89409
ENSG00000073417	PDE8A	-0.0505592	3.02622	-0.448971	0.663378	0.86019	-6.86591
ENSG00000073464	CLCN4	0.0699911	-0.775797	0.195746	0.848874	0.945561	-6.08547
ENSG00000073536	NLE1	-0.23672	4.82986	-2.69946	0.0230304	0.154308	-4.3387
ENSG00000073578	SDHA	-0.195769	6.92487	-3.12105	0.0113336	0.10221	-3.76861
ENSG00000073584	SMARCE1	-0.111116	7.30929	-1.54422	0.154706	0.434129	-6.30802
ENSG00000073598	FNDC8	0.0556644	-2.00453	0.13548	0.89502	0.964592	-5.78299
ENSG00000073605	GSDMB	-0.479193	1.53477	-2.15719	0.0573747	0.259992	-4.58172
ENSG00000073614	KDM5A	-0.196292	7.19808	-3.23279	0.0094081	0.0914156	-3.58765
ENSG00000073670	ADAM11	-0.00158386	-1.87217	-0.0039104	0.99696	0.99875	-5.82504
ENSG00000073711	PPP2R3A	-0.235202	0.0350623	-0.769737	0.459905	0.739789	-5.98985
ENSG00000073712	FERMT2	0.0446728	-1.14436	0.162978	0.873902	0.956633	-5.99842
ENSG00000073734	ABCB11	-0.907445	-2.72171	-2.033	0.0705109	0.29087	-4.00586
ENSG00000073737	DHRS9	-0.633561	5.65859	-7.46235	2.64243e-05	0.00360286	2.66885
ENSG00000073756	PTGS2	0.503771	1.19141	3.30135	0.00839678	0.086147	-2.65012
ENSG00000073792	IGF2BP2	-0.179478	7.15089	-2.09611	0.063512	0.275386	-5.48439
ENSG00000073803	MAP3K13	-0.213205	5.00987	-2.80779	0.0191816	0.138834	-4.17791
ENSG00000073849	ST6GAL1	-0.274505	4.89288	-3.20245	0.00989502	0.0947343	-3.49374
ENSG00000073905	VDAC1P1	0.579654	-4.32735	0.649082	0.531446	0.785179	-5.13943
ENSG00000073910	FRY	0.162156	8.04145	1.78148	0.106307	0.360924	-5.9915
ENSG00000073921	PICALM	0.078712	7.08445	0.971448	0.355072	0.652598	-6.97713
ENSG00000073969	NSF	0.123946	6.03575	1.91012	0.0862878	0.32466	-5.72547
ENSG00000074047	GLI2	2.45632	-4.22586	3.61971	0.00498121	0.0637273	-2.27686
ENSG00000074054	CLASP1	-0.165931	6.27529	-2.53362	0.0304772	0.182205	-4.73571
ENSG00000074071	MRPS34	-0.164253	5.44638	-1.88833	0.0894107	0.33141	-5.71732
ENSG00000074181	NOTCH3	0.0598281	-1.35846	0.181077	0.860058	0.950128	-5.93981
ENSG00000074201	CLNS1A	-0.108351	7.85109	-1.67856	0.125308	0.393249	-6.13617
ENSG00000074211	PPP2R2C	0.215628	-4.20506	0.228654	0.823916	0.93458	-5.31252
ENSG00000074219	TEAD2	0.184937	-2.81886	0.453138	0.660479	0.858525	-5.50612
ENSG00000074266	EED	0.258459	5.11811	3.78305	0.00382711	0.0547566	-2.54158
ENSG00000074276	CDHR2	-0.411971	-2.52544	-0.860312	0.410506	0.699187	-5.32098
ENSG00000074319	TSG101	0.0399005	5.5224	0.569272	0.582194	0.815823	-7.21578
ENSG00000074356	NCBP3	0.0992589	7.23962	1.41698	0.187991	0.480344	-6.47449
ENSG00000074370	ATP2A3	-0.0090909	6.83002	-0.126799	0.901706	0.966845	-7.4543
ENSG00000074410	CA12	-0.983247	-2.1488	-2.26534	0.0478833	0.235694	-3.75075
ENSG00000074416	MGLL	0.558039	4.07097	5.54439	0.000280919	0.011897	0.337497
ENSG00000074582	BCS1L	-0.00931299	4.69062	-0.100898	0.921699	0.974422	-7.29217
ENSG00000074590	NUAK1	0.838205	-2.85149	1.59644	0.142617	0.41755	-4.53016
ENSG00000074603	DPP8	0.0270977	6.52501	0.358794	0.727484	0.891579	-7.38025
ENSG00000074621	SLC24A1	-0.0915282	4.08412	-1.03745	0.324852	0.624092	-6.63594
ENSG00000074657	ZNF532	0.0454177	3.15563	0.316479	0.758387	0.905625	-6.94915
ENSG00000074660	SCARF1	0.577327	-1.68562	1.78406	0.105865	0.360249	-4.48523
ENSG00000074695	LMAN1	-0.132766	8.11602	-1.89567	0.0883481	0.329041	-5.82241
ENSG00000074696	HACD3	0.145241	6.30316	1.29523	0.225402	0.526338	-6.58978
ENSG00000074706	IPCEF1	0.567227	4.52423	5.50435	0.000296647	0.012407	0.214592
ENSG00000074755	ZZEF1	0.0612242	6.41952	0.923418	0.378327	0.674547	-6.99648
ENSG00000074800	ENO1	-0.377747	11.3084	-5.64145	0.000246396	0.0111602	0.172239
ENSG00000074842	MYDGF	0.283134	6.97662	2.58349	0.0280149	0.174419	-4.6812
ENSG00000074855	ANO8	-0.041636	3.09241	-0.32459	0.752426	0.903798	-6.93244
ENSG00000074935	TUBE1	-0.248721	4.72898	-1.47497	0.172122	0.457725	-6.22522
ENSG00000074964	ARHGEF10L	1.17643	0.758124	5.20558	0.000448617	0.0156228	0.31524
ENSG00000074966	TXK	0.273064	0.950453	1.143	0.280635	0.586378	-5.84404
ENSG00000075073	TACR2	0.0574961	-1.52817	0.146221	0.88676	0.961382	-5.90172
ENSG00000075089	ACTR6	-0.14052	5.25812	-1.69998	0.121115	0.386149	-5.97794
ENSG00000075131	TIPIN	-0.0720775	4.64639	-1.01634	0.334299	0.63255	-6.75228
ENSG00000075142	SRI	-0.0534334	5.11951	-0.74896	0.471764	0.748222	-7.05259
ENSG00000075151	EIF4G3	-0.111523	7.18655	-1.6193	0.137596	0.41033	-6.2004
ENSG00000075188	NUP37	0.0262742	5.85192	0.359506	0.726968	0.891433	-7.34456
ENSG00000075213	SEMA3A	-0.642041	3.49513	-5.33534	0.000374267	0.0142383	0.130615
ENSG00000075218	GTSE1	0.0509282	5.35528	0.404988	0.694328	0.876085	-7.2868
ENSG00000075234	TTC38	-0.195582	3.85293	-2.33587	0.0425356	0.218809	-4.7823
ENSG00000075239	ACAT1	-0.0519097	6.90587	-0.766924	0.461499	0.740952	-7.15194
ENSG00000075240	GRAMD4	-0.23461	5.24412	-2.34654	0.0417793	0.216617	-4.97304
ENSG00000075275	CELSR1	0.685195	1.73421	3.11555	0.0114381	0.102851	-3.05282
ENSG00000075290	WNT8B	0.8974	-2.67145	2.04879	0.0686932	0.28665	-3.99029
ENSG00000075292	ZNF638	0.0547422	7.63008	0.614602	0.553049	0.798295	-7.28568
ENSG00000075303	SLC25A40	0.127665	6.50165	1.5938	0.143208	0.417893	-6.20985
ENSG00000075336	TIMM21	0.08315	5.35056	0.983843	0.349245	0.646485	-6.86873
ENSG00000075340	ADD2	0.291257	1.24885	1.16832	0.270764	0.576061	-5.88145
ENSG00000075391	RASAL2	0.0503532	4.67214	0.629072	0.543922	0.79254	-7.08203
ENSG00000075399	VPS9D1	0.0433961	1.87818	0.306659	0.765625	0.908675	-6.66314
ENSG00000075407	ZNF37A	0.106393	6.41426	1.58314	0.145614	0.421124	-6.22069
ENSG00000075413	MARK3	0.0806321	6.15252	1.24436	0.242777	0.545291	-6.64302
ENSG00000075415	SLC25A3	-0.054995	8.78008	-0.86186	0.409695	0.698536	-7.12117
ENSG00000075420	FNDC3B	0.309345	7.30059	3.48639	0.00619082	0.071586	-3.16065
ENSG00000075426	FOSL2	-0.401581	6.84666	-5.02177	0.000582295	0.0180968	-0.670373
ENSG00000075539	FRYL	-0.0870374	6.98224	-1.06622	0.312303	0.613926	-6.87769
ENSG00000075568	TMEM131	0.125081	6.72362	1.47994	0.170818	0.456683	-6.37365
ENSG00000075618	FSCN1	-0.528186	5.87065	-5.96569	0.000160504	0.00878686	0.739315
ENSG00000075624	ACTB	-0.102053	12.0975	-1.83358	0.0977303	0.347579	-5.9583
ENSG00000075643	MOCOS	0.271291	0.110359	1.35714	0.205665	0.501779	-5.41577
ENSG00000075651	PLD1	0.224615	4.86753	1.57225	0.148109	0.42361	-6.11277
ENSG00000075702	WDR62	0.332715	4.60451	2.71369	0.0224833	0.152331	-4.28295
ENSG00000075711	DLG1	-0.0215467	5.99937	-0.252897	0.805659	0.926249	-7.38902
ENSG00000075785	RAB7A	0.00686638	7.51632	0.0939978	0.927036	0.976217	-7.48133
ENSG00000075790	BCAP29	0.242129	5.0649	3.29704	0.00845694	0.0864347	-3.35333
ENSG00000075826	SEC31B	0.318229	3.74352	2.23397	0.0504673	0.241471	-4.92519
ENSG00000075856	SART3	-0.0231092	6.27879	-0.379543	0.712512	0.884386	-7.36045
ENSG00000075884	ARHGAP15	-0.10772	6.55761	-0.869882	0.405507	0.695928	-7.05135
ENSG00000075886	TUBA3D	0.14105	-0.459706	0.465594	0.651849	0.852996	-6.06818
ENSG00000075914	EXOSC7	-0.17226	5.26678	-2.46457	0.0342449	0.19507	-4.78093
ENSG00000075945	KIFAP3	-0.00857142	2.97009	-0.0686979	0.946634	0.982911	-6.9599
ENSG00000075975	MKRN2	-0.114661	5.61676	-1.32625	0.215324	0.513882	-6.51044
ENSG00000076003	MCM6	0.0025435	7.99919	0.0309065	0.975975	0.992083	-7.49877
ENSG00000076043	REXO2	0.0428335	4.92339	0.528951	0.608804	0.83167	-7.17774
ENSG00000076053	RBM7	-0.106782	5.55586	-1.66918	0.127184	0.396121	-6.04876
ENSG00000076067	RBMS2	-0.0831295	4.07695	-0.830175	0.426524	0.713099	-6.82915
ENSG00000076108	BAZ2A	-0.157736	6.88812	-1.77174	0.107984	0.363443	-5.97119
ENSG00000076201	PTPN23	0.110624	4.43627	1.43859	0.181936	0.471613	-6.22932
ENSG00000076242	MLH1	0.0191144	6.43603	0.262575	0.798405	0.923807	-7.40883
ENSG00000076248	UNG	-0.0618913	5.69061	-0.686545	0.508549	0.770389	-7.15117
ENSG00000076258	FMO4	0.0616664	1.43589	0.426617	0.67903	0.867959	-6.51678
ENSG00000076321	KLHL20	-0.147925	4.00277	-1.67186	0.126646	0.395299	-5.83428
ENSG00000076351	SLC46A1	0.446054	1.69337	2.92659	0.0157023	0.122803	-3.36172
ENSG00000076356	PLXNA2	2.28897	0.0831533	10.2896	1.64511e-06	0.000977439	5.11971
ENSG00000076382	SPAG5	-0.198269	6.64849	-1.95117	0.0806797	0.312584	-5.69194
ENSG00000076513	ANKRD13A	-0.0313277	6.71348	-0.510755	0.621016	0.838243	-7.31696
ENSG00000076554	TPD52	-0.0717199	7.74861	-1.21313	0.253975	0.55895	-6.73946
ENSG00000076555	ACACB	0.0857624	2.08262	0.666465	0.520747	0.778423	-6.52382
ENSG00000076604	TRAF4	0.0052591	3.36729	0.042179	0.967217	0.988753	-7.04878
ENSG00000076641	PAG1	-0.319308	6.78506	-4.47676	0.00129838	0.0288225	-1.51431
ENSG00000076650	GPATCH1	-0.00258878	4.853	-0.0355601	0.972359	0.99032	-7.31978
ENSG00000076662	ICAM3	0.491894	6.39966	4.19189	0.00200797	0.0372137	-1.95602
ENSG00000076685	NT5C2	-0.0494209	7.20564	-0.587271	0.570522	0.808852	-7.29005
ENSG00000076706	MCAM	0.392557	0.590351	1.64116	0.132943	0.4033	-5.14916
ENSG00000076770	MBNL3	0.281057	4.88311	2.16579	0.0565579	0.25779	-5.22477
ENSG00000076826	CAMSAP3	0.685119	-1.62304	1.86914	0.0922492	0.33711	-4.38065
ENSG00000076864	RAP1GAP	1.01983	0.0461375	4.01855	0.00263241	0.0434902	-1.34481
ENSG00000076924	XAB2	-0.11801	5.62763	-1.75154	0.111543	0.370218	-5.93562
ENSG00000076928	ARHGEF1	-0.0794377	6.79797	-1.34378	0.209797	0.506526	-6.55167
ENSG00000076944	STXBP2	0.0662692	6.66662	0.967369	0.357006	0.654127	-6.96543
ENSG00000076984	MAP2K7	-0.16109	5.37528	-2.50883	0.03178	0.187059	-4.71769
ENSG00000077044	DGKD	-0.19473	5.03111	-2.00072	0.0743685	0.29885	-5.50332
ENSG00000077092	RARB	0.116753	-0.510184	0.444706	0.666352	0.86153	-6.06621
ENSG00000077097	TOP2B	0.0482441	9.39492	0.712199	0.49322	0.760905	-7.25144
ENSG00000077147	TM9SF3	0.0745895	8.03915	1.026	0.329953	0.628004	-6.95064
ENSG00000077150	NFKB2	-0.514514	2.99818	-4.1511	0.00213929	0.0384555	-1.59381
ENSG00000077152	UBE2T	-0.0793133	5.14241	-1.0513	0.318766	0.61919	-6.77969
ENSG00000077157	PPP1R12B	-0.188495	5.13723	-1.90246	0.0873737	0.327222	-5.666
ENSG00000077232	DNAJC10	0.434012	6.94128	4.36586	0.00153649	0.0316397	-1.69662
ENSG00000077235	GTF3C1	-0.126507	6.1234	-2.00262	0.0741361	0.29851	-5.58803
ENSG00000077238	IL4R	0.219116	4.64975	2.2757	0.0470586	0.232838	-5.01665
ENSG00000077254	USP33	-0.0180207	6.69996	-0.24753	0.809691	0.92819	-7.4244
ENSG00000077264	PAK3	-0.106835	1.82523	-0.499447	0.628667	0.842547	-6.56809
ENSG00000077279	DCX	0.1835	-1.87268	0.489828	0.635212	0.844706	-5.70499
ENSG00000077312	SNRPA	-0.187134	6.43797	-2.74516	0.0213198	0.147936	-4.38774
ENSG00000077327	SPAG6	-0.212512	3.0532	-1.97091	0.0781068	0.307364	-5.1973
ENSG00000077348	EXOSC5	-0.241697	4.89965	-3.2563	0.00904789	0.0896014	-3.40342
ENSG00000077380	DYNC1I2	-0.0807065	6.65981	-1.15325	0.276604	0.582596	-6.77116
ENSG00000077420	APBB1IP	0.0538234	6.70464	0.727994	0.483927	0.756079	-7.17441
ENSG00000077454	LRCH4	0.0126932	5.24178	0.176796	0.863328	0.951752	-7.34812
ENSG00000077458	FAM76B	0.00491364	5.26886	0.060145	0.953269	0.985206	-7.36597
ENSG00000077463	SIRT6	0.00263496	3.88166	0.0322178	0.974956	0.991482	-7.15607
ENSG00000077514	POLD3	0.0267327	5.90849	0.362517	0.724789	0.890034	-7.34689
ENSG00000077522	ACTN2	-0.470259	-2.28252	-1.21073	0.254852	0.559942	-5.05367
ENSG00000077549	CAPZB	-0.0815173	7.43579	-1.09784	0.298942	0.602266	-6.85908
ENSG00000077585	GPR137B	0.0873278	2.56005	0.773172	0.457963	0.738229	-6.55266
ENSG00000077616	NAALAD2	0.485809	0.4124	1.30525	0.222107	0.521855	-5.54073
ENSG00000077684	JADE1	-0.0342904	6.22063	-0.560376	0.58801	0.819435	-7.2662
ENSG00000077713	SLC25A43	-0.162357	3.8021	-1.8303	0.0982496	0.348384	-5.56495
ENSG00000077721	UBE2A	0.0851707	5.84358	1.28266	0.2296	0.530862	-6.57948
ENSG00000077782	FGFR1	0.0622433	2.52394	0.46856	0.649801	0.852065	-6.74252
ENSG00000077800	FKBP6	-0.334477	-1.21663	-1.10577	0.295661	0.599923	-5.39733
ENSG00000077935	SMC1B	-1.18585	0.725846	-5.45298	0.000318226	0.0129953	0.652133
ENSG00000077942	FBLN1	0.218233	0.438917	0.823135	0.430326	0.716951	-6.03769
ENSG00000077943	ITGA8	0.207855	-2.15198	0.437925	0.671091	0.863544	-5.66144
ENSG00000077984	CST7	0.320329	7.0153	2.77201	0.020375	0.144116	-4.36486
ENSG00000078043	PIAS2	0.0702151	5.0863	0.951004	0.36484	0.661982	-6.87352
ENSG00000078053	AMPH	0.446812	-0.361737	1.65475	0.130122	0.399486	-4.93196
ENSG00000078061	ARAF	-0.0562518	5.23395	-0.765698	0.462195	0.741246	-7.05155
ENSG00000078070	MCCC1	-0.230103	5.8124	-3.01382	0.013562	0.11267	-3.89859
ENSG00000078081	LAMP3	-0.192898	-1.20159	-0.548215	0.596012	0.824832	-5.84338
ENSG00000078114	NEBL	-1.02547	-3.42493	-1.79393	0.104196	0.357681	-4.23692
ENSG00000078124	ACER3	0.469614	5.03256	6.9614	4.6898e-05	0.00476808	2.10643
ENSG00000078140	UBE2K	0.1911	7.25732	2.37289	0.0399672	0.21234	-5.0406
ENSG00000078142	PIK3C3	-0.0948463	6.00715	-1.25169	0.240207	0.542051	-6.62635
ENSG00000078177	N4BP2	-0.00848513	6.62424	-0.137184	0.893709	0.964077	-7.44453
ENSG00000078237	TIGAR	0.695776	3.5285	3.85651	0.00340285	0.050694	-2.16909
ENSG00000078246	TULP3	-0.444551	3.58739	-4.78858	0.000816341	0.0215932	-0.701798
ENSG00000078269	SYNJ2	0.459371	5.02038	4.45919	0.00133333	0.0292369	-1.42917
ENSG00000078295	ADCY2	0.00211913	-0.00765961	0.00728465	0.994336	0.998091	-6.28728
ENSG00000078304	PPP2R5C	-0.0691838	6.89597	-0.915033	0.382496	0.677909	-7.024
ENSG00000078319	PMS2P1	-0.110717	3.28691	-1.15978	0.274063	0.579791	-6.34306
ENSG00000078369	GNB1	0.0080976	8.14199	0.13275	0.897122	0.965671	-7.49295
ENSG00000078399	HOXA9	-0.395809	6.65471	-6.13632	0.000128825	0.0079584	0.937327
ENSG00000078403	MLLT10	-0.111965	6.26792	-1.26714	0.234865	0.535986	-6.62189
ENSG00000078487	ZCWPW1	0.257859	2.10518	1.9071	0.0867151	0.325843	-5.08773
ENSG00000078618	NRDC	-0.0496617	7.46285	-0.780857	0.453638	0.735469	-7.15935
ENSG00000078668	VDAC3	-0.13603	8.57567	-1.97154	0.078027	0.307337	-5.71547
ENSG00000078674	PCM1	-0.000796705	9.34029	-0.0126579	0.990159	0.996681	-7.52269
ENSG00000078687	TNRC6C	-0.130505	4.0883	-1.38598	0.196978	0.490224	-6.23551
ENSG00000078699	CBFA2T2	-0.022679	4.35113	-0.233397	0.820335	0.932928	-7.21442
ENSG00000078747	ITCH	0.109235	6.23723	1.59172	0.143676	0.418393	-6.2003
ENSG00000078795	PKD2L2	-0.410832	-0.0949135	-1.82144	0.099668	0.351484	-4.75572
ENSG00000078804	TP53INP2	0.669081	2.27875	3.63219	0.00488138	0.0629685	-2.30009
ENSG00000078808	SDF4	0.163504	6.43656	1.98146	0.0767645	0.30502	-5.63615
ENSG00000078814	MYH7B	-0.188127	0.419221	-0.929937	0.375108	0.671888	-5.94073
ENSG00000078900	TP73	0.00437255	-0.46741	0.0183518	0.985732	0.995573	-6.17981
ENSG00000078902	TOLLIP	0.159774	4.97976	1.94001	0.0821702	0.315634	-5.59107
ENSG00000078967	UBE2D4	0.334031	3.5199	2.8748	0.0171328	0.130161	-3.81851
ENSG00000079101	CLUL1	-0.386089	-1.01115	-1.51255	0.162469	0.445808	-4.97968
ENSG00000079102	RUNX1T1	0.313738	-3.65656	0.49221	0.633589	0.84388	-5.32571
ENSG00000079112	CDH17	-0.382991	-1.85384	-1.13266	0.284747	0.590019	-5.22261
ENSG00000079134	THOC1	-0.0278258	5.85818	-0.414798	0.687371	0.872764	-7.32178
ENSG00000079150	FKBP7	0.251674	3.20004	2.09597	0.0635265	0.275386	-5.03414
ENSG00000079156	OSBPL6	0.310985	-1.46068	0.792673	0.447041	0.729936	-5.61645
ENSG00000079215	SLC1A3	1.24625	1.07553	5.08757	0.000530094	0.0172161	0.125668
ENSG00000079246	XRCC5	-0.00441735	9.15278	-0.0634559	0.9507	0.984207	-7.51816
ENSG00000079257	LXN	0.520247	0.685848	1.72058	0.117205	0.380173	-5.05766
ENSG00000079263	SP140	1.12491	-1.28638	3.57346	0.00537026	0.0660252	-1.91208
ENSG00000079277	MKNK1	-0.0862276	6.24922	-1.18334	0.265041	0.569888	-6.71864
ENSG00000079308	TNS1	-0.596985	4.77019	-5.41539	0.000335084	0.0133776	0.0551167
ENSG00000079313	REXO1	-0.0702484	5.19851	-0.822339	0.430758	0.717343	-7.00147
ENSG00000079332	SAR1A	-0.024553	6.70974	-0.354926	0.730288	0.893012	-7.38955
ENSG00000079335	CDC14A	-0.175511	4.40244	-1.71961	0.117385	0.380358	-5.83719
ENSG00000079337	RAPGEF3	-0.121539	-0.0212428	-0.588777	0.569551	0.808028	-6.10259
ENSG00000079385	CEACAM1	-0.0532143	-0.802833	-0.19034	0.852992	0.947308	-6.07994
ENSG00000079387	SENP1	0.0445344	5.29586	0.668623	0.519427	0.777659	-7.13036
ENSG00000079432	CIC	-0.174671	5.6567	-2.43095	0.0362427	0.201914	-4.86978
ENSG00000079435	LIPE	-0.0824981	1.68161	-0.546153	0.597375	0.825471	-6.51014
ENSG00000079459	FDFT1	-0.53769	8.90014	-5.44192	0.000323088	0.0131058	-0.0941271
ENSG00000079462	PAFAH1B3	-0.080261	4.13186	-0.731795	0.481708	0.754478	-6.9187
ENSG00000079482	OPHN1	0.1598	4.17585	1.72982	0.115488	0.377014	-5.78326
ENSG00000079616	KIF22	-0.0688351	6.41832	-0.9456	0.367454	0.664543	-6.97551
ENSG00000079691	CARMIL1	1.71153	-1.22594	4.64621	0.00100724	0.0245444	-0.441796
ENSG00000079739	PGM1	-0.174628	5.63725	-1.59199	0.143615	0.418363	-6.16326
ENSG00000079785	DDX1	0.0292054	7.5976	0.345732	0.736971	0.896326	-7.42322
ENSG00000079805	DNM2	-0.0421411	7.42441	-0.71996	0.488641	0.758088	-7.20567
ENSG00000079819	EPB41L2	0.59373	3.23004	2.73806	0.0215768	0.148889	-3.98681
ENSG00000079841	RIMS1	0.585038	-3.01051	1.06481	0.312909	0.614592	-5.05762
ENSG00000079950	STX7	0.233288	5.94152	2.97492	0.0144773	0.117076	-3.97264
ENSG00000079974	RABL2B	0.0177122	3.9778	0.192254	0.851533	0.946905	-7.15518
ENSG00000079999	KEAP1	0.0379152	6.13805	0.486608	0.637411	0.845613	-7.30315
ENSG00000080007	DDX43	0.140391	-0.61231	0.594681	0.565754	0.805875	-5.96208
ENSG00000080031	PTPRH	-0.0623551	2.02839	-0.415376	0.686962	0.872577	-6.65489
ENSG00000080189	SLC35C2	0.0376689	5.09637	0.470233	0.648648	0.851834	-7.22955
ENSG00000080200	CRYBG3	0.238084	4.93904	2.20606	0.0528797	0.247944	-5.16759
ENSG00000080293	SCTR	0.157244	-3.09132	0.257386	0.802292	0.9253	-5.51454
ENSG00000080298	RFX3	0.087484	3.02987	0.615818	0.552279	0.7976	-6.7723
ENSG00000080345	RIF1	0.0914577	7.61899	1.49594	0.166675	0.45071	-6.38241
ENSG00000080371	RAB21	0.0105892	6.36415	0.170031	0.868502	0.953872	-7.42734
ENSG00000080503	SMARCA2	0.175055	7.56505	2.14613	0.058442	0.262747	-5.41773
ENSG00000080546	SESN1	0.481092	5.58324	6.01616	0.000150338	0.00855488	0.826513
ENSG00000080561	MID2	1.84309	-3.22439	3.43128	0.00677666	0.0759264	-2.23528
ENSG00000080572	PIH1D3	0.433871	-3.68077	0.70351	0.49838	0.764074	-5.21269
ENSG00000080603	SRCAP	0.0280461	6.86515	0.437213	0.67159	0.863852	-7.36035
ENSG00000080608	PUM3	0.0168283	6.29109	0.223716	0.827649	0.936566	-7.41224
ENSG00000080618	CPB2	0.0142168	-1.77746	0.0289823	0.97747	0.992364	-5.84844
ENSG00000080644	CHRNA3	-1.40442	-3.98052	-1.80453	0.10243	0.355103	-4.18699
ENSG00000080709	KCNN2	-0.217937	5.61209	-2.21988	0.0516717	0.244312	-5.21127
ENSG00000080802	CNOT4	-0.0840267	4.691	-1.16412	0.272381	0.577981	-6.60136
ENSG00000080815	PSEN1	0.14969	6.67066	2.53627	0.0303414	0.18204	-4.7488
ENSG00000080819	CPOX	-0.0926803	5.33991	-1.37963	0.198865	0.492642	-6.42016
ENSG00000080822	CLDND1	-0.259649	5.84085	-1.75767	0.110451	0.368007	-5.94113
ENSG00000080823	MOK	-0.0506386	1.53467	-0.31149	0.762061	0.907327	-6.58433
ENSG00000080824	HSP90AA1	0.214085	11.0815	1.97899	0.0770761	0.305417	-5.73123
ENSG00000080839	RBL1	0.0370412	6.56457	0.519518	0.615119	0.834839	-7.30589
ENSG00000080845	DLGAP4	-0.51058	4.69602	-5.60876	0.000257484	0.0114317	0.340942
ENSG00000080854	IGSF9B	-0.0706569	-0.636122	-0.294315	0.774758	0.912697	-6.09406
ENSG00000080947	CROCCP3	0.207708	0.611113	1.24559	0.242342	0.544555	-5.65585
ENSG00000080986	NDC80	0.0138318	6.06142	0.158009	0.877711	0.958417	-7.41394
ENSG00000081014	AP4E1	0.284794	5.63946	3.38058	0.00736641	0.0801772	-3.26334
ENSG00000081019	RSBN1	-0.0200651	5.43481	-0.283483	0.782802	0.916878	-7.33957
ENSG00000081026	MAGI3	0.154395	1.5469	0.98905	0.346818	0.645388	-6.13404
ENSG00000081041	CXCL2	0.435976	-1.74221	1.3232	0.2163	0.514783	-5.04427
ENSG00000081052	COL4A4	0.048409	-2.2443	0.121099	0.9061	0.968962	-5.72697
ENSG00000081059	TCF7	0.124343	-0.0493866	0.536393	0.603846	0.829251	-6.12651
ENSG00000081087	OSTM1	0.514213	5.7382	5.12534	0.00050241	0.016733	-0.461863
ENSG00000081138	CDH7	-0.0133672	-1.42824	-0.0434855	0.966202	0.988516	-5.9376
ENSG00000081148	IMPG2	-0.921922	-1.07788	-3.174	0.0103752	0.0965923	-2.52331
ENSG00000081154	PCNP	0.00338301	7.33615	0.0411651	0.968004	0.98898	-7.47975
ENSG00000081177	EXD2	-0.178033	3.3946	-1.74098	0.113446	0.373225	-5.61295
ENSG00000081181	ARG2	-0.26201	1.11177	-1.53474	0.156994	0.43757	-5.40438
ENSG00000081189	MEF2C	-0.320819	8.21481	-5.10611	0.000516306	0.0170145	-0.580217
ENSG00000081237	PTPRC	-0.189885	7.63081	-1.6373	0.133754	0.404787	-6.18868
ENSG00000081307	UBA5	-0.0348982	5.90844	-0.495643	0.631252	0.843356	-7.28527
ENSG00000081320	STK17B	-0.244617	7.08925	-1.42179	0.18663	0.478267	-6.46318
ENSG00000081377	CDC14B	-0.196971	0.762275	-0.967745	0.356827	0.654078	-5.98145
ENSG00000081386	ZNF510	-0.114166	4.39198	-1.24695	0.241864	0.544087	-6.45978
ENSG00000081479	LRP2	-0.284491	-1.34709	-0.915662	0.382183	0.677906	-5.5447
ENSG00000081665	ZNF506	-0.00143815	4.17053	-0.0134776	0.989522	0.996681	-7.21186
ENSG00000081692	JMJD4	-0.00186608	3.45594	-0.0177275	0.986218	0.995731	-7.06867
ENSG00000081721	DUSP12	-0.0894823	4.18641	-1.10741	0.294989	0.599439	-6.58137
ENSG00000081760	AACS	-0.421004	4.6718	-5.17868	0.000465932	0.0159103	-0.282858
ENSG00000081791	KIAA0141	-0.0388756	5.38569	-0.598553	0.563272	0.80407	-7.18566
ENSG00000081800	SLC13A1	0.421757	-3.22799	0.632217	0.541951	0.791666	-5.33453
ENSG00000081853	PCDHGA2	0.121329	-3.99515	0.193545	0.85055	0.946456	-5.35533
ENSG00000081870	HSPB11	0.239052	4.6898	3.03122	0.013172	0.110883	-3.7583
ENSG00000081913	PHLPP1	-0.261766	4.23489	-2.42274	0.036748	0.203215	-4.70971
ENSG00000081923	ATP8B1	0.364903	0.691955	1.65062	0.130973	0.400451	-5.15789
ENSG00000081985	IL12RB2	-0.310636	4.37012	-2.02639	0.0712851	0.292512	-5.36945
ENSG00000082014	SMARCD3	0.290039	1.50022	1.41623	0.188205	0.480559	-5.64132
ENSG00000082068	WDR70	-0.0714695	5.14956	-0.840399	0.421043	0.708454	-6.98088
ENSG00000082074	FYB	0.332322	5.64293	1.78901	0.105024	0.358924	-5.88089
ENSG00000082126	MPP4	0.000292086	-1.14443	0.000718403	0.999441	0.999773	-6.01224
ENSG00000082146	STRADB	-0.318976	3.88399	-3.39503	0.00719319	0.0791878	-3.00947
ENSG00000082153	BZW1	-0.0573213	8.54747	-0.844053	0.419096	0.707271	-7.13272
ENSG00000082196	C1QTNF3	-0.424687	1.61201	-2.69101	0.0233615	0.155854	-3.73605
ENSG00000082212	ME2	0.0814995	7.25005	1.28667	0.228254	0.529375	-6.63763
ENSG00000082213	C5orf22	0.219239	5.55973	2.81722	0.0188787	0.137254	-4.21453
ENSG00000082258	CCNT2	0.132032	5.91574	1.79846	0.103437	0.356741	-5.8861
ENSG00000082269	FAM135A	0.51481	4.71525	5.99853	0.000153808	0.00861779	0.883262
ENSG00000082293	COL19A1	0.24097	-0.468842	1.01121	0.336626	0.634997	-5.66605
ENSG00000082397	EPB41L3	0.613014	7.12665	8.65521	7.50353e-06	0.00189474	3.94877
ENSG00000082438	COBLL1	-0.242779	-2.71252	-0.538383	0.602523	0.828822	-5.48893
ENSG00000082458	DLG3	-0.588218	-3.41093	-1.15708	0.27511	0.580904	-4.91099
ENSG00000082512	TRAF5	0.315069	-0.860126	1.04036	0.323566	0.623062	-5.5469
ENSG00000082515	MRPL22	-0.0799745	5.23483	-1.11203	0.293091	0.598187	-6.72499
ENSG00000082516	GEMIN5	0.0158461	5.88026	0.192163	0.851603	0.946905	-7.39666
ENSG00000082556	OPRK1	-0.433698	-2.61232	-0.956498	0.362196	0.65964	-5.22593
ENSG00000082641	NFE2L1	0.00831334	6.472	0.130202	0.899084	0.966342	-7.43893
ENSG00000082701	GSK3B	-0.133839	6.26135	-2.17517	0.0556793	0.255338	-5.32265
ENSG00000082781	ITGB5	-0.579279	3.79441	-3.90125	0.00316897	0.0485708	-2.14662
ENSG00000082805	ERC1	0.00225908	4.38222	0.0293793	0.977161	0.992364	-7.24908
ENSG00000082898	XPO1	0.0134571	8.97254	0.207076	0.84026	0.942377	-7.49431
ENSG00000082996	RNF13	0.0522064	5.05817	0.601809	0.56119	0.803036	-7.15002
ENSG00000083067	TRPM3	0.276073	-1.55869	0.772604	0.458284	0.738319	-5.6079
ENSG00000083093	PALB2	0.0369311	5.09776	0.432287	0.675044	0.866034	-7.24814
ENSG00000083097	DOPEY1	0.46771	6.28187	6.68918	6.48465e-05	0.00550405	1.6823
ENSG00000083099	LYRM2	0.0751937	6.35492	1.10734	0.295016	0.599439	-6.80803
ENSG00000083123	BCKDHB	-0.239046	5.00473	-3.14855	0.0108249	0.0992172	-3.59879
ENSG00000083168	KAT6A	-0.0243909	7.43078	-0.407032	0.692877	0.875282	-7.39325
ENSG00000083223	ZCCHC6	-0.0116877	6.11302	-0.104414	0.918982	0.973331	-7.42448
ENSG00000083290	ULK2	0.150425	2.86157	1.19443	0.260876	0.565508	-6.21075
ENSG00000083307	GRHL2	-0.236335	-1.67044	-0.529746	0.608274	0.831533	-5.73444
ENSG00000083312	TNPO1	0.0990025	7.70953	1.23553	0.2459	0.549943	-6.71226
ENSG00000083444	PLOD1	-0.151928	6.16848	-2.37833	0.0396026	0.211699	-4.98784
ENSG00000083454	P2RX5	0.124083	2.67486	0.818613	0.432781	0.71861	-6.54159
ENSG00000083457	ITGAE	0.210607	3.9331	2.24402	0.049625	0.239695	-4.94654
ENSG00000083520	DIS3	-0.138056	7.67376	-2.19665	0.0537176	0.249938	-5.33987
ENSG00000083535	PIBF1	-0.197	5.47192	-1.96709	0.0785992	0.308454	-5.59908
ENSG00000083544	TDRD3	-0.0996898	4.96065	-1.18287	0.265219	0.570027	-6.61603
ENSG00000083635	NUFIP1	-0.0675575	4.86657	-0.892446	0.39389	0.68686	-6.90165
ENSG00000083642	PDS5B	0.0819845	7.39309	1.09256	0.301142	0.603959	-6.86344
ENSG00000083720	OXCT1	0.0166625	6.8462	0.213774	0.835177	0.940121	-7.43868
ENSG00000083750	RRAGB	-0.216075	3.88896	-2.38033	0.0394699	0.211382	-4.71637
ENSG00000083799	CYLD	-0.0718488	5.89443	-0.942098	0.369156	0.665891	-6.95097
ENSG00000083807	SLC27A5	-0.309525	2.35685	-2.41325	0.0373404	0.205367	-4.3448
ENSG00000083812	ZNF324	-0.301432	3.62085	-2.91928	0.0158966	0.123973	-3.76365
ENSG00000083814	ZNF671	0.165508	3.31811	1.34244	0.210215	0.507112	-6.13453
ENSG00000083817	ZNF416	-0.0827977	2.66049	-0.578654	0.576094	0.811949	-6.71252
ENSG00000083828	ZNF586	0.232359	2.61902	1.61836	0.137799	0.41045	-5.61837
ENSG00000083838	ZNF446	0.0757621	1.72174	0.474884	0.645446	0.849977	-6.55759
ENSG00000083844	ZNF264	-0.0349684	4.53164	-0.329094	0.749124	0.902597	-7.21479
ENSG00000083845	RPS5	-0.0977388	9.48477	-1.58505	0.14518	0.420325	-6.29633
ENSG00000083857	FAT1	0.184235	1.48016	0.820445	0.431785	0.717975	-6.27137
ENSG00000083896	YTHDC1	-0.16301	5.84848	-2.02232	0.0717649	0.293704	-5.54136
ENSG00000083937	CHMP2B	0.146739	5.1184	1.67804	0.125411	0.393278	-5.99482
ENSG00000084070	SMAP2	-0.14953	6.29491	-2.31704	0.0439036	0.22313	-5.09465
ENSG00000084072	PPIE	-0.166334	5.60681	-2.41009	0.0375396	0.205791	-4.90057
ENSG00000084073	ZMPSTE24	0.33638	5.89254	3.0309	0.0131791	0.110883	-3.87413
ENSG00000084090	STARD7	0.167941	8.09896	2.05699	0.0677671	0.284667	-5.57269
ENSG00000084092	NOA1	-0.201283	5.31049	-2.38888	0.0389055	0.209588	-4.9101
ENSG00000084093	REST	-0.200427	6.36554	-2.91104	0.0161187	0.125188	-4.10326
ENSG00000084110	HAL	-0.353995	5.79287	-2.43918	0.0357435	0.200473	-4.86492
ENSG00000084112	SSH1	0.0434865	5.42985	0.674076	0.516103	0.775114	-7.13903
ENSG00000084207	GSTP1	0.167176	6.72638	2.33533	0.0425746	0.218929	-5.08354
ENSG00000084234	APLP2	-0.125905	9.7381	-1.15764	0.274895	0.580631	-6.83694
ENSG00000084444	FAM234B	-0.138803	3.60528	-1.58289	0.145671	0.421168	-5.88006
ENSG00000084453	SLCO1A2	0.247538	-0.9933	0.89761	0.391264	0.684715	-5.64687
ENSG00000084463	WBP11	-0.0826693	7.08208	-1.28253	0.229643	0.530901	-6.63702
ENSG00000084623	EIF3I	-0.0302392	7.25493	-0.400885	0.697247	0.877216	-7.39041
ENSG00000084652	TXLNA	0.147145	6.37041	1.74719	0.112323	0.371607	-5.98557
ENSG00000084676	NCOA1	1.03882	1.45731	7.14239	3.79928e-05	0.00433611	2.69609
ENSG00000084693	AGBL5	-0.294864	4.24301	-3.49961	0.00605831	0.0709472	-2.89678
ENSG00000084710	EFR3B	-0.0535743	-0.630521	-0.200116	0.845549	0.944441	-6.1198
ENSG00000084731	KIF3C	-0.0487593	2.93841	-0.346898	0.736122	0.895862	-6.88994
ENSG00000084733	RAB10	0.177755	7.24173	2.63658	0.0256116	0.165098	-4.60106
ENSG00000084734	GCKR	-0.205078	-3.25998	-0.384536	0.708929	0.882655	-5.44285
ENSG00000084754	HADHA	-0.0204996	8.56326	-0.304422	0.767278	0.909451	-7.46042
ENSG00000084764	MAPRE3	0.179331	-1.02378	0.592173	0.567365	0.806739	-5.86335
ENSG00000084774	CAD	0.103669	6.43892	1.03179	0.327367	0.626116	-6.89136
ENSG00000085063	CD59	0.67492	3.05439	2.90282	0.0163431	0.126155	-3.6724
ENSG00000085117	CD82	-0.142396	5.81691	-1.31602	0.218605	0.517161	-6.53712
ENSG00000085185	BCORL1	0.0145917	4.10503	0.163158	0.873764	0.956536	-7.1852
ENSG00000085224	ATRX	0.0191474	6.93607	0.271098	0.792033	0.921226	-7.42681
ENSG00000085231	AK6	0.0774751	3.96292	0.848988	0.416476	0.705368	-6.79115
ENSG00000085265	FCN1	0.90576	0.235546	2.71764	0.0223339	0.151806	-3.43035
ENSG00000085274	MYNN	0.0140084	5.15307	0.196561	0.848254	0.945359	-7.33468
ENSG00000085276	MECOM	0.0401521	-2.1622	0.111406	0.91358	0.97135	-5.7477
ENSG00000085365	SCAMP1	-0.155356	6.31864	-1.90499	0.0870139	0.326372	-5.74795
ENSG00000085377	PREP	0.00608835	7.00618	0.0691533	0.946281	0.982617	-7.46698
ENSG00000085382	HACE1	-0.331846	5.30698	-2.3234	0.043437	0.221752	-5.01643
ENSG00000085415	SEH1L	0.015177	6.87288	0.194898	0.84952	0.945872	-7.4439
ENSG00000085433	WDR47	-0.223035	4.31184	-2.81762	0.018866	0.137239	-4.06278
ENSG00000085449	WDFY1	0.0163193	7.10877	0.195466	0.849087	0.945649	-7.45222
ENSG00000085465	OVGP1	1.20984	-2.63401	2.15854	0.0572453	0.259613	-3.84646
ENSG00000085491	SLC25A24	0.0759754	4.33982	0.5866	0.570954	0.808855	-7.05657
ENSG00000085511	MAP3K4	-0.138312	6.09825	-2.0603	0.0673974	0.283704	-5.49655
ENSG00000085514	PILRA	1.41972	2.40443	7.10112	3.98485e-05	0.00442547	2.60142
ENSG00000085552	IGSF9	0.107452	-0.70239	0.384198	0.709172	0.882705	-6.04624
ENSG00000085644	ZNF213	-0.0323904	2.87667	-0.31667	0.758246	0.905625	-6.88695
ENSG00000085662	AKR1B1	0.0531776	4.99392	0.609972	0.555987	0.799452	-7.13725
ENSG00000085719	CPNE3	-0.145914	7.0186	-1.97741	0.077277	0.305937	-5.66556
ENSG00000085721	RRN3	-0.0828926	5.38473	-1.23479	0.246164	0.549993	-6.60098
ENSG00000085733	CTTN	-0.621225	0.739443	-2.23934	0.0500156	0.240506	-4.29123
ENSG00000085741	WNT11	-0.82465	-2.77854	-1.92511	0.084199	0.32008	-4.13911
ENSG00000085760	MTIF2	0.0148575	6.41025	0.217669	0.832226	0.938377	-7.4194
ENSG00000085788	DDHD2	-0.197655	5.61023	-2.79893	0.0194704	0.140173	-4.24945
ENSG00000085831	TTC39A	0.284659	-1.16688	0.958289	0.361337	0.658751	-5.55078
ENSG00000085832	EPS15	-0.00758713	5.8745	-0.100983	0.921634	0.974422	-7.41097
ENSG00000085840	ORC1	-0.174917	6.09384	-1.97987	0.0769652	0.305292	-5.6216
ENSG00000085871	MGST2	0.110942	5.37187	1.5477	0.153874	0.433287	-6.20209
ENSG00000085872	CHERP	-0.00122875	6.30282	-0.0154569	0.987983	0.996368	-7.44014
ENSG00000085978	ATG16L1	-0.00596441	3.71228	-0.05729	0.955484	0.985839	-7.12058
ENSG00000085982	USP40	-0.0452081	5.18367	-0.505584	0.624509	0.840149	-7.22045
ENSG00000085998	POMGNT1	0.442554	4.06187	5.11226	0.000511822	0.0169088	-0.292787
ENSG00000085999	RAD54L	-0.103681	4.45385	-1.07707	0.307669	0.609172	-6.6599
ENSG00000086015	MAST2	0.338812	4.50543	4.20877	0.00195614	0.0368809	-1.76613
ENSG00000086061	DNAJA1	0.264541	8.12126	2.65363	0.0248844	0.162106	-4.59627
ENSG00000086062	B4GALT1	-0.159871	5.71296	-2.36413	0.040561	0.213935	-4.98402
ENSG00000086065	CHMP5	-0.055976	5.4134	-0.613246	0.553908	0.79868	-7.17877
ENSG00000086102	NFX1	0.0436212	6.52854	0.693923	0.504111	0.767122	-7.19229
ENSG00000086159	AQP6	0.176578	-3.63539	0.298603	0.771581	0.91161	-5.39772
ENSG00000086189	DIMT1	0.142963	5.8335	1.86374	0.0930615	0.338911	-5.78353
ENSG00000086200	IPO11	-0.0275663	6.00581	-0.308928	0.763951	0.908024	-7.37223
ENSG00000086205	FOLH1	0.311491	-1.57027	0.982866	0.349701	0.647034	-5.43116
ENSG00000086232	EIF2AK1	-0.0336013	7.496	-0.562836	0.586399	0.818455	-7.31411
ENSG00000086288	NME8	0.579034	-0.828455	1.42567	0.185536	0.476604	-5.12445
ENSG00000086289	EPDR1	-0.0572723	2.49705	-0.492641	0.633295	0.843767	-6.72407
ENSG00000086300	SNX10	0.3447	7.0815	3.82879	0.00355687	0.0520291	-2.57931
ENSG00000086475	SEPHS1	0.0454106	6.04777	0.548428	0.595872	0.824832	-7.26399
ENSG00000086504	MRPL28	-0.235051	5.20699	-3.58122	0.00530278	0.0656783	-2.8882
ENSG00000086506	HBQ1	-1.14869	-3.11936	-1.84771	0.0955163	0.343149	-4.19849
ENSG00000086544	ITPKC	0.0864995	2.52401	0.7304	0.482521	0.755385	-6.57759
ENSG00000086548	CEACAM6	0.561189	-0.858102	1.48552	0.169362	0.454655	-5.04406
ENSG00000086570	FAT2	0.557022	0.125913	2.30278	0.0449677	0.226701	-4.07501
ENSG00000086589	RBM22	-0.0781607	6.25112	-1.2778	0.231236	0.532232	-6.60831
ENSG00000086598	TMED2	0.159591	8.14363	1.81217	0.101173	0.353741	-5.94843
ENSG00000086619	ERO1B	-0.0382888	2.64655	-0.261827	0.798965	0.924181	-6.85189
ENSG00000086666	ZFAND6	0.0908949	5.71228	1.32026	0.21724	0.515898	-6.52491
ENSG00000086696	HSD17B2	0.0317512	1.06455	0.201265	0.844675	0.944441	-6.50938
ENSG00000086712	TXLNG	-0.0239676	5.64402	-0.316132	0.758642	0.905675	-7.34613
ENSG00000086717	PPEF1	0.365008	-4.10225	0.452042	0.661241	0.859128	-5.26476
ENSG00000086730	LAT2	-0.388514	7.96864	-6.03377	0.000146957	0.00840985	0.760026
ENSG00000086758	HUWE1	-0.0827572	8.88123	-1.31814	0.217922	0.516589	-6.63765
ENSG00000086827	ZW10	0.123417	5.45008	1.38581	0.197028	0.490288	-6.42221
ENSG00000086848	ALG9	-0.0551357	4.766	-0.695089	0.503412	0.766751	-7.04942
ENSG00000086991	NOX4	0.399651	-1.62332	1.12266	0.28877	0.594508	-5.28424
ENSG00000087008	ACOX3	-0.549923	4.16965	-6.78864	5.75464e-05	0.00523646	1.99089
ENSG00000087053	MTMR2	-0.152091	5.80733	-2.19262	0.0540808	0.251055	-5.26909
ENSG00000087074	PPP1R15A	-0.364121	5.01603	-2.14523	0.0585298	0.262747	-5.27312
ENSG00000087077	TRIP6	0.0232638	5.19993	0.314811	0.759615	0.906219	-7.30665
ENSG00000087086	FTL	0.215429	10.7218	3.1136	0.0114754	0.102983	-3.84878
ENSG00000087087	SRRT	0.239173	7.38909	3.1334	0.0111022	0.100663	-3.7627
ENSG00000087088	BAX	0.512223	5.96143	6.11086	0.000133089	0.00811589	0.933191
ENSG00000087095	NLK	0.335084	3.92205	3.83749	0.00350775	0.0515345	-2.27751
ENSG00000087111	PIGS	0.089844	5.79763	1.40573	0.191212	0.483985	-6.42344
ENSG00000087116	ADAMTS2	0.965121	-1.19503	2.30901	0.0444994	0.22507	-3.82007
ENSG00000087152	ATXN7L3	0.121152	5.89861	1.69629	0.121828	0.387129	-6.034
ENSG00000087157	PGS1	0.21211	4.5458	2.44951	0.0351259	0.198484	-4.71662
ENSG00000087191	PSMC5	0.206667	6.70667	2.6732	0.0240751	0.158676	-4.52046
ENSG00000087206	UIMC1	0.141209	5.13111	1.53171	0.157733	0.438228	-6.19967
ENSG00000087237	CETP	1.59052	-0.143432	4.21985	0.00192287	0.0364732	-1.02037
ENSG00000087245	MMP2	1.63819	1.11228	5.27277	0.000408318	0.0149158	0.386144
ENSG00000087253	LPCAT2	0.104749	6.68387	0.908633	0.3857	0.680413	-7.02163
ENSG00000087263	OGFOD1	-0.0120721	6.17985	-0.135034	0.895363	0.964694	-7.42399
ENSG00000087266	SH3BP2	-0.172993	5.67742	-2.5004	0.0322354	0.188458	-4.75607
ENSG00000087269	NOP14	0.0418408	7.00515	0.509915	0.621583	0.838672	-7.32843
ENSG00000087274	ADD1	-0.0496136	6.99999	-0.823805	0.429964	0.716701	-7.10864
ENSG00000087299	L2HGDH	-0.0340994	4.96103	-0.51387	0.618917	0.836972	-7.19077
ENSG00000087301	TXNDC16	-0.212927	3.61391	-2.24213	0.0497823	0.239726	-4.8871
ENSG00000087302	C14orf166	0.0738455	6.63855	0.90179	0.389147	0.683208	-7.02605
ENSG00000087303	NID2	-0.14341	-1.57754	-0.410542	0.690386	0.87397	-5.81429
ENSG00000087338	GMCL1	-0.157832	5.83413	-2.15612	0.0574776	0.260337	-5.32924
ENSG00000087365	SF3B2	0.0393122	7.84136	0.618128	0.550817	0.796781	-7.28917
ENSG00000087448	KLHL42	0.452983	4.50416	5.24674	0.00042345	0.0152208	-0.159286
ENSG00000087460	GNAS	0.0531699	8.3344	0.893212	0.393499	0.686627	-7.08504
ENSG00000087470	DNM1L	0.227457	7.00552	3.29179	0.00853072	0.0868156	-3.48095
ENSG00000087495	PHACTR3	0.0150516	6.34436	0.167889	0.870141	0.95474	-7.4268
ENSG00000087502	ERGIC2	0.0536689	6.24059	0.880868	0.399822	0.691802	-7.02677
ENSG00000087510	TFAP2C	1.12461	-2.49289	2.51099	0.0316647	0.186544	-3.38146
ENSG00000087586	AURKA	-0.127477	6.2545	-1.28178	0.229893	0.531156	-6.60364
ENSG00000087589	CASS4	0.153241	0.64524	0.758196	0.466468	0.743583	-6.13578
ENSG00000087842	PIR	0.912847	1.06089	2.91912	0.0159008	0.123973	-3.24861
ENSG00000087884	AAMDC	-0.317268	2.58046	-2.55362	0.029465	0.179089	-4.16168
ENSG00000087903	RFX2	-0.300378	3.98376	-2.57735	0.0283072	0.175463	-4.40772
ENSG00000087995	METTL2A	0.0665163	4.83537	0.773452	0.457805	0.738229	-6.99906
ENSG00000088002	SULT2B1	0.027151	-1.222	0.0694164	0.946077	0.982506	-5.98959
ENSG00000088035	ALG6	0.161214	4.82963	2.16121	0.0569913	0.259064	-5.22603
ENSG00000088038	CNOT3	-0.0786939	5.50523	-1.25077	0.240528	0.542328	-6.59275
ENSG00000088053	GP6	-0.736907	-2.22193	-1.64379	0.132392	0.402399	-4.56929
ENSG00000088179	PTPN4	-0.203101	3.20803	-1.83332	0.0977705	0.3476	-5.43804
ENSG00000088205	DDX18	-0.00881703	7.82194	-0.116328	0.90978	0.970045	-7.48738
ENSG00000088247	KHSRP	0.00817586	8.43082	0.114891	0.91089	0.97046	-7.50145
ENSG00000088256	GNA11	-0.0905064	3.21264	-0.970354	0.355591	0.652966	-6.52444
ENSG00000088280	ASAP3	0.0659271	-1.72075	0.199671	0.845888	0.944441	-5.84297
ENSG00000088298	EDEM2	0.355933	5.13313	2.93308	0.0155318	0.122037	-3.97804
ENSG00000088305	DNMT3B	-0.180262	4.27304	-1.62783	0.135764	0.407635	-5.9456
ENSG00000088325	TPX2	-0.133577	7.68256	-1.9198	0.0849336	0.321782	-5.77476
ENSG00000088340	FER1L4	-0.467352	-0.621444	-1.69621	0.121844	0.387129	-4.82157
ENSG00000088356	PDRG1	-0.0958029	4.04175	-1.1074	0.294991	0.599439	-6.55437
ENSG00000088367	EPB41L1	-0.298514	-0.17575	-0.681252	0.511747	0.772112	-6.00636
ENSG00000088386	SLC15A1	-0.0345159	-0.558818	-0.128935	0.90006	0.966722	-6.14938
ENSG00000088387	DOCK9	0.64789	0.116148	2.90625	0.0162489	0.12562	-3.11101
ENSG00000088448	ANKRD10	0.0815991	6.31927	1.19463	0.260802	0.565483	-6.70922
ENSG00000088451	TGDS	0.0221273	5.2527	0.288464	0.7791	0.914822	-7.32081
ENSG00000088538	DOCK3	0.112765	-1.90405	0.328624	0.749468	0.902736	-5.76282
ENSG00000088543	C3orf18	-0.311806	-0.264618	-1.14434	0.280104	0.585875	-5.57615
ENSG00000088682	COQ9	-0.00838678	4.89371	-0.12423	0.903685	0.967931	-7.31716
ENSG00000088726	TMEM40	0.045478	-1.66938	0.128006	0.900776	0.966845	-5.86796
ENSG00000088727	KIF9	-0.280998	3.19008	-3.06856	0.0123732	0.107494	-3.42624
ENSG00000088756	ARHGAP28	0.0155242	0.930799	0.0970636	0.924664	0.975653	-6.49593
ENSG00000088766	CRLS1	0.0696117	6.4161	1.01888	0.333152	0.631565	-6.90346
ENSG00000088808	PPP1R13B	-0.162524	0.269132	-0.650856	0.530349	0.784448	-6.12857
ENSG00000088812	ATRN	-0.0617888	6.76444	-0.951464	0.364618	0.661729	-6.98467
ENSG00000088826	SMOX	0.225093	4.28875	2.23623	0.0502771	0.240961	-5.02349
ENSG00000088827	SIGLEC1	2.5291	-4.71402	3.34672	0.00778977	0.0826552	-2.57685
ENSG00000088832	FKBP1A	0.110084	8.37632	1.49021	0.168149	0.452644	-6.40834
ENSG00000088833	NSFL1C	0.218528	5.98094	2.80935	0.0191311	0.138618	-4.25601
ENSG00000088836	SLC4A11	0.192619	3.2426	1.26887	0.234275	0.535488	-6.20743
ENSG00000088854	C20orf194	-0.474734	5.45395	-4.67734	0.000961773	0.0239653	-1.12673
ENSG00000088876	ZNF343	-0.0134692	4.06503	-0.14567	0.887183	0.961464	-7.18065
ENSG00000088882	CPXM1	0.84038	-0.406207	2.43581	0.0359474	0.200711	-3.7659
ENSG00000088888	MAVS	-0.129162	7.23566	-1.87817	0.0909025	0.334363	-5.82458
ENSG00000088899	LZTS3	0.00269101	-1.71125	0.00784847	0.993898	0.99783	-5.86564
ENSG00000088930	XRN2	0.148153	7.85695	2.03536	0.0702364	0.290568	-5.60076
ENSG00000088970	KIZ	-0.0864436	4.91826	-0.987514	0.347532	0.645388	-6.81824
ENSG00000088986	DYNLL1	0.157018	6.84394	1.66132	0.128777	0.398267	-6.12907
ENSG00000088992	TESC	0.248886	4.27039	2.38755	0.0389928	0.209742	-4.77379
ENSG00000089006	SNX5	-0.143216	7.96136	-2.4359	0.0359416	0.200711	-4.95646
ENSG00000089009	RPL6	-0.0420912	10.4225	-0.634294	0.54065	0.791196	-7.31697
ENSG00000089012	SIRPG	0.684063	0.3824	3.69787	0.00438926	0.0589545	-1.88428
ENSG00000089022	MAPKAPK5	-0.0790765	5.31873	-0.987734	0.34743	0.645388	-6.86194
ENSG00000089041	P2RX7	-0.155406	4.65831	-1.32331	0.216264	0.514758	-6.40909
ENSG00000089048	ESF1	0.0283619	6.62768	0.348808	0.734733	0.895164	-7.38852
ENSG00000089050	RBBP9	-0.120746	4.51457	-1.2674	0.234775	0.535986	-6.45538
ENSG00000089053	ANAPC5	0.101999	7.91229	1.61567	0.138384	0.411224	-6.22661
ENSG00000089057	SLC23A2	-0.199708	7.10408	-2.9841	0.0142558	0.116309	-4.00788
ENSG00000089060	SLC8B1	0.197204	4.63493	2.43961	0.0357176	0.200473	-4.74616
ENSG00000089063	TMEM230	0.101712	7.20667	1.35503	0.206312	0.502498	-6.55214
ENSG00000089091	DZANK1	0.0984377	2.33963	0.769227	0.460193	0.739921	-6.50558
ENSG00000089094	KDM2B	-0.0580175	6.63722	-0.827233	0.42811	0.714673	-7.09179
ENSG00000089101	CFAP61	0.211774	-2.80505	0.489099	0.63571	0.844916	-5.49307
ENSG00000089123	TASP1	-0.144133	4.00165	-1.6125	0.139074	0.412248	-5.91755
ENSG00000089127	OAS1	0.509108	-0.0288983	1.5821	0.145852	0.421307	-5.09797
ENSG00000089154	GCN1	0.0536314	7.44605	0.712725	0.492909	0.760733	-7.21174
ENSG00000089157	RPLP0	-0.0841806	10.6735	-1.31397	0.219269	0.518247	-6.66214
ENSG00000089159	PXN	-0.468325	3.17121	-4.5977	0.00108272	0.0255217	-0.921724
ENSG00000089163	SIRT4	-0.570451	-0.787689	-2.31679	0.0439216	0.22313	-3.88628
ENSG00000089169	RPH3A	0.191726	-1.5133	0.563272	0.586114	0.81842	-5.75608
ENSG00000089177	KIF16B	-0.0997206	5.42888	-1.47538	0.172013	0.457725	-6.30429
ENSG00000089195	TRMT6	0.226203	5.88993	2.08972	0.0641893	0.276479	-5.438
ENSG00000089199	CHGB	-0.292453	-1.25595	-0.992287	0.345315	0.644208	-5.49813
ENSG00000089220	PEBP1	-0.123365	7.51226	-1.61139	0.139316	0.412365	-6.22161
ENSG00000089234	BRAP	0.0185312	5.35638	0.291087	0.777152	0.914055	-7.32995
ENSG00000089248	ERP29	0.0473505	8.27429	0.522056	0.613417	0.834153	-7.35766
ENSG00000089250	NOS1	0.182811	0.269931	0.684153	0.509992	0.77116	-6.1059
ENSG00000089280	FUS	-0.0724869	8.91909	-0.99564	0.343763	0.642937	-6.99791
ENSG00000089289	IGBP1	-0.195411	5.96422	-2.17517	0.0556797	0.255338	-5.30667
ENSG00000089327	FXYD5	0.091515	6.43913	1.03594	0.325524	0.624968	-6.88714
ENSG00000089335	ZNF302	0.156404	5.73653	1.57233	0.148092	0.42361	-6.19766
ENSG00000089351	GRAMD1A	-0.327712	4.45685	-3.74106	0.00409413	0.0567685	-2.52652
ENSG00000089356	FXYD3	-0.132661	-2.93695	-0.269651	0.793113	0.92143	-5.54362
ENSG00000089486	CDIP1	0.302239	3.51533	2.55458	0.029417	0.179046	-4.35462
ENSG00000089505	CMTM1	-0.0557504	-0.0572102	-0.255697	0.803558	0.925461	-6.24118
ENSG00000089558	KCNH4	0.222848	0.221428	0.738909	0.477571	0.751648	-6.05516
ENSG00000089597	GANAB	0.0863819	8.35525	1.43485	0.182971	0.47266	-6.48078
ENSG00000089639	GMIP	-0.0304175	6.28023	-0.483996	0.639197	0.84666	-7.31187
ENSG00000089682	RBM41	-0.0205012	4.34408	-0.278451	0.786549	0.918422	-7.20065
ENSG00000089685	BIRC5	0.00776415	6.31229	0.0977335	0.924146	0.975653	-7.43548
ENSG00000089693	MLF2	0.138398	5.86054	1.82887	0.0984785	0.348828	-5.8375
ENSG00000089723	OTUB2	-0.173135	2.05851	-1.1033	0.296679	0.600852	-6.13077
ENSG00000089737	DDX24	-0.481581	4.90705	-3.63745	0.0048399	0.0625534	-2.75893
ENSG00000089775	ZBTB25	-0.182576	3.70002	-2.05868	0.0675781	0.28405	-5.1958
ENSG00000089818	NECAP1	0.167846	4.46829	2.23294	0.0505544	0.241768	-5.05875
ENSG00000089820	ARHGAP4	-0.0693519	6.36596	-1.14012	0.281777	0.587792	-6.77276
ENSG00000089847	ANKRD24	-0.344738	-0.430922	-1.3575	0.205555	0.501705	-5.29789
ENSG00000089876	DHX32	-0.329694	5.02926	-4.63349	0.00102648	0.0248361	-1.15691
ENSG00000089902	RCOR1	0.018953	6.69953	0.213082	0.835702	0.940486	-7.43306
ENSG00000089916	GPATCH2L	-0.350013	6.53759	-4.09808	0.00232368	0.0403909	-2.11511
ENSG00000090006	LTBP4	-0.078939	3.73396	-0.86724	0.406883	0.696642	-6.72969
ENSG00000090013	BLVRB	-0.413817	3.11698	-3.655	0.00470422	0.0615328	-2.42753
ENSG00000090020	SLC9A1	0.398127	3.57339	3.75921	0.00397638	0.0560941	-2.3424
ENSG00000090054	SPTLC1	0.138939	5.9575	1.96871	0.0783902	0.308146	-5.6312
ENSG00000090060	PAPOLA	0.014507	8.78506	0.215201	0.834096	0.939479	-7.48954
ENSG00000090061	CCNK	-0.0346012	6.24515	-0.466128	0.651479	0.852772	-7.31924
ENSG00000090097	PCBP4	0.353733	1.3321	2.23247	0.0505939	0.241768	-4.42329
ENSG00000090104	RGS1	-0.1566	1.45823	-0.492664	0.633279	0.843767	-6.48927
ENSG00000090238	YPEL3	0.145127	2.59901	0.679302	0.512928	0.77284	-6.63194
ENSG00000090263	MRPS33	0.055091	5.04403	0.742458	0.475515	0.750166	-7.04918
ENSG00000090266	NDUFB2	0.0879999	5.06703	1.12293	0.28866	0.594356	-6.69518
ENSG00000090273	NUDC	0.0415136	6.77773	0.451357	0.661718	0.859331	-7.35019
ENSG00000090316	MAEA	0.30273	5.81214	4.78939	0.000815373	0.0215932	-0.979044
ENSG00000090339	ICAM1	-0.997424	2.74704	-7.75095	1.9229e-05	0.00312395	3.30541
ENSG00000090372	STRN4	-0.0206262	5.27533	-0.300693	0.770034	0.910793	-7.31911
ENSG00000090376	IRAK3	-0.0484992	8.03635	-0.535559	0.6044	0.829336	-7.34469
ENSG00000090382	LYZ	1.42682	11.8105	6.34231	9.92998e-05	0.00686971	1.13868
ENSG00000090432	MUL1	-0.125407	4.03346	-1.27629	0.231748	0.53278	-6.36041
ENSG00000090447	TFAP4	-0.105692	4.34254	-1.2015	0.258248	0.563074	-6.50425
ENSG00000090470	PDCD7	-0.0178518	5.00803	-0.235336	0.818872	0.932217	-7.30923
ENSG00000090487	SPG21	0.149451	6.10387	1.95082	0.0807259	0.312702	-5.66695
ENSG00000090520	DNAJB11	0.530821	6.45569	4.45129	0.00134936	0.0292611	-1.54128
ENSG00000090530	P3H2	-0.315274	-0.852389	-1.20969	0.255232	0.560185	-5.37345
ENSG00000090554	FLT3LG	0.162834	0.496418	0.899193	0.390462	0.684137	-5.9856
ENSG00000090565	RAB11FIP3	0.197179	0.784775	1.02555	0.330155	0.628173	-5.9302
ENSG00000090581	GNPTG	0.086547	4.29835	1.03522	0.325843	0.625282	-6.67721
ENSG00000090612	ZNF268	0.0195092	5.07888	0.235284	0.818911	0.932217	-7.31743
ENSG00000090615	GOLGA3	0.100763	5.97706	1.29491	0.225511	0.526469	-6.57283
ENSG00000090621	PABPC4	-0.0272205	7.84072	-0.426375	0.6792	0.867959	-7.39622
ENSG00000090659	CD209	0.956291	-0.850773	2.86504	0.0174169	0.131407	-3.02378
ENSG00000090661	CERS4	0.000213414	-1.41475	0.000525348	0.999592	0.99979	-5.94208
ENSG00000090674	MCOLN1	0.470052	2.72613	3.63287	0.00487596	0.0629389	-2.38718
ENSG00000090686	USP48	0.304568	7.45323	3.70995	0.00430451	0.0584111	-2.78911
ENSG00000090776	EFNB1	0.00695031	0.928872	0.0413326	0.967874	0.98898	-6.49966
ENSG00000090857	PDPR	-0.180026	5.64068	-2.52494	0.0309271	0.183753	-4.71251
ENSG00000090861	AARS	-0.157752	7.15124	-1.87634	0.0911741	0.334874	-5.82457
ENSG00000090863	GLG1	0.0173998	7.19484	0.240854	0.814714	0.930937	-7.44428
ENSG00000090889	KIF4A	-0.0117142	5.8554	-0.150952	0.883126	0.960588	-7.40288
ENSG00000090905	TNRC6A	-0.00154775	5.99067	-0.0196136	0.984752	0.995164	-7.42335
ENSG00000090924	PLEKHG2	-0.306732	5.32529	-2.6756	0.0239777	0.158276	-4.43308
ENSG00000090932	DLL3	0.716085	-2.92139	1.58019	0.146286	0.421559	-4.54087
ENSG00000090971	NAT14	-0.253602	3.04291	-2.69344	0.0232657	0.155471	-4.02697
ENSG00000090975	PITPNM2	0.185059	1.36174	1.27791	0.231201	0.532232	-5.78135
ENSG00000090989	EXOC1	-0.224366	6.0757	-2.4161	0.0371617	0.204719	-4.9205
ENSG00000091009	RBM27	0.128	6.58489	1.94496	0.0815065	0.314353	-5.69892
ENSG00000091039	OSBPL8	-0.0724655	7.88222	-1.02854	0.328814	0.627231	-6.94418
ENSG00000091073	DTX2	0.157656	3.82356	1.81065	0.101422	0.354027	-5.5983
ENSG00000091106	NLRC4	0.985964	1.41251	5.57381	0.000269936	0.0115954	0.761987
ENSG00000091127	PUS7	0.0770453	5.73628	0.745435	0.473795	0.749148	-7.1103
ENSG00000091128	LAMB4	0.920091	-3.59143	0.975628	0.353099	0.649881	-5.03405
ENSG00000091136	LAMB1	-0.200201	0.238306	-0.774501	0.457213	0.738162	-6.03201
ENSG00000091137	SLC26A4	0.255049	-0.559889	1.00191	0.340877	0.639849	-5.65397
ENSG00000091140	DLD	-0.0471189	7.26412	-0.703081	0.498635	0.764201	-7.2132
ENSG00000091157	WDR7	0.0563061	4.94019	0.809267	0.437883	0.723147	-6.98318
ENSG00000091164	TXNL1	-0.00115037	6.30283	-0.016018	0.987547	0.996283	-7.44013
ENSG00000091181	IL5RA	1.9269	-0.152336	6.58456	7.3623e-05	0.0058096	1.97418
ENSG00000091262	ABCC6	-0.0289395	2.82725	-0.219772	0.830634	0.938028	-6.90398
ENSG00000091317	CMTM6	0.348892	7.17974	5.05194	0.000557706	0.0177139	-0.635642
ENSG00000091409	ITGA6	0.378197	2.32099	1.75454	0.111006	0.369126	-5.35854
ENSG00000091428	RAPGEF4	-0.0586849	-1.34775	-0.187979	0.854791	0.948319	-5.94129
ENSG00000091436	MAP3K20	-0.0950232	6.80681	-1.24756	0.241654	0.543795	-6.66874
ENSG00000091483	FH	0.0893394	6.74481	1.15249	0.276903	0.582862	-6.77543
ENSG00000091490	SEL1L3	-0.359753	7.05203	-4.58792	0.00109866	0.025807	-1.34765
ENSG00000091513	TF	0.27189	-0.510811	0.996956	0.343156	0.64228	-5.66984
ENSG00000091527	CDV3	-0.0146169	8.08111	-0.22987	0.822998	0.934115	-7.47226
ENSG00000091536	MYO15A	-0.446051	-0.0586536	-1.80551	0.102267	0.354803	-4.78534
ENSG00000091542	ALKBH5	-0.090895	5.79719	-1.21928	0.251736	0.555549	-6.65144
ENSG00000091592	NLRP1	0.48924	2.70789	3.34724	0.00778308	0.0826552	-2.8586
ENSG00000091622	PITPNM3	-0.101343	-0.887969	-0.319395	0.756242	0.904919	-6.02462
ENSG00000091640	SPAG7	-0.183545	4.92493	-2.5342	0.0304475	0.182127	-4.628
ENSG00000091651	ORC6	-0.0309058	5.56412	-0.337401	0.743047	0.899898	-7.33221
ENSG00000091656	ZFHX4	0.233132	-3.02836	0.465281	0.652065	0.852996	-5.45751
ENSG00000091732	ZC3HC1	-0.101659	4.56402	-1.37051	0.201599	0.496405	-6.33661
ENSG00000091844	RGS17	0.0298209	1.5303	0.171021	0.867744	0.953592	-6.61989
ENSG00000091879	ANGPT2	0.0836678	0.298806	0.328149	0.749816	0.902912	-6.30012
ENSG00000091947	TMEM101	-0.306024	3.79038	-3.33694	0.00791669	0.0832476	-3.09016
ENSG00000091986	CCDC80	-0.0105338	2.76471	-0.0807289	0.937309	0.98064	-6.91255
ENSG00000092010	PSME1	-0.10214	6.59106	-1.67816	0.125386	0.393278	-6.09503
ENSG00000092020	PPP2R3C	-0.153718	5.53121	-2.21822	0.0518148	0.24473	-5.20783
ENSG00000092036	HAUS4	-0.13886	5.58727	-1.64418	0.132311	0.402399	-6.08663
ENSG00000092051	JPH4	-0.532288	-3.60249	-0.829019	0.427147	0.713727	-5.14446
ENSG00000092067	CEBPE	2.01502	3.9851	6.99133	4.52812e-05	0.00474989	2.30578
ENSG00000092068	SLC7A8	1.30224	-2.06707	2.69121	0.0233534	0.155852	-3.15265
ENSG00000092094	OSGEP	0.0559572	5.37532	0.806457	0.439425	0.723682	-7.03211
ENSG00000092098	RNF31	-0.0250706	4.268	-0.29915	0.771176	0.911398	-7.18089
ENSG00000092108	SCFD1	-0.0585938	5.9861	-0.74186	0.475861	0.750278	-7.12898
ENSG00000092140	G2E3	-0.0284627	5.93296	-0.358518	0.727684	0.891698	-7.34995
ENSG00000092148	HECTD1	0.220934	7.60105	3.08794	0.0119784	0.105299	-3.84625
ENSG00000092199	HNRNPC	-0.0672484	9.7625	-1.01441	0.335176	0.633573	-6.98962
ENSG00000092200	RPGRIP1	0.0796484	-0.620539	0.314652	0.759731	0.906219	-6.09129
ENSG00000092201	SUPT16H	-0.0234193	8.48983	-0.373556	0.71682	0.886469	-7.43359
ENSG00000092203	TOX4	-0.0921526	5.91743	-1.38697	0.196685	0.489917	-6.45494
ENSG00000092208	GEMIN2	-0.0411937	3.96927	-0.516597	0.617082	0.835532	-7.02933
ENSG00000092295	TGM1	-0.0731615	0.0650912	-0.239049	0.816074	0.931806	-6.27359
ENSG00000092330	TINF2	0.0133218	4.76365	0.177894	0.862489	0.951357	-7.29074
ENSG00000092421	SEMA6A	-0.180183	0.755642	-0.940019	0.370168	0.667003	-6.00603
ENSG00000092439	TRPM7	0.124142	7.21204	1.70013	0.121087	0.386122	-6.08655
ENSG00000092445	TYRO3	-0.11303	2.13966	-0.895853	0.392156	0.685441	-6.35336
ENSG00000092470	WDR76	0.147461	5.49	1.9886	0.0758668	0.302593	-5.56754
ENSG00000092529	CAPN3	0.0319673	4.0415	0.33516	0.744685	0.900747	-7.12651
ENSG00000092531	SNAP23	0.00474286	6.40061	0.065237	0.949319	0.983586	-7.4426
ENSG00000092607	TBX15	1.06973	-3.89179	1.71873	0.11755	0.380673	-4.28697
ENSG00000092621	PHGDH	-0.686288	5.63703	-6.03976	0.000145825	0.00840231	0.856954
ENSG00000092758	COL9A3	-0.120127	3.34874	-1.00553	0.339218	0.637871	-6.51912
ENSG00000092820	EZR	-0.0742553	7.78617	-1.22539	0.249529	0.55338	-6.72622
ENSG00000092841	MYL6	0.0950881	8.44187	1.15429	0.276197	0.582159	-6.82232
ENSG00000092847	AGO1	0.0794465	6.07529	0.923757	0.378159	0.674547	-6.97878
ENSG00000092850	TEKT2	1.11647	-2.78517	2.5447	0.0299122	0.180627	-3.32458
ENSG00000092853	CLSPN	0.398044	6.57456	3.87832	0.00328667	0.049608	-2.47832
ENSG00000092871	RFFL	0.0804037	4.59153	0.850282	0.415791	0.704647	-6.90014
ENSG00000092929	UNC13D	0.466639	5.78554	5.4131	0.000336143	0.0133776	-0.039929
ENSG00000092931	MFSD11	-0.0461376	3.46107	-0.48579	0.63797	0.845778	-6.94212
ENSG00000092964	DPYSL2	-0.116098	6.79764	-1.64699	0.131726	0.401598	-6.14764
ENSG00000092969	TGFB2	0.215637	-1.44119	0.39667	0.700251	0.878336	-5.854
ENSG00000092978	GPATCH2	-0.0677663	3.88508	-0.823536	0.430109	0.716825	-6.79779
ENSG00000093000	NUP50	0.137295	7.54592	2.0691	0.0664214	0.281709	-5.53928
ENSG00000093009	CDC45	0.0466516	5.74417	0.597423	0.563996	0.804553	-7.21522
ENSG00000093010	COMT	-0.0541232	6.32042	-0.643052	0.535188	0.787604	-7.21844
ENSG00000093072	CECR1	1.12468	5.4322	6.15709	0.000125456	0.00784596	1.03813
ENSG00000093134	VNN3	-0.606002	-0.443944	-1.83646	0.0972741	0.346323	-4.66107
ENSG00000093144	ECHDC1	0.0607099	7.13546	0.753744	0.469016	0.745835	-7.17044
ENSG00000093167	LRRFIP2	0.155435	5.05858	2.26371	0.0480148	0.235997	-5.0888
ENSG00000093183	SEC22C	-0.0230826	5.04539	-0.336087	0.744007	0.900305	-7.28229
ENSG00000093217	XYLB	0.0343965	3.3738	0.297252	0.772582	0.911939	-7.00296
ENSG00000094631	HDAC6	-0.125757	5.00128	-1.66635	0.127756	0.397168	-5.99835
ENSG00000094755	GABRP	0.379655	0.81425	1.77886	0.106755	0.361528	-5.00319
ENSG00000094804	CDC6	0.0601856	6.10245	0.631245	0.542559	0.791925	-7.21516
ENSG00000094841	UPRT	-0.12523	3.75618	-1.25911	0.237628	0.538543	-6.32664
ENSG00000094880	CDC23	-0.120741	6.02445	-1.69887	0.121329	0.386527	-6.03769
ENSG00000094914	AAAS	0.00989049	5.17942	0.137128	0.893752	0.964077	-7.34834
ENSG00000094916	CBX5	-0.511246	8.04337	-6.63524	6.92205e-05	0.00575998	1.56073
ENSG00000094975	SUCO	0.105054	5.15903	0.986605	0.347956	0.645519	-6.84679
ENSG00000095002	MSH2	-0.136058	6.56878	-1.76522	0.109121	0.36617	-5.9681
ENSG00000095015	MAP3K1	-0.0607007	6.29621	-0.642614	0.535461	0.787653	-7.21756
ENSG00000095059	DHPS	-0.116158	5.4877	-1.69965	0.121179	0.38625	-5.99959
ENSG00000095066	HOOK2	-0.130101	3.63345	-1.0624	0.313949	0.615618	-6.5209
ENSG00000095139	ARCN1	0.0294448	7.48034	0.492814	0.633177	0.843767	-7.35316
ENSG00000095203	EPB41L4B	0.115309	1.63816	0.582362	0.573693	0.810817	-6.47885
ENSG00000095209	TMEM38B	-0.0365776	5.38292	-0.337542	0.742944	0.89988	-7.31651
ENSG00000095261	PSMD5	-0.0140206	6.17587	-0.213617	0.835297	0.940203	-7.40877
ENSG00000095303	PTGS1	-0.00497717	4.10666	-0.0358593	0.972126	0.990193	-7.19939
ENSG00000095319	NUP188	0.0649742	7.18714	0.892416	0.393905	0.68686	-7.05492
ENSG00000095321	CRAT	-0.0128323	3.14913	-0.117838	0.908615	0.969987	-6.99471
ENSG00000095370	SH2D3C	-0.00868795	2.69234	-0.0601865	0.953237	0.985206	-6.8977
ENSG00000095380	NANS	0.125205	5.47992	1.42633	0.18535	0.47658	-6.37284
ENSG00000095383	TBC1D2	0.332907	2.787	3.23939	0.00930556	0.0908461	-3.0568
ENSG00000095397	WHRN	-1.32099	-3.33104	-2.38579	0.0391083	0.210102	-3.52141
ENSG00000095464	PDE6C	0.670166	-1.22916	1.67866	0.125289	0.393249	-4.71389
ENSG00000095485	CWF19L1	0.0810078	5.47842	1.05329	0.317896	0.618851	-6.81009
ENSG00000095539	SEMA4G	-0.0459224	0.752828	-0.170526	0.868123	0.953765	-6.44502
ENSG00000095564	BTAF1	-0.133732	7.30099	-1.55757	0.151532	0.429991	-6.28953
ENSG00000095574	IKZF5	-0.119618	5.46361	-1.92069	0.0848097	0.321581	-5.66977
ENSG00000095585	BLNK	-0.861675	-2.10183	-1.70743	0.119688	0.383876	-4.50779
ENSG00000095587	TLL2	-0.463541	-0.690835	-1.87982	0.0906587	0.333831	-4.55189
ENSG00000095627	TDRD1	0.422667	-3.46055	0.694514	0.503756	0.766929	-5.25598
ENSG00000095637	SORBS1	0.492973	-0.897743	1.44748	0.179494	0.467904	-5.08398
ENSG00000095739	BAMBI	0.273629	-1.95571	0.520656	0.614356	0.834231	-5.66889
ENSG00000095752	IL11	-0.446051	-2.46503	-0.859783	0.410784	0.699506	-5.33337
ENSG00000095787	WAC	-0.0685728	7.34878	-1.0696	0.310856	0.612405	-6.88641
ENSG00000095794	CREM	0.146847	2.80474	1.28539	0.228683	0.529754	-6.09193
ENSG00000095906	NUBP2	-0.0334905	4.04248	-0.334155	0.74542	0.901096	-7.12705
ENSG00000095917	TPSD1	0.160599	-1.55514	0.460382	0.655453	0.855405	-5.798
ENSG00000095932	SMIM24	-1.95985	-0.0629561	-7.45729	2.65742e-05	0.00360286	2.87207
ENSG00000095951	HIVEP1	0.220439	4.70026	2.38864	0.038921	0.209609	-4.83931
ENSG00000095970	TREM2	1.07106	2.49753	6.45888	8.59049e-05	0.00619774	1.80687
ENSG00000096060	FKBP5	0.0961827	7.87325	1.26689	0.234951	0.535986	-6.67951
ENSG00000096063	SRPK1	0.354063	8.10032	3.92191	0.00306669	0.0474896	-2.45278
ENSG00000096070	BRPF3	0.0792335	5.16951	1.13385	0.284272	0.590005	-6.69441
ENSG00000096080	MRPS18A	-0.200977	4.91635	-2.67433	0.0240293	0.158477	-4.39212
ENSG00000096088	PGC	0.128264	-3.51407	0.170235	0.868345	0.953765	-5.44771
ENSG00000096092	TMEM14A	0.308347	3.3023	3.05177	0.0127261	0.108937	-3.47681
ENSG00000096093	EFHC1	-0.0574671	4.39006	-0.492275	0.633544	0.843877	-7.11945
ENSG00000096150	RPS18	-0.0749504	8.78379	-1.04349	0.322188	0.621834	-6.94736
ENSG00000096155	BAG6	-0.066772	3.91655	-0.75695	0.46718	0.744166	-6.85814
ENSG00000096171	VARS	0.0463648	4.35391	0.50938	0.621944	0.838811	-7.10411
ENSG00000096384	HSP90AB1	-0.0934936	11.2482	-1.38897	0.196096	0.488992	-6.57258
ENSG00000096401	CDC5L	0.035746	7.31117	0.501117	0.627534	0.842146	-7.34351
ENSG00000096433	ITPR3	-0.250555	4.43819	-2.63673	0.0256052	0.165098	-4.38772
ENSG00000096654	ZNF184	-0.00462227	4.68632	-0.0515848	0.959913	0.987001	-7.29568
ENSG00000096696	DSP	0.753177	-2.87728	1.68587	0.123863	0.390917	-4.42263
ENSG00000096717	SIRT1	-0.189972	5.16824	-2.59025	0.0276969	0.173061	-4.56161
ENSG00000096746	HNRNPH3	0.0598679	7.80432	0.806567	0.439364	0.72367	-7.148
ENSG00000096872	IFT74	0.0803502	4.74647	0.835951	0.423422	0.710491	-6.935
ENSG00000096968	JAK2	0.2246	5.23859	2.31074	0.0443709	0.224646	-5.03103
ENSG00000096996	IL12RB1	0.317065	2.01107	1.89054	0.0890896	0.330644	-5.09186
ENSG00000097007	ABL1	-0.195102	5.66429	-2.54575	0.0298592	0.180433	-4.67945
ENSG00000097021	ACOT7	-0.174259	4.27783	-1.87113	0.0919509	0.336504	-5.5926
ENSG00000097033	SH3GLB1	0.135033	5.84751	1.75906	0.110204	0.367731	-5.93981
ENSG00000097046	CDC7	0.0415001	5.70033	0.608042	0.557214	0.800248	-7.20541
ENSG00000097096	SYDE2	-0.0797459	-1.97344	-0.159072	0.876896	0.957885	-5.78713
ENSG00000099139	PCSK5	1.02364	2.18026	5.58439	0.000266098	0.0115754	0.691029
ENSG00000099194	SCD	-0.839285	9.20222	-8.08372	1.34736e-05	0.00277734	3.28918
ENSG00000099203	TMED1	-0.0951584	4.05256	-1.05392	0.317625	0.618442	-6.61297
ENSG00000099204	ABLIM1	2.56981	-2.14268	4.8832	0.00071109	0.0199934	-0.384292
ENSG00000099219	ERMP1	-0.371046	6.45485	-4.05869	0.00247154	0.0421235	-2.17608
ENSG00000099246	RAB18	0.035579	6.06455	0.537922	0.60283	0.828917	-7.27103
ENSG00000099250	NRP1	0.559035	1.93897	3.80788	0.00367783	0.0533735	-1.95273
ENSG00000099251	HSD17B7P2	-0.0865715	1.37879	-0.431039	0.675921	0.866381	-6.50194
ENSG00000099256	PRTFDC1	0.283981	-2.0593	0.728731	0.483497	0.755852	-5.5199
ENSG00000099260	PALMD	0.0184709	-2.43111	0.0401984	0.968755	0.989124	-5.68967
ENSG00000099284	H2AFY2	0.6172	-4.27878	0.653692	0.528597	0.783145	-5.1439
ENSG00000099290	WASHC2A	0.00447962	5.94343	0.0541917	0.957889	0.986456	-7.41917
ENSG00000099308	MAST3	-0.00430453	4.80346	-0.045346	0.964757	0.987838	-7.31253
ENSG00000099326	MZF1	-0.186246	4.41774	-1.69155	0.12275	0.388829	-5.87995
ENSG00000099330	OCEL1	-0.080767	2.76799	-0.746561	0.473145	0.748826	-6.62073
ENSG00000099331	MYO9B	0.0139817	6.86821	0.222497	0.828571	0.936937	-7.43742
ENSG00000099337	KCNK6	-0.0117594	5.56092	-0.169258	0.869093	0.954198	-7.37845
ENSG00000099338	CATSPERG	-0.0831687	0.859648	-0.404924	0.694374	0.876088	-6.39715
ENSG00000099341	PSMD8	0.0162767	6.88605	0.196234	0.848503	0.945428	-7.44411
ENSG00000099364	FBXL19	-0.254918	5.10775	-3.43592	0.00672517	0.075559	-3.12283
ENSG00000099365	STX1B	-0.271619	2.04258	-1.84741	0.0955622	0.343253	-5.16312
ENSG00000099377	HSD3B7	0.775264	2.85605	5.3406	0.000371549	0.0142153	0.245367
ENSG00000099381	SETD1A	-0.0470891	5.42312	-0.662039	0.523459	0.779619	-7.14685
ENSG00000099385	BCL7C	-0.205736	3.99481	-2.62455	0.0261375	0.166721	-4.3316
ENSG00000099399	MAGEB2	1.36958	-0.249015	4.46692	0.00131783	0.0290679	-0.660255
ENSG00000099622	CIRBP	-0.0183499	6.72468	-0.191528	0.852086	0.946966	-7.43886
ENSG00000099624	ATP5D	-0.0171245	5.50655	-0.181265	0.859915	0.950102	-7.37169
ENSG00000099625	CBARP	0.0448224	-1.65807	0.0982952	0.923712	0.975529	-5.87428
ENSG00000099715	PCDH11Y	0.258844	-1.73243	0.759367	0.4658	0.743256	-5.57547
ENSG00000099725	PRKY	0.231307	4.43584	2.25817	0.0484623	0.2371	-5.01241
ENSG00000099769	IGFALS	-0.422474	-3.94004	-0.621319	0.548802	0.795632	-5.21534
ENSG00000099783	HNRNPM	0.184948	8.68299	1.67656	0.125705	0.393558	-6.15654
ENSG00000099785	2022-03-02	0.527349	2.62868	4.53219	0.00119437	0.02714	-0.925713
ENSG00000099795	NDUFB7	-0.0472417	4.73279	-0.574771	0.578614	0.813696	-7.12531
ENSG00000099797	TECR	-0.065084	6.52881	-0.964259	0.358485	0.655422	-6.96258
ENSG00000099800	TIMM13	-0.0621893	5.76166	-0.619126	0.550186	0.796496	-7.20245
ENSG00000099804	CDC34	0.0888944	4.46349	1.19091	0.262191	0.566752	-6.53656
ENSG00000099810	MTAP	0.0365052	5.36274	0.527435	0.609817	0.832358	-7.22615
ENSG00000099814	CEP170B	0.451715	1.0868	2.02659	0.0712613	0.292512	-4.692
ENSG00000099817	POLR2E	0.0665303	6.49779	0.796047	0.445168	0.728342	-7.11184
ENSG00000099821	POLRMT	0.076804	4.79204	0.675654	0.515143	0.774459	-7.06699
ENSG00000099822	HCN2	1.15941	-3.21053	2.09488	0.0636416	0.27568	-3.88859
ENSG00000099834	CDHR5	1.4936	-3.54181	2.35946	0.0408808	0.214772	-3.55393
ENSG00000099840	IZUMO4	-0.489093	1.42035	-3.23213	0.0094184	0.0914717	-2.80447
ENSG00000099849	RASSF7	0.282393	1.1007	0.851244	0.415282	0.704038	-6.1608
ENSG00000099860	GADD45B	0.143532	3.14537	1.0906	0.301961	0.60479	-6.38754
ENSG00000099864	PALM	-0.125706	-1.08215	-0.404178	0.694904	0.876265	-5.94374
ENSG00000099866	MADCAM1	0.379858	-2.76416	0.595861	0.564997	0.805322	-5.44696
ENSG00000099875	MKNK2	-0.110075	6.05195	-1.20899	0.255487	0.560392	-6.67877
ENSG00000099889	ARVCF	-0.0707342	-0.766466	-0.273572	0.790186	0.920595	-6.06868
ENSG00000099899	TRMT2A	0.0474957	5.00724	0.496111	0.630933	0.843238	-7.20591
ENSG00000099901	RANBP1	0.00824748	7.35431	0.0868376	0.932578	0.978587	-7.4771
ENSG00000099904	ZDHHC8	-0.213252	3.54523	-1.64005	0.133176	0.403596	-5.78803
ENSG00000099910	KLHL22	0.227632	1.54054	1.40167	0.192387	0.484601	-5.6688
ENSG00000099917	MED15	-0.0930044	5.03743	-1.25055	0.240606	0.542344	-6.54663
ENSG00000099937	SERPIND1	0.192631	-3.23555	0.327801	0.750071	0.902912	-5.46615
ENSG00000099940	SNAP29	0.0613242	5.35539	0.735963	0.479281	0.752698	-7.08653
ENSG00000099942	CRKL	-0.0901941	6.67373	-1.4459	0.179926	0.468388	-6.41645
ENSG00000099949	LZTR1	0.0432763	4.36574	0.522972	0.612803	0.833731	-7.09865
ENSG00000099954	CECR2	0.446386	1.4859	2.72155	0.0221869	0.15113	-3.66091
ENSG00000099956	SMARCB1	-0.0802648	5.11518	-0.957421	0.361754	0.659132	-6.87052
ENSG00000099957	P2RX6	0.226011	-3.22969	0.461934	0.654379	0.854657	-5.41898
ENSG00000099958	DERL3	0.128316	1.8388	0.954526	0.363144	0.660396	-6.23186
ENSG00000099968	BCL2L13	0.0338403	6.39855	0.482577	0.640168	0.846947	-7.31828
ENSG00000099974	DDTL	0.119551	1.08697	0.650218	0.530744	0.784657	-6.31247
ENSG00000099977	DDT	-0.253047	3.89557	-2.74571	0.0213	0.147936	-4.10942
ENSG00000099985	OSM	-1.03976	2.07077	-5.01482	0.000588118	0.0182497	-0.102598
ENSG00000099991	CABIN1	-0.111567	6.29641	-1.82111	0.0997216	0.351554	-5.87314
ENSG00000099992	TBC1D10A	0.126618	1.49691	0.676441	0.514665	0.774316	-6.38566
ENSG00000099994	SUSD2	0.415979	-3.78232	0.670003	0.518585	0.777031	-5.21513
ENSG00000099995	SF3A1	0.0413669	7.32296	0.559853	0.588354	0.819848	-7.31057
ENSG00000099998	GGT5	-0.00102996	3.07258	-0.00462939	0.996401	0.998719	-6.98543
ENSG00000099999	RNF215	0.177466	0.389715	0.753263	0.469292	0.746075	-6.08239
ENSG00000100003	SEC14L2	-0.243806	-1.25328	-0.765987	0.462031	0.74118	-5.68866
ENSG00000100012	SEC14L3	-0.737237	-2.76564	-1.36353	0.203714	0.499186	-4.80434
ENSG00000100014	SPECC1L	0.0546874	5.96324	0.605573	0.558787	0.801446	-7.22402
ENSG00000100023	PPIL2	-0.0151062	5.6884	-0.241035	0.814578	0.930834	-7.37219
ENSG00000100024	UPB1	0.17538	3.4063	1.34474	0.209499	0.506126	-6.15032
ENSG00000100027	YPEL1	-0.555369	2.27764	-2.71395	0.0224736	0.152331	-3.83025
ENSG00000100028	SNRPD3	-0.014337	6.87162	-0.186473	0.85594	0.948431	-7.44562
ENSG00000100029	PES1	-0.0965968	6.57239	-0.971964	0.354828	0.652315	-6.95699
ENSG00000100030	MAPK1	0.101744	7.46355	1.49688	0.166435	0.45057	-6.37659
ENSG00000100031	GGT1	0.991509	2.91977	5.53249	0.000285497	0.0120013	0.51194
ENSG00000100033	PRODH	0.141734	-1.25304	0.363048	0.724404	0.889802	-5.916
ENSG00000100034	PPM1F	0.181648	4.65276	1.92127	0.08473	0.321372	-5.5763
ENSG00000100036	SLC35E4	0.484645	-1.65193	1.5242	0.159574	0.44128	-4.82608
ENSG00000100038	TOP3B	-0.0142884	4.16657	-0.149183	0.884484	0.960926	-7.19903
ENSG00000100055	CYTH4	-0.209857	6.29289	-3.44193	0.0066591	0.0750025	-3.19774
ENSG00000100056	DGCR14	0.0561183	3.55113	0.601887	0.56114	0.803036	-6.89393
ENSG00000100058	CRYBB2P1	0.0139001	3.99351	0.152527	0.881917	0.959996	-7.16573
ENSG00000100060	MFNG	-0.0483989	6.04291	-0.621682	0.548573	0.795586	-7.2182
ENSG00000100065	CARD10	-0.250051	-1.21064	-0.913482	0.383271	0.678033	-5.58027
ENSG00000100068	LRP5L	-0.00897089	2.74294	-0.0632782	0.950838	0.984207	-6.909
ENSG00000100075	SLC25A1	-0.332143	5.75035	-4.41943	0.00141615	0.03005	-1.55588
ENSG00000100077	GRK3	0.164851	5.46129	1.91278	0.0859133	0.32414	-5.68146
ENSG00000100079	LGALS2	1.16093	-2.2184	2.57565	0.0283888	0.175761	-3.30781
ENSG00000100083	GGA1	-0.0160899	4.85779	-0.19726	0.847722	0.945282	-7.29975
ENSG00000100084	HIRA	0.261808	6.05802	2.84484	0.0180197	0.134175	-4.20003
ENSG00000100092	SH3BP1	-0.256345	5.55067	-2.71766	0.0223333	0.151806	-4.38198
ENSG00000100095	SEZ6L	1.44288	-3.32906	2.63311	0.025762	0.165688	-3.21268
ENSG00000100097	LGALS1	-0.209248	7.90761	-2.07635	0.0656284	0.279667	-5.53763
ENSG00000100099	HPS4	-0.28211	5.3775	-3.77685	0.00386535	0.0550097	-2.57651
ENSG00000100100	PIK3IP1	0.222276	2.05149	1.71095	0.119019	0.382651	-5.36341
ENSG00000100104	SRRD	0.0537277	4.67041	0.559026	0.588896	0.820207	-7.12586
ENSG00000100105	PATZ1	-0.212597	4.98274	-2.93691	0.0154323	0.121586	-3.95596
ENSG00000100106	TRIOBP	-0.147762	4.65268	-2.09931	0.0631753	0.274859	-5.30002
ENSG00000100109	TFIP11	-0.104807	5.39734	-1.64368	0.132415	0.402399	-6.07138
ENSG00000100116	GCAT	-0.202331	2.83725	-1.7972	0.103648	0.357121	-5.41131
ENSG00000100122	CRYBB1	0.807439	-1.58409	2.77838	0.0201574	0.143356	-3.07013
ENSG00000100124	ANKRD54	0.130048	3.62797	1.31097	0.220242	0.519429	-6.23817
ENSG00000100129	EIF3L	-0.0744478	8.65061	-1.07922	0.306757	0.608364	-6.90778
ENSG00000100138	SNU13	0.0683056	6.4404	0.838471	0.422073	0.709283	-7.07358
ENSG00000100139	MICALL1	0.212789	4.25263	2.26123	0.0482145	0.236685	-4.97693
ENSG00000100142	POLR2F	0.0176156	4.89551	0.21904	0.831188	0.938028	-7.29956
ENSG00000100146	SOX10	0.462214	-3.3076	0.415366	0.686969	0.872577	-5.42095
ENSG00000100147	CCDC134	-0.26871	2.29818	-2.159	0.0572017	0.259511	-4.74083
ENSG00000100150	DEPDC5	0.0212811	4.68504	0.259396	0.800786	0.925016	-7.26012
ENSG00000100151	PICK1	-0.264079	2.64653	-2.25087	0.0490586	0.238458	-4.66968
ENSG00000100154	TTC28	-1.05306	3.63432	-5.57788	0.000268452	0.0115907	0.463109
ENSG00000100162	CENPM	-0.0261574	3.78499	-0.289505	0.778327	0.914516	-7.09141
ENSG00000100167	2022-09-03	0.857717	-1.93427	1.98056	0.0768784	0.305292	-4.17435
ENSG00000100170	SLC5A1	0.0844602	-2.92977	0.169525	0.868888	0.954039	-5.56602
ENSG00000100181	TPTEP1	0.0640712	2.24952	0.460263	0.655536	0.855458	-6.68397
ENSG00000100196	KDELR3	0.507477	-0.993148	1.50584	0.164158	0.447974	-4.99013
ENSG00000100201	DDX17	-0.0455396	9.41732	-0.71604	0.49095	0.759394	-7.24884
ENSG00000100206	DMC1	-0.385044	1.4405	-2.3446	0.041916	0.216978	-4.26648
ENSG00000100207	TCF20	-0.166087	3.12485	-1.656	0.129865	0.399057	-5.67714
ENSG00000100209	HSCB	-0.237488	2.55665	-2.0434	0.0693087	0.288028	-4.9778
ENSG00000100211	CBY1	-0.230789	2.08511	-1.38443	0.197437	0.490604	-5.80936
ENSG00000100216	TOMM22	-0.0541522	6.64176	-0.655006	0.527786	0.782627	-7.22472
ENSG00000100219	XBP1	-0.55663	8.43834	-7.9787	1.50557e-05	0.00292443	3.18041
ENSG00000100220	RTCB	-0.00345981	6.26659	-0.0398394	0.969034	0.989259	-7.43762
ENSG00000100221	JOSD1	-0.0310861	5.34638	-0.449251	0.663183	0.860047	-7.26559
ENSG00000100225	FBXO7	-0.0175055	6.33696	-0.265449	0.796255	0.923052	-7.40331
ENSG00000100226	GTPBP1	0.0129729	5.00709	0.183188	0.858446	0.949467	-7.32106
ENSG00000100227	POLDIP3	-0.104266	6.30359	-1.64841	0.131431	0.401216	-6.12428
ENSG00000100228	RAB36	0.224293	-1.73339	0.718985	0.489215	0.758189	-5.60406
ENSG00000100234	TIMP3	1.75344	-1.93398	3.40878	0.00703216	0.0778888	-2.14186
ENSG00000100239	PPP6R2	-0.148328	5.11141	-2.12235	0.0608018	0.269086	-5.32155
ENSG00000100241	SBF1	-0.203478	5.4278	-2.70268	0.0229055	0.153879	-4.39726
ENSG00000100242	SUN2	0.0555552	6.43091	0.749889	0.47123	0.748019	-7.14577
ENSG00000100243	CYB5R3	-0.130082	5.45637	-1.63823	0.133559	0.404388	-6.08418
ENSG00000100246	DNAL4	-0.602173	2.22374	-3.87038	0.00332845	0.0498364	-1.90192
ENSG00000100253	MIOX	-0.0308914	-2.23976	-0.062941	0.9511	0.984207	-5.73335
ENSG00000100258	LMF2	0.0438053	3.34336	0.467109	0.650802	0.852772	-6.9264
[truncated: 18,202 more rows]

## Sheet: DEG_OCIAML3_all_genename
Gene.stable.ID	Gene.name	logFC	AveExpr	t	P.Value	adj.P.Val	B
ENSG00000000003	TSPAN6	0.832375	-1.12991	3.02475	0.0145977	0.0990254	-3.01051
ENSG00000000419	DPM1	-0.0843406	5.70512	-1.25026	0.243167	0.497039	-6.95394
ENSG00000000457	SCYL3	0.161309	5.09982	1.8956	0.0909864	0.285504	-6.03649
ENSG00000000460	C1orf112	0.18726	5.33155	1.96623	0.0812842	0.26615	-5.94884
ENSG00000000938	FGR	0.616759	3.08842	5.75955	0.000287889	0.00991422	0.241913
ENSG00000000971	CFH	2.17673	0.793007	11.5662	1.18898e-06	0.000769495	6.06591
ENSG00000001036	FUCA2	-0.0638516	6.20667	-0.993705	0.346687	0.599579	-7.2539
ENSG00000001084	GCLC	0.788497	4.33743	10.6162	2.42795e-06	0.000962897	5.16766
ENSG00000001167	NFYA	-0.175513	6.76267	-2.63511	0.0274447	0.142899	-4.94408
ENSG00000001460	STPG1	-0.0791343	2.73631	-0.795678	0.446979	0.684408	-6.95687
ENSG00000001461	NIPAL3	-0.0762602	5.00384	-0.971052	0.357243	0.60833	-7.20532
ENSG00000001497	LAS1L	-0.0936131	6.20994	-1.51333	0.164965	0.400333	-6.64272
ENSG00000001617	SEMA3F	-0.54946	3.082	-3.44577	0.00747907	0.0654932	-3.20205
ENSG00000001626	CFTR	-0.0985344	-3.11981	-0.174532	0.865364	0.939412	-5.87791
ENSG00000001629	ANKIB1	-0.0800646	6.71194	-0.883901	0.400062	0.646884	-7.37401
ENSG00000001630	CYP51A1	-0.12309	7.9737	-0.92359	0.380127	0.629773	-7.36317
ENSG00000001631	KRIT1	0.0829525	6.4703	1.20351	0.259902	0.513848	-7.03754
ENSG00000002016	RAD52	0.214612	3.84704	2.35211	0.0435356	0.186055	-5.14641
ENSG00000002079	MYH16	-0.61204	-2.49968	-1.18183	0.267973	0.521614	-5.35255
ENSG00000002330	BAD	-0.287501	2.26804	-2.60558	0.0287978	0.146825	-4.40466
ENSG00000002549	LAP3	-0.169241	6.00608	-1.63862	0.136195	0.359037	-6.46397
ENSG00000002586	CD99	-0.0599971	5.6922	-0.843948	0.420865	0.663126	-7.37233
ENSG00000002587	HS3ST1	1.48186	0.73589	6.05565	0.000200322	0.00836424	1.03481
ENSG00000002726	AOC1	0.101821	-2.90094	0.252538	0.806377	0.911205	-5.90839
ENSG00000002745	WNT16	1.35624	-3.29593	2.71948	0.0239229	0.131313	-3.17569
ENSG00000002746	HECW1	0.115936	-1.59175	0.360146	0.72716	0.869338	-6.18846
ENSG00000002822	MAD1L1	-0.731455	4.81284	-8.96981	9.6423e-06	0.00203545	3.63157
ENSG00000002834	LASP1	-0.161414	8.10204	-2.32174	0.045743	0.191533	-5.47852
ENSG00000002919	SNX11	-0.108612	4.61591	-1.60737	0.142913	0.368354	-6.3985
ENSG00000003056	M6PR	-0.284769	7.88204	-5.18875	0.000599024	0.0147688	-0.952216
ENSG00000003096	KLHL13	0.19563	-1.33164	0.660265	0.525849	0.741646	-6.09529
ENSG00000003147	ICA1	0.419501	3.31941	4.3938	0.00179575	0.0285418	-1.75331
ENSG00000003249	DBNDD1	-0.352703	-0.42632	-1.42953	0.187096	0.430939	-5.55309
ENSG00000003393	ALS2	0.0361465	5.03456	0.462005	0.655194	0.825119	-7.58848
ENSG00000003400	CASP10	-0.0300239	4.60522	-0.343864	0.738956	0.875392	-7.59009
ENSG00000003402	CFLAR	0.202905	7.34112	1.6843	0.126888	0.345501	-6.43796
ENSG00000003436	TFPI	0.0935784	3.98575	0.833789	0.426273	0.667645	-7.18519
ENSG00000003509	NDUFAF7	-0.139464	4.08418	-1.70377	0.1231	0.339605	-6.18141
ENSG00000003756	RBM5	0.0554642	7.41252	0.764258	0.464549	0.69807	-7.4922
ENSG00000003987	MTMR7	0.0327867	2.15524	0.251652	0.807041	0.911298	-7.12833
ENSG00000003989	SLC7A2	0.0753111	4.1652	0.409086	0.692173	0.848616	-7.49602
ENSG00000004059	ARF5	-0.0993387	5.80204	-1.53468	0.159707	0.392913	-6.59814
ENSG00000004139	SARM1	-0.0929032	3.12957	-0.839716	0.423112	0.665046	-7.00692
ENSG00000004142	POLDIP2	-0.0624625	5.99943	-0.917659	0.38306	0.632377	-7.31939
ENSG00000004399	PLXND1	0.161134	6.70626	1.64722	0.134396	0.356735	-6.475
ENSG00000004455	AK2	-0.0890667	9.65233	-1.38712	0.199251	0.444747	-6.85954
ENSG00000004468	CD38	-0.0535283	6.5533	-0.428278	0.678656	0.839517	-7.68439
ENSG00000004478	FKBP4	-0.213293	7.65116	-2.03364	0.07295	0.249801	-5.92566
ENSG00000004487	KDM1A	-0.0345269	7.1645	-0.478085	0.644147	0.818422	-7.67587
ENSG00000004534	RBM6	-0.0069585	6.6484	-0.0881185	0.931739	0.970292	-7.78374
ENSG00000004660	CAMKK1	-0.36471	3.34058	-2.05221	0.0708023	0.244999	-5.51817
ENSG00000004700	RECQL	0.330746	6.80204	2.76587	0.0221855	0.125706	-4.72983
ENSG00000004766	VPS50	0.313364	4.66801	3.43261	0.00763483	0.0660984	-3.50423
ENSG00000004776	HSPB6	3.75021	-2.45141	5.35619	0.000480898	0.0130188	0.162825
ENSG00000004777	ARHGAP33	-0.0600469	2.24327	-0.506292	0.624989	0.807205	-7.04389
ENSG00000004779	NDUFAB1	-0.129271	5.77397	-1.87353	0.0942344	0.29131	-6.11469
ENSG00000004799	PDK4	0.213907	2.0898	0.902764	0.390497	0.638087	-6.716
ENSG00000004809	SLC22A16	-0.1475	2.41587	-1.16607	0.273967	0.527507	-6.52313
ENSG00000004838	ZMYND10	0.64322	0.357562	3.78738	0.00441105	0.0484117	-2.09467
ENSG00000004846	ABCB5	-0.0342349	-1.28261	-0.136747	0.894283	0.951644	-6.3286
ENSG00000004848	ARX	-0.504535	-0.666641	-1.96912	0.0809095	0.265384	-4.75121
ENSG00000004864	SLC25A13	-0.0731875	5.60766	-1.03284	0.329006	0.582368	-7.18904
ENSG00000004866	ST7	0.182958	3.57218	1.73001	0.11816	0.33258	-6.04649
ENSG00000004897	CDC27	-0.235132	7.48817	-3.23747	0.0103893	0.0800751	-3.96718
ENSG00000004939	SLC4A1	0.307837	0.204486	1.31873	0.220276	0.469044	-5.83365
ENSG00000004961	HCCS	-0.0720126	4.67118	-1.04196	0.324983	0.579047	-7.09567
ENSG00000004975	DVL2	-0.100893	4.97175	-1.08191	0.307813	0.562276	-7.08905
ENSG00000005007	UPF1	-0.14268	6.21003	-1.3489	0.210778	0.457954	-6.85491
ENSG00000005020	SKAP2	-0.122537	6.57474	-1.27346	0.235198	0.487116	-6.95878
ENSG00000005022	SLC25A5	-0.130724	7.91865	-1.73437	0.117356	0.331034	-6.37634
ENSG00000005059	MCUB	0.845201	3.54787	4.22622	0.00229002	0.0327303	-2.04589
ENSG00000005073	HOXA11	-0.435907	5.81348	-6.58093	0.000108228	0.0061648	0.945866
ENSG00000005075	POLR2J	-0.202038	5.08539	-2.75899	0.0224349	0.126223	-4.66082
ENSG00000005100	DHX33	-0.23127	6.09055	-3.0766	0.0134315	0.0938382	-4.19483
ENSG00000005108	THSD7A	0.538242	6.52477	5.53196	0.000383491	0.0116522	-0.443476
ENSG00000005156	LIG3	-0.0590243	5.95729	-0.685951	0.510265	0.730311	-7.50987
ENSG00000005175	RPAP3	0.0828908	5.6851	0.840655	0.422613	0.664766	-7.37463
ENSG00000005187	ACSM3	0.444026	1.44032	2.8925	0.0180684	0.111934	-3.75191
ENSG00000005189	AC004381.6	0.20054	4.33842	2.833	0.0198956	0.118299	-4.44547
ENSG00000005194	CIAPIN1	-0.0242933	5.35446	-0.362234	0.725653	0.868235	-7.66017
ENSG00000005206	SPPL2B	-0.0855547	4.39113	-0.86609	0.409245	0.653425	-7.2249
ENSG00000005238	FAM214B	-0.131739	3.43594	-1.16955	0.272634	0.52607	-6.74369
ENSG00000005243	COPZ2	0.0208009	3.81549	0.25587	0.803883	0.910148	-7.48901
ENSG00000005249	PRKAR2B	0.140471	5.6244	1.48159	0.17306	0.412228	-6.65987
ENSG00000005302	MSL3	0.0435683	4.78014	0.626921	0.546499	0.756753	-7.46399
ENSG00000005339	CREBBP	0.0969879	6.88022	0.97465	0.355551	0.607095	-7.29314
ENSG00000005379	TSPOAP1	0.152221	4.02392	0.586123	0.572397	0.773984	-7.37588
ENSG00000005381	MPO	1.30248	1.35026	7.21624	5.37162e-05	0.00443642	2.30983
ENSG00000005436	GCFC2	0.210705	4.89045	2.88243	0.018365	0.112961	-4.43665
ENSG00000005448	WDR54	-0.613082	4.19131	-6.36203	0.000139299	0.00683622	0.826313
ENSG00000005469	CROT	0.373119	2.50628	2.61496	0.0283607	0.145703	-4.43922
ENSG00000005471	ABCB4	0.0891124	4.45329	0.520535	0.615427	0.801264	-7.48519
ENSG00000005483	KMT2E	-0.0237103	7.06865	-0.264863	0.797164	0.906156	-7.76024
ENSG00000005486	RHBDD2	0.220507	3.12201	2.17209	0.058334	0.220054	-5.28497
ENSG00000005513	SOX8	0.0806765	-2.11665	0.216857	0.833223	0.924451	-6.10025
ENSG00000005700	IBTK	-0.0127613	5.81195	-0.126346	0.902274	0.956215	-7.74949
ENSG00000005801	ZNF195	0.0741105	5.596	0.734043	0.481865	0.712003	-7.45707
ENSG00000005810	MYCBP2	0.00164584	9.54212	0.0122853	0.99047	0.996594	-7.8263
ENSG00000005812	FBXL3	0.0588103	6.50282	0.926346	0.37877	0.628753	-7.32877
ENSG00000005844	ITGAL	0.730188	6.00031	2.25572	0.0509296	0.203345	-5.53123
ENSG00000005882	PDK2	0.0103361	3.08384	0.0960638	0.925604	0.966924	-7.36771
ENSG00000005884	ITGA3	0.79298	0.800903	4.31959	0.00199888	0.0303911	-1.36118
ENSG00000005889	ZFX	0.0562673	6.08886	0.772964	0.459636	0.693823	-7.44841
ENSG00000005893	LAMP2	0.0597406	8.47729	0.721582	0.489126	0.717447	-7.53975
ENSG00000005961	ITGA2B	-0.871184	0.00426919	-3.91077	0.00365869	0.0428571	-1.84007
ENSG00000005981	ASB4	0.175009	0.132693	0.943518	0.370392	0.620596	-6.22275
ENSG00000006007	GDE1	-0.0428403	5.35845	-0.575688	0.579129	0.777693	-7.55214
ENSG00000006015	C19orf60	0.283314	3.5584	2.64156	0.0271579	0.141895	-4.62011
ENSG00000006016	CRLF1	-0.0656621	1.25905	-0.394863	0.702266	0.854742	-6.86871
ENSG00000006025	OSBPL7	0.00903159	2.44137	0.0820515	0.936427	0.971938	-7.22496
ENSG00000006042	TMEM98	-0.495872	-2.65869	-1.2861	0.230949	0.48264	-5.20654
ENSG00000006047	YBX2	-0.420629	-1.57331	-1.12801	0.288889	0.542911	-5.62482
ENSG00000006062	MAP3K14	0.389414	2.06113	2.74024	0.023129	0.128316	-4.13712
ENSG00000006118	TMEM132A	-0.205312	0.488137	-1.29527	0.227906	0.478321	-5.92892
ENSG00000006125	AP2B1	-0.161567	7.99242	-2.91432	0.0174422	0.109526	-4.50829
ENSG00000006194	ZNF263	-0.194756	5.08658	-1.91824	0.0877624	0.278895	-6.00201
ENSG00000006210	CX3CL1	-0.238234	-2.02872	-0.533853	0.606554	0.795466	-5.99799
ENSG00000006282	SPATA20	-0.126041	4.30362	-1.07778	0.309557	0.56438	-7.00516
ENSG00000006283	CACNA1G	0.669945	-1.97224	2.10101	0.0654435	0.234295	-4.26774
ENSG00000006327	TNFRSF12A	-0.158371	0.688492	-0.538438	0.603516	0.793266	-6.66233
ENSG00000006377	DLX6	0.00683703	-1.96468	0.0139025	0.989215	0.996062	-6.16292
ENSG00000006432	MAP3K9	0.296388	0.521357	1.41613	0.190866	0.435717	-5.78597
ENSG00000006451	RALA	0.0626393	5.83559	0.682503	0.512341	0.731347	-7.50718
ENSG00000006453	BAIAP2L1	-0.441325	0.869124	-2.69973	0.0247039	0.133932	-3.94359
ENSG00000006459	KDM7A	0.543946	3.84223	2.90742	0.0176376	0.110255	-4.23373
ENSG00000006468	ETV1	-0.0630415	3.00175	-0.478592	0.6438	0.818283	-7.22948
ENSG00000006530	AGK	-0.162617	5.11138	-2.52944	0.0326041	0.158171	-5.03956
ENSG00000006534	ALDH3B1	-0.11083	4.93273	-1.50811	0.166271	0.402113	-6.57129
ENSG00000006555	TTC22	-0.863341	-1.63442	-2.90933	0.0175832	0.110114	-3.10413
ENSG00000006576	PHTF2	-0.126889	5.43313	-1.74191	0.11598	0.328694	-6.28929
ENSG00000006607	FARP2	-0.084757	5.86609	-1.14129	0.28361	0.537483	-7.0859
ENSG00000006611	USH1C	0.0201662	-3.72519	0.0392442	0.969564	0.986619	-5.7664
ENSG00000006625	GGCT	-0.159203	5.44011	-1.76869	0.111209	0.321089	-6.25089
ENSG00000006634	DBF4	-0.173007	5.84143	-2.03881	0.0723463	0.248803	-5.86705
ENSG00000006638	TBXA2R	0.455847	-1.67128	1.44008	0.184176	0.426811	-5.23974
ENSG00000006652	IFRD1	-0.181965	5.75953	-2.94546	0.0165866	0.106503	-4.39799
ENSG00000006659	LGALS14	-0.0917564	-2.7354	-0.175191	0.864862	0.93924	-5.96302
ENSG00000006695	COX10	-0.0495339	4.33575	-0.573542	0.58052	0.778393	-7.43669
ENSG00000006704	GTF2IRD1	-0.607235	2.94181	-5.24235	0.000558107	0.0141995	-0.438247
ENSG00000006712	PAF1	-0.0336584	5.69028	-0.535791	0.605269	0.794546	-7.59578
ENSG00000006715	VPS41	0.0604784	6.48319	0.670579	0.519557	0.736786	-7.53942
ENSG00000006740	ARHGAP44	-0.216444	4.94449	-2.04221	0.071951	0.247814	-5.79909
ENSG00000006744	ELAC2	-0.00129114	6.34895	-0.0178755	0.986134	0.994853	-7.77853
ENSG00000006747	SCIN	0.160015	1.59012	1.10625	0.297705	0.552142	-6.39824
ENSG00000006756	ARSD	0.283183	5.44486	2.96444	0.0160865	0.104859	-4.34842
ENSG00000006757	PNPLA4	0.191858	2.53546	1.82886	0.101148	0.304059	-5.67924
ENSG00000006831	ADIPOR2	-0.0455903	7.79053	-0.799203	0.445036	0.682971	-7.47037
ENSG00000006837	CDKL3	-0.19191	1.74675	-1.23572	0.248275	0.502118	-6.29042
ENSG00000007001	UPP2	0.549467	-1.88228	1.66673	0.130397	0.350398	-4.89833
ENSG00000007047	MARK4	-0.334374	4.30482	-4.13182	0.00263084	0.0353789	-2.33622
ENSG00000007080	CCDC124	-0.145165	4.76727	-1.73576	0.117102	0.330678	-6.23652
ENSG00000007129	CEACAM21	-0.7607	-0.0136693	-3.80737	0.00427878	0.0476417	-1.99738
ENSG00000007168	PAFAH1B1	0.0510769	7.84891	0.754054	0.470351	0.702592	-7.50768
ENSG00000007174	DNAH9	-0.265255	-2.47823	-0.503531	0.626852	0.808504	-5.90695
ENSG00000007202	KIAA0100	0.0883155	8.24766	1.39719	0.196305	0.442044	-6.83871
ENSG00000007237	GAS7	-0.314165	6.99196	-2.28687	0.0484144	0.197297	-5.51453
ENSG00000007255	TRAPPC6A	-0.0558058	3.20046	-0.372921	0.717959	0.863469	-7.32191
ENSG00000007264	MATK	-1.43473	1.17858	-7.67859	3.31774e-05	0.00342221	2.82181
ENSG00000007312	CD79B	-0.592938	-1.58327	-1.93945	0.0848411	0.273387	-4.58651
ENSG00000007314	SCN4A	-1.3622	-2.02235	-3.68902	0.00512758	0.0523527	-1.87917
ENSG00000007341	ST7L	0.557576	5.66294	6.18853	0.000170868	0.00762648	0.461227
ENSG00000007350	TKTL1	2.14077	-3.59182	4.18746	0.00242391	0.0339414	-1.25037
ENSG00000007372	PAX6	0.38282	-2.86945	0.848865	0.418265	0.661172	-5.58763
ENSG00000007376	RPUSD1	-0.174376	3.67776	-1.5943	0.14581	0.37262	-6.25921
ENSG00000007384	RHBDF1	0.343405	2.44533	1.8013	0.105646	0.311005	-5.698
ENSG00000007392	LUC7L	0.260688	5.06166	2.96009	0.0161996	0.105137	-4.32539
ENSG00000007402	CACNA2D2	0.0715535	-0.660098	0.247859	0.809884	0.912501	-6.46399
ENSG00000007516	BAIAP3	1.66414	1.48602	10.666	2.33546e-06	0.000962897	5.47599
ENSG00000007520	TSR3	-0.0230752	3.86946	-0.267191	0.795428	0.905213	-7.49625
ENSG00000007541	PIGQ	-0.0410329	3.35826	-0.492756	0.634147	0.812408	-7.29955
ENSG00000007545	CRAMP1	0.0346858	5.30937	0.310574	0.763295	0.88833	-7.67589
ENSG00000007866	TEAD3	-0.424032	3.28925	-2.27041	0.0497276	0.200596	-5.16508
ENSG00000007923	DNAJC11	-0.186302	6.05192	-2.82922	0.020018	0.118755	-4.60186
ENSG00000007944	MYLIP	-0.137461	5.78326	-1.17115	0.272022	0.525422	-7.04889
ENSG00000007952	NOX1	-0.216754	-0.893004	-0.699496	0.502164	0.725282	-6.18073
ENSG00000007968	E2F2	0.5711	1.9523	4.67089	0.00121205	0.0225329	-1.06265
ENSG00000008018	PSMB1	-0.112087	7.26274	-1.74485	0.115448	0.327838	-6.34989
ENSG00000008056	SYN1	1.04603	-2.99119	2.30772	0.0467991	0.194075	-3.79741
ENSG00000008083	JARID2	-0.358261	7.31098	-5.40329	0.000452409	0.0126072	-0.64093
ENSG00000008086	CDKL5	0.42898	4.65333	6.36863	0.000138232	0.00682933	0.772416
ENSG00000008128	CDK11A	0.527496	4.73505	6.35465	0.000140504	0.00686282	0.74663
ENSG00000008130	NADK	0.34566	5.98015	4.70056	0.00116286	0.0219967	-1.61572
ENSG00000008226	DLEC1	0.545568	-1.17378	1.23355	0.249042	0.502697	-5.60259
ENSG00000008256	CYTH3	-0.0577588	4.12583	-0.709323	0.496336	0.722152	-7.31009
ENSG00000008277	ADAM22	0.399982	0.335964	1.89622	0.0908953	0.285348	-5.08102
ENSG00000008282	SYPL1	0.0218229	7.23116	0.296112	0.773957	0.89406	-7.7542
ENSG00000008283	CYB561	-0.0610967	3.21326	-0.647099	0.533946	0.74667	-7.17443
ENSG00000008294	SPAG9	-0.0932339	6.70545	-1.11382	0.294613	0.548888	-7.14482
ENSG00000008300	CELSR3	0.694031	1.70095	4.9628	0.000810805	0.0177879	-0.590142
ENSG00000008311	AASS	1.16226	-2.6215	2.73889	0.0231798	0.128563	-3.21407
ENSG00000008323	PLEKHG6	-0.210557	-0.699004	-0.845613	0.419984	0.662344	-6.11418
ENSG00000008324	SS18L2	-0.0674543	4.91898	-1.02525	0.332378	0.585924	-7.14223
ENSG00000008382	MPND	-0.114984	2.81597	-1.26109	0.239418	0.492437	-6.50342
ENSG00000008394	MGST1	0.386569	7.55836	4.51273	0.00151485	0.0256311	-1.94028
ENSG00000008405	CRY1	0.652114	3.8608	7.73196	3.14272e-05	0.00338988	2.48227
ENSG00000008441	NFIX	-0.180979	5.75262	-2.45367	0.0368927	0.169399	-5.20493
ENSG00000008513	ST3GAL1	-0.073042	7.46549	-0.869001	0.407734	0.652252	-7.40492
ENSG00000008516	MMP25	0.338611	1.82775	1.95271	0.0830621	0.269965	-5.33454
ENSG00000008517	IL32	2.12624	0.372869	6.81075	8.35516e-05	0.00549319	1.96723
ENSG00000008710	PKD1	-0.174662	5.27844	-2.28767	0.0483507	0.197154	-5.44359
ENSG00000008735	MAPK8IP2	0.178032	-0.494286	0.564879	0.58615	0.782375	-6.36636
ENSG00000008838	MED24	-0.0454085	5.44342	-0.658819	0.526734	0.742271	-7.5035
ENSG00000008853	RHOBTB2	0.150363	5.58316	2.03954	0.0722607	0.248591	-5.85308
ENSG00000008869	HEATR5B	0.117206	5.53643	1.37649	0.202403	0.44779	-6.79073
ENSG00000008952	SEC62	-0.0816054	7.21775	-0.978921	0.35355	0.605675	-7.29701
ENSG00000008988	RPS20	-0.126629	10.261	-1.96952	0.0808576	0.265256	-6.0412
ENSG00000009307	CSDE1	-0.175555	9.72543	-2.22105	0.0538807	0.209592	-5.64879
ENSG00000009335	UBE3C	-0.0990383	8.04334	-1.57091	0.151129	0.380269	-6.60724
ENSG00000009413	REV3L	0.0786679	5.92837	0.946265	0.369065	0.619545	-7.28956
ENSG00000009694	TENM1	0.708284	-3.99744	1.1969	0.262341	0.515962	-5.05452
ENSG00000009724	MASP2	-0.15221	2.5294	-0.879764	0.402182	0.648176	-6.83803
ENSG00000009765	IYD	-0.300958	-0.47541	-1.04756	0.322533	0.576827	-5.97905
ENSG00000009780	FAM76A	0.422138	3.23454	3.23753	0.0103883	0.0800751	-3.57298
ENSG00000009790	TRAF3IP3	-0.0866199	6.282	-1.0813	0.308069	0.562571	-7.16652
ENSG00000009830	POMT2	-0.108012	3.38787	-1.18187	0.267956	0.521614	-6.71966
ENSG00000009844	VTA1	-0.0318578	6.55062	-0.46017	0.656461	0.82581	-7.66892
ENSG00000009950	MLXIPL	-0.163433	4.15704	-1.03928	0.326161	0.58001	-7.02138
ENSG00000009954	BAZ1B	0.0241236	8.33122	0.271702	0.792066	0.903635	-7.77866
ENSG00000010017	RANBP9	0.103441	6.12174	1.30351	0.225199	0.475629	-6.90744
ENSG00000010030	ETV7	-0.0898574	-0.621343	-0.357619	0.728986	0.87021	-6.43816
ENSG00000010072	SPRTN	0.0472848	5.2366	0.647686	0.533584	0.746596	-7.49576
ENSG00000010165	METTL13	0.0999886	6.02976	1.59542	0.14556	0.372259	-6.52466
ENSG00000010219	DYRK4	-0.261448	2.98145	-2.66839	0.0259968	0.138227	-4.45746
ENSG00000010244	ZNF207	0.0044449	8.37471	0.0723965	0.943892	0.975093	-7.81699
ENSG00000010256	UQCRC1	-0.118551	6.73941	-1.65684	0.13241	0.353731	-6.46253
ENSG00000010270	STARD3NL	-0.215745	5.32096	-2.74946	0.0227848	0.127258	-4.6957
ENSG00000010278	CD9	0.100739	2.79165	0.506874	0.624597	0.806939	-7.16722
ENSG00000010292	NCAPD2	-0.0211663	8.75993	-0.301999	0.769611	0.891622	-7.77243
ENSG00000010295	IFFO1	0.121591	4.27196	1.05622	0.318771	0.573991	-7.02209
ENSG00000010310	GIPR	0.337636	0.624388	1.39407	0.197215	0.442888	-5.83695
ENSG00000010318	PHF7	0.14756	4.33006	2.02504	0.0739664	0.2517	-5.74434
ENSG00000010319	SEMA3G	0.0316226	3.88846	0.400254	0.698433	0.852344	-7.45097
ENSG00000010322	NISCH	0.19285	6.0869	2.40977	0.0396307	0.176649	-5.2895
ENSG00000010327	STAB1	5.98658	-0.643326	7.99375	2.41901e-05	0.00300991	2.74906
ENSG00000010361	FUZ	-0.177269	2.94319	-1.75065	0.114402	0.32603	-5.88404
ENSG00000010379	SLC6A13	-1.82961	-3.59019	-3.33941	0.00884046	0.0727615	-2.31094
ENSG00000010404	IDS	0.43936	5.68708	3.95004	0.00344877	0.0413169	-2.75738
ENSG00000010539	ZNF200	-0.0321188	5.07719	-0.302936	0.768919	0.891021	-7.65938
ENSG00000010610	CD4	-0.164563	7.67791	-2.58879	0.0295964	0.149611	-5.03962
ENSG00000010626	LRRC23	-0.134364	1.98751	-0.914249	0.384753	0.633784	-6.68319
ENSG00000010671	BTK	-0.206576	7.07135	-3.10827	0.0127669	0.0909853	-4.17154
ENSG00000010704	HFE	0.0279482	1.38266	0.172227	0.867123	0.940363	-6.96643
ENSG00000010803	SCMH1	-0.0661906	4.97243	-0.796771	0.446376	0.684191	-7.35909
ENSG00000010810	FYN	0.424765	4.02357	3.16153	0.0117248	0.0859235	-3.84985
ENSG00000010818	HIVEP2	-0.242196	4.10278	-2.6834	0.0253693	0.136114	-4.65445
ENSG00000011007	ELOA	-0.149086	5.10393	-2.1367	0.0617744	0.226875	-5.66802
ENSG00000011009	LYPLA2	0.0889195	4.59884	1.23272	0.249337	0.503096	-6.87548
ENSG00000011021	CLCN6	-0.102507	4.16502	-1.21301	0.256426	0.510461	-6.83296
ENSG00000011028	MRC2	-0.141189	8.83405	-1.98253	0.0791897	0.261816	-6.0165
ENSG00000011052	NME1-NME2	0.0430961	4.29954	0.334341	0.745888	0.879239	-7.54855
ENSG00000011105	TSPAN9	-0.349534	0.484788	-1.81875	0.102776	0.3067	-5.22978
ENSG00000011114	BTBD7	-0.179087	6.21092	-2.06858	0.0689587	0.241083	-5.83526
ENSG00000011132	APBA3	-0.237781	2.64043	-2.26267	0.0503571	0.202038	-5.0383
ENSG00000011143	MKS1	-0.253495	3.73688	-2.74188	0.0230673	0.128204	-4.49248
ENSG00000011198	ABHD5	-0.000668275	3.24674	-0.00730241	0.994335	0.997949	-7.40833
ENSG00000011201	ANOS1	0.286294	-2.90925	0.704503	0.499189	0.723416	-5.68843
ENSG00000011243	AKAP8L	-0.12622	5.46677	-1.76294	0.112217	0.322532	-6.26098
ENSG00000011258	MBTD1	-0.526786	6.42495	-7.50445	3.9675e-05	0.00368462	2.01136
ENSG00000011260	UTP18	-0.0815075	6.11374	-0.942915	0.370684	0.620932	-7.29994
ENSG00000011275	RNF216	-0.140229	5.56416	-2.24117	0.0521485	0.206418	-5.53665
ENSG00000011295	TTC19	0.11904	5.22275	1.82261	0.102152	0.305766	-6.1557
ENSG00000011304	PTBP1	-0.291315	8.77971	-5.09077	0.000682443	0.0159519	-1.10053
ENSG00000011332	DPF1	-0.229686	0.717836	-1.42105	0.189474	0.434551	-5.8266
ENSG00000011347	SYT7	-0.293305	-2.3649	-0.701827	0.500778	0.724441	-5.81268
ENSG00000011376	LARS2	-0.0633768	5.53884	-0.781115	0.455066	0.690606	-7.41685
ENSG00000011405	PIK3C2A	0.240354	6.36776	2.02453	0.0740271	0.251782	-5.90835
ENSG00000011422	PLAUR	-0.514353	5.13181	-4.80924	0.00100023	0.0201727	-1.4048
ENSG00000011426	ANLN	-0.130085	7.74602	-1.42802	0.187517	0.431437	-6.79286
ENSG00000011451	WIZ	-0.0266156	5.20375	-0.388119	0.707074	0.857398	-7.63788
ENSG00000011454	RABGAP1	0.00264124	5.58397	0.0349212	0.972915	0.988456	-7.74633
ENSG00000011465	DCN	1.50845	-0.130971	3.97984	0.00329804	0.0402015	-1.69081
ENSG00000011478	QPCTL	-0.220757	2.47333	-1.69907	0.124005	0.341293	-5.85348
ENSG00000011485	PPP5C	-0.0662492	5.80921	-1.09108	0.303975	0.558614	-7.13796
ENSG00000011523	CEP68	0.0582629	4.97405	0.735376	0.481093	0.711216	-7.40793
ENSG00000011566	MAP4K3	0.0575305	4.08766	0.725966	0.486563	0.715473	-7.29078
ENSG00000011590	ZBTB32	0.11628	-1.79682	0.268645	0.794343	0.904864	-6.16643
ENSG00000011600	TYROBP	0.728733	4.62087	4.76928	0.00105699	0.0208478	-1.40272
ENSG00000011638	TMEM159	-0.251066	2.27327	-1.87921	0.0933886	0.289657	-5.54709
ENSG00000011677	GABRA3	-0.346659	-3.49024	-0.68187	0.512722	0.731653	-5.58494
ENSG00000012048	BRCA1	-0.0419458	7.41234	-0.425275	0.680762	0.841104	-7.70697
ENSG00000012061	ERCC1	0.00895032	5.61387	0.134588	0.895941	0.952561	-7.73857
ENSG00000012124	CD22	0.332836	-3.12424	0.625433	0.547431	0.757639	-5.69404
ENSG00000012171	SEMA3B	0.0862595	-0.292123	0.306848	0.766037	0.889074	-6.53568
ENSG00000012174	MBTPS2	-0.193024	5.16556	-1.93494	0.0854549	0.274681	-5.98386
ENSG00000012211	PRICKLE3	-0.178394	2.83886	-1.34773	0.211141	0.458512	-6.40341
ENSG00000012232	EXTL3	0.185165	4.81664	2.51405	0.0334328	0.160536	-5.03333
ENSG00000012660	ELOVL5	-0.00666871	7.15491	-0.0662388	0.948656	0.977252	-7.79856
ENSG00000012779	ALOX5	1.77609	0.884935	6.97841	6.94471e-05	0.00495948	2.10619
ENSG00000012817	KDM5D	0.00964551	-1.49111	0.0293477	0.977237	0.990291	-6.28372
ENSG00000012822	CALCOCO1	0.0343822	4.6494	0.329114	0.749704	0.881279	-7.60127
ENSG00000012963	UBR7	-0.0807224	5.79356	-0.944177	0.370074	0.620361	-7.28583
ENSG00000012983	MAP4K5	0.0557086	4.80519	0.696277	0.504082	0.726722	-7.41837
ENSG00000013016	EHD3	-0.026327	-1.15854	-0.0934481	0.927623	0.96791	-6.36628
ENSG00000013275	PSMC4	-0.00889098	4.64256	-0.120238	0.906973	0.958384	-7.65228
ENSG00000013288	MAN2B2	0.378189	4.83549	4.33405	0.00195745	0.0301306	-2.09074
ENSG00000013293	SLC7A14	0.211876	0.134582	1.07893	0.30907	0.563851	-6.08861
ENSG00000013297	CLDN11	-0.0660763	1.28997	-0.355516	0.730507	0.871283	-6.89198
ENSG00000013306	SLC25A39	0.22411	5.54165	3.38746	0.00819591	0.069224	-3.65835
ENSG00000013364	MVP	0.773464	4.60461	10.5859	2.48609e-06	0.000962897	5.11371
ENSG00000013374	NUB1	0.00386524	6.58783	0.0516835	0.959926	0.981729	-7.78477
ENSG00000013375	PGM3	-0.0199061	5.04541	-0.300641	0.770612	0.892383	-7.657
ENSG00000013392	RWDD2A	0.108399	2.19795	0.801693	0.443666	0.681829	-6.82955
ENSG00000013441	CLK1	0.250213	5.85592	1.82938	0.101064	0.303999	-6.18325
ENSG00000013503	POLR3B	0.00745434	5.0518	0.109363	0.915347	0.962618	-7.70082
ENSG00000013523	ANGEL1	-0.066713	4.85748	-0.881674	0.401203	0.647615	-7.27327
ENSG00000013561	RNF14	0.0409743	5.22309	0.489547	0.636327	0.813829	-7.59096
ENSG00000013563	DNASE1L1	0.224095	3.60252	2.26194	0.0504173	0.202118	-5.24316
ENSG00000013573	DDX11	0.0710864	5.73805	0.759263	0.467383	0.700703	-7.44472
ENSG00000013583	HEBP1	-0.0358444	3.859	-0.415959	0.687318	0.845692	-7.43868
ENSG00000013588	GPRC5A	-0.0321191	0.0712728	-0.157773	0.878167	0.945901	-6.66011
ENSG00000013725	CD6	0.231886	-0.663125	1.03813	0.326666	0.58051	-5.94248
ENSG00000013810	TACC3	-0.0711984	7.24726	-0.996185	0.345546	0.598399	-7.28059
ENSG00000014123	UFL1	-0.180985	6.05624	-1.85535	0.0969922	0.296226	-6.1533
ENSG00000014138	POLA2	-0.066673	5.81597	-0.930519	0.376721	0.627104	-7.29979
ENSG00000014164	ZC3H3	-0.18878	3.75029	-2.06385	0.0694872	0.242188	-5.58416
ENSG00000014216	CAPN1	0.0206924	6.49105	0.300088	0.771021	0.892557	-7.73356
ENSG00000014257	ACPP	-0.287702	5.12708	-2.03431	0.0728718	0.249617	-5.82865
ENSG00000014641	MDH1	-0.0154482	7.23561	-0.176551	0.863825	0.938802	-7.78549
ENSG00000014824	SLC30A9	-0.1914	6.71503	-2.24948	0.0514488	0.204551	-5.56698
ENSG00000014914	MTMR11	0.91191	3.63638	5.8529	0.000256464	0.00941734	0.272078
ENSG00000014919	COX15	-0.0526336	6.14978	-0.791316	0.449391	0.686147	-7.43576
ENSG00000015133	CCDC88C	-0.0891366	5.13289	-1.04073	0.325524	0.579374	-7.14747
ENSG00000015153	YAF2	-0.00678709	4.30231	-0.0929011	0.928046	0.968058	-7.60596
ENSG00000015171	ZMYND11	-0.0100534	6.61647	-0.16895	0.869624	0.941744	-7.77128
ENSG00000015285	WAS	-0.275217	5.03938	-3.83819	0.00408312	0.0460825	-2.8917
ENSG00000015475	BID	-0.166437	6.53322	-2.72143	0.0238473	0.131071	-4.7957
ENSG00000015479	MATR3	-0.126717	9.00461	-1.5096	0.165898	0.40153	-6.69775
ENSG00000015532	XYLT2	-0.260632	4.26308	-3.42144	0.00776984	0.06688	-3.46678
ENSG00000015568	RGPD5	0.208945	2.25466	0.969658	0.357901	0.608949	-6.6907
ENSG00000015676	NUDCD3	-0.235876	5.45486	-3.53632	0.0064931	0.0608747	-3.4109
ENSG00000016391	CHDH	0.153063	-0.868182	0.553284	0.593731	0.787106	-6.28125
ENSG00000016864	GLT8D1	-0.0146874	5.54086	-0.215141	0.83452	0.925227	-7.71899
ENSG00000017260	ATP2C1	0.159077	6.53903	2.12355	0.0631028	0.229364	-5.76036
ENSG00000017427	IGF1	0.35204	-1.34398	1.09195	0.303611	0.558418	-5.71772
ENSG00000017483	SLC38A5	-0.232645	4.26671	-2.2112	0.0547487	0.211934	-5.44453
ENSG00000017797	RALBP1	-0.214843	7.28696	-2.67987	0.0255155	0.13665	-4.88301
ENSG00000018189	RUFY3	0.616604	3.6692	5.7971	0.000274772	0.0097479	0.18539
ENSG00000018236	CNTN1	0.348952	-3.36038	0.665738	0.522504	0.739214	-5.62012
ENSG00000018280	SLC11A1	-0.00507309	0.727213	-0.0267943	0.979217	0.991085	-6.82789
ENSG00000018408	WWTR1	0.169298	3.4506	1.41765	0.190435	0.435076	-6.4468
ENSG00000018510	AGPS	0.234357	6.93261	2.86325	0.0189442	0.114953	-4.57269
ENSG00000018610	CXorf56	-0.0436546	4.52637	-0.621336	0.550003	0.75868	-7.43459
ENSG00000018625	ATP1A2	0.104158	-3.54932	0.22222	0.829173	0.922094	-5.77768
ENSG00000018699	TTC27	0.0328513	5.10887	0.402493	0.696844	0.851762	-7.62362
ENSG00000018869	ZNF582	0.799434	2.20464	7.51702	3.91622e-05	0.00368462	2.51501
ENSG00000019102	VSIG2	-0.0680836	-0.687707	-0.257739	0.802486	0.909361	-6.4549
ENSG00000019144	PHLDB1	0.376818	4.34582	5.568	0.000366294	0.0114511	-0.236534
ENSG00000019169	MARCO	0.682019	1.07026	1.79257	0.107109	0.313752	-5.39298
ENSG00000019485	PRDM11	0.966173	-0.966962	2.66427	0.0261718	0.138624	-3.60293
ENSG00000019505	SYT13	-0.942555	-3.76213	-1.52457	0.162178	0.396289	-4.73047
ENSG00000019549	SNAI2	1.80054	-3.19455	3.72436	0.00485688	0.0506986	-1.79459
ENSG00000019582	CD74	-0.0568828	5.59002	-0.762097	0.465773	0.69916	-7.435
ENSG00000019991	HGF	0.363953	4.83282	3.20344	0.0109671	0.0825164	-3.89934
ENSG00000019995	ZRANB1	-0.126116	4.6375	-1.88853	0.0920148	0.287208	-5.9962
ENSG00000020129	NCDN	0.0318378	4.74935	0.402814	0.696616	0.851762	-7.58452
ENSG00000020181	ADGRA2	0.481062	7.34452	6.63944	0.000101267	0.00605191	0.974873
ENSG00000020256	ZFP64	-0.0453731	3.53127	-0.456631	0.658907	0.827479	-7.35446
ENSG00000020426	MNAT1	-0.324498	3.94728	-2.93962	0.0167436	0.10719	-4.20531
ENSG00000020577	SAMD4A	-0.0279177	-0.267507	-0.126267	0.902335	0.956215	-6.58442
ENSG00000020633	RUNX3	-0.115226	5.08572	-0.80269	0.443119	0.681292	-7.36536
ENSG00000020922	MRE11	-0.100303	6.824	-1.34178	0.212987	0.460386	-6.88265
ENSG00000021300	PLEKHB1	-0.0857183	0.443378	-0.38652	0.708216	0.857979	-6.68024
ENSG00000021355	SERPINB1	-0.0469744	6.997	-0.443768	0.667833	0.832877	-7.68914
ENSG00000021461	CYP3A43	-0.0425864	-1.60583	-0.141894	0.890333	0.949711	-6.24369
ENSG00000021488	SLC7A9	-0.25138	-2.61337	-0.518736	0.61663	0.802051	-5.86811
ENSG00000021574	SPAST	0.308494	5.74342	3.33074	0.00896236	0.0735648	-3.76148
ENSG00000021645	NRXN3	-0.137914	-2.00254	-0.371913	0.718683	0.863965	-6.08074
ENSG00000021762	OSBPL5	-0.0589821	6.95939	-0.565672	0.585633	0.781876	-7.6218
ENSG00000021776	AQR	-0.0172492	6.91624	-0.228909	0.824128	0.919649	-7.7663
ENSG00000021826	CPS1	2.32509	-1.12205	5.84948	0.000257547	0.00944036	0.907292
ENSG00000022267	FHL1	-0.268451	3.39895	-3.01112	0.0149212	0.100239	-3.98211
ENSG00000022277	RTFDC1	-0.0365026	6.55091	-0.56729	0.58458	0.781472	-7.60958
ENSG00000022355	GABRA1	-0.207545	-4.19896	-0.224864	0.827177	0.921161	-5.64986
ENSG00000022556	NLRP2	-0.0975472	-1.1772	-0.340277	0.741564	0.876447	-6.3041
ENSG00000022567	SLC45A4	-0.182346	5.01224	-1.75659	0.113341	0.324123	-6.23378
ENSG00000022840	RNF10	-0.0494681	6.67749	-0.824892	0.431047	0.671252	-7.42479
ENSG00000022976	ZNF839	-0.0735826	4.32939	-0.967548	0.358897	0.609993	-7.12107
ENSG00000023041	ZDHHC6	-0.193046	5.84945	-2.17658	0.0579116	0.218939	-5.65266
ENSG00000023171	GRAMD1B	0.0241698	0.738006	0.0930957	0.927895	0.967999	-6.82598
ENSG00000023191	RNH1	0.466881	6.35705	6.59095	0.000107	0.0061648	0.939387
ENSG00000023228	NDUFS1	-0.0504936	6.55492	-0.814723	0.436548	0.67533	-7.42977
ENSG00000023287	RB1CC1	-0.121155	7.29597	-1.52627	0.161759	0.395519	-6.65534
ENSG00000023318	ERP44	-0.00478614	6.91066	-0.0661548	0.948721	0.97727	-7.79275
ENSG00000023330	ALAS1	0.192933	6.18787	1.96024	0.0820672	0.267908	-6.0005
ENSG00000023445	BIRC3	-0.354126	-0.96752	-1.1882	0.265582	0.51931	-5.7104
ENSG00000023516	AKAP11	0.034031	6.353	0.321348	0.755386	0.884644	-7.72181
ENSG00000023572	GLRX2	0.181846	3.86129	1.89793	0.0906492	0.284792	-5.85653
ENSG00000023608	SNAPC1	-0.23551	4.54276	-1.43375	0.185923	0.429412	-6.6204
ENSG00000023697	DERA	0.197039	4.89596	2.19409	0.0562898	0.215403	-5.55589
ENSG00000023734	STRAP	-0.0158041	6.9388	-0.200329	0.845739	0.929831	-7.77364
ENSG00000023839	ABCC2	0.638276	0.47495	3.22629	0.0105755	0.0807938	-3.0052
ENSG00000023892	DEF6	0.0613845	4.91595	0.691624	0.506862	0.728309	-7.43461
ENSG00000023902	PLEKHO1	0.707445	5.20262	6.3449	0.000142114	0.00689269	0.692273
ENSG00000023909	GCLM	0.275297	5.63153	2.73152	0.0234592	0.12951	-4.74385
ENSG00000024048	UBR2	-0.0984493	6.24412	-1.08944	0.30466	0.55923	-7.15658
ENSG00000024422	EHD2	-0.254934	1.16771	-1.22197	0.253184	0.507299	-6.17193
ENSG00000024526	DEPDC1	-0.0685871	5.85276	-0.566615	0.585019	0.781671	-7.58509
ENSG00000024862	CCDC28A	-0.175685	4.24654	-2.00648	0.0762047	0.25591	-5.76026
ENSG00000025039	RRAGD	-0.646062	3.93863	-4.13042	0.00263631	0.0353843	-2.27476
ENSG00000025156	HSF2	-0.0968138	5.07929	-1.25335	0.242092	0.495638	-6.90721
ENSG00000025293	PHF20	-0.158662	5.82317	-1.74812	0.114858	0.326571	-6.30096
ENSG00000025423	HSD17B6	0.0170089	0.722183	0.0951173	0.926335	0.967297	-6.82208
ENSG00000025434	NR1H3	-0.559636	3.95804	-6.69094	9.55445e-05	0.00582857	1.26711
ENSG00000025708	TYMP	0.967416	4.69816	5.44674	0.000427739	0.0121992	-0.437371
ENSG00000025770	NCAPH2	0.120463	5.04744	1.77237	0.110568	0.320568	-6.21359
ENSG00000025772	TOMM34	0.0291998	4.59977	0.38492	0.709359	0.858762	-7.5728
ENSG00000025796	SEC63	-0.169973	7.82238	-2.41582	0.0392416	0.17554	-5.32339
ENSG00000025800	KPNA6	-0.123759	6.7916	-1.97803	0.0797625	0.262871	-5.99235
ENSG00000026025	VIM	-0.137354	10.5455	-1.42287	0.188961	0.433712	-6.81587
ENSG00000026036	RTEL1-TNFRSF6B	0.587029	1.56415	1.92732	0.0865003	0.276839	-5.30893
ENSG00000026103	FAS	0.145537	3.87249	1.76778	0.111369	0.321321	-6.05065
ENSG00000026297	RNASET2	0.188073	7.17327	1.61704	0.140803	0.365216	-6.52874
ENSG00000026508	CD44	-0.303261	8.64241	-4.79246	0.00102364	0.0204433	-1.53427
ENSG00000026559	KCNG1	-0.0562021	-1.60597	-0.121305	0.906152	0.957861	-6.24656
ENSG00000026652	AGPAT4	0.301939	0.328164	1.68777	0.126205	0.344589	-5.37974
ENSG00000026751	SLAMF7	-0.372541	-1.32696	-0.885309	0.399342	0.646187	-5.92152
ENSG00000026950	BTN3A1	0.137022	3.82123	1.65133	0.133544	0.355539	-6.20708
ENSG00000027001	MIPEP	-0.0151742	3.76513	-0.172257	0.8671	0.940363	-7.49919
ENSG00000027075	PRKCH	-0.212271	-0.660448	-0.969183	0.358125	0.609213	-6.01222
ENSG00000027697	IFNGR1	0.00711106	5.40915	0.082215	0.9363	0.971938	-7.73256
ENSG00000027847	B4GALT7	-0.0181937	3.0501	-0.157343	0.878496	0.946206	-7.35173
ENSG00000027869	SH2D2A	0.160093	0.920378	0.970264	0.357615	0.608713	-6.38081
ENSG00000028116	VRK2	0.177993	4.99343	1.85633	0.0968431	0.296076	-6.08471
ENSG00000028137	TNFRSF1B	-0.509686	6.33083	-2.6835	0.0253652	0.136114	-4.85129
ENSG00000028203	VEZT	-0.0594837	5.13825	-0.716848	0.491902	0.719011	-7.43795
ENSG00000028277	POU2F2	0.840363	3.7073	5.41201	0.000447334	0.0125024	-0.337982
ENSG00000028310	BRD9	-0.0920654	6.78363	-1.0938	0.302842	0.557945	-7.16856
ENSG00000028528	SNX1	0.0680377	7.11022	1.18811	0.265615	0.51931	-7.07248
ENSG00000028839	TBPL1	0.0784083	4.00925	1.04918	0.321826	0.576215	-6.98513
ENSG00000029153	ARNTL2	0.851051	2.62873	5.60188	0.00035089	0.0111285	0.12225
ENSG00000029363	BCLAF1	-0.128089	8.90352	-1.76291	0.112224	0.322532	-6.34399
ENSG00000029364	SLC39A9	-0.117356	6.96198	-1.9096	0.088979	0.28138	-6.10026
ENSG00000029534	ANK1	1.05021	-1.72082	3.05264	0.0139579	0.0960356	-2.86419
ENSG00000029639	TFB1M	-0.115106	3.4009	-1.13055	0.287872	0.541934	-6.77958
ENSG00000029725	RABEP1	-0.180282	7.03904	-2.06983	0.0688202	0.240817	-5.85747
ENSG00000029993	HMGB3	-0.175969	7.08614	-1.66362	0.131026	0.351542	-6.46175
ENSG00000030066	NUP160	-0.117123	7.62958	-1.69625	0.12455	0.341964	-6.42648
ENSG00000030110	BAK1	0.0397033	4.70272	0.58677	0.571981	0.773881	-7.48054
ENSG00000030419	IKZF2	1.43252	-1.64958	4.82816	0.000974501	0.0199426	-0.337277
ENSG00000030582	GRN	0.2422	8.09938	1.90927	0.0890267	0.28146	-6.1211
ENSG00000031003	FAM13B	0.0479926	6.39144	0.630734	0.544114	0.75547	-7.56396
ENSG00000031081	ARHGAP31	0.843178	1.20527	4.23282	0.00226804	0.0325156	-1.56653
ENSG00000031691	CENPQ	-0.299089	4.89462	-2.56898	0.0305679	0.152435	-4.95297
ENSG00000031698	SARS	-0.0257274	6.09774	-0.324464	0.753104	0.883301	-7.71177
ENSG00000031823	RANBP3	-0.0372416	5.47688	-0.620967	0.550236	0.75868	-7.53138
ENSG00000032219	ARID4A	-0.232376	6.75917	-2.62316	0.0279842	0.144596	-4.96356
ENSG00000032389	TSSC1	-0.356369	4.45329	-4.00201	0.0031904	0.0397776	-2.56142
ENSG00000032444	PNPLA6	-0.257172	4.88669	-3.2007	0.011015	0.0827503	-3.91212
ENSG00000032742	IFT88	-0.129098	4.58066	-1.33704	0.214468	0.461853	-6.7481
ENSG00000033011	ALG1	0.115147	4.70605	1.3714	0.203926	0.449527	-6.72126
ENSG00000033030	ZCCHC8	0.0441007	5.30971	0.609228	0.557646	0.763421	-7.52728
ENSG00000033050	ABCF2	0.0132309	7.19322	0.196096	0.848952	0.931239	-7.78053
ENSG00000033100	CHPF2	0.0555782	5.20979	0.52491	0.612505	0.799207	-7.57047
ENSG00000033122	LRRC7	-0.00370682	0.934946	-0.0196534	0.984755	0.99404	-6.87711
ENSG00000033170	FUT8	-0.0654567	5.23067	-0.693237	0.505897	0.728232	-7.46326
ENSG00000033178	UBA6	-0.16843	7.04413	-1.41789	0.190367	0.435076	-6.79213
ENSG00000033327	GAB2	0.351164	3.65846	3.45513	0.00737015	0.0648705	-3.30344
ENSG00000033627	ATP6V0A1	-0.150429	3.7028	-1.7968	0.106399	0.312379	-5.97693
ENSG00000033800	PIAS1	-0.047589	6.87884	-0.72784	0.485471	0.714961	-7.50861
ENSG00000033867	SLC4A7	-0.063222	5.68815	-0.562304	0.587829	0.78359	-7.58004
ENSG00000034053	APBA2	-0.408938	5.24276	-5.31639	0.000506487	0.0134479	-0.685693
ENSG00000034152	MAP2K3	-0.0490524	5.50976	-0.776989	0.457376	0.692658	-7.41853
ENSG00000034239	EFCAB1	-0.27184	-2.98455	-0.479807	0.642969	0.817716	-5.80529
ENSG00000034510	TMSB10	-0.103514	8.26212	-1.54908	0.156247	0.388547	-6.63931
ENSG00000034533	ASTE1	0.251691	3.25531	2.2926	0.0479648	0.196319	-5.12254
ENSG00000034677	RNF19A	-0.0860141	6.51426	-1.15862	0.276839	0.531025	-7.08984
ENSG00000034693	PEX3	0.133836	3.6829	1.72866	0.11841	0.332871	-6.07084
ENSG00000034713	GABARAPL2	-0.00968717	5.71265	-0.122595	0.905159	0.957268	-7.74539
ENSG00000035115	SH3YL1	-0.137358	4.84921	-1.75804	0.113084	0.32373	-6.21409
ENSG00000035141	FAM136A	-0.122507	6.2035	-2.03026	0.0733477	0.250665	-5.89418
ENSG00000035403	VCL	-0.0735326	6.79495	-1.05007	0.32144	0.576104	-7.21495
ENSG00000035499	DEPDC1B	-0.107977	5.79321	-0.807908	0.440261	0.678005	-7.4078
ENSG00000035664	DAPK2	0.545084	1.44105	3.02271	0.0146456	0.099218	-3.53834
ENSG00000035681	NSMAF	0.083589	6.77991	1.27465	0.234795	0.486839	-6.96315
ENSG00000035687	ADSS	0.0674047	7.32494	0.93667	0.373717	0.623915	-7.33997
ENSG00000035720	STAP1	-0.521146	2.40553	-2.43796	0.0378503	0.171565	-4.70429
ENSG00000035862	TIMP2	-0.318215	6.6632	-4.3574	0.00189248	0.0295798	-2.15766
ENSG00000035928	RFC1	-0.139823	6.94358	-1.51048	0.165676	0.401305	-6.66846
ENSG00000036054	TBC1D23	-0.0177827	6.15101	-0.204134	0.842853	0.928412	-7.74874
ENSG00000036257	CUL3	0.0873765	7.27026	1.17424	0.270847	0.52439	-7.09168
ENSG00000036448	MYOM2	0.780984	-4.66482	0.668802	0.520638	0.737763	-5.37464
ENSG00000036530	CYP46A1	0.280762	2.5457	1.84134	0.0991702	0.300705	-5.66233
ENSG00000036549	ZZZ3	0.0376114	6.57723	0.521391	0.614855	0.800827	-7.63721
ENSG00000036565	SLC18A1	0.242291	-1.10993	0.980125	0.352987	0.605212	-5.88898
ENSG00000036672	USP2	-0.332442	2.0288	-2.54828	0.0316174	0.155128	-4.44465
ENSG00000036828	CASR	0.0630911	1.99629	0.294919	0.774839	0.894527	-7.07845
ENSG00000037042	TUBG2	-0.138364	2.90257	-1.32222	0.219159	0.468108	-6.44896
ENSG00000037241	RPL26L1	-0.149737	4.35122	-1.77971	0.109299	0.318054	-6.11563
ENSG00000037280	FLT4	0.313994	-0.865628	1.03504	0.328032	0.581346	-5.895
ENSG00000037474	NSUN2	0.0699223	8.01338	1.00377	0.342071	0.59591	-7.28595
ENSG00000037637	FBXO42	-0.166243	5.07082	-1.18855	0.265447	0.519212	-6.98145
ENSG00000037749	MFAP3	0.146079	4.81481	2.28492	0.0485682	0.197768	-5.40293
ENSG00000037757	MRI1	0.0507746	4.38118	0.594514	0.567015	0.770681	-7.43037
ENSG00000037897	METTL1	0.0547607	3.97401	0.687489	0.509342	0.729796	-7.29913
ENSG00000038002	AGA	0.528465	4.70906	6.54632	0.00011259	0.00621394	0.988587
ENSG00000038210	PI4K2B	0.0862154	6.04262	1.07145	0.312238	0.567331	-7.16821
ENSG00000038219	BOD1L1	-0.0650322	7.50407	-0.698573	0.502713	0.725417	-7.54429
ENSG00000038274	MAT2B	0.0254414	7.0261	0.326311	0.751753	0.882635	-7.73921
ENSG00000038358	EDC4	-0.0805454	5.81289	-1.28596	0.230994	0.482684	-6.91643
ENSG00000038382	TRIO	-0.00221307	4.81476	-0.0232238	0.981986	0.992529	-7.68144
ENSG00000038427	VCAN	1.23944	8.78149	5.6332	0.000337273	0.0108293	-0.341051
ENSG00000038532	CLEC16A	-0.0957891	5.01266	-1.30707	0.224041	0.474185	-6.83644
ENSG00000038945	MSR1	0.0691241	0.13453	0.383794	0.710164	0.859033	-6.60828
ENSG00000039068	CDH1	-0.30198	-1.00207	-1.07279	0.311669	0.566596	-5.82538
ENSG00000039123	SKIV2L2	-0.161627	7.70342	-1.51233	0.165213	0.400652	-6.68151
ENSG00000039139	DNAH5	0.371542	-3.16277	0.86653	0.409016	0.653425	-5.51285
ENSG00000039319	ZFYVE16	0.279052	5.99543	3.21004	0.0108524	0.0821466	-3.97093
ENSG00000039523	FAM65A	-0.221889	4.58554	-3.44265	0.00751566	0.0655918	-3.4792
ENSG00000039560	RAI14	-0.158855	3.09786	-0.747635	0.474025	0.705654	-7.07552
ENSG00000039650	PNKP	0.233877	4.08718	3.19178	0.0111727	0.083654	-3.81343
ENSG00000039987	BEST2	-0.0556948	-1.92326	-0.152286	0.882368	0.947125	-6.16121
ENSG00000040199	PHLPP2	0.109823	3.87886	1.00665	0.340759	0.594885	-7.00451
ENSG00000040275	SPDL1	-0.197479	6.25942	-1.90068	0.0902531	0.283935	-6.09299
ENSG00000040341	STAU2	-0.134456	6.77252	-1.33533	0.215007	0.462437	-6.88923
ENSG00000040487	PQLC2	0.426774	4.30054	5.81883	0.000267479	0.00968442	0.108284
ENSG00000040531	CTNS	0.131683	3.10661	1.38433	0.200072	0.445634	-6.41596
ENSG00000040608	RTN4R	-0.00255713	-0.309933	-0.010491	0.991862	0.99711	-6.58288
ENSG00000040633	PHF23	-0.0584798	5.71469	-0.735948	0.480761	0.710929	-7.46188
ENSG00000040731	CDH10	1.75906	-2.11023	4.43672	0.00168843	0.027422	-0.841648
ENSG00000040933	INPP4A	-0.02583	6.20072	-0.40899	0.692241	0.848616	-7.68158
ENSG00000041353	RAB27B	0.819644	4.41174	5.45196	0.000424876	0.0121941	-0.396711
ENSG00000041357	PSMA4	0.0813785	7.4981	1.06968	0.312994	0.567809	-7.21029
ENSG00000041802	LSG1	0.41305	5.87491	5.98495	0.00021821	0.00862408	0.186346
ENSG00000041880	PARP3	0.173113	3.48975	1.97458	0.0802048	0.26374	-5.66804
ENSG00000041982	TNC	0.0422239	-1.46981	0.104232	0.919303	0.964181	-6.28373
ENSG00000041988	THAP3	-0.0522485	2.60367	-0.500906	0.628625	0.809769	-7.12863
ENSG00000042062	FAM65C	0.397674	-1.51107	0.954271	0.365215	0.616259	-5.81042
ENSG00000042088	TDP1	-0.304021	5.92558	-4.38017	0.00183133	0.0289738	-2.09832
ENSG00000042286	AIFM2	0.199505	3.49017	2.13875	0.0615698	0.226445	-5.41477
ENSG00000042304	C2orf83	0.0997762	-1.36109	0.329638	0.749321	0.881024	-6.25935
ENSG00000042317	SPATA7	-0.0256986	3.11497	-0.228629	0.824339	0.919781	-7.35081
ENSG00000042429	MED17	-0.0416998	5.68835	-0.469808	0.649822	0.821551	-7.63151
ENSG00000042445	RETSAT	0.281208	4.80986	4.41255	0.00174798	0.0279542	-1.96877
ENSG00000042493	CAPG	0.477884	7.6329	6.23216	0.000162254	0.00736627	0.459947
ENSG00000042753	AP2S1	-0.134245	6.21568	-2.05511	0.0704722	0.244488	-5.85629
ENSG00000042781	USH2A	0.383713	-1.9282	0.991358	0.34777	0.600293	-5.67407
ENSG00000042832	TG	0.694041	-1.00435	2.09056	0.0665572	0.23627	-4.48709
ENSG00000042980	ADAM28	1.53924	2.18281	5.53668	0.000381193	0.0116304	0.137505
ENSG00000043039	BARX2	-0.0947256	-2.23747	-0.23449	0.819925	0.917823	-6.06703
ENSG00000043093	DCUN1D1	0.0458495	6.09763	0.482835	0.640901	0.816502	-7.64207
ENSG00000043143	JADE2	-0.22928	6.12701	-3.42727	0.00769911	0.0664369	-3.61968
ENSG00000043355	ZIC2	0.763537	-0.107728	3.45529	0.00736838	0.0648705	-2.52566
ENSG00000043462	LCP2	-0.100441	7.62971	-1.61335	0.141606	0.366324	-6.54289
ENSG00000043514	TRIT1	-0.323149	4.74324	-4.8907	0.000894419	0.0189789	-1.24753
ENSG00000043591	ADRB1	0.453447	-1.15613	1.25958	0.239938	0.492968	-5.57947
ENSG00000044090	CUL7	0.0112939	4.95243	0.144801	0.888103	0.949394	-7.68561
ENSG00000044115	CTNNA1	0.00958703	7.57831	0.134766	0.895804	0.952464	-7.79939
ENSG00000044446	PHKA2	-0.00357042	5.47934	-0.0563125	0.95634	0.981065	-7.73931
ENSG00000044459	CNTLN	0.0116449	4.88017	0.139008	0.892547	0.950758	-7.67869
ENSG00000044524	EPHA3	2.96953	-0.12558	11.9636	8.9562e-07	0.000667278	5.98799
ENSG00000044574	HSPA5	0.381106	8.88199	5.98055	0.00021938	0.00863756	0.12138
ENSG00000046604	DSG2	-0.248309	-3.32074	-0.420127	0.684382	0.843707	-5.76108
ENSG00000046647	GEMIN8	0.00134559	3.03534	0.0109263	0.991524	0.996886	-7.36204
ENSG00000046651	OFD1	0.0973678	4.81577	1.3559	0.208625	0.455339	-6.75408
ENSG00000046653	GPM6B	0.424132	0.928978	1.53753	0.159018	0.391603	-5.72004
ENSG00000046774	MAGEC2	2.8858	-5.04797	4.55644	0.00142379	0.0245928	-1.01414
ENSG00000046889	PREX2	2.09475	3.81485	7.61626	3.53583e-05	0.00353753	2.41342
ENSG00000047056	WDR37	-0.299121	5.63455	-4.8918	0.000893077	0.0189699	-1.31885
ENSG00000047188	YTHDC2	0.11509	6.09172	1.64431	0.135002	0.357623	-6.45915
ENSG00000047230	CTPS2	-0.100375	4.63256	-1.18275	0.267627	0.521506	-6.93819
ENSG00000047249	ATP6V1H	-0.0921159	5.28554	-1.24296	0.245719	0.499395	-6.93662
ENSG00000047315	POLR2B	-0.145893	7.87314	-2.01549	0.0751098	0.25368	-5.95699
ENSG00000047346	FAM214A	-0.0131951	4.45733	-0.159175	0.877094	0.94568	-7.6204
ENSG00000047365	ARAP2	0.762967	0.333478	3.10317	0.0128716	0.0914477	-3.17236
ENSG00000047410	TPR	-0.210015	9.47568	-1.61825	0.140541	0.36489	-6.55179
ENSG00000047457	CP	0.7081	-1.29302	2.05249	0.0707703	0.244929	-4.47973
ENSG00000047578	KIAA0556	-0.0943555	4.04051	-1.21496	0.255717	0.509809	-6.80948
ENSG00000047579	DTNBP1	0.0918294	3.79078	1.07062	0.312592	0.567677	-6.92225
ENSG00000047597	XK	1.16668	1.12358	7.41493	4.35492e-05	0.00395572	2.54786
ENSG00000047621	C12orf4	-0.0718521	5.37173	-0.838909	0.423541	0.66527	-7.35775
ENSG00000047634	SCML1	0.465253	0.484584	2.37664	0.0418295	0.181863	-4.37569
ENSG00000047644	WWC3	0.579683	-0.108565	2.90803	0.0176204	0.11024	-3.40002
ENSG00000047662	FAM184B	0.362017	-1.55835	1.21142	0.257006	0.510952	-5.5369
ENSG00000047849	MAP4	-0.151335	7.25204	-2.34199	0.0442593	0.188023	-5.43221
ENSG00000047932	GOPC	-0.00442006	6.53924	-0.0457824	0.964497	0.983698	-7.78363
ENSG00000047936	ROS1	-0.783701	2.1806	-2.7082	0.0243659	0.132724	-4.2121
ENSG00000048028	USP28	0.120285	4.71157	0.962417	0.361329	0.6123	-7.17966
ENSG00000048052	HDAC9	0.644937	4.51368	4.18489	0.00243308	0.0340467	-2.27676
ENSG00000048140	TSPAN17	0.162985	3.86178	2.00847	0.075962	0.255551	-5.68947
ENSG00000048162	NOP16	-0.235604	5.66361	-2.85675	0.0191446	0.115536	-4.5397
ENSG00000048342	CC2D2A	1.34804	2.23311	12.2024	7.58428e-07	0.000658291	6.58249
ENSG00000048392	RRM2B	0.37726	6.72261	5.69461	0.000312211	0.0104457	-0.22776
ENSG00000048405	ZNF800	-0.144059	6.18575	-1.4331	0.186104	0.429509	-6.74728
ENSG00000048471	SNX29	-0.283587	3.76261	-2.82699	0.0200904	0.119082	-4.35724
ENSG00000048540	LMO3	0.221682	0.315053	0.84852	0.418447	0.661278	-6.35023
ENSG00000048544	MRPS10	-0.0375133	5.9858	-0.493103	0.633911	0.812294	-7.63238
ENSG00000048649	RSF1	-0.221938	7.01036	-2.03663	0.0726005	0.249057	-5.90808
ENSG00000048707	VPS13D	-0.246202	5.98575	-3.35313	0.0086512	0.0717526	-3.7358
ENSG00000048740	CELF2	0.00771028	8.34156	0.117973	0.908716	0.959396	-7.81187
ENSG00000048828	FAM120A	-0.165856	8.12677	-2.66951	0.0259495	0.13816	-4.9134
ENSG00000048991	R3HDM1	-0.097648	6.17717	-1.15324	0.278927	0.532648	-7.08461
ENSG00000049089	COL9A2	1.41436	0.992515	8.51019	1.47129e-05	0.00249098	3.65926
ENSG00000049130	KITLG	3.14934	-2.35242	3.77949	0.00446443	0.0487777	-1.71674
ENSG00000049167	ERCC8	-0.0568109	3.80714	-0.711838	0.494852	0.721148	-7.25047
ENSG00000049192	ADAMTS6	0.135237	-0.836312	0.509649	0.622729	0.805695	-6.31379
ENSG00000049239	H6PD	-0.150161	6.58871	-1.03367	0.328638	0.581916	-7.22603
ENSG00000049245	VAMP3	-0.493715	5.77022	-7.97603	2.46172e-05	0.00301884	2.55075
ENSG00000049246	PER3	-0.0463482	5.61255	-0.727855	0.485462	0.714961	-7.4629
ENSG00000049249	TNFRSF9	0.1528	0.948956	0.712282	0.49459	0.721055	-6.60834
ENSG00000049283	EPN3	0.240733	-2.28807	0.546498	0.598193	0.789735	-5.92739
ENSG00000049323	LTBP1	1.82943	0.905674	5.13925	0.000639697	0.0153157	-0.173352
ENSG00000049449	RCN1	-0.145013	5.53699	-1.73014	0.118136	0.33258	-6.31244
ENSG00000049540	ELN	0.166016	-0.0159918	0.792971	0.448475	0.68581	-6.31987
ENSG00000049541	RFC2	-0.183032	5.83762	-2.99731	0.0152567	0.10163	-4.31584
ENSG00000049618	ARID1B	-0.0798366	6.6119	-1.176	0.270179	0.52399	-7.07326
ENSG00000049656	CLPTM1L	0.031141	7.45487	0.474475	0.646619	0.820151	-7.68373
ENSG00000049759	NEDD4L	-0.604076	5.19655	-6.12799	0.000183656	0.00784232	0.4119
ENSG00000049768	FOXP3	0.263901	-1.5756	0.750745	0.472243	0.704237	-5.96767
ENSG00000049769	PPP1R3F	0.0460804	0.843861	0.26833	0.794579	0.904956	-6.81617
ENSG00000049860	HEXB	0.665051	5.96943	6.28511	0.000152432	0.0071064	0.571049
ENSG00000049883	PTCD2	-0.0272665	4.85549	-0.33218	0.747465	0.880045	-7.62577
ENSG00000050130	JKAMP	-0.147393	5.71382	-1.92208	0.0872265	0.278095	-6.03909
ENSG00000050344	NFE2L3	-0.0825635	3.37592	-0.679181	0.514345	0.732907	-7.18685
ENSG00000050393	MCUR1	0.0273144	4.87428	0.361655	0.726071	0.868543	-7.61656
ENSG00000050405	LIMA1	0.0122791	4.81506	0.0953442	0.92616	0.967172	-7.67669
ENSG00000050426	LETMD1	-0.0543247	5.49624	-0.822276	0.432457	0.672235	-7.38025
ENSG00000050438	SLC4A8	0.284694	0.487719	1.60623	0.143164	0.368635	-5.52843
ENSG00000050555	LAMC3	0.0214002	-1.88315	0.0522111	0.959517	0.981604	-6.18206
ENSG00000050628	PTGER3	0.235491	5.88592	1.97125	0.0806334	0.264676	-5.97193
ENSG00000050730	TNIP3	-0.751636	-0.915687	-2.38937	0.0409706	0.179615	-4.05343
ENSG00000050748	MAPK9	-0.253061	5.92496	-3.23234	0.0104743	0.0804539	-3.93178
ENSG00000050767	COL23A1	-0.174582	3.98531	-1.95083	0.0833129	0.270398	-5.80071
ENSG00000050820	BCAR1	-0.0301129	2.95665	-0.25836	0.802021	0.909089	-7.30788
ENSG00000051009	FAM160A2	-0.0873359	4.61391	-0.938582	0.372786	0.622951	-7.1904
ENSG00000051108	HERPUD1	-0.606911	7.25889	-5.23864	0.000560844	0.0142342	-0.87063
ENSG00000051128	HOMER3	0.444157	6.12204	2.56904	0.0305653	0.152435	-5.03139
ENSG00000051180	RAD51	-0.143271	5.10678	-1.96425	0.0815424	0.26656	-5.93439
ENSG00000051341	POLQ	-0.0937675	6.314	-0.901412	0.391177	0.638677	-7.34578
ENSG00000051382	PIK3CB	-0.0767971	7.89847	-1.00925	0.339578	0.593489	-7.27897
ENSG00000051523	CYBA	-0.0487205	6.92623	-0.548722	0.596729	0.789384	-7.63111
ENSG00000051596	THOC3	-0.307463	5.48777	-3.96224	0.0033862	0.0409149	-2.7286
ENSG00000051620	HEBP2	0.154569	6.64833	2.28323	0.0487014	0.198115	-5.51124
ENSG00000051825	MPHOSPH9	-0.0708884	6.57226	-0.839775	0.423081	0.665046	-7.40893
ENSG00000052126	PLEKHA5	0.507095	3.51654	6.04286	0.000203434	0.00840112	0.532496
ENSG00000052344	PRSS8	-0.0749725	-2.26761	-0.186233	0.856449	0.935256	-6.07043
ENSG00000052723	SIKE1	-0.0373472	6.35724	-0.552834	0.594026	0.787397	-7.61212
ENSG00000052749	RRP12	0.231147	5.90918	2.95808	0.0162522	0.105314	-4.38319
ENSG00000052795	FNIP2	0.32157	4.7223	3.17305	0.0115114	0.0852178	-3.9366
ENSG00000052802	MSMO1	0.0882436	5.11682	0.3673	0.722001	0.865702	-7.63891
ENSG00000052841	TTC17	-0.18735	7.06134	-3.20878	0.0108743	0.082222	-4.00561
ENSG00000052850	ALX4	0.469679	-3.37459	1.02688	0.33165	0.585098	-5.33067
ENSG00000053108	FSTL4	0.758078	2.90965	4.02042	0.0031039	0.0390691	-2.24127
ENSG00000053254	FOXN3	-0.0282987	7.48851	-0.464435	0.653519	0.823861	-7.6895
ENSG00000053371	AKR7A2	0.140716	5.405	2.00902	0.0758943	0.255448	-5.88891
ENSG00000053372	MRTO4	-0.223447	6.12857	-3.44207	0.00752252	0.0656115	-3.59555
ENSG00000053438	NNAT	0.279132	-1.15167	0.755709	0.469406	0.701931	-6.07138
ENSG00000053501	USE1	-0.00811847	3.9636	-0.0801509	0.937896	0.97234	-7.54935
ENSG00000053524	MCF2L2	-0.00574816	1.75092	-0.0405438	0.968557	0.986176	-7.06836
ENSG00000053702	NRIP2	0.114272	1.52063	0.860834	0.411983	0.655817	-6.62213
ENSG00000053747	LAMA3	-0.317378	0.394605	-1.63271	0.137441	0.360637	-5.47232
ENSG00000053770	AP5M1	0.26416	5.62257	3.22578	0.010584	0.0807938	-3.92819
ENSG00000053900	ANAPC4	0.0758265	5.71921	0.955126	0.364806	0.61564	-7.27179
ENSG00000053918	KCNQ1	-0.599379	1.43202	-4.11318	0.00270431	0.0357183	-1.80077
ENSG00000054116	TRAPPC3	0.0196563	5.23138	0.299186	0.771686	0.892928	-7.67354
ENSG00000054118	THRAP3	-0.235348	8.42383	-3.67402	0.00524721	0.0529579	-3.26688
ENSG00000054148	PHPT1	0.102094	4.95226	1.11434	0.2944	0.548743	-7.05177
ENSG00000054179	ENTPD2	1.41767	-3.71557	2.76519	0.0222099	0.125706	-3.0869
ENSG00000054219	LY75	0.0968763	6.44316	1.19795	0.26195	0.515772	-7.04303
ENSG00000054267	ARID4B	-0.134328	7.22758	-1.56398	0.152737	0.383045	-6.60294
ENSG00000054277	OPN3	0.624986	5.55372	8.11313	2.15161e-05	0.00292765	2.70912
ENSG00000054282	SDCCAG8	-0.0109829	2.89104	-0.0889483	0.931098	0.969915	-7.32575
ENSG00000054392	HHAT	-0.182178	1.189	-1.35001	0.210435	0.457527	-6.02445
ENSG00000054523	KIF1B	0.0767297	4.82426	1.06598	0.314575	0.56948	-7.08905
ENSG00000054598	FOXC1	0.620503	-0.0254008	3.42044	0.007782	0.0669569	-2.59882
ENSG00000054611	TBC1D22A	-0.490551	3.98482	-4.8695	0.00092074	0.0193427	-1.1677
ENSG00000054654	SYNE2	0.182932	1.31587	0.826991	0.429917	0.67045	-6.60298
ENSG00000054690	PLEKHH1	0.786054	1.52507	3.77214	0.00451477	0.0490819	-2.3449
ENSG00000054793	ATP9A	-0.0710906	0.00291751	-0.193962	0.850573	0.932029	-6.637
ENSG00000054965	FAM168A	-0.244737	6.95307	-3.13418	0.0122485	0.0884	-4.126
ENSG00000054967	RELT	0.0645391	4.64713	0.536279	0.604945	0.794346	-7.50344
ENSG00000054983	GALC	-0.0381387	5.93118	-0.51869	0.616661	0.802051	-7.61624
ENSG00000055044	NOP58	-0.202212	7.56956	-2.74992	0.0227679	0.127258	-4.77318
ENSG00000055070	SZRD1	-0.127739	7.15068	-2.1586	0.0596233	0.222366	-5.72152
ENSG00000055118	KCNH2	2.93117	-3.73024	4.26271	0.00217119	0.0319773	-1.20726
ENSG00000055130	CUL1	-0.0865113	6.89193	-1.07606	0.310281	0.565026	-7.19027
ENSG00000055147	FAM114A2	0.188994	5.13941	2.51753	0.0332436	0.160136	-5.06061
ENSG00000055163	CYFIP2	0.624763	3.85348	7.11642	5.97849e-05	0.00467624	1.7919
ENSG00000055208	TAB2	-0.190798	7.0612	-2.47825	0.0354429	0.165581	-5.20773
ENSG00000055211	GINM1	-0.0889193	4.80462	-1.13768	0.285037	0.538534	-7.01001
ENSG00000055332	EIF2AK2	0.279968	5.83863	2.6489	0.0268351	0.140853	-4.88958
ENSG00000055483	USP36	-0.056011	6.18204	-0.473682	0.647163	0.820342	-7.64989
ENSG00000055609	KMT2C	-0.0139302	7.98439	-0.112741	0.912745	0.961114	-7.8086
ENSG00000055732	MCOLN3	0.28051	2.20488	1.88098	0.0931267	0.28937	-5.52763
ENSG00000055813	CCDC85A	-1.15509	-2.05745	-3.19791	0.0110641	0.0830809	-2.60034
ENSG00000055917	PUM2	0.0324852	8.05782	0.393668	0.703117	0.855059	-7.73123
ENSG00000055950	MRPL43	-0.113427	4.62209	-1.70692	0.122497	0.338942	-6.25959
ENSG00000055955	ITIH4	0.790074	-0.342079	3.25225	0.0101483	0.0790415	-2.80133
ENSG00000055957	ITIH1	0.328751	-3.18304	0.779259	0.456104	0.691654	-5.57727
ENSG00000056050	HPF1	0.0786508	4.54073	0.951215	0.366681	0.61752	-7.16792
ENSG00000056097	ZFR	0.198652	8.94314	2.33786	0.0445575	0.188544	-5.45935
ENSG00000056277	ZNF280C	0.24945	3.48254	2.25263	0.0511859	0.203825	-5.2334
ENSG00000056291	NPFFR2	2.93263	-2.95058	5.94895	0.000227982	0.00884179	0.686619
ENSG00000056487	PHF21B	1.5267	-3.90291	3.01347	0.0148649	0.100082	-2.74616
ENSG00000056558	TRAF1	0.641976	1.71528	4.93709	0.000839611	0.0182268	-0.63044
ENSG00000056586	RC3H2	-0.0923483	6.33685	-1.23129	0.249848	0.503857	-7.00108
ENSG00000056736	IL17RB	0.0200411	1.41554	0.142264	0.890049	0.949711	-6.97937
ENSG00000056972	TRAF3IP2	-0.0585147	2.7398	-0.484064	0.640062	0.815957	-7.1682
ENSG00000056998	GYG2	-0.0220392	4.84692	-0.27265	0.79136	0.903266	-7.64452
ENSG00000057019	DCBLD2	0.0544173	4.38764	0.692254	0.506486	0.728304	-7.36466
ENSG00000057252	SOAT1	0.647189	6.06156	6.45886	0.000124494	0.00645317	0.786144
ENSG00000057294	PKP2	0.308877	-1.12351	1.19926	0.261467	0.515467	-5.65811
ENSG00000057468	MSH4	0.35248	-0.420598	1.15409	0.278595	0.53226	-5.87724
ENSG00000057608	GDI2	-0.0828563	8.9872	-1.0022	0.342788	0.596645	-7.29564
ENSG00000057657	PRDM1	0.964126	1.3221	3.06689	0.0136423	0.0945691	-3.43202
ENSG00000057663	ATG5	0.116899	5.10355	1.1744	0.270785	0.52439	-7.00004
ENSG00000057757	PITHD1	0.206492	4.8675	3.17507	0.0114742	0.0851159	-3.95142
ENSG00000057935	MTA3	-0.117717	5.1479	-1.35676	0.208363	0.454905	-6.78751
ENSG00000058056	USP13	0.258856	5.89233	3.84415	0.00404635	0.0458424	-2.93612
ENSG00000058063	ATP11B	-0.0146174	6.43531	-0.160311	0.876226	0.945285	-7.7673
ENSG00000058085	LAMC2	0.809411	-1.51517	2.462	0.0363949	0.168095	-3.81275
ENSG00000058091	CDK14	0.250836	4.57029	3.09157	0.013113	0.0924652	-4.05197
ENSG00000058262	SEC61A1	0.0528801	7.62054	0.774353	0.458855	0.693741	-7.48791
ENSG00000058272	PPP1R12A	-0.0233187	7.50232	-0.239718	0.815994	0.915753	-7.7763
ENSG00000058335	RASGRF1	0.353223	-1.55212	1.05173	0.320716	0.575434	-5.70714
ENSG00000058404	CAMK2B	0.178034	-0.965374	0.65208	0.530874	0.744494	-6.19455
ENSG00000058453	CROCC	0.165361	3.35969	1.58413	0.148103	0.375423	-6.20711
ENSG00000058600	POLR3E	0.0965862	4.34208	1.03767	0.326872	0.580576	-7.05266
ENSG00000058668	ATP2B4	-0.424296	8.21928	-4.08562	0.00281698	0.0366236	-2.60884
ENSG00000058673	ZC3H11A	-0.1501	8.60702	-2.26545	0.0501308	0.201555	-5.57317
ENSG00000058729	RIOK2	-0.164392	5.38415	-1.82801	0.101284	0.304351	-6.16039
ENSG00000058799	YIPF1	0.17909	3.49042	1.70669	0.12254	0.33899	-6.06305
ENSG00000058804	NDC1	-0.113316	6.85235	-1.32274	0.218994	0.4679	-6.90687
ENSG00000058866	DGKG	-0.061518	4.08527	-0.598527	0.564451	0.768573	-7.37989
ENSG00000059122	FLYWCH1	-0.0525962	3.72942	-0.59889	0.564219	0.768364	-7.31371
ENSG00000059145	UNKL	0.359949	3.87039	2.59097	0.0294917	0.149333	-4.76202
ENSG00000059377	TBXAS1	0.866916	3.88508	6.03031	0.000206541	0.00845349	0.460336
ENSG00000059378	PARP12	1.60884	1.6649	10.7465	2.19429e-06	0.000927422	5.53604
ENSG00000059573	ALDH18A1	0.0160123	6.75484	0.252472	0.806427	0.911205	-7.75576
ENSG00000059588	TARBP1	-0.162148	7.56545	-2.62852	0.0277408	0.143988	-4.97264
ENSG00000059691	GATB	-0.156922	4.72606	-1.8482	0.0980981	0.298328	-6.0673
ENSG00000059728	MXD1	0.314484	4.60858	1.53073	0.16067	0.39397	-6.49954
ENSG00000059758	CDK17	-0.0765619	4.88876	-0.92167	0.381075	0.630507	-7.24006
ENSG00000059769	DNAJC25	-0.109239	2.89576	-0.986974	0.349799	0.602139	-6.81927
ENSG00000059804	SLC2A3	-1.0197	6.47828	-3.37054	0.00841707	0.0704313	-3.72247
ENSG00000059915	PSD	0.717981	-0.907353	2.68469	0.0253162	0.135969	-3.59026
ENSG00000060069	CTDP1	-0.172768	4.25942	-2.27636	0.0492485	0.199401	-5.34022
ENSG00000060138	YBX3	-0.131536	7.47701	-2.1691	0.0586175	0.220521	-5.71169
ENSG00000060140	STYK1	0.96099	-0.101194	2.73205	0.023439	0.129484	-3.67426
ENSG00000060237	WNK1	-0.0608924	8.22066	-1.00105	0.343313	0.59713	-7.29108
ENSG00000060303	RPS17P5	-0.0983623	-4.01595	-0.147533	0.886009	0.948541	-5.69911
ENSG00000060339	CCAR1	0.140299	7.7961	1.82251	0.102168	0.305766	-6.24623
ENSG00000060491	OGFR	-0.156596	6.60729	-2.11225	0.0642659	0.231872	-5.78016
ENSG00000060558	GNA15	-0.647477	4.06656	-4.94455	0.000831148	0.0181381	-1.06964
ENSG00000060642	PIGV	0.0489276	4.12664	0.515042	0.619106	0.803312	-7.43661
ENSG00000060656	PTPRU	0.114117	1.27071	0.55497	0.592626	0.786433	-6.78907
ENSG00000060688	SNRNP40	0.0982315	6.15471	1.33892	0.213882	0.461549	-6.86524
ENSG00000060718	COL11A1	4.46474	-2.26684	5.55797	0.000370995	0.0115539	0.353431
ENSG00000060749	QSER1	0.0595678	5.62552	0.781473	0.454867	0.690536	-7.4212
ENSG00000060762	MPC1	0.192164	4.57193	2.4925	0.0346287	0.163464	-5.03747
ENSG00000060971	ACAA1	0.189471	4.81541	2.57949	0.0300487	0.151009	-4.92641
ENSG00000060982	BCAT1	0.334197	4.90381	1.8604	0.0962196	0.295059	-6.06769
ENSG00000061273	HDAC7	0.321028	4.43767	4.44363	0.00167179	0.0272407	-1.87345
ENSG00000061337	LZTS1	0.300964	0.294475	1.29455	0.228143	0.478459	-5.88332
ENSG00000061455	PRDM6	1.58313	-2.26167	2.95872	0.0162356	0.105272	-2.92287
ENSG00000061656	SPAG4	-0.973747	2.4432	-6.72285	9.21763e-05	0.00569842	1.57324
ENSG00000061676	NCKAP1	0.107038	-0.125792	0.516034	0.618441	0.802953	-6.48294
ENSG00000061794	MRPS35	-0.0018042	6.28982	-0.0223015	0.982701	0.992864	-7.77645
ENSG00000061936	SFSWAP	-0.0952068	5.87153	-1.54244	0.157834	0.390219	-6.59071
ENSG00000061938	TNK2	0.107836	4.45777	1.11077	0.295857	0.550562	-6.99275
ENSG00000061987	MON2	-0.0103285	6.12649	-0.168703	0.869813	0.941766	-7.75516
ENSG00000062038	CDH3	0.205678	-1.874	0.618545	0.55176	0.759963	-5.98515
ENSG00000062096	ARSF	-0.572388	-3.04148	-1.27489	0.234715	0.486776	-5.14294
ENSG00000062194	GPBP1	-0.08992	7.18719	-0.836679	0.424729	0.666266	-7.42751
ENSG00000062282	DGAT2	0.109881	3.68226	1.08613	0.30604	0.560546	-6.88459
ENSG00000062370	ZNF112	3.23522	-4.88481	4.76143	0.00106854	0.0209361	-0.786565
ENSG00000062485	CS	-0.0259655	7.87147	-0.370824	0.719466	0.864356	-7.73836
ENSG00000062524	LTK	0.110784	-0.456986	0.417364	0.686328	0.845006	-6.45289
ENSG00000062582	MRPS24	-0.0897753	4.91521	-1.21917	0.254193	0.50836	-6.93044
ENSG00000062598	ELMO2	0.27412	5.57147	4.60708	0.00132558	0.0235896	-1.73697
ENSG00000062650	WAPL	-0.113809	7.6586	-1.39417	0.197185	0.442871	-6.8348
ENSG00000062716	VMP1	0.127778	6.90459	1.40271	0.194704	0.440114	-6.80805
ENSG00000062725	APPBP2	-0.0147499	6.30897	-0.187818	0.855244	0.934596	-7.75782
ENSG00000062822	POLD1	-0.0568473	6.00678	-0.796871	0.44632	0.684191	-7.42584
ENSG00000063015	SEZ6	-0.935937	-1.75376	-1.96684	0.0812057	0.266061	-4.50495
ENSG00000063046	EIF4B	-0.166769	9.73411	-2.21054	0.0548078	0.212123	-5.66546
ENSG00000063127	SLC6A16	-0.191395	-1.93237	-0.43274	0.67553	0.837487	-6.0725
ENSG00000063169	GLTSCR1	0.0342804	2.66075	0.300306	0.770859	0.892535	-7.22864
ENSG00000063176	SPHK2	-0.271791	3.22306	-2.88203	0.0183769	0.112967	-4.15807
ENSG00000063177	RPL18	-0.0636727	8.83144	-1.11819	0.292839	0.547059	-7.17359
ENSG00000063180	CA11	-0.117803	-0.214663	-0.511562	0.621443	0.804833	-6.46494
ENSG00000063241	ISOC2	-0.143858	4.48727	-1.35907	0.207656	0.454298	-6.70754
ENSG00000063244	U2AF2	-0.153521	7.59942	-2.41564	0.0392533	0.17554	-5.32016
ENSG00000063245	EPN1	-0.236858	5.94139	-2.97476	0.0158211	0.10382	-4.35731
ENSG00000063322	MED29	-0.01925	5.61261	-0.245607	0.811573	0.913411	-7.71522
ENSG00000063438	AHRR	-0.0660013	7.36577	-0.447071	0.665536	0.831437	-7.6957
ENSG00000063587	ZNF275	-0.291336	4.95126	-3.62329	0.0056741	0.055772	-3.22867
ENSG00000063601	MTMR1	0.448706	4.31228	4.30932	0.00202889	0.0307826	-2.05894
ENSG00000063660	GPC1	0.0822295	2.47163	0.808344	0.440023	0.67779	-6.88638
ENSG00000063761	ADCK1	0.555419	2.26405	4.13876	0.00260404	0.0351594	-1.92819
ENSG00000063854	HAGH	0.0585135	3.52065	0.745142	0.475457	0.706478	-7.16772
ENSG00000063978	RNF4	-0.106435	6.64996	-1.7656	0.111751	0.321759	-6.30471
ENSG00000064012	CASP8	-0.0877962	5.8258	-1.33827	0.214086	0.461623	-6.85322
ENSG00000064102	INTS13	-0.225869	6.17074	-1.3889	0.198727	0.444021	-6.80328
ENSG00000064115	TM7SF3	0.0628941	6.27343	0.955266	0.364739	0.615577	-7.29376
ENSG00000064195	DLX3	-0.4849	4.83213	-2.54849	0.0316064	0.155128	-4.97799
ENSG00000064199	SPA17	0.378771	3.59885	3.13544	0.0122237	0.0884	-3.81475
ENSG00000064201	TSPAN32	0.269913	2.71562	1.66493	0.13076	0.351009	-5.95402
ENSG00000064205	WISP2	-0.12364	-1.2374	-0.406338	0.694118	0.850271	-6.26221
ENSG00000064218	DMRT3	-0.814375	1.9276	-4.32438	0.00198506	0.0303352	-1.57416
ENSG00000064225	ST3GAL6	0.886645	3.9851	5.35033	0.000484577	0.0130837	-0.469965
ENSG00000064270	ATP2C2	2.0158	-2.36587	3.42817	0.00768823	0.0663761	-2.2186
ENSG00000064300	NGFR	0.197465	2.4389	0.445415	0.666687	0.832203	-7.11856
ENSG00000064309	CDON	0.286992	2.58509	2.60999	0.0285916	0.146422	-4.46547
ENSG00000064313	TAF2	0.00241955	6.7444	0.0306276	0.976244	0.989665	-7.79023
ENSG00000064393	HIPK2	0.330644	7.72401	3.13775	0.0121788	0.0881896	-4.13526
ENSG00000064419	TNPO3	0.024724	7.76191	0.358412	0.728413	0.870084	-7.74166
ENSG00000064489	BORCS8-MEF2B	-0.0597642	0.203518	-0.277947	0.78742	0.901238	-6.66268
ENSG00000064490	RFXANK	-0.185918	4.65198	-2.37345	0.0420475	0.182444	-5.24157
ENSG00000064545	TMEM161A	-0.184679	3.29995	-1.82429	0.101882	0.305262	-5.85397
ENSG00000064547	LPAR2	0.182665	2.47019	1.2456	0.244795	0.498456	-6.44323
ENSG00000064601	CTSA	0.221826	6.2021	2.39354	0.0406928	0.179079	-5.31987
ENSG00000064607	SUGP2	0.161612	7.43279	2.10225	0.0653128	0.234181	-5.81543
ENSG00000064651	SLC12A2	0.306442	5.31236	3.85032	0.00400866	0.04559	-2.89385
ENSG00000064652	SNX24	0.5746	2.30758	4.63173	0.00128042	0.0231392	-1.19067
ENSG00000064666	CNN2	-0.0418942	6.64142	-0.514993	0.619139	0.803312	-7.64272
ENSG00000064687	ABCA7	0.219372	4.26837	2.57113	0.030461	0.152195	-4.86422
ENSG00000064692	SNCAIP	1.98219	-2.55054	4.08544	0.00281775	0.0366236	-1.3066
ENSG00000064703	DDX20	-0.0389374	5.58954	-0.507912	0.623898	0.806332	-7.60614
ENSG00000064726	BTBD1	0.0202551	6.68427	0.26551	0.796682	0.906006	-7.75008
ENSG00000064763	FAR2	-0.334484	5.46367	-4.13541	0.00261694	0.0352486	-2.4544
ENSG00000064787	BCAS1	0.760352	-2.20975	2.23756	0.0524553	0.207042	-4.0221
ENSG00000064886	CHI3L2	-0.00317009	-0.326221	-0.0148751	0.988461	0.99583	-6.57889
ENSG00000064932	SBNO2	-0.33851	5.0456	-2.45257	0.0369586	0.169564	-5.15755
ENSG00000064933	PMS1	0.216077	5.53407	2.02035	0.0745253	0.252968	-5.87935
ENSG00000064961	HMG20B	-0.168493	5.3903	-2.52694	0.0327373	0.158631	-5.06561
ENSG00000064989	CALCRL	0.81392	-1.601	2.1318	0.0622666	0.227574	-4.29414
ENSG00000064995	TAF11	-0.0998799	5.14431	-1.45134	0.181099	0.423077	-6.6666
ENSG00000064999	ANKS1A	-0.116477	4.30685	-1.60901	0.142554	0.367794	-6.35107
ENSG00000065000	AP3D1	-0.0411942	7.07275	-0.647899	0.533452	0.746472	-7.57135
ENSG00000065029	ZNF76	-0.0832291	4.11499	-0.898126	0.392833	0.640418	-7.15143
ENSG00000065054	SLC9A3R2	-0.374366	3.03749	-3.83835	0.00408211	0.0460825	-2.56333
ENSG00000065057	NTHL1	-0.207846	3.00153	-1.99294	0.0778795	0.259264	-5.53726
ENSG00000065060	UHRF1BP1	-0.140314	5.63818	-1.88049	0.0931987	0.289375	-6.09773
ENSG00000065135	GNAI3	0.010928	7.13696	0.135361	0.895347	0.952174	-7.79043
ENSG00000065150	IPO5	-0.100033	8.38665	-1.05967	0.317284	0.572532	-7.23277
ENSG00000065154	OAT	-0.225817	6.1112	-3.08609	0.0132286	0.0931077	-4.17992
ENSG00000065183	WDR3	-0.0815995	6.66239	-1.11391	0.294577	0.548883	-7.14352
ENSG00000065243	PKN2	0.108067	5.91953	1.71639	0.120701	0.336526	-6.35049
ENSG00000065268	WDR18	-0.26611	4.53159	-3.75026	0.00466817	0.0499436	-2.97368
ENSG00000065308	TRAM2	0.114669	5.54975	1.67605	0.128523	0.347983	-6.39005
ENSG00000065320	NTN1	0.0477642	-2.53984	0.112649	0.912816	0.961128	-6.01723
ENSG00000065328	MCM10	-0.0086873	6.86571	-0.0892494	0.930865	0.969778	-7.78961
ENSG00000065357	DGKA	0.0331669	4.44972	0.392014	0.704296	0.855732	-7.54853
ENSG00000065361	ERBB3	0.612231	-0.178919	2.54846	0.031608	0.155128	-3.95937
ENSG00000065413	ANKRD44	0.111525	6.42002	1.04166	0.325116	0.579047	-7.21249
ENSG00000065427	KARS	-0.0480594	7.66324	-0.708667	0.496724	0.722332	-7.53962
ENSG00000065457	ADAT1	0.102813	4.76468	1.40703	0.193464	0.438554	-6.68354
ENSG00000065485	PDIA5	-0.0859539	4.03578	-1.17375	0.271031	0.524422	-6.85568
ENSG00000065491	TBC1D22B	0.070729	4.01737	0.697274	0.503487	0.725978	-7.29968
ENSG00000065518	NDUFB4	-0.115555	6.16398	-1.69747	0.124313	0.341698	-6.38686
ENSG00000065526	SPEN	0.0805225	7.61618	0.914419	0.384669	0.633742	-7.36629
ENSG00000065534	MYLK	0.61144	2.0754	3.52777	0.00658011	0.0612743	-2.85306
ENSG00000065548	ZC3H15	-0.0329831	6.95724	-0.314685	0.760274	0.886907	-7.74164
ENSG00000065559	MAP2K4	-0.103707	5.2501	-1.18761	0.265801	0.51956	-6.99795
ENSG00000065600	TMEM206	-0.0404784	4.33802	-0.488695	0.636907	0.814365	-7.48551
ENSG00000065609	SNAP91	0.969693	-1.00578	2.4968	0.0343864	0.16289	-3.8573
ENSG00000065613	SLK	-0.0562238	6.66826	-0.58104	0.575671	0.775477	-7.60462
ENSG00000065615	CYB5R4	0.254633	5.53779	3.11628	0.0126043	0.0900742	-4.1037
ENSG00000065621	GSTO2	0.0237242	1.4025	0.124099	0.904002	0.956907	-6.97895
ENSG00000065665	SEC61A2	0.283663	2.97734	2.56576	0.0307287	0.153009	-4.62251
ENSG00000065675	PRKCQ	-0.336248	2.56556	-2.32877	0.0452222	0.190349	-4.91625
ENSG00000065717	TLE2	-0.374571	-1.36777	-0.993028	0.346999	0.599579	-5.81234
ENSG00000065802	ASB1	-0.261435	5.63355	-3.25304	0.0101355	0.079031	-3.88442
ENSG00000065809	FAM107B	-0.0651046	8.66751	-0.675442	0.516606	0.734311	-7.57513
ENSG00000065833	ME1	0.203913	4.05592	1.43354	0.185981	0.429412	-6.54282
ENSG00000065882	TBC1D1	0.00725569	6.98626	0.0957622	0.925837	0.966993	-7.79195
ENSG00000065883	CDK13	-0.174649	6.66134	-2.69933	0.0247202	0.133984	-4.8358
ENSG00000065911	MTHFD2	0.0624612	7.76909	0.857415	0.413771	0.65734	-7.42031
ENSG00000065923	SLC9A7	0.104994	2.64172	0.877342	0.403427	0.649149	-6.86502
ENSG00000065970	FOXJ2	0.064015	4.72997	0.729601	0.484445	0.713941	-7.3844
ENSG00000065978	YBX1	-0.293734	9.82893	-4.20425	0.00236491	0.0334112	-2.43204
ENSG00000065989	PDE4A	0.0254756	4.62086	0.27786	0.787485	0.901238	-7.61456
ENSG00000066027	PPP2R5A	-0.051741	6.40569	-0.598442	0.564505	0.768581	-7.58561
ENSG00000066032	CTNNA2	0.346559	0.334901	1.51788	0.163831	0.398945	-5.61146
ENSG00000066044	ELAVL1	-0.0972884	7.12229	-1.43422	0.185793	0.429248	-6.7729
ENSG00000066056	TIE1	0.503645	-0.888649	2.10971	0.0645303	0.232563	-4.48876
ENSG00000066084	DIP2B	-0.191447	6.41423	-2.39934	0.04031	0.178266	-5.3178
ENSG00000066117	SMARCD1	0.0438573	5.49903	0.607813	0.558543	0.763829	-7.54118
ENSG00000066135	KDM4A	0.0840008	6.66246	1.24912	0.243563	0.497466	-6.9902
ENSG00000066136	NFYC	-0.0170919	5.18191	-0.265034	0.797036	0.906111	-7.68012
ENSG00000066185	ZMYND12	0.134453	0.611512	0.842944	0.421398	0.663533	-6.42494
ENSG00000066230	SLC9A3	0.241013	3.71694	1.54445	0.157353	0.389998	-6.33304
ENSG00000066248	NGEF	-0.59276	-2.78463	-1.35716	0.208241	0.454868	-5.09962
ENSG00000066279	ASPM	-0.151443	8.62448	-0.977769	0.354089	0.606152	-7.31764
ENSG00000066294	CD84	1.50679	1.28703	9.22761	7.6664e-06	0.00179953	4.29922
ENSG00000066322	ELOVL1	0.0715547	5.42113	1.1169	0.293362	0.547424	-7.08884
ENSG00000066336	SPI1	-0.17794	6.76129	-2.29262	0.0479631	0.196319	-5.49951
ENSG00000066379	ZNRD1	-0.101292	1.46275	-0.791471	0.449305	0.686068	-6.6679
ENSG00000066382	MPPED2	0.515123	-1.25786	1.22904	0.250649	0.504611	-5.58767
ENSG00000066405	CLDN18	0.201289	-0.631269	0.752047	0.471498	0.703713	-6.20517
ENSG00000066422	ZBTB11	0.0440645	6.21439	0.502462	0.627574	0.809111	-7.63581
ENSG00000066427	ATXN3	0.00613986	6.47998	0.0782102	0.939396	0.97328	-7.77958
ENSG00000066455	GOLGA5	-0.0890276	5.3769	-1.22851	0.250837	0.504842	-6.96032
ENSG00000066468	FGFR2	0.657485	-0.61754	1.93899	0.0849037	0.273504	-4.79988
ENSG00000066557	LRRC40	0.0286006	5.59266	0.250546	0.807869	0.911346	-7.71271
ENSG00000066583	ISOC1	0.338245	4.40527	4.78641	0.00103224	0.0205358	-1.3549
ENSG00000066629	EML1	-0.404045	1.71469	-2.87275	0.018655	0.113966	-3.84643
ENSG00000066651	TRMT11	-0.165964	4.17298	-1.68643	0.126467	0.34494	-6.22108
ENSG00000066654	THUMPD1	-0.0475396	6.62486	-0.686096	0.510178	0.730311	-7.53264
ENSG00000066697	MSANTD3	0.0926852	3.747	1.16616	0.273932	0.527507	-6.81009
ENSG00000066735	KIF26A	2.63774	-4.65522	3.66382	0.00533019	0.0535479	-1.96273
ENSG00000066739	ATG2B	-0.00438767	5.76334	-0.0419065	0.967501	0.985289	-7.75513
ENSG00000066777	ARFGEF1	-0.0883923	7.62254	-1.00724	0.34049	0.594583	-7.27674
ENSG00000066813	ACSM2B	-0.0161225	1.20551	-0.0878086	0.931978	0.970346	-6.93695
ENSG00000066827	ZFAT	0.0301872	3.76832	0.361844	0.725935	0.868487	-7.44402
ENSG00000066855	MTFR1	-0.0251121	5.66924	-0.301689	0.769839	0.891787	-7.70137
ENSG00000066923	STAG3	0.498891	3.64712	4.44704	0.00166365	0.0271721	-1.73399
ENSG00000066926	FECH	0.316754	5.21475	5.01351	0.000757069	0.0170794	-1.11411
ENSG00000066933	MYO9A	-0.101516	6.06772	-1.38446	0.200036	0.445634	-6.80516
ENSG00000067048	DDX3Y	-0.0936391	-0.334003	-0.154898	0.880368	0.946715	-6.56415
ENSG00000067057	PFKP	-0.681884	7.15639	-7.70783	3.22057e-05	0.00340879	2.21986
ENSG00000067064	IDI1	-0.088266	6.9616	-0.585282	0.572937	0.774056	-7.60977
ENSG00000067066	SP100	0.175966	6.32676	2.8337	0.0198731	0.118233	-4.60402
ENSG00000067082	KLF6	-0.0734193	5.74919	-0.807329	0.440578	0.678386	-7.4062
ENSG00000067113	PLPP1	0.448729	1.90794	2.5357	0.0322726	0.157263	-4.43507
ENSG00000067141	NEO1	0.739771	0.599058	3.18341	0.0113227	0.0843497	-3.09753
ENSG00000067167	TRAM1	0.280392	7.29102	3.44416	0.00749793	0.0655087	-3.62418
ENSG00000067177	PHKA1	-0.404272	4.45161	-5.37432	0.000469706	0.0128672	-0.51991
ENSG00000067182	TNFRSF1A	-0.33785	6.44961	-3.85824	0.00396086	0.0452202	-2.93359
ENSG00000067191	CACNB1	0.372348	3.29022	3.76036	0.00459667	0.0496335	-2.73765
ENSG00000067208	EVI5	0.191473	3.67269	2.20911	0.0549354	0.212231	-5.34092
ENSG00000067221	STOML1	0.0637957	2.05771	0.455765	0.659506	0.827881	-7.02704
ENSG00000067225	PKM	-0.086915	10.0809	-1.37162	0.20386	0.449477	-6.88019
ENSG00000067248	DHX29	-0.0902547	6.19216	-1.16025	0.27621	0.530266	-7.07733
ENSG00000067334	DNTTIP2	-0.151879	6.71003	-1.99611	0.0774842	0.258537	-5.96251
ENSG00000067365	METTL22	-0.126077	3.37867	-1.26201	0.239101	0.491984	-6.6248
ENSG00000067369	TP53BP1	-0.138948	6.69084	-1.71801	0.120397	0.335998	-6.37443
ENSG00000067533	RRP15	0.00257012	5.83815	0.039398	0.969445	0.986567	-7.75864
ENSG00000067560	RHOA	-0.0814087	9.51282	-1.1534	0.278864	0.532577	-7.13782
ENSG00000067596	DHX8	0.0487907	6.50157	0.704641	0.499107	0.723416	-7.51532
ENSG00000067601	PMS2P4	0.104936	0.333344	0.515724	0.618648	0.803072	-6.59128
ENSG00000067606	PRKCZ	-0.303768	0.389773	-1.35244	0.209689	0.456545	-5.83663
ENSG00000067646	ZFY	0.578436	-2.48319	1.09371	0.302878	0.557957	-5.44541
ENSG00000067704	IARS2	0.134976	8.53982	1.69656	0.124491	0.341893	-6.43687
ENSG00000067798	NAV3	0.021798	9.23008	0.268002	0.794823	0.905037	-7.78551
ENSG00000067829	IDH3G	0.0031871	4.91516	0.0457872	0.964494	0.983698	-7.69212
ENSG00000067836	ROGDI	0.39064	3.60101	3.49611	0.00691297	0.0629032	-3.22501
ENSG00000067840	PDZD4	-1.75112	-0.942859	-6.18264	0.000172068	0.00763742	1.29499
ENSG00000067842	ATP2B3	-1.534	-0.323462	-5.45045	0.000425703	0.0121941	0.387219
ENSG00000067900	ROCK1	-0.0348269	7.80641	-0.359815	0.727399	0.86937	-7.7418
ENSG00000067955	CBFB	0.0236157	7.2836	0.357134	0.729337	0.870329	-7.73346
ENSG00000067992	PDK3	-0.464675	4.29333	-5.18136	0.000604912	0.0148504	-0.767859
ENSG00000068001	HYAL2	0.151975	3.22464	1.64161	0.135567	0.358339	-6.09898
ENSG00000068024	HDAC4	-0.431528	5.94536	-6.17652	0.000173326	0.00763742	0.431669
ENSG00000068028	RASSF1	-0.0379915	5.80872	-0.531639	0.608025	0.79637	-7.60371
ENSG00000068078	FGFR3	0.197008	1.25603	1.37333	0.203346	0.449042	-6.00997
ENSG00000068079	IFI35	0.205118	3.11743	2.00053	0.0769356	0.257681	-5.54971
ENSG00000068097	HEATR6	0.0312392	5.48018	0.499919	0.629293	0.809769	-7.60413
ENSG00000068120	COASY	-0.172119	5.61306	-2.72278	0.023795	0.130923	-4.75806
ENSG00000068137	PLEKHH3	0.0620761	3.34977	0.428408	0.678565	0.839491	-7.32958
ENSG00000068305	MEF2A	0.20401	5.68327	2.64887	0.0268365	0.140853	-4.88251
ENSG00000068308	OTUD5	-0.223547	4.93418	-3.48781	0.00700314	0.0632574	-3.44708
ENSG00000068323	TFE3	0.244822	5.09401	3.57409	0.00612317	0.0585626	-3.32098
ENSG00000068354	TBC1D25	-0.092772	1.96347	-0.706207	0.498179	0.723107	-6.85087
ENSG00000068366	ACSL4	-0.201435	6.55725	-1.25012	0.243216	0.497089	-6.98598
ENSG00000068383	INPP5A	-0.528779	4.63112	-6.90582	7.52049e-05	0.00519164	1.43077
ENSG00000068394	GPKOW	-0.166213	4.03496	-2.07398	0.0683617	0.240023	-5.62088
ENSG00000068400	GRIPAP1	-0.130455	5.92143	-1.8748	0.0940447	0.290827	-6.11915
ENSG00000068438	FTSJ1	-0.0727307	4.67216	-1.08647	0.305898	0.560434	-7.04916
ENSG00000068489	PRR11	-0.365482	7.84767	-4.94328	0.000832585	0.0181504	-1.30501
ENSG00000068615	REEP1	0.641076	0.701543	4.21335	0.00233359	0.0330792	-1.50537
ENSG00000068650	ATP11A	-0.120367	7.41237	-1.42974	0.187037	0.430933	-6.78482
ENSG00000068654	POLR1A	-0.023636	7.06789	-0.270214	0.793175	0.904252	-7.75864
ENSG00000068697	LAPTM4A	0.169212	6.01523	2.70038	0.0246779	0.133861	-4.81255
ENSG00000068724	TTC7A	0.0496015	5.62448	0.801133	0.443974	0.681948	-7.40503
ENSG00000068745	IP6K2	0.124073	5.66204	1.95524	0.0827267	0.269348	-5.98614
ENSG00000068781	STON1-GTF2A1L	1.69531	-4.56161	1.17047	0.272282	0.52568	-4.97988
ENSG00000068784	SRBD1	0.114474	5.26957	1.27759	0.233802	0.485611	-6.89391
ENSG00000068796	KIF2A	-0.0394577	6.80097	-0.47156	0.648619	0.821187	-7.67033
ENSG00000068831	RASGRP2	-0.241089	6.50152	-3.38021	0.00828984	0.0697237	-3.70906
ENSG00000068878	PSME4	-0.025261	6.99451	-0.34837	0.735684	0.873374	-7.7303
ENSG00000068885	IFT80	-0.0523007	5.81387	-0.525623	0.61203	0.799138	-7.60738
ENSG00000068903	SIRT2	0.169148	3.40809	1.81627	0.10318	0.307187	-5.88768
ENSG00000068912	ERLEC1	0.105336	5.59579	1.54101	0.158178	0.390587	-6.57918
ENSG00000068971	PPP2R5B	-0.238508	2.19669	-1.49963	0.168417	0.405477	-6.06469
ENSG00000068976	PYGM	0.453051	-0.193087	1.62888	0.138256	0.362029	-5.34119
ENSG00000069011	PITX1	0.756955	-2.58724	1.97118	0.0806425	0.264676	-4.33923
ENSG00000069020	MAST4	0.8575	1.09834	5.92574	0.000234536	0.00896003	0.810447
ENSG00000069188	SDK2	0.0880335	-2.91608	0.125582	0.902862	0.956216	-5.92986
ENSG00000069248	NUP133	-0.0206064	7.04759	-0.241198	0.814882	0.915176	-7.76634
ENSG00000069275	NUCKS1	-0.432572	9.86247	-6.00574	0.000212775	0.00851398	0.150791
ENSG00000069329	VPS35	0.0882282	7.69734	1.20437	0.259585	0.51366	-7.06533
ENSG00000069345	DNAJA2	-0.115039	6.75413	-1.70753	0.122382	0.338749	-6.39116
ENSG00000069399	BCL3	-0.193702	2.03784	-0.907973	0.387885	0.636304	-6.70042
ENSG00000069424	KCNAB2	-0.313772	8.9263	-4.81178	0.000996722	0.0201583	-1.50744
ENSG00000069431	ABCC9	-0.0264528	3.12224	-0.238452	0.816946	0.91642	-7.34987
ENSG00000069482	GAL	-1.26478	2.49874	-7.60853	3.56396e-05	0.00354854	2.57544
ENSG00000069493	CLEC2D	0.295561	4.46963	3.29603	0.00946788	0.0759341	-3.70124
ENSG00000069509	FUNDC1	-0.150958	3.69558	-1.56406	0.152718	0.383043	-6.30408
ENSG00000069535	MAOB	1.55072	-0.182908	4.91212	0.000868651	0.0185651	-0.337355
ENSG00000069667	RORA	0.237946	1.3735	1.56456	0.152603	0.382891	-5.7882
ENSG00000069696	DRD4	-0.199266	-3.37123	-0.391069	0.704969	0.856099	-5.76251
ENSG00000069702	TGFBR3	-0.0323385	2.96726	-0.299881	0.771173	0.892634	-7.2975
ENSG00000069712	KIAA1107	1.09848	1.43858	6.92629	7.35302e-05	0.00510909	1.97012
ENSG00000069764	PLA2G10	0.0312977	-2.94462	0.0723931	0.943894	0.975093	-5.92912
ENSG00000069812	HES2	0.377906	-1.27371	1.38289	0.200499	0.445887	-5.40594
ENSG00000069849	ATP1B3	0.209757	5.82076	2.62472	0.0279133	0.144377	-4.92863
ENSG00000069869	NEDD4	-0.0399609	5.98161	-0.536638	0.604708	0.794235	-7.60805
ENSG00000069943	PIGB	-0.176208	4.70619	-2.22418	0.0536076	0.209237	-5.48691
ENSG00000069956	MAPK6	-0.276956	7.40505	-1.6986	0.124096	0.341395	-6.41898
ENSG00000069966	GNB5	-0.0660142	5.60279	-0.55117	0.59512	0.788341	-7.58224
ENSG00000069974	RAB27A	0.415429	6.67132	3.67626	0.00522915	0.0528822	-3.23196
ENSG00000069998	HDHD5	-0.345412	5.73464	-4.653	0.00124278	0.0228579	-1.67686
ENSG00000070010	UFD1L	0.091628	5.63254	1.47725	0.174194	0.413615	-6.66614
ENSG00000070018	LRP6	0.293262	4.04183	3.48893	0.00699089	0.0632233	-3.31897
ENSG00000070061	IKBKAP	0.0551362	6.47527	0.709868	0.496014	0.721836	-7.51059
ENSG00000070081	NUCB2	-0.0474703	7.92989	-0.431325	0.676521	0.838013	-7.71268
ENSG00000070087	PFN2	0.901698	0.719386	4.74907	0.001087	0.0211599	-0.716123
ENSG00000070159	PTPN3	0.101397	-0.063234	0.384623	0.709572	0.858856	-6.5611
ENSG00000070182	SPTB	0.430961	-0.665818	1.74673	0.115107	0.327094	-5.07024
ENSG00000070190	DAPP1	0.387179	3.81219	2.55753	0.0311442	0.153903	-4.80523
ENSG00000070214	SLC44A1	-0.182313	5.06353	-2.30813	0.0467675	0.194022	-5.39282
ENSG00000070269	TMEM260	0.0607421	5.0468	0.889421	0.397246	0.6447	-7.28593
ENSG00000070366	SMG6	-0.410302	4.84214	-5.64514	0.000332232	0.0108117	-0.195725
ENSG00000070367	EXOC5	0.0361076	6.83418	0.353022	0.732312	0.871464	-7.72443
ENSG00000070371	CLTCL1	-0.130212	6.74703	-1.37147	0.203904	0.449527	-6.84351
ENSG00000070388	FGF22	2.6873	-1.87482	6.28432	0.000152574	0.0071064	1.28077
ENSG00000070404	FSTL3	-0.106044	2.03276	-0.880454	0.401828	0.647817	-6.72445
ENSG00000070413	DGCR2	0.11195	5.21072	1.65897	0.131974	0.352896	-6.39035
ENSG00000070423	RNF126	-0.180872	4.80172	-2.35545	0.0432993	0.185669	-5.28914
ENSG00000070444	MNT	-0.13042	4.97168	-1.0849	0.306556	0.561045	-7.08586
ENSG00000070476	ZXDC	0.100015	5.19118	0.923768	0.380039	0.629773	-7.26713
ENSG00000070495	JMJD6	-0.13773	5.34473	-1.62328	0.139456	0.363287	-6.45091
ENSG00000070501	POLB	-0.0563132	4.3674	-0.535353	0.60556	0.794732	-7.46432
ENSG00000070540	WIPI1	0.0312593	2.78259	0.31434	0.760527	0.88701	-7.25129
ENSG00000070601	FRMPD1	-0.165046	-1.48329	-0.60431	0.560767	0.765557	-6.094
ENSG00000070610	GBA2	0.324832	4.99586	4.48383	0.00157848	0.0262572	-1.87913
ENSG00000070614	NDST1	0.0854753	4.75155	0.524425	0.612829	0.799476	-7.52357
ENSG00000070669	ASNS	0.115151	5.25139	1.31229	0.222348	0.471577	-6.8505
ENSG00000070718	AP3M2	0.126019	4.69045	1.09365	0.302903	0.557957	-7.04308
ENSG00000070729	CNGB1	0.186876	-0.624345	0.796204	0.446689	0.684341	-6.17227
ENSG00000070731	ST6GALNAC2	-0.299811	-1.41654	-1.10872	0.296694	0.551178	-5.68488
ENSG00000070748	CHAT	-0.523246	-2.34716	-1.22916	0.250604	0.504571	-5.335
ENSG00000070756	PABPC1	-0.0327045	11.5504	-0.516455	0.618158	0.802738	-7.68342
ENSG00000070759	TESK2	0.230948	1.28085	1.36157	0.206895	0.453465	-6.03008
ENSG00000070761	CFAP20	-0.169089	4.6954	-2.41179	0.0395004	0.176343	-5.18532
ENSG00000070770	CSNK2A2	-0.19001	6.72879	-2.78108	0.021644	0.123894	-4.70308
ENSG00000070778	PTPN21	0.280011	2.26037	2.65178	0.0267096	0.140502	-4.32651
ENSG00000070785	EIF2B3	-0.147178	4.51494	-1.42682	0.187852	0.432036	-6.62555
ENSG00000070808	CAMK2A	0.574685	-1.08382	2.35836	0.0430941	0.185162	-4.06555
ENSG00000070814	TCOF1	-0.110711	6.74149	-1.28663	0.230771	0.482316	-6.94776
ENSG00000070831	CDC42	0.0565613	8.60899	0.894663	0.394585	0.642088	-7.39615
ENSG00000070882	OSBPL3	0.359546	3.55537	2.9482	0.0165135	0.106356	-4.11466
ENSG00000070915	SLC12A3	0.210579	5.47869	1.86945	0.0948478	0.29236	-6.10422
ENSG00000070950	RAD18	-0.24444	5.79321	-2.835	0.0198314	0.118189	-4.58178
ENSG00000070961	ATP2B1	0.360338	4.85551	3.92599	0.00357577	0.0421959	-2.73101
ENSG00000071051	NCK2	-0.186014	5.73334	-1.52792	0.161355	0.394995	-6.60398
ENSG00000071054	MAP4K4	0.189804	7.11664	3.06052	0.0137824	0.0952081	-4.25129
ENSG00000071073	MGAT4A	0.526146	5.24426	4.33717	0.00194864	0.0300882	-2.12283
ENSG00000071082	RPL31	0.000322378	9.46795	0.00565007	0.995617	0.998453	-7.82613
ENSG00000071127	WDR1	0.153279	8.26196	2.47328	0.0357313	0.166278	-5.23551
ENSG00000071189	SNX13	-0.168078	5.88685	-1.95726	0.0824597	0.268851	-5.99367
ENSG00000071205	ARHGAP10	0.79173	-1.12788	2.36997	0.0422865	0.182982	-4.03333
ENSG00000071242	RPS6KA2	0.333472	1.25846	2.21901	0.0540591	0.209971	-4.79661
ENSG00000071243	ING3	0.0998505	5.69556	1.66274	0.131205	0.351799	-6.41652
ENSG00000071246	VASH1	-0.152965	4.83814	-1.74101	0.116143	0.328821	-6.23738
ENSG00000071282	LMCD1	0.521265	-1.72936	1.84654	0.098356	0.298893	-4.68541
ENSG00000071462	WBSCR22	0.079253	5.15638	1.24561	0.24479	0.498456	-6.92287
ENSG00000071537	SEL1L	-0.00967476	7.15365	-0.146223	0.887013	0.948928	-7.78911
ENSG00000071539	TRIP13	-0.260799	6.67252	-3.68721	0.0051418	0.0524307	-3.21472
ENSG00000071553	ATP6AP1	-0.0285129	5.82043	-0.441937	0.669108	0.833656	-7.65146
ENSG00000071564	TCF3	-0.144484	6.63576	-2.13252	0.0621936	0.227447	-5.7493
ENSG00000071575	TRIB2	0.166772	6.14825	0.977487	0.354221	0.606167	-7.26768
ENSG00000071626	DAZAP1	-0.125834	7.55696	-2.11936	0.0635319	0.230126	-5.79112
ENSG00000071655	MBD3	-0.200803	5.48635	-2.4365	0.03794	0.171934	-5.21857
ENSG00000071794	HLTF	-0.00612365	6.64955	-0.0570466	0.955772	0.980775	-7.78628
ENSG00000071859	FAM50A	0.040686	5.18143	0.619816	0.55096	0.759325	-7.51003
ENSG00000071889	FAM3A	-0.137003	3.72219	-1.61947	0.140276	0.364553	-6.23326
ENSG00000071894	CPSF1	-0.0501516	6.43513	-0.707375	0.497488	0.722711	-7.51122
ENSG00000071909	MYO3B	-0.155142	0.428928	-0.506517	0.624838	0.80711	-6.61928
ENSG00000071967	CYBRD1	0.57236	5.93646	6.62455	0.000102991	0.0061116	0.995698
ENSG00000071994	PDCD2	0.0278843	6.34368	0.418008	0.685874	0.844699	-7.68243
ENSG00000072042	RDH11	-0.168035	5.59515	-2.07492	0.0682572	0.239838	-5.79939
ENSG00000072062	PRKACA	0.0615779	6.01581	1.04346	0.324325	0.578633	-7.1964
ENSG00000072071	ADGRL1	-0.109039	3.58222	-0.923586	0.380129	0.629773	-7.02769
ENSG00000072080	SPP2	-0.54938	0.335637	-2.03194	0.0731498	0.250195	-4.87881
ENSG00000072110	ACTN1	-0.161314	8.94302	-2.50994	0.0336574	0.161278	-5.18096
ENSG00000072121	ZFYVE26	0.135293	4.82781	1.20468	0.25947	0.51366	-6.93659
ENSG00000072133	RPS6KA6	-0.362396	4.53493	-1.75359	0.113876	0.325293	-6.1795
ENSG00000072134	EPN2	-0.347155	3.38109	-3.80134	0.00431822	0.0478238	-2.69254
ENSG00000072135	PTPN18	0.217913	6.27337	2.99548	0.0153015	0.10183	-4.33505
ENSG00000072182	ASIC4	-0.0438034	-2.78153	-0.104879	0.918804	0.963945	-5.96278
ENSG00000072195	SPEG	0.394178	-0.996462	1.3699	0.204377	0.44994	-5.48895
ENSG00000072201	LNX1	0.45763	1.59941	3.13934	0.0121479	0.0879966	-3.38375
ENSG00000072210	ALDH3A2	0.140258	5.8598	2.06674	0.0691643	0.241506	-5.82445
ENSG00000072274	TFRC	-0.000817298	7.32276	-0.00964077	0.992521	0.997517	-7.80456
ENSG00000072310	SREBF1	-0.565907	4.55078	-4.01482	0.00312994	0.0393331	-2.55245
ENSG00000072315	TRPC5	-0.0938675	-3.77344	-0.182423	0.85935	0.936692	-5.74093
ENSG00000072364	AFF4	-0.225648	6.92923	-3.53176	0.00653941	0.0611428	-3.4734
ENSG00000072401	UBE2D1	0.332091	3.87879	3.45343	0.0073898	0.0649707	-3.34759
ENSG00000072415	MPP5	-0.0412228	4.78462	-0.606244	0.559539	0.764484	-7.47827
ENSG00000072422	RHOBTB1	0.208926	3.69514	2.01834	0.0747664	0.253224	-5.64212
ENSG00000072501	SMC1A	0.0536682	8.45205	0.657694	0.527424	0.742478	-7.58598
ENSG00000072506	HSD17B10	0.211845	4.85405	3.18678	0.011262	0.0840147	-3.93062
ENSG00000072518	MARK2	-0.1084	5.53882	-1.58705	0.147442	0.374665	-6.51358
ENSG00000072571	HMMR	0.042949	7.25352	0.309339	0.764204	0.888454	-7.75027
ENSG00000072609	CHFR	0.782418	1.57008	4.65665	0.00123645	0.0227645	-1.00581
ENSG00000072657	TRHDE	0.501501	5.36145	6.53335	0.000114274	0.00622162	0.912833
ENSG00000072682	P4HA2	-0.719863	4.37209	-5.84575	0.000258735	0.00946713	0.135803
ENSG00000072694	FCGR2B	0.256566	6.47082	0.756588	0.468905	0.701426	-7.47437
ENSG00000072736	NFATC3	-0.297056	7.01758	-4.41682	0.0017373	0.0278263	-2.07564
ENSG00000072756	TRNT1	0.124029	5.35316	1.43246	0.18628	0.429652	-6.70727
ENSG00000072778	ACADVL	-0.108108	7.40779	-1.41764	0.190438	0.435076	-6.80031
ENSG00000072786	STK10	0.0319608	6.68781	0.511397	0.621554	0.804833	-7.64602
ENSG00000072803	FBXW11	-0.0611564	6.31604	-0.646943	0.534042	0.746674	-7.55049
ENSG00000072818	ACAP1	0.15343	3.98896	1.81711	0.103044	0.307014	-5.99995
ENSG00000072840	EVC	-0.339977	-3.3016	-0.764182	0.464592	0.698082	-5.56544
ENSG00000072849	DERL2	-0.0087021	5.11994	-0.141615	0.890547	0.949711	-7.70261
ENSG00000072858	SIDT1	0.635215	0.0230061	3.36093	0.0085454	0.0711888	-2.70198
ENSG00000072864	NDE1	-0.252231	4.33198	-3.08017	0.0133547	0.0935639	-4.03779
ENSG00000072952	MRVI1	0.0638976	1.07252	0.395998	0.701458	0.854541	-6.82395
ENSG00000072954	TMEM38A	0.633106	3.17905	4.88289	0.000904026	0.019124	-0.99416
ENSG00000072958	AP1M1	-0.102706	6.59994	-1.76447	0.111949	0.322009	-6.30488
ENSG00000073008	PVR	-0.222861	5.05934	-2.64153	0.0271594	0.141895	-4.85136
ENSG00000073050	XRCC1	-0.0926404	4.23947	-1.24364	0.245482	0.49911	-6.80975
ENSG00000073060	SCARB1	-0.41798	5.88279	-6.8684	7.83758e-05	0.00530262	1.29207
ENSG00000073067	CYP2W1	-0.0719505	-3.45471	-0.0879436	0.931874	0.970292	-5.81856
ENSG00000073111	MCM2	-0.145539	7.63588	-2.069	0.0689123	0.241036	-5.87082
ENSG00000073146	MOV10L1	1.31984	-3.10532	2.46889	0.0359884	0.167037	-3.55003
ENSG00000073150	PANX2	-0.0353244	-0.101976	-0.140542	0.89137	0.950092	-6.6219
ENSG00000073169	SELENOO	0.174306	3.46313	1.36887	0.204686	0.450484	-6.5111
ENSG00000073282	TP63	0.211314	1.77395	0.98899	0.348865	0.601315	-6.56115
ENSG00000073331	ALPK1	0.00558299	5.1849	0.0838268	0.935055	0.971561	-7.7153
ENSG00000073350	LLGL2	-0.107146	2.9647	-1.07456	0.310919	0.56573	-6.74526
ENSG00000073417	PDE8A	0.0224936	3.06445	0.215428	0.834303	0.925227	-7.34282
ENSG00000073464	CLCN4	0.637381	1.49566	3.25981	0.0100272	0.0785713	-3.16277
ENSG00000073536	NLE1	-0.158654	4.44868	-1.86994	0.0947729	0.292249	-5.99747
ENSG00000073578	SDHA	-0.154859	7.99495	-2.39952	0.0402981	0.178251	-5.35209
ENSG00000073584	SMARCE1	0.0108273	7.23059	0.164126	0.873309	0.943564	-7.78772
ENSG00000073598	FNDC8	-1.20802	-3.10103	-1.87061	0.0946732	0.292116	-4.38942
ENSG00000073605	GSDMB	-0.459499	2.03664	-3.96064	0.00339435	0.0409305	-2.16207
ENSG00000073614	KDM5A	-0.211278	7.47131	-3.47965	0.00709296	0.0636495	-3.56992
ENSG00000073670	ADAM11	-0.207468	0.0628523	-0.843615	0.421042	0.663353	-6.29686
ENSG00000073711	PPP2R3A	-0.271036	4.84708	-3.12672	0.0123955	0.0891049	-4.02946
ENSG00000073712	FERMT2	0.490275	1.76037	2.10574	0.0649457	0.233471	-5.08382
ENSG00000073734	ABCB11	0.303682	-0.109356	1.11984	0.292175	0.546528	-5.98779
ENSG00000073737	DHRS9	-0.235698	7.61176	-1.79868	0.106084	0.311809	-6.2783
ENSG00000073754	CD5L	-0.0249286	-4.44507	-0.028473	0.977915	0.990542	-5.62853
ENSG00000073756	PTGS2	0.841947	2.70537	6.29127	0.000151332	0.0071064	1.00188
ENSG00000073792	IGF2BP2	-0.429391	7.42137	-5.5018	0.000398559	0.0117429	-0.506526
ENSG00000073803	MAP3K13	-0.0560619	4.16587	-0.683888	0.511506	0.731026	-7.33553
ENSG00000073849	ST6GAL1	0.468318	2.97275	3.53016	0.00655567	0.0612299	-3.04119
ENSG00000073910	FRY	0.591987	6.6135	7.6539	3.4023e-05	0.00348122	2.17318
ENSG00000073921	PICALM	0.197211	7.48297	2.40041	0.0402396	0.178235	-5.34255
ENSG00000073969	NSF	0.0790167	5.46113	1.00612	0.341	0.595104	-7.20726
ENSG00000074047	GLI2	2.56028	-3.52146	2.39107	0.0408574	0.179384	-3.59907
ENSG00000074054	CLASP1	-0.069525	6.75442	-1.07019	0.312775	0.56771	-7.19281
ENSG00000074071	MRPS34	-0.273923	5.32917	-3.55	0.00635648	0.0598648	-3.38019
ENSG00000074181	NOTCH3	-0.605901	0.823277	-2.91303	0.0174785	0.109657	-3.58638
ENSG00000074201	CLNS1A	-0.188214	7.33701	-2.50341	0.0340177	0.16203	-5.17279
ENSG00000074219	TEAD2	1.06668	0.413216	5.56982	0.000365448	0.0114511	0.452629
ENSG00000074266	EED	0.0237694	5.48956	0.306656	0.766179	0.889103	-7.68969
ENSG00000074276	CDHR2	0.281746	-1.1572	0.741783	0.47739	0.708213	-6.08052
ENSG00000074319	TSG101	-0.00238686	5.65302	-0.033352	0.974132	0.988838	-7.75014
ENSG00000074356	NCBP3	0.0574776	7.11699	0.878128	0.403023	0.649041	-7.38947
ENSG00000074370	ATP2A3	-0.195798	6.47529	-1.95691	0.0825059	0.268917	-6.01526
ENSG00000074410	CA12	0.535538	-1.91531	1.32084	0.2196	0.468367	-5.32567
ENSG00000074416	MGLL	1.40948	-1.27705	4.60104	0.0013369	0.0237352	-0.6542
ENSG00000074582	BCS1L	0.106137	4.49209	1.4271	0.187776	0.43195	-6.62151
ENSG00000074590	NUAK1	0.555699	1.08443	3.56511	0.00620901	0.0589687	-2.5875
ENSG00000074603	DPP8	-0.0548151	6.62002	-0.851269	0.416998	0.660045	-7.40037
ENSG00000074621	SLC24A1	-0.270838	4.01019	-3.69281	0.00509776	0.0522388	-2.98523
ENSG00000074657	ZNF532	0.0195311	5.7673	0.295095	0.774709	0.894485	-7.70814
ENSG00000074660	SCARF1	1.11154	-0.749825	4.83531	0.000964964	0.0198723	-0.386473
[truncated: 19,546 more rows]

## Sheet: DEG_SKM1_all_genename
Gene.stable.ID	Gene.name	logFC	AveExpr	t	P.Value	adj.P.Val	B
[truncated: 20,877 more rows]
