# Supplementary material for: Autophagy degrades immunogenic endogenous retroelements induced by 5-azacytidine in acute myeloid leukemia
Source: Leukemia. 2024 Apr 16;38(5):1019–31. doi: 10.1038/s41375-024-02250-6 (PMC11073987; doi:10.1038/s41375-024-02250-6)
Supplement: Supplementary file 3 — Supplemental Table 2 [file 41375_2024_2250_MOESM3_ESM.xlsx]

## Sheet: S2_DEMs_withcategory
Peptide	logFC	Allele	category	type	direction	Cell.line
AAAAAAAAL	-2.01915	HLA-C*03:03	otherPCG	notDE	dn	THP1
AAAAAAATM	1.36695	HLA-C*03:03	otherPCG	notDE	up	THP1
AAAAAASEL	0.42227	HLA-C*03:03	otherPCG	notDE	up	THP1
AAAAAQSVY	2.41405	HLA-B*15:11	otherPCG	DE	up	THP1
AAAAATMAL	4.00402	HLA-C*03:03	otherPCG	DE	up	THP1
AAAAGPRAL	0.974972	HLA-C*03:03	notERE	notDE	up	THP1
AAAAGSPL	-0.361687	HLA-C*03:03	otherPCG	notDE	dn	THP1
AAAAPGRAL	1.90852	HLA-C*03:03	notERE	DE	up	THP1
AAAAPSPVL	-0.856425	HLA-C*03:03	otherPCG	notDE	dn	THP1
AAAAPSPVM	0.509713	HLA-C*03:03	otherPCG	notDE	up	THP1
AAAAQAAAL	1.05675	HLA-C*03:03	otherPCG	notDE	up	THP1
AAAAVGGAL	0.41319	HLA-C*03:03	otherPCG	notDE	up	THP1
AAAAVGPAM	0.254407	HLA-C*03:03	otherPCG	notDE	up	THP1
AAADASPSL	0.613666	HLA-C*03:03	otherPCG	notDE	up	THP1
AAADPNAAW	-0.916875	HLA-B*35:01	otherPCG	notDE	dn	THP1
AAAEGAAAL	-0.531689	HLA-C*03:03	ERE	notDE	dn	THP1
AAAGPGAAL	0.417699	HLA-C*03:03	otherPCG	notDE	up	THP1
AAAGPGEVL	0.357208	HLA-C*03:03	otherPCG	notDE	up	THP1
AAAGRSPHL	-0.77081	HLA-C*03:03	otherPCG	notDE	dn	THP1
AAAGSPLSL	2.08956	HLA-C*03:03	otherPCG	DE	up	THP1
AAAGTGGVM	-0.249448	HLA-C*03:03	otherPCG	notDE	dn	THP1
AAAGVGGSL	-1.2364	HLA-C*03:03	otherPCG	notDE	dn	THP1
AAAHSVVL	-1.77932	HLA-C*03:03	otherPCG	notDE	dn	THP1
AAAPAAPTL	0.644112	HLA-C*03:03	otherPCG	notDE	up	THP1
AAAPAGTTF	0.457764	HLA-C*03:03	otherPCG	notDE	up	THP1
AAAPASGAL	0.585316	HLA-C*03:03	otherPCG	notDE	up	THP1
AAAPASGEM	-1.07423	HLA-C*03:03	otherPCG	notDE	dn	THP1
AAAPASVPA	-0.286196	HLA-C*03:03	otherPCG	notDE	dn	THP1
AAAPGGPGL	0.0884005	HLA-C*03:03	otherPCG	notDE	up	THP1
AAAPGSRSL	0.928352	HLA-C*03:03	otherPCG	notDE	up	THP1
AAAPPGPHL	0.265245	HLA-C*03:03	notERE	notDE	up	THP1
AAAPVVPAV	0.781666	HLA-A*02:01	otherPCG	notDE	up	THP1
AAASAAPPV	-0.109417	HLA-C*03:03	notERE	notDE	dn	THP1
AAATAAPSL	0.0412947	HLA-C*03:03	otherPCG	notDE	up	THP1
AAAVAGAAV	0.994375	HLA-C*03:03	notERE	notDE	up	THP1
AAAVPPSSL	-1.59119	HLA-C*03:03	otherPCG	notDE	dn	THP1
AAAVSSASL	2.50793	HLA-C*03:03	otherPCG	DE	up	THP1
AAEDAIRNL	-0.32111	HLA-C*03:03	otherPCG	notDE	dn	THP1
AAEEGLREL	-1.31742	HLA-C*03:03	otherPCG	notDE	dn	THP1
AAEERVRTL	-2.09043	HLA-C*03:03	otherPCG	notDE	dn	THP1
AAEKGVRTL	0.584079	HLA-C*03:03	otherPCG	notDE	up	THP1
AAEPSSPAL	0.432947	HLA-C*03:03	notERE	notDE	up	THP1
AAFDGRHSQTL	2.87999	HLA-C*03:03	CTA	DE	up	THP1
AAFGAPGII	-2.14049	HLA-C*03:03	otherPCG	notDE	dn	THP1
AAFPGASL	-1.62461	HLA-C*03:03	otherPCG	notDE	dn	THP1
AAFPGASLY	2.41005	HLA-B*35:01	otherPCG	DE	up	THP1
AAFPYGGVL	1.30638	HLA-C*03:03	otherPCG	notDE	up	THP1
AAGEPGTSM	-3.92506	HLA-C*03:03	otherPCG	DE	dn	THP1
AAGPAPSPM	0.987428	HLA-C*03:03	otherPCG	notDE	up	THP1
AAGPGEVL	0.17256	HLA-C*03:03	otherPCG	notDE	up	THP1
AAGRPLEL	-0.757597	HLA-C*03:03	otherPCG	notDE	dn	THP1
AAGVGDMVM	-1.60255	HLA-C*03:03	otherPCG	notDE	dn	THP1
AAIAAVNAL	0.198315	HLA-C*03:03	otherPCG	notDE	up	THP1
AAIEASQSL	0.45851	HLA-C*03:03	otherPCG	notDE	up	THP1
AAIRENPVY	-3.58963	HLA-B*35:01	otherPCG	DE	dn	THP1
AAIVPGSQL	-0.652088	HLA-C*03:03	otherPCG	notDE	dn	THP1
AAIWQYESL	-3.13547	HLA-C*03:03	otherPCG	DE	dn	THP1
AALDKATVL	0.643524	HLA-C*03:03	otherPCG	notDE	up	THP1
AALGGALAL	0.116621	HLA-C*03:03	otherPCG	notDE	up	THP1
AALPNVYEV	0.81169	HLA-A*02:01	otherPCG	notDE	up	THP1
AAMPASTSA	0.66643	HLA-C*03:03	otherPCG	notDE	up	THP1
AANPHSFVF	-0.412551	HLA-C*03:03	otherPCG	notDE	dn	THP1
AANSVAASL	0.868492	HLA-C*03:03	otherPCG	notDE	up	THP1
AAPPPPAHA	1.55894	HLA-C*03:03	otherPCG	notDE	up	THP1
AAQAHTREL	1.89255	HLA-C*03:03	otherPCG	notDE	up	THP1
AAQEPASVL	-0.568447	HLA-C*03:03	otherPCG	notDE	dn	THP1
AASLPGSEL	-0.177027	HLA-C*03:03	otherPCG	notDE	dn	THP1
AASPAGLDL	1.59669	HLA-C*03:03	otherPCG	notDE	up	THP1
AASPGAPQM	1.89144	HLA-C*03:03	otherPCG	DE	up	THP1
AASPGSSSGL	0.28583	HLA-C*03:03	otherPCG	notDE	up	THP1
AASPQAPTL	0.375353	HLA-C*03:03	otherPCG	notDE	up	THP1
AASPSGSQL	1.90011	HLA-C*03:03	otherPCG	DE	up	THP1
AASPSSSSL	0.304176	HLA-C*03:03	otherPCG	notDE	up	THP1
AATAPGPEM	0.838525	HLA-C*03:03	otherPCG	notDE	up	THP1
AATDITSSL	-2.27038	HLA-C*03:03	otherPCG	DE	dn	THP1
AATGHTVVL	0.118226	HLA-C*03:03	otherPCG	notDE	up	THP1
AATGTSPTF	1.24339	HLA-C*03:03	otherPCG	notDE	up	THP1
AATIPSSAM	-0.771743	HLA-C*03:03	otherPCG	notDE	dn	THP1
AATPENPEI	-2.93559	HLA-C*03:03	otherPCG	DE	dn	THP1
AATSRIAEL	1.22743	HLA-C*03:03	CTA	notDE	up	THP1
AATTSQPVL	-2.23243	HLA-C*03:03	otherPCG	DE	dn	THP1
AAVDAGMAM	1.76002	HLA-C*03:03	otherPCG	DE	up	THP1
AAVDRTTEL	0.0853297	HLA-C*03:03	otherPCG	notDE	up	THP1
AAVDTNLTL	-1.00788	HLA-C*03:03	otherPCG	notDE	dn	THP1
AAVDTSSEI	-2.61778	HLA-C*03:03	notERE	DE	dn	THP1
AAVGEPAFL	-1.00853	HLA-C*03:03	otherPCG	notDE	dn	THP1
AAVGGAQAL	1.34066	HLA-C*03:03	otherPCG	notDE	up	THP1
AAVGRWPSL	-2.07564	HLA-C*03:03	otherPCG	DE	dn	THP1
AAVGSVATL	-2.45408	HLA-C*03:03	otherPCG	notDE	dn	THP1
AAVGTTVSL	-3.85807	HLA-C*03:03	notERE	DE	dn	THP1
AAVPDSVAL	-3.7949	HLA-C*03:03	otherPCG	DE	dn	THP1
AAVPPGSLL	1.95392	HLA-C*03:03	otherPCG	notDE	up	THP1
AAVPRAAFL	0.886957	HLA-C*03:03	otherPCG	notDE	up	THP1
AAWEDKDEF	1.70867	HLA-B*35:01	otherPCG	DE	up	THP1
AAYAGGLVL	-2.31191	HLA-C*03:03	otherPCG	DE	dn	THP1
AAYDRYLKL	-1.47312	HLA-C*03:03	otherPCG	notDE	dn	THP1
AGAPAGQAL	-3.27696	HLA-C*03:03	otherPCG	DE	dn	THP1
AGGGGGPTY	-0.633317	HLA-B*15:11	otherPCG	notDE	dn	THP1
AGHLSTAQY	1.02336	HLA-B*15:11	otherPCG	notDE	up	THP1
AGIAHPSAL	0.793822	HLA-C*03:03	otherPCG	notDE	up	THP1
AGYSGQNSM	2.32986	HLA-C*03:03	otherPCG	notDE	up	THP1
AIDAALTSV	1.36873	HLA-A*02:01	otherPCG	notDE	up	THP1
AIGGSGSTF	1.62291	HLA-B*15:11	otherPCG	notDE	up	THP1
AIGPTLLL	-0.900731	HLA-C*03:03	otherPCG	notDE	dn	THP1
AIISELVSI	3.21235	HLA-A*02:01	otherPCG	DE	up	THP1
AILEKVFTA	-1.41971	HLA-A*02:01	otherPCG	notDE	dn	THP1
AIQDKLFQV	-0.644003	HLA-A*02:01	otherPCG	notDE	dn	THP1
AISDFYYTV	0.975968	HLA-A*02:01	otherPCG	notDE	up	THP1
AISESNINL	3.27643	HLA-A*02:01	otherPCG	DE	up	THP1
AITDLSLPL	-2.8979	HLA-C*03:03	otherPCG	DE	dn	THP1
AIVDKVPSV	1.01012	HLA-A*02:01	otherPCG	notDE	up	THP1
AIVDKVSSV	0.540162	HLA-A*02:01	otherPCG	notDE	up	THP1
AIVDTGTSL	3.45697	HLA-C*03:03	otherPCG	DE	up	THP1
AIVPPGPEA	-0.438893	HLA-A*02:01	otherPCG	notDE	dn	THP1
ALAAALAHI	-0.161959	HLA-A*02:01	otherPCG	notDE	dn	THP1
ALADFLPVM	-4.12364	HLA-A*02:01	otherPCG	DE	dn	THP1
ALADGVPVA	0.52159	HLA-A*02:01	otherPCG	notDE	up	THP1
ALADGVQKV	1.43906	HLA-A*02:01	otherPCG	notDE	up	THP1
ALADVATVL	2.0716	HLA-A*02:01	otherPCG	DE	up	THP1
ALAEIAKAEL	1.69851	HLA-A*02:01	otherPCG	DE	up	THP1
ALAGDQPSV	0.288609	HLA-A*02:01	otherPCG	notDE	up	THP1
ALAGVSFEI	-3.20837	HLA-A*02:01	otherPCG	notDE	dn	THP1
ALAPAPVEV	-1.69453	HLA-A*02:01	otherPCG	notDE	dn	THP1
ALAPGLPTA	0.949436	HLA-A*02:01	otherPCG	notDE	up	THP1
ALAPGVRAV	0.444544	HLA-A*02:01	otherPCG	notDE	up	THP1
ALAPSPAAA	-0.401984	HLA-A*02:01	otherPCG	notDE	dn	THP1
ALASHLIEA	-4.1897	HLA-A*02:01	otherPCG	DE	dn	THP1
ALASVLLAL	-0.207645	HLA-A*02:01	otherPCG	notDE	dn	THP1
ALATLIHQV	-1.55338	HLA-A*02:01	otherPCG	notDE	dn	THP1
ALDDFSISV	-4.59143	HLA-A*02:01	otherPCG	DE	dn	THP1
ALDDMISTL	2.52465	HLA-A*02:01	otherPCG	notDE	up	THP1
ALDEVFTKV	0.700615	HLA-A*02:01	otherPCG	notDE	up	THP1
ALDKALTSV	1.04949	HLA-A*02:01	otherPCG	notDE	up	THP1
ALDKATVLL	1.4922	HLA-A*02:01	otherPCG	DE	up	THP1
ALDPELLLL	-0.313155	HLA-A*02:01	otherPCG	notDE	dn	THP1
ALDPNIATL	-0.374139	HLA-A*02:01	otherPCG	notDE	dn	THP1
ALDSQVPKV	1.2229	HLA-A*02:01	otherPCG	notDE	up	THP1
ALDSTNVEA	-0.120127	HLA-A*02:01	otherPCG	notDE	dn	THP1
ALDTNQVLL	4.54815	HLA-A*02:01	otherPCG	DE	up	THP1
ALDTNQVSL	1.05252	HLA-A*02:01	otherPCG	notDE	up	THP1
ALDTSNVMV	-0.411526	HLA-A*02:01	otherPCG	notDE	dn	THP1
ALFEGKVQL	-2.4115	HLA-A*02:01	otherPCG	DE	dn	THP1
ALFGALFLA	0.43073	HLA-A*02:01	notERE	notDE	up	THP1
ALFQHITAL	-1.17829	HLA-A*02:01	otherPCG	notDE	dn	THP1
ALFQRPPLI	-1.32053	HLA-A*02:01	otherPCG	notDE	dn	THP1
ALGDFGIRL	0.81628	HLA-A*02:01	otherPCG	notDE	up	THP1
ALGDKFLLRV	-0.961664	HLA-A*02:01	otherPCG	notDE	dn	THP1
ALGEQVIAL	-0.0985432	HLA-A*02:01	otherPCG	notDE	dn	THP1
ALGGAPYQV	3.448	HLA-A*02:01	otherPCG	notDE	up	THP1
ALGGVALSV	-1.55638	HLA-A*02:01	otherPCG	notDE	dn	THP1
ALGPTGRGV	0.671421	HLA-A*02:01	otherPCG	notDE	up	THP1
ALGSVVAV	0.651599	HLA-A*02:01	otherPCG	notDE	up	THP1
ALGTVTNV	-0.364785	HLA-A*02:01	otherPCG	notDE	dn	THP1
ALHDQLFYL	-1.26622	HLA-A*02:01	otherPCG	notDE	dn	THP1
ALHDSPVYL	0.122467	HLA-A*02:01	notERE	notDE	up	THP1
ALHHAVIFL	-0.810899	HLA-A*02:01	otherPCG	notDE	dn	THP1
ALIEDEHNL	1.80087	HLA-A*02:01	otherPCG	DE	up	THP1
ALIGDDVGL	-0.15362	HLA-A*02:01	otherPCG	notDE	dn	THP1
ALIGMSPQV	-1.63976	HLA-A*02:01	otherPCG	notDE	dn	THP1
ALIPETTTL	3.40642	HLA-A*02:01	otherPCG	DE	up	THP1
ALISVVTTA	-3.82165	HLA-A*02:01	notERE	DE	dn	THP1
ALKDLINEA	-0.943732	HLA-A*02:01	otherPCG	notDE	dn	THP1
ALKPDLVNV	-0.758222	HLA-A*02:01	otherPCG	notDE	dn	THP1
ALLAENSEL	-1.16367	HLA-A*02:01	otherPCG	notDE	dn	THP1
ALLAGSEYL	0.688042	HLA-A*02:01	otherPCG	notDE	up	THP1
ALLAGSEYLKL	-2.45735	HLA-A*02:01	otherPCG	DE	dn	THP1
ALLDKLYA	-3.58972	HLA-A*02:01	otherPCG	notDE	dn	THP1
ALLDKLYAL	0.778609	HLA-A*02:01	otherPCG	notDE	up	THP1
ALLDNNIGL	-0.979242	HLA-A*02:01	otherPCG	notDE	dn	THP1
ALLDRIVSV	4.79143	HLA-A*02:01	otherPCG	DE	up	THP1
ALLDSAHLL	0.34924	HLA-A*02:01	otherPCG	notDE	up	THP1
ALLEQVNAL	1.57095	HLA-A*02:01	otherPCG	notDE	up	THP1
ALLETVNRL	0.179724	HLA-A*02:01	otherPCG	notDE	up	THP1
ALLGDLTKA	-0.330788	HLA-A*02:01	otherPCG	notDE	dn	THP1
ALLGGLVNV	0.543994	HLA-A*02:01	otherPCG	notDE	up	THP1
ALLGQTFSL	-1.66054	HLA-A*02:01	otherPCG	DE	dn	THP1
ALLKIEGVYA	-2.1312	HLA-A*02:01	otherPCG	DE	dn	THP1
ALLNGEYLL	-1.32413	HLA-A*02:01	otherPCG	notDE	dn	THP1
ALLPASAGV	-1.41119	HLA-A*02:01	otherPCG	notDE	dn	THP1
ALLPAVPSL	-0.0359491	HLA-A*02:01	otherPCG	notDE	dn	THP1
ALLPQNHKL	0.746213	HLA-A*02:01	otherPCG	notDE	up	THP1
ALLPSSPTL	-1.33467	HLA-A*02:01	otherPCG	notDE	dn	THP1
ALLQDLHKA	-3.65315	HLA-A*02:01	otherPCG	DE	dn	THP1
ALLSGIVSI	1.98073	HLA-A*02:01	otherPCG	DE	up	THP1
ALLTNVSSV	-2.25682	HLA-A*02:01	otherPCG	DE	dn	THP1
ALMDEVVKA	-0.234212	HLA-A*02:01	otherPCG	notDE	dn	THP1
ALMDQVHHM	-1.08354	HLA-A*02:01	otherPCG	notDE	dn	THP1
ALMDSSSSL	0.310764	HLA-A*02:01	otherPCG	notDE	up	THP1
ALMNVEVAL	-0.586793	HLA-A*02:01	otherPCG	notDE	dn	THP1
ALNEKLVNL	0.0685482	HLA-A*02:01	otherPCG	notDE	up	THP1
ALNELLQHV	0.129435	HLA-A*02:01	otherPCG	notDE	up	THP1
ALNEQIARL	1.03948	HLA-A*02:01	otherPCG	notDE	up	THP1
ALPDSMVSV	0.64971	HLA-A*02:01	otherPCG	notDE	up	THP1
ALPEDLVEV	-2.10939	HLA-A*02:01	otherPCG	notDE	dn	THP1
ALPENPPAI	3.22395	HLA-A*02:01	otherPCG	DE	up	THP1
ALPPVLTTV	-0.408017	HLA-A*02:01	otherPCG	notDE	dn	THP1
ALPSKLPTF	-1.5231	HLA-A*24:02	otherPCG	notDE	dn	THP1
ALQEASEAYL	1.92716	HLA-A*02:01	otherPCG	notDE	up	THP1
ALQEKLWNV	0.916561	HLA-A*02:01	otherPCG	notDE	up	THP1
ALRDVSEEL	1.08176	HLA-A*02:01	otherPCG	notDE	up	THP1
ALSALTARL	0.341297	HLA-A*02:01	otherPCG	notDE	up	THP1
ALSDGVHKI	-0.482052	HLA-A*02:01	otherPCG	notDE	dn	THP1
ALSDHHIYL	1.37727	HLA-A*02:01	otherPCG	notDE	up	THP1
ALSDSIHTV	-1.4463	HLA-A*02:01	otherPCG	notDE	dn	THP1
ALSEELVQL	0.947395	HLA-A*02:01	otherPCG	notDE	up	THP1
ALSEKLARL	-1.39786	HLA-A*02:01	otherPCG	notDE	dn	THP1
ALSELATAV	0.0450605	HLA-A*02:01	otherPCG	notDE	up	THP1
ALSEMVEYI	-0.757435	HLA-A*02:01	otherPCG	notDE	dn	THP1
ALSGTLSGV	-1.93141	HLA-A*02:01	otherPCG	DE	dn	THP1
ALSKEGIVAL	0.715054	HLA-A*02:01	otherPCG	notDE	up	THP1
ALSNLEVKL	1.6993	HLA-A*02:01	otherPCG	DE	up	THP1
ALSPHNILL	-0.495842	HLA-A*02:01	otherPCG	notDE	dn	THP1
ALSQDIPEI	0.684785	HLA-A*02:01	otherPCG	notDE	up	THP1
ALSSLIHAL	0.319366	HLA-A*02:01	otherPCG	notDE	up	THP1
ALSSSQAEV	1.85788	HLA-A*02:01	otherPCG	notDE	up	THP1
ALTDFVRSV	-1.31471	HLA-A*02:01	otherPCG	notDE	dn	THP1
ALTEYTLYL	-2.32644	HLA-A*02:01	otherPCG	DE	dn	THP1
ALTPVVVTL	0.315084	HLA-A*02:01	otherPCG	notDE	up	THP1
ALTSLELEL	0.180409	HLA-A*02:01	otherPCG	notDE	up	THP1
ALVDHVAEL	1.61818	HLA-A*02:01	otherPCG	notDE	up	THP1
ALVDQRELYL	0.216227	HLA-A*02:01	otherPCG	notDE	up	THP1
ALVQDLAKA	0.764884	HLA-A*02:01	otherPCG	notDE	up	THP1
ALVSSLHLL	0.223118	HLA-A*02:01	otherPCG	notDE	up	THP1
ALVVQVAEA	-0.616668	HLA-A*02:01	otherPCG	notDE	dn	THP1
ALWGFFPV	-0.814182	HLA-A*02:01	otherPCG	notDE	dn	THP1
ALWGFFPVL	0.30599	HLA-A*02:01	otherPCG	notDE	up	THP1
ALWNEEALL	1.34516	HLA-A*02:01	otherPCG	notDE	up	THP1
ALWSLPLYL	-0.865105	HLA-A*02:01	otherPCG	notDE	dn	THP1
ALYASRLYL	-1.10907	HLA-A*02:01	otherPCG	notDE	dn	THP1
ALYDATYET	-0.201175	HLA-A*02:01	otherPCG	notDE	dn	THP1
ALYDNVEKL	2.74354	HLA-A*02:01	otherPCG	DE	up	THP1
ALYGQPLLL	0.173768	HLA-A*02:01	otherPCG	notDE	up	THP1
ALYPGQLVQL	-0.234402	HLA-A*02:01	otherPCG	notDE	dn	THP1
ALYPNVVQV	-1.25466	HLA-A*02:01	otherPCG	notDE	dn	THP1
ALYSAEHGL	-0.257727	HLA-A*02:01	otherPCG	notDE	dn	THP1
ALYTVLHRL	-1.33915	HLA-A*02:01	otherPCG	notDE	dn	THP1
AMAASPHAV	-0.26973	HLA-A*02:01	otherPCG	notDE	dn	THP1
AMAEMVLQV	1.19647	HLA-A*02:01	otherPCG	notDE	up	THP1
AMASHLTST	1.87968	HLA-A*02:01	otherPCG	notDE	up	THP1
AMNPVEHPF	-5.42139	HLA-B*15:11	otherPCG	DE	dn	THP1
AMPDSPAEV	-1.50022	HLA-A*02:01	otherPCG	notDE	dn	THP1
AMWEHPITA	-0.0221647	HLA-A*02:01	otherPCG	notDE	dn	THP1
AMYGSGIYL	-1.69349	HLA-A*02:01	otherPCG	DE	dn	THP1
APAPPASQY	1.99919	HLA-B*15:11	otherPCG	notDE	up	THP1
APAPSTVHF	-1.20881	HLA-B*15:11	otherPCG	notDE	dn	THP1
APAPVQPPM	0.0674276	HLA-B*35:01	otherPCG	notDE	up	THP1
APATSILEY	-1.0564	HLA-B*15:11	otherPCG	notDE	dn	THP1
APDELHYTY	0.69601	HLA-B*35:01	otherPCG	notDE	up	THP1
APDNIIKFY	-1.09143	HLA-B*35:01	otherPCG	notDE	dn	THP1
APEEHPVLL	1.53022	HLA-B*35:01	otherPCG	notDE	up	THP1
APEGTTTEISY	-1.07515	HLA-B*35:01	otherPCG	notDE	dn	THP1
APFSKVLTF	0.780142	HLA-B*15:11	otherPCG	notDE	up	THP1
APIGSLNSNY	1.5305	HLA-B*15:11	otherPCG	notDE	up	THP1
APIPGSPLY	1.94002	HLA-B*15:11	otherPCG	notDE	up	THP1
APIPHDGNLY	2.15619	HLA-B*15:11	otherPCG	DE	up	THP1
APIRPDIVNF	2.08607	HLA-B*15:11	otherPCG	DE	up	THP1
APIWDKLGETY	-1.83339	HLA-B*15:11	otherPCG	DE	dn	THP1
APLEDEATL	1.50717	HLA-B*35:01	otherPCG	notDE	up	THP1
APLKLQMEF	0.778509	HLA-B*35:01	otherPCG	notDE	up	THP1
APLPPAPAY	-1.38247	HLA-B*35:01	otherPCG	notDE	dn	THP1
APLQEKVVF	1.81846	HLA-B*35:01	otherPCG	DE	up	THP1
APPSYPPTSY	-3.43299	HLA-B*15:11	otherPCG	notDE	dn	THP1
APRADAKAY	-0.0205021	HLA-B*15:11	otherPCG	notDE	dn	THP1
APREPGAVSY	-0.265804	HLA-B*15:11	otherPCG	notDE	dn	THP1
APSKTSLIM	0.170269	HLA-B*35:01	otherPCG	notDE	up	THP1
APTTHTEEY	1.21876	HLA-B*35:01	otherPCG	notDE	up	THP1
APVEVTHNF	-0.356192	HLA-B*35:01	otherPCG	notDE	dn	THP1
APVGHSGIWSF	-0.0131162	HLA-B*35:01	otherPCG	notDE	dn	THP1
APVPTGEVY	1.07484	HLA-B*15:11	otherPCG	notDE	up	THP1
APVQPSQVEY	-0.829714	HLA-B*15:11	otherPCG	notDE	dn	THP1
APVYLAAVL	-3.08975	HLA-B*35:01	otherPCG	DE	dn	THP1
APYDENWF	-1.08229	HLA-B*35:01	otherPCG	notDE	dn	THP1
APYDENWFY	1.66136	HLA-B*35:01	otherPCG	DE	up	THP1
APYQPSAQSSY	0.607615	HLA-B*15:11	otherPCG	notDE	up	THP1
APYSPPITY	-0.357234	HLA-B*15:11	notERE	notDE	dn	THP1
AQFEHTILL	0.517995	HLA-A*02:01	otherPCG	notDE	up	THP1
AQIEVVPSA	1.52519	HLA-A*02:01	otherPCG	DE	up	THP1
AQYEHDLEV	-1.6376	HLA-A*02:01	otherPCG	notDE	dn	THP1
ASAPASRAV	0.87707	HLA-C*03:03	otherPCG	notDE	up	THP1
ASAPDPPVL	-2.04141	HLA-C*03:03	otherPCG	DE	dn	THP1
ASAPPGPL	-2.79734	HLA-C*03:03	notERE	DE	dn	THP1
ASATTAPSI	0.548108	HLA-C*03:03	otherPCG	notDE	up	THP1
ASISSSSSL	-1.24793	HLA-C*03:03	otherPCG	notDE	dn	THP1
ASSPEHPEL	-0.354378	HLA-C*03:03	otherPCG	notDE	dn	THP1
ASSPHGLVM	1.06704	HLA-C*03:03	otherPCG	notDE	up	THP1
ASTPASSEL	-1.52876	HLA-C*03:03	otherPCG	notDE	dn	THP1
ATDPTIHTV	-0.47271	HLA-A*02:01	otherPCG	notDE	dn	THP1
ATIGELAQV	-0.141055	HLA-A*02:01	otherPCG	notDE	dn	THP1
ATIPPISSL	-0.475651	HLA-C*03:03	otherPCG	notDE	dn	THP1
ATVPSSPTL	0.227078	HLA-C*03:03	CTA	notDE	up	THP1
AVANIVNSV	1.11465	HLA-A*02:01	otherPCG	notDE	up	THP1
AVFGHPFSL	-2.18785	HLA-A*02:01	otherPCG	notDE	dn	THP1
AVHDITVAY	-0.26029	HLA-B*15:11	otherPCG	notDE	dn	THP1
AVIPPGTGM	-0.816857	HLA-C*03:03	otherPCG	notDE	dn	THP1
AVLSDSPQL	0.34048	HLA-A*02:01	otherPCG	notDE	up	THP1
AVMDAAIFL	0.440241	HLA-A*02:01	otherPCG	notDE	up	THP1
AVMDAAVFL	-0.0704791	HLA-A*02:01	otherPCG	notDE	dn	THP1
AVPPPPSSV	-1.6741	HLA-A*02:01	CTA	notDE	dn	THP1
AVQSGSLAL	-1.81834	HLA-C*03:03	otherPCG	DE	dn	THP1
AVSAVVHEY	1.26694	HLA-B*15:11	otherPCG	notDE	up	THP1
AVTSPGQAL	3.11966	HLA-C*03:03	CTA	notDE	up	THP1
AVTSSPNAI	-0.715238	HLA-C*03:03	otherPCG	notDE	dn	THP1
AVVNYGSHF	-3.68152	HLA-B*15:11	notERE	DE	dn	THP1
AYAENIALL	-1.22386	HLA-A*24:02	otherPCG	notDE	dn	THP1
AYAIIKEEL	0.745355	HLA-A*24:02	CTA	notDE	up	THP1
AYATHPFKF	-1.23553	HLA-A*24:02	otherPCG	notDE	dn	THP1
AYDTVRWEF	-0.901183	HLA-A*24:02	otherPCG	notDE	dn	THP1
AYGASFLSF	0.117788	HLA-A*24:02	otherPCG	notDE	up	THP1
AYGDIKERL	-0.112002	HLA-A*24:02	otherPCG	notDE	dn	THP1
AYGHFSYEF	-1.8218	HLA-A*24:02	otherPCG	DE	dn	THP1
AYGKDFHLI	-2.33467	HLA-A*24:02	otherPCG	notDE	dn	THP1
AYGLVSATF	-0.894428	HLA-A*24:02	otherPCG	notDE	dn	THP1
AYGNVFSAF	-2.74998	HLA-A*24:02	otherPCG	notDE	dn	THP1
AYGSLFNTI	-0.891404	HLA-A*24:02	otherPCG	notDE	dn	THP1
AYIDYLSHL	-1.49374	HLA-A*24:02	otherPCG	DE	dn	THP1
AYKYIQELW	1.26179	HLA-A*24:02	otherPCG	notDE	up	THP1
AYLDKSPQF	-0.263655	HLA-A*24:02	otherPCG	notDE	dn	THP1
AYLEAHETF	0.455561	HLA-A*24:02	otherPCG	notDE	up	THP1
AYLEAIHNF	1.05045	HLA-A*24:02	otherPCG	notDE	up	THP1
AYLEAYKEF	1.33622	HLA-A*24:02	otherPCG	notDE	up	THP1
AYLESFYKF	-0.0540441	HLA-A*24:02	otherPCG	notDE	dn	THP1
AYLPVNESF	1.34051	HLA-A*24:02	otherPCG	notDE	up	THP1
AYLPVNESFGF	-2.71204	HLA-A*24:02	otherPCG	DE	dn	THP1
AYNPNTQTF	2.18829	HLA-A*24:02	otherPCG	DE	up	THP1
AYSAKIALF	-4.8529	HLA-A*24:02	otherPCG	DE	dn	THP1
AYSIVAGVF	0.120946	HLA-A*24:02	otherPCG	notDE	up	THP1
AYSVEHNQL	1.4535	HLA-A*24:02	otherPCG	notDE	up	THP1
AYTLLLHTW	-0.882348	HLA-A*24:02	otherPCG	notDE	dn	THP1
AYTPFHAVL	-0.919161	HLA-A*24:02	otherPCG	notDE	dn	THP1
AYVELVHHI	0.460082	HLA-A*24:02	otherPCG	notDE	up	THP1
AYVGDLQTL	1.75906	HLA-A*24:02	otherPCG	notDE	up	THP1
AYVHMVTHF	1.38958	HLA-A*24:02	otherPCG	notDE	up	THP1
AYVPGFAHI	-0.277074	HLA-A*24:02	otherPCG	notDE	dn	THP1
DAAHEFTVY	-1.98166	HLA-B*35:01	otherPCG	notDE	dn	THP1
DAAKNQVAM	2.30035	HLA-B*35:01	otherPCG	DE	up	THP1
DAAQLPHDY	2.58313	HLA-B*35:01	otherPCG	DE	up	THP1
DAFDKGSLF	0.950876	HLA-B*15:11	otherPCG	notDE	up	THP1
DAFEFHEAF	1.26512	HLA-B*35:01	otherPCG	notDE	up	THP1
DAFKSGIVQY	0.891134	HLA-B*15:11	otherPCG	notDE	up	THP1
DAGPPTHAF	1.26219	HLA-B*35:01	otherPCG	notDE	up	THP1
DAHPTLVTY	0.541481	HLA-B*15:11	otherPCG	notDE	up	THP1
DAHRIVLY	-1.83954	HLA-B*15:11	otherPCG	notDE	dn	THP1
DAHVDSTTY	-1.80706	HLA-B*35:01	otherPCG	notDE	dn	THP1
DAISKTYSY	3.6549	HLA-B*15:11	otherPCG	DE	up	THP1
DAISSVERY	0.474335	HLA-B*35:01	otherPCG	notDE	up	THP1
DAITGEARY	0.341762	HLA-B*35:01	otherPCG	notDE	up	THP1
DAIVHSAF	-1.16302	HLA-B*35:01	otherPCG	notDE	dn	THP1
DAKESSTVF	1.31217	HLA-B*15:11	otherPCG	notDE	up	THP1
DAKLSVVEY	1.62999	HLA-B*15:11	otherPCG	DE	up	THP1
DAKNNEVSF	1.87432	HLA-B*15:11	otherPCG	DE	up	THP1
DAKPELLAF	1.67678	HLA-B*15:11	otherPCG	DE	up	THP1
DAKSQEQVF	1.96022	HLA-B*15:11	otherPCG	DE	up	THP1
DAKTETAVF	1.92089	HLA-B*15:11	otherPCG	DE	up	THP1
DALGHFFQY	0.928886	HLA-B*35:01	otherPCG	notDE	up	THP1
DALQVAQEM	-0.803354	HLA-B*35:01	otherPCG	notDE	dn	THP1
DAMGSQTKF	1.7906	HLA-B*35:01	otherPCG	notDE	up	THP1
DAMKTKTHY	2.77183	HLA-B*15:11	otherPCG	notDE	up	THP1
DANDSKAEY	3.08128	HLA-B*15:11	otherPCG	DE	up	THP1
DANKEFSTY	1.24186	HLA-B*15:11	otherPCG	notDE	up	THP1
DANPETHAF	-1.95267	HLA-B*35:01	otherPCG	notDE	dn	THP1
DANRQISEY	0.683957	HLA-B*15:11	otherPCG	notDE	up	THP1
DANSEVTVY	-3.28205	HLA-B*15:11	otherPCG	DE	dn	THP1
DARGDAAVY	2.49318	HLA-B*15:11	otherPCG	notDE	up	THP1
DARWEIHAY	-0.298288	HLA-B*15:11	otherPCG	notDE	dn	THP1
DASGAKLDY	2.01914	HLA-B*35:01	otherPCG	DE	up	THP1
DASKLTYIY	-0.754307	HLA-B*35:01	notERE	notDE	dn	THP1
DASKVVTVF	1.536	HLA-B*35:01	otherPCG	notDE	up	THP1
DASPVQAVF	-2.42458	HLA-B*35:01	otherPCG	notDE	dn	THP1
DAVHADVY	2.80797	HLA-B*35:01	otherPCG	notDE	up	THP1
DAVRTKMVY	-1.0796	HLA-B*15:11	otherPCG	notDE	dn	THP1
DAVVSQVL	0.970867	HLA-B*35:01	otherPCG	notDE	up	THP1
DAYPEIEKF	1.89941	HLA-B*35:01	otherPCG	DE	up	THP1
DAYTSRLGY	1.20934	HLA-B*15:11	otherPCG	notDE	up	THP1
DDRPQVLSY	1.83031	HLA-B*15:11	otherPCG	notDE	up	THP1
DFFKERTSF	-1.68911	HLA-A*24:02	otherPCG	notDE	dn	THP1
DGFKEQGVTF	-0.761412	HLA-A*24:02	otherPCG	notDE	dn	THP1
DGIIQKNSY	0.663165	HLA-B*15:11	otherPCG	notDE	up	THP1
DGKMDPVAY	1.58926	HLA-B*15:11	otherPCG	notDE	up	THP1
DGRLDIVKY	-1.91572	HLA-B*15:11	otherPCG	DE	dn	THP1
DGRQIVVKY	-0.69433	HLA-B*15:11	otherPCG	notDE	dn	THP1
DGWRDMGYTY	1.96331	HLA-B*35:01	otherPCG	DE	up	THP1
DGWTELNTY	0.126818	HLA-B*35:01	otherPCG	notDE	up	THP1
DGYGGSRDSY	0.945948	HLA-B*15:11	otherPCG	notDE	up	THP1
DGYGRDRDY	0.195478	HLA-B*15:11	otherPCG	notDE	up	THP1
DGYINLVAY	-1.45396	HLA-B*35:01	otherPCG	notDE	dn	THP1
DGYPDIARY	1.88476	HLA-B*35:01	otherPCG	DE	up	THP1
DGYSTKDSY	0.29551	HLA-B*35:01	otherPCG	notDE	up	THP1
DIADTSTAF	-2.3071	HLA-B*15:11	otherPCG	notDE	dn	THP1
DIKKEDIEY	1.45114	HLA-B*15:11	otherPCG	DE	up	THP1
DIREEAEKY	2.71634	HLA-B*15:11	otherPCG	DE	up	THP1
DIYRELYAF	0.895672	HLA-B*35:01	otherPCG	notDE	up	THP1
DLFGRDLSY	-0.00158628	HLA-B*15:11	otherPCG	notDE	dn	THP1
DLHLEENSF	-0.227535	HLA-B*15:11	otherPCG	notDE	dn	THP1
DLHRERIVY	-0.485999	HLA-B*15:11	otherPCG	notDE	dn	THP1
DLKALNTSY	1.89519	HLA-B*15:11	otherPCG	DE	up	THP1
DLKDEAEQY	2.62894	HLA-B*15:11	otherPCG	DE	up	THP1
DLKEALISY	-0.241341	HLA-B*15:11	otherPCG	notDE	dn	THP1
DLKETNISY	1.92104	HLA-B*15:11	otherPCG	DE	up	THP1
DLKKHTVYY	0.486712	HLA-B*15:11	otherPCG	notDE	up	THP1
DLKPENILY	0.102563	HLA-B*15:11	otherPCG	notDE	up	THP1
DLKSETEGF	-1.92048	HLA-B*15:11	otherPCG	DE	dn	THP1
DLNKQATTY	1.95135	HLA-B*15:11	otherPCG	notDE	up	THP1
DLREERVSF	-0.797373	HLA-B*15:11	otherPCG	notDE	dn	THP1
DLRHLVQSY	0.907317	HLA-B*15:11	otherPCG	notDE	up	THP1
DLRKEDVAM	1.13091	HLA-B*15:11	otherPCG	notDE	up	THP1
DLRKLAVNM	-3.1046	HLA-B*15:11	otherPCG	DE	dn	THP1
DLRPEEIRY	0.81293	HLA-B*15:11	otherPCG	notDE	up	THP1
DLRQELLAF	-0.0315037	HLA-B*15:11	otherPCG	notDE	dn	THP1
DLRRDIAY	0.683369	HLA-B*15:11	otherPCG	notDE	up	THP1
DLWLEREVF	-0.142571	HLA-B*35:01	otherPCG	notDE	dn	THP1
DMARVSTY	1.57837	HLA-B*15:11	otherPCG	notDE	up	THP1
DMFAHPYQY	0.27947	HLA-B*15:11	otherPCG	notDE	up	THP1
DPAGDSVSY	0.101095	HLA-B*35:01	otherPCG	notDE	up	THP1
DPANIVHDF	0.688643	HLA-B*35:01	otherPCG	notDE	up	THP1
DPDATSLKY	1.04025	HLA-B*35:01	otherPCG	notDE	up	THP1
DPEGSRITY	0.853441	HLA-B*35:01	otherPCG	notDE	up	THP1
DPFAHVAAL	0.778196	HLA-B*35:01	otherPCG	notDE	up	THP1
DPFGRPTSF	-0.459867	HLA-B*15:11	otherPCG	notDE	dn	THP1
DPFKDIIL	0.0359141	HLA-B*35:01	otherPCG	notDE	up	THP1
DPFKDIILY	2.80222	HLA-B*35:01	otherPCG	DE	up	THP1
DPFPDHVVF	0.385742	HLA-B*35:01	otherPCG	notDE	up	THP1
DPFRDLHSL	0.941044	HLA-B*35:01	otherPCG	notDE	up	THP1
DPFSEGIMF	1.87411	HLA-B*35:01	otherPCG	DE	up	THP1
DPFTGGGRY	-1.34928	HLA-B*15:11	otherPCG	notDE	dn	THP1
DPFTGNSAY	0.19449	HLA-B*15:11	otherPCG	notDE	up	THP1
DPFVDRIGY	1.61888	HLA-B*35:01	otherPCG	DE	up	THP1
DPGPPSHAF	-0.451671	HLA-B*35:01	otherPCG	notDE	dn	THP1
DPGSVIVAF	-1.77648	HLA-B*35:01	otherPCG	notDE	dn	THP1
DPHFSRTVY	-0.673007	HLA-B*15:11	notERE	notDE	dn	THP1
DPHGFISY	-0.997781	HLA-B*35:01	otherPCG	notDE	dn	THP1
DPHQQIYTF	0.0229467	HLA-B*35:01	otherPCG	notDE	up	THP1
DPHTVLVEF	1.46875	HLA-B*35:01	otherPCG	DE	up	THP1
DPHTVTVSM	1.14804	HLA-B*35:01	otherPCG	notDE	up	THP1
DPIDGTTNF	-1.09676	HLA-B*35:01	otherPCG	notDE	dn	THP1
DPIGAGALY	1.37344	HLA-B*35:01	otherPCG	notDE	up	THP1
DPIGGHIHSY	4.17042	HLA-B*15:11	otherPCG	DE	up	THP1
DPIPIVVKY	-0.197922	HLA-B*35:01	otherPCG	notDE	dn	THP1
DPIRGFGSY	0.187597	HLA-B*15:11	otherPCG	notDE	up	THP1
DPKDWPAQY	1.75262	HLA-B*15:11	otherPCG	DE	up	THP1
DPKEEEVSL	2.18295	HLA-B*35:01	otherPCG	DE	up	THP1
DPKMYDLQY	1.23875	HLA-B*15:11	otherPCG	notDE	up	THP1
DPKNPESPF	-1.53871	HLA-B*15:11	otherPCG	notDE	dn	THP1
DPLGEWERY	2.1798	HLA-B*35:01	otherPCG	DE	up	THP1
DPLHQEVSF	0.485633	HLA-B*35:01	otherPCG	notDE	up	THP1
DPNEIKVVY	1.01158	HLA-B*35:01	otherPCG	notDE	up	THP1
DPNLEFVAM	1.78937	HLA-B*35:01	otherPCG	DE	up	THP1
DPNSFAEY	-0.787955	HLA-B*35:01	otherPCG	notDE	dn	THP1
DPQEGGQVY	2.9115	HLA-B*35:01	otherPCG	notDE	up	THP1
DPRKDSEKY	1.39078	HLA-B*15:11	otherPCG	notDE	up	THP1
DPRSGLVAY	0.842103	HLA-B*15:11	otherPCG	notDE	up	THP1
DPRVQYLGY	-2.05568	HLA-B*15:11	otherPCG	notDE	dn	THP1
DPRYHEVHY	3.60103	HLA-B*15:11	otherPCG	DE	up	THP1
DPSDYVRAM	-1.68044	HLA-B*35:01	otherPCG	DE	dn	THP1
DPSQSEVM	-0.560765	HLA-B*35:01	otherPCG	notDE	dn	THP1
DPTKLELLY	2.48782	HLA-B*35:01	otherPCG	notDE	up	THP1
DPVEDRNFY	1.99113	HLA-B*35:01	otherPCG	DE	up	THP1
DPVEPHGEM	-4.37499	HLA-B*35:01	otherPCG	DE	dn	THP1
DPVGDIVSF	1.33005	HLA-B*35:01	otherPCG	notDE	up	THP1
DPVGESVSY	-2.85038	HLA-B*35:01	otherPCG	notDE	dn	THP1
DPVHAVVY	1.32807	HLA-B*35:01	otherPCG	notDE	up	THP1
DPVRHFSTY	0.00272242	HLA-B*15:11	otherPCG	notDE	up	THP1
DPYGSGGQKF	1.32964	HLA-B*35:01	otherPCG	notDE	up	THP1
DPYHSGYEM	0.735903	HLA-B*35:01	otherPCG	notDE	up	THP1
DPYHSGYEMPY	0.3119	HLA-B*35:01	otherPCG	notDE	up	THP1
DPYLSSVSH	1.97039	HLA-B*15:11	otherPCG	DE	up	THP1
DPYQGTIVL	-0.0575581	HLA-B*35:01	otherPCG	notDE	dn	THP1
DQKSSGIEY	0.853669	HLA-B*15:11	otherPCG	notDE	up	THP1
DQKVHNVSF	3.23864	HLA-B*15:11	otherPCG	DE	up	THP1
DQMISRIEY	2.56145	HLA-B*15:11	otherPCG	DE	up	THP1
DQREGGQVY	1.64422	HLA-B*15:11	otherPCG	notDE	up	THP1
DQRFEKVSY	-0.3983	HLA-B*15:11	otherPCG	notDE	dn	THP1
DQRILYEY	0.0330175	HLA-B*15:11	otherPCG	notDE	up	THP1
DSIKSHVSY	0.762995	HLA-B*15:11	otherPCG	notDE	up	THP1
DSYRNEIAY	2.01104	HLA-B*35:01	CTA	DE	up	THP1
DVFKHELAY	-0.863599	HLA-B*15:11	otherPCG	notDE	dn	THP1
DVKEERSSY	2.54819	HLA-B*15:11	otherPCG	DE	up	THP1
DVKEVIEY	2.32517	HLA-B*15:11	otherPCG	DE	up	THP1
DVKVERIEY	0.764348	HLA-B*15:11	otherPCG	notDE	up	THP1
DVREEGKENAF	1.40303	HLA-B*15:11	otherPCG	notDE	up	THP1
DVSPVVSTY	0.426922	HLA-B*15:11	otherPCG	notDE	up	THP1
DVYDDGKHVY	1.74814	HLA-B*15:11	otherPCG	DE	up	THP1
DYAEVSNTF	1.35916	HLA-A*24:02	otherPCG	notDE	up	THP1
DYDSVFHHL	-1.27987	HLA-A*24:02	otherPCG	notDE	dn	THP1
DYIKFLRSI	-1.92751	HLA-A*24:02	otherPCG	notDE	dn	THP1
DYLEVAKHF	-0.861449	HLA-A*24:02	otherPCG	notDE	dn	THP1
DYLKGLASF	-4.36831	HLA-A*24:02	otherPCG	DE	dn	THP1
DYMKTTSNF	1.06458	HLA-A*24:02	otherPCG	notDE	up	THP1
DYPRYLFEI	-1.27172	HLA-A*24:02	CTA	notDE	dn	THP1
DYSSILQKF	0.468994	HLA-A*24:02	otherPCG	notDE	up	THP1
DYVEGLRVF	2.23422	HLA-A*24:02	otherPCG	DE	up	THP1
EAAGEVRAM	-2.14486	HLA-B*35:01	notERE	DE	dn	THP1
EAAKVGEVY	0.277523	HLA-B*15:11	otherPCG	notDE	up	THP1
EAAPPGELY	0.829861	HLA-B*15:11	otherPCG	notDE	up	THP1
EAASVPVVY	0.951678	HLA-B*35:01	otherPCG	notDE	up	THP1
EAAVAIKAM	0.777912	HLA-B*35:01	otherPCG	notDE	up	THP1
EADPTGHSY	0.363229	HLA-B*35:01	CTA	notDE	up	THP1
EAFKAIGTAY	1.89006	HLA-B*15:11	otherPCG	DE	up	THP1
EAFKDSEGY	0.0572478	HLA-B*35:01	otherPCG	notDE	up	THP1
EAFREHQQY	3.09782	HLA-B*35:01	otherPCG	DE	up	THP1
EAFRGVHRY	-1.24982	HLA-B*35:01	otherPCG	notDE	dn	THP1
EAIALAEKY	2.45022	HLA-B*35:01	otherPCG	DE	up	THP1
EAIEQILKY	0.366535	HLA-B*35:01	otherPCG	notDE	up	THP1
EAIGAVIHY	-3.64001	HLA-B*15:11	otherPCG	DE	dn	THP1
EAIGIISKM	0.951385	HLA-B*15:11	otherPCG	notDE	up	THP1
EAIIPGSVY	0.736447	HLA-B*15:11	otherPCG	notDE	up	THP1
EAIKILKGEY	0.539454	HLA-B*15:11	otherPCG	notDE	up	THP1
EAKAGEGTY	1.70281	HLA-B*15:11	otherPCG	DE	up	THP1
EAKREAETF	2.35259	HLA-B*15:11	otherPCG	DE	up	THP1
EANAIALKY	1.18334	HLA-B*35:01	otherPCG	notDE	up	THP1
EANQWEVAY	0.4629	HLA-B*35:01	otherPCG	notDE	up	THP1
EAQRPTAEY	0.71422	HLA-B*15:11	notERE	notDE	up	THP1
EAREEKVVY	2.058	HLA-B*15:11	otherPCG	DE	up	THP1
EASKLLLTY	0.949973	HLA-B*35:01	otherPCG	notDE	up	THP1
EATKAVTEM	2.25289	HLA-B*35:01	otherPCG	DE	up	THP1
EAVDSIFSY	0.711875	HLA-B*35:01	otherPCG	notDE	up	THP1
EAVKIIHDF	0.765415	HLA-B*35:01	otherPCG	notDE	up	THP1
EAVKQYSSY	3.37595	HLA-B*15:11	otherPCG	DE	up	THP1
EAVTPSPSF	-1.86031	HLA-B*35:01	otherPCG	notDE	dn	THP1
EAVWAVTNY	-0.147361	HLA-B*35:01	otherPCG	notDE	dn	THP1
EAWAGRISY	-3.58883	HLA-B*15:11	otherPCG	DE	dn	THP1
EAWASKDATY	1.89113	HLA-B*15:11	otherPCG	DE	up	THP1
EAYPDHTQF	1.22431	HLA-B*35:01	otherPCG	notDE	up	THP1
EEYGYDDTY	-2.29242	HLA-B*35:01	otherPCG	DE	dn	THP1
EFNSTPAVF	-1.99595	HLA-A*24:02	otherPCG	notDE	dn	THP1
EFVAKGHLF	-1.43725	HLA-A*24:02	otherPCG	notDE	dn	THP1
EGISKSYVF	-0.275913	HLA-B*35:01	otherPCG	notDE	dn	THP1
EGKKYIVAY	-0.218255	HLA-B*15:11	otherPCG	notDE	dn	THP1
EGKLISVEY	0.705972	HLA-B*15:11	otherPCG	notDE	up	THP1
EGLKETISY	1.26676	HLA-B*35:01	notERE	notDE	up	THP1
EGRASGTVY	0.964825	HLA-B*15:11	otherPCG	notDE	up	THP1
EGRDLTLQY	0.426708	HLA-B*15:11	otherPCG	notDE	up	THP1
EGRGENTSY	-5.66266	HLA-B*15:11	otherPCG	DE	dn	THP1
EGRLFQVEY	-0.740504	HLA-B*15:11	otherPCG	notDE	dn	THP1
EGRLYQVEY	1.67963	HLA-B*15:11	otherPCG	notDE	up	THP1
EGRPSGEAF	1.84615	HLA-B*15:11	otherPCG	DE	up	THP1
EGYGRSLRY	1.14428	HLA-B*15:11	otherPCG	notDE	up	THP1
EIREELEQY	1.75941	HLA-B*15:11	otherPCG	notDE	up	THP1
EIYGGSDSRF	-0.383142	HLA-B*15:11	otherPCG	notDE	dn	THP1
ELAKQITSY	1.8714	HLA-B*15:11	otherPCG	DE	up	THP1
ELAKQVIEY	1.80531	HLA-B*15:11	otherPCG	DE	up	THP1
ELKAPGISY	-0.424215	HLA-B*15:11	otherPCG	notDE	dn	THP1
ELKREHTSY	1.35991	HLA-B*15:11	otherPCG	notDE	up	THP1
ELSSVKLEY	1.34045	HLA-B*15:11	otherPCG	notDE	up	THP1
ELWKNPTAF	0.207852	HLA-B*15:11	otherPCG	notDE	up	THP1
ELYEGTEQY	0.563889	HLA-B*15:11	otherPCG	notDE	up	THP1
ELYGNTFQL	-0.894051	HLA-A*02:01	otherPCG	notDE	dn	THP1
ELYGNTFQLY	1.32067	HLA-B*15:11	otherPCG	notDE	up	THP1
EMIAQQREY	1.78882	HLA-B*15:11	otherPCG	notDE	up	THP1
EMNPNYTEF	-0.375322	HLA-B*15:11	otherPCG	notDE	dn	THP1
EPAHIVASF	0.0581983	HLA-B*35:01	otherPCG	notDE	up	THP1
EPALPSTSY	-0.845985	HLA-B*15:11	otherPCG	notDE	dn	THP1
EPARPDITY	1.08215	HLA-B*35:01	otherPCG	notDE	up	THP1
EPAVVSLEY	-1.26249	HLA-B*35:01	otherPCG	notDE	dn	THP1
EPDFVAKFY	2.56952	HLA-B*35:01	otherPCG	notDE	up	THP1
EPEEAAALY	0.651778	HLA-B*35:01	otherPCG	notDE	up	THP1
EPEGTSHEF	3.7038	HLA-B*35:01	otherPCG	DE	up	THP1
EPEPHILLF	1.66877	HLA-B*35:01	otherPCG	DE	up	THP1
EPFPDGAEL	-1.54261	HLA-B*35:01	otherPCG	notDE	dn	THP1
EPFPGHWAY	-1.90221	HLA-B*35:01	otherPCG	notDE	dn	THP1
EPFREELAY	0.324877	HLA-B*35:01	otherPCG	notDE	up	THP1
EPFRLGIRF	-4.08155	HLA-B*35:01	otherPCG	DE	dn	THP1
EPFSSPPEL	-0.22555	HLA-B*35:01	otherPCG	notDE	dn	THP1
EPFWPGLF	-1.13859	HLA-B*35:01	otherPCG	notDE	dn	THP1
EPGAAAPAM	-2.92399	HLA-B*35:01	otherPCG	DE	dn	THP1
EPGKFDLVY	0.471652	HLA-B*35:01	otherPCG	notDE	up	THP1
EPHFIAVGY	1.19087	HLA-B*35:01	otherPCG	notDE	up	THP1
EPHLMVEY	0.89865	HLA-B*35:01	otherPCG	notDE	up	THP1
EPHYQPWSY	-0.304474	HLA-B*35:01	otherPCG	notDE	dn	THP1
EPIYIITEY	4.14316	HLA-B*15:11	otherPCG	DE	up	THP1
EPIYPEVVHMF	-1.14851	HLA-A*24:02	otherPCG	notDE	dn	THP1
EPKQASVTY	3.56818	HLA-B*15:11	otherPCG	DE	up	THP1
EPKRDSSAF	-0.576106	HLA-B*15:11	otherPCG	notDE	dn	THP1
EPLGGKLLEEY	1.73951	HLA-B*35:01	otherPCG	DE	up	THP1
EPLHNVQVL	1.52645	HLA-B*35:01	otherPCG	DE	up	THP1
EPLLKHWEF	-1.0994	HLA-B*35:01	otherPCG	notDE	dn	THP1
EPLPMLPSY	-1.29349	HLA-B*35:01	otherPCG	DE	dn	THP1
EPLQDPLAL	2.11229	HLA-B*35:01	otherPCG	DE	up	THP1
EPLSSETQY	0.467803	HLA-B*35:01	otherPCG	notDE	up	THP1
EPNNHTEY	-2.45879	HLA-B*35:01	otherPCG	DE	dn	THP1
EPNPDDPLM	-0.948683	HLA-B*35:01	otherPCG	notDE	dn	THP1
EPNPESLEL	-0.0226192	HLA-B*35:01	otherPCG	notDE	dn	THP1
EPNSTKFVF	-0.07584	HLA-B*35:01	otherPCG	notDE	dn	THP1
EPNSYAISF	-0.746476	HLA-B*35:01	otherPCG	notDE	dn	THP1
EPPLFHPNVY	0.705	HLA-B*15:11	otherPCG	notDE	up	THP1
EPPNFFQKY	-0.397809	HLA-B*15:11	otherPCG	notDE	dn	THP1
EPQHVLLRY	-1.21721	HLA-B*35:01	otherPCG	notDE	dn	THP1
EPQHWPVQY	-1.48897	HLA-B*35:01	otherPCG	DE	dn	THP1
EPQNRTSAY	0.187346	HLA-B*15:11	otherPCG	notDE	up	THP1
EPRHPGSSY	1.55833	HLA-B*15:11	otherPCG	notDE	up	THP1
EPRPFDPQY	-0.535035	HLA-B*15:11	otherPCG	notDE	dn	THP1
EPRPPHGELQY	-0.828513	HLA-B*15:11	otherPCG	notDE	dn	THP1
EPRWQETAY	0.535951	HLA-B*15:11	otherPCG	notDE	up	THP1
EPSAVALEL	-2.00641	HLA-B*35:01	otherPCG	notDE	dn	THP1
EPSAVPTDY	2.35699	HLA-B*35:01	otherPCG	DE	up	THP1
EPTAAAIAY	1.35192	HLA-B*35:01	otherPCG	notDE	up	THP1
EPVALIQRM	-1.65581	HLA-B*35:01	otherPCG	notDE	dn	THP1
EPVDHGKIEY	1.12976	HLA-B*15:11	otherPCG	notDE	up	THP1
EPVDISTAM	0.881739	HLA-B*35:01	otherPCG	notDE	up	THP1
EPVEAKEDY	0.0675303	HLA-B*35:01	otherPCG	notDE	up	THP1
EPVEVLPNVNY	-1.71031	HLA-B*35:01	otherPCG	notDE	dn	THP1
EPVGIYQGF	0.213472	HLA-B*35:01	otherPCG	notDE	up	THP1
EPVGWIAVY	-0.609756	HLA-B*15:11	otherPCG	notDE	dn	THP1
EPVQYYFTL	-0.240185	HLA-B*35:01	otherPCG	notDE	dn	THP1
EPWPENATLY	0.725763	HLA-B*35:01	otherPCG	notDE	up	THP1
EPWPGQYQF	0.306042	HLA-B*35:01	otherPCG	notDE	up	THP1
EPWPGVIRF	-3.41855	HLA-B*35:01	otherPCG	DE	dn	THP1
EPYGKIKNY	1.03223	HLA-B*15:11	otherPCG	notDE	up	THP1
EPYPDDGMGY	-1.24457	HLA-B*15:11	otherPCG	notDE	dn	THP1
EQGRVHVVY	-0.759447	HLA-B*15:11	otherPCG	notDE	dn	THP1
EQILATAVY	1.91436	HLA-B*15:11	otherPCG	notDE	up	THP1
EQKELQALY	2.19977	HLA-B*15:11	otherPCG	DE	up	THP1
EQKPDDAQY	1.36427	HLA-B*15:11	otherPCG	notDE	up	THP1
EQPETYYKW	0.8693	HLA-A*24:02	otherPCG	notDE	up	THP1
EQRKVYQY	-2.65669	HLA-B*15:11	otherPCG	DE	dn	THP1
EQRRQNVAY	2.20988	HLA-B*15:11	otherPCG	DE	up	THP1
EQRSGDITY	0.445394	HLA-B*15:11	otherPCG	notDE	up	THP1
EQYGAVRTPY	0.532766	HLA-B*15:11	otherPCG	notDE	up	THP1
ESAPPSPQY	-1.78362	HLA-B*15:11	otherPCG	DE	dn	THP1
ESIKSVVSY	-3.55116	HLA-B*15:11	otherPCG	notDE	dn	THP1
ESRQITQVY	2.89743	HLA-B*15:11	otherPCG	DE	up	THP1
ETFKEQGNAY	2.30608	HLA-B*15:11	otherPCG	DE	up	THP1
EVAPAGASY	1.27169	HLA-B*15:11	otherPCG	notDE	up	THP1
EVAPQSAIH	-1.69573	HLA-B*15:11	otherPCG	DE	dn	THP1
EVDPDTKEM	0.943971	HLA-B*35:01	otherPCG	notDE	up	THP1
EVFDKTYQF	2.18456	HLA-B*15:11	otherPCG	DE	up	THP1
EVFKERIGY	1.49751	HLA-B*15:11	otherPCG	notDE	up	THP1
EVFPLAMNY	3.70753	HLA-B*15:11	otherPCG	DE	up	THP1
EVNKFQMAY	1.9954	HLA-B*15:11	otherPCG	notDE	up	THP1
EVNPNTRVM	1.20137	HLA-B*15:11	otherPCG	notDE	up	THP1
EVRGAEIEY	0.867863	HLA-B*15:11	otherPCG	notDE	up	THP1
EVRQGLKAY	0.807707	HLA-B*15:11	otherPCG	notDE	up	THP1
EVYAGSHQY	1.04376	HLA-B*15:11	otherPCG	notDE	up	THP1
EWPKHWPTF	-0.373053	HLA-A*24:02	otherPCG	notDE	dn	THP1
EYAKIHDLL	1.34601	HLA-A*24:02	otherPCG	notDE	up	THP1
EYALLYHTL	-1.7188	HLA-A*24:02	otherPCG	notDE	dn	THP1
EYATKISRF	-1.70838	HLA-A*24:02	otherPCG	DE	dn	THP1
EYGFYHDFF	-0.933008	HLA-A*24:02	otherPCG	notDE	dn	THP1
EYGIFNQKI	1.26398	HLA-A*24:02	otherPCG	notDE	up	THP1
EYGKFFVTL	-1.11458	HLA-A*24:02	otherPCG	notDE	dn	THP1
EYGRILTRL	-2.83384	HLA-A*24:02	otherPCG	DE	dn	THP1
EYIAKQFGF	-1.0947	HLA-A*24:02	otherPCG	notDE	dn	THP1
EYIKFLRSI	-0.826907	HLA-A*24:02	otherPCG	notDE	dn	THP1
EYIPKWEQF	1.37841	HLA-A*24:02	otherPCG	DE	up	THP1
EYIRSLNQF	-2.5875	HLA-A*24:02	otherPCG	notDE	dn	THP1
EYLADLYHF	1.59475	HLA-A*24:02	otherPCG	DE	up	THP1
EYLDRAEKL	0.468194	HLA-A*24:02	otherPCG	notDE	up	THP1
EYLKLLHSF	-2.00854	HLA-A*24:02	otherPCG	DE	dn	THP1
EYLKVDAQF	-1.08439	HLA-A*24:02	otherPCG	notDE	dn	THP1
EYLRQIFRL	-3.56471	HLA-A*24:02	otherPCG	DE	dn	THP1
EYLTKVDKL	1.29002	HLA-A*24:02	otherPCG	notDE	up	THP1
EYMEHVYLI	0.241503	HLA-A*24:02	otherPCG	notDE	up	THP1
EYMKHTRLF	-2.03665	HLA-A*24:02	otherPCG	DE	dn	THP1
EYNSDLHQF	-0.264989	HLA-A*24:02	otherPCG	notDE	dn	THP1
EYPHIVTKL	1.4972	HLA-A*24:02	otherPCG	notDE	up	THP1
EYPLVINTL	0.579251	HLA-A*24:02	otherPCG	notDE	up	THP1
EYPRETFSF	-1.39286	HLA-A*24:02	otherPCG	notDE	dn	THP1
EYQRNVYHL	-1.02378	HLA-A*24:02	notERE	notDE	dn	THP1
EYRPEFSNF	1.73589	HLA-A*24:02	otherPCG	notDE	up	THP1
EYSKQMQRF	-0.419196	HLA-A*24:02	otherPCG	notDE	dn	THP1
EYSKYLQQAF	-0.924381	HLA-A*24:02	otherPCG	notDE	dn	THP1
EYTDVYPEI	0.848536	HLA-A*24:02	otherPCG	notDE	up	THP1
EYVKQTWNL	-1.04497	HLA-A*24:02	otherPCG	notDE	dn	THP1
EYVRDHPQF	-1.2115	HLA-A*24:02	otherPCG	notDE	dn	THP1
EYYRGFTLF	-1.84851	HLA-A*24:02	otherPCG	DE	dn	THP1
FAAATAVAM	-0.661312	HLA-C*03:03	notERE	notDE	dn	THP1
FAADIISVL	4.48874	HLA-C*03:03	otherPCG	DE	up	THP1
FAAEAIAL	-0.824558	HLA-C*03:03	otherPCG	notDE	dn	THP1
FAALHGPAL	-2.20095	HLA-C*03:03	otherPCG	notDE	dn	THP1
FADDGVKYL	-3.02254	HLA-C*03:03	otherPCG	DE	dn	THP1
FADFERHFL	0.370089	HLA-C*03:03	otherPCG	notDE	up	THP1
FADGHVLEL	-0.706813	HLA-C*03:03	otherPCG	notDE	dn	THP1
FADPEVLRRL	-2.57124	HLA-C*03:03	otherPCG	DE	dn	THP1
FADPVDVNPF	-1.1267	HLA-C*03:03	otherPCG	notDE	dn	THP1
FAEDGARTV	0.577541	HLA-C*03:03	otherPCG	notDE	up	THP1
FAEDPPTSL	0.554876	HLA-C*03:03	otherPCG	notDE	up	THP1
FAEDSLRVI	-1.77891	HLA-C*03:03	otherPCG	DE	dn	THP1
FAEGFVRAL	-1.07614	HLA-C*03:03	otherPCG	notDE	dn	THP1
FAEGQGRAL	-0.177862	HLA-C*03:03	otherPCG	notDE	dn	THP1
FAENNFTEL	0.993508	HLA-C*03:03	otherPCG	notDE	up	THP1
FAFEGIGDEDL	1.93308	HLA-C*03:03	otherPCG	DE	up	THP1
FAFESDLHSL	-0.566803	HLA-C*03:03	otherPCG	notDE	dn	THP1
FAFGRGQSL	-1.54058	HLA-C*03:03	notERE	DE	dn	THP1
FAFLTGVGL	4.93291	HLA-C*03:03	otherPCG	DE	up	THP1
FAHDDSVMY	0.898689	HLA-B*35:01	otherPCG	notDE	up	THP1
FAHLNSPQL	-1.29756	HLA-C*03:03	otherPCG	notDE	dn	THP1
FAHPYQYEL	-0.425137	HLA-C*03:03	otherPCG	notDE	dn	THP1
FAHSFIEL	-0.678578	HLA-C*03:03	otherPCG	notDE	dn	THP1
FAHTNVESL	0.154334	HLA-C*03:03	otherPCG	notDE	up	THP1
FAIDSSHPWL	-1.55123	HLA-C*03:03	otherPCG	DE	dn	THP1
FAIGGSGSTF	1.61434	HLA-C*03:03	otherPCG	notDE	up	THP1
FAISILQQL	0.0133705	HLA-C*03:03	otherPCG	notDE	up	THP1
FALGAGTAL	-3.69254	HLA-C*03:03	otherPCG	DE	dn	THP1
FAMMHGGTGF	-1.74063	HLA-C*03:03	otherPCG	notDE	dn	THP1
FAMPYFIQV	0.179738	HLA-C*03:03	otherPCG	notDE	up	THP1
FANDASKVL	-0.54379	HLA-C*03:03	otherPCG	notDE	dn	THP1
FANIDQETY	-0.287861	HLA-B*35:01	otherPCG	notDE	dn	THP1
FAQEAISVL	-2.71936	HLA-C*03:03	otherPCG	DE	dn	THP1
FAQEALTVL	-0.116212	HLA-C*03:03	otherPCG	notDE	dn	THP1
FAQPSGLSL	-0.317066	HLA-C*03:03	otherPCG	notDE	dn	THP1
FARPGDVEF	-0.776787	HLA-C*03:03	otherPCG	notDE	dn	THP1
FASEVSNVL	0.408378	HLA-C*03:03	otherPCG	notDE	up	THP1
FASFPHMVL	-3.00418	HLA-C*03:03	otherPCG	DE	dn	THP1
FASHVSPEV	-0.425695	HLA-C*03:03	otherPCG	notDE	dn	THP1
FATDSGLEF	-1.85337	HLA-C*03:03	otherPCG	notDE	dn	THP1
FATFPSSAF	-0.840638	HLA-C*03:03	otherPCG	notDE	dn	THP1
FATGSADAL	-1.76846	HLA-C*03:03	otherPCG	notDE	dn	THP1
FATTSPLVL	-2.01174	HLA-C*03:03	otherPCG	notDE	dn	THP1
FAVDLEHHSY	1.39137	HLA-B*35:01	otherPCG	notDE	up	THP1
FAVDREARL	-0.626524	HLA-C*03:03	otherPCG	notDE	dn	THP1
FAVGSFHTL	-0.656321	HLA-C*03:03	otherPCG	notDE	dn	THP1
FAVISRHSL	0.513456	HLA-C*03:03	otherPCG	notDE	up	THP1
FAVVASAL	-1.4836	HLA-C*03:03	otherPCG	notDE	dn	THP1
FAYDGKDYL	1.47462	HLA-C*03:03	otherPCG	DE	up	THP1
FAYDGKDYLTL	1.41712	HLA-C*03:03	otherPCG	DE	up	THP1
FAYEGPMYL	0.303951	HLA-C*03:03	otherPCG	notDE	up	THP1
FAYGQNKTAF	0.438929	HLA-C*03:03	otherPCG	notDE	up	THP1
FAYGSGNSL	-0.0217292	HLA-C*03:03	otherPCG	notDE	dn	THP1
FAYPAIRYL	-1.35111	HLA-C*03:03	otherPCG	notDE	dn	THP1
FGADARAL	-1.1655	HLA-C*03:03	otherPCG	notDE	dn	THP1
FGASHSASL	-0.734338	HLA-C*03:03	otherPCG	notDE	dn	THP1
FGFSGSHSY	-2.24295	HLA-B*35:01	otherPCG	notDE	dn	THP1
FGFSHLEAL	-2.81924	HLA-C*03:03	otherPCG	DE	dn	THP1
FGHGRFQTM	-1.08045	HLA-C*03:03	otherPCG	notDE	dn	THP1
FGHSSTSAL	-2.60553	HLA-C*03:03	otherPCG	notDE	dn	THP1
FGIDRPAEL	-0.0939535	HLA-C*03:03	otherPCG	notDE	dn	THP1
FGLATKVEY	-2.54643	HLA-B*35:01	otherPCG	DE	dn	THP1
FGRIDRDSY	1.44159	HLA-B*15:11	otherPCG	notDE	up	THP1
FGRPVIVAY	-2.22359	HLA-B*15:11	otherPCG	notDE	dn	THP1
FGTPFGSSV	-3.62681	HLA-C*03:03	otherPCG	DE	dn	THP1
FGTTSGGAF	-0.34468	HLA-C*03:03	otherPCG	notDE	dn	THP1
FGVDRAILY	2.37176	HLA-B*35:01	otherPCG	DE	up	THP1
FGYDKPHVL	-3.4779	HLA-C*03:03	otherPCG	DE	dn	THP1
FGYSDALEL	-1.98256	HLA-C*03:03	otherPCG	notDE	dn	THP1
FGYSRHTPF	0.1517	HLA-C*03:03	notERE	notDE	up	THP1
FIADLVVGL	-0.731859	HLA-A*02:01	otherPCG	notDE	dn	THP1
FIAPSGHGL	-3.06456	HLA-C*03:03	otherPCG	DE	dn	THP1
FIAPTGHSL	1.12018	HLA-C*03:03	otherPCG	notDE	up	THP1
FIDASRLVY	-0.0976098	HLA-B*15:11	otherPCG	notDE	dn	THP1
FIDDANYSV	-1.37232	HLA-A*02:01	otherPCG	notDE	dn	THP1
FIFSDTHEL	0.956005	HLA-C*03:03	otherPCG	notDE	up	THP1
FIHNSHTAY	2.41108	HLA-B*15:11	otherPCG	DE	up	THP1
FIIYDTHSL	0.945693	HLA-C*03:03	otherPCG	notDE	up	THP1
FIKDGSSTY	1.13953	HLA-B*15:11	otherPCG	notDE	up	THP1
FILPKEIAV	-0.0676562	HLA-A*02:01	otherPCG	notDE	dn	THP1
FILPTQVSL	-0.522353	HLA-C*03:03	notERE	notDE	dn	THP1
FIRDGELQY	0.542313	HLA-B*15:11	otherPCG	notDE	up	THP1
FISEFEHRV	-0.457441	HLA-A*02:01	otherPCG	notDE	dn	THP1
FITDPVVL	-1.17938	HLA-C*03:03	otherPCG	notDE	dn	THP1
FLADDLGGL	-0.0447909	HLA-A*02:01	otherPCG	notDE	dn	THP1
FLADPSAFV	-2.45684	HLA-A*02:01	otherPCG	DE	dn	THP1
FLADPSAFVAA	0.575617	HLA-A*02:01	otherPCG	notDE	up	THP1
FLAGAVTSV	-1.1051	HLA-A*02:01	otherPCG	notDE	dn	THP1
FLANIGTSV	-1.2679	HLA-A*02:01	otherPCG	notDE	dn	THP1
FLDDVVHSL	-2.21572	HLA-A*02:01	otherPCG	notDE	dn	THP1
FLDEKTHEL	-1.10657	HLA-A*02:01	otherPCG	notDE	dn	THP1
FLDESRSTQYM	-0.835843	HLA-A*02:01	otherPCG	notDE	dn	THP1
FLDGDELTL	-2.34441	HLA-A*02:01	otherPCG	DE	dn	THP1
FLDGHDLQL	0.859914	HLA-A*02:01	otherPCG	notDE	up	THP1
FLDGNELTL	1.9321	HLA-A*02:01	otherPCG	DE	up	THP1
FLDGNEMTL	2.42181	HLA-A*02:01	otherPCG	DE	up	THP1
FLDHEMVFL	-1.49236	HLA-A*02:01	otherPCG	notDE	dn	THP1
FLDIHNIHV	-1.74657	HLA-A*02:01	otherPCG	notDE	dn	THP1
FLDITNPKA	-1.26136	HLA-A*02:01	otherPCG	notDE	dn	THP1
FLDKELTGL	-2.02854	HLA-A*02:01	otherPCG	notDE	dn	THP1
FLDKNDHSL	-3.16681	HLA-A*02:01	otherPCG	DE	dn	THP1
FLDMTNWNL	-0.159572	HLA-A*02:01	otherPCG	notDE	dn	THP1
FLDNERHEV	-0.637064	HLA-A*02:01	otherPCG	notDE	dn	THP1
FLDNSFEKV	-1.59684	HLA-A*02:01	otherPCG	DE	dn	THP1
FLDNSLDTV	0.88128	HLA-A*02:01	otherPCG	notDE	up	THP1
FLDPDRHFL	-1.43686	HLA-A*02:01	otherPCG	DE	dn	THP1
FLDPNNIPKA	1.39372	HLA-A*02:01	otherPCG	DE	up	THP1
FLDPRPLTV	1.6647	HLA-A*02:01	otherPCG	notDE	up	THP1
FLDSEVSEL	-2.02485	HLA-A*02:01	otherPCG	notDE	dn	THP1
FLDSTSPLL	-0.695709	HLA-A*02:01	otherPCG	notDE	dn	THP1
FLDVNSHKI	-0.0817105	HLA-A*02:01	otherPCG	notDE	dn	THP1
FLEDLVPYL	1.90539	HLA-A*02:01	otherPCG	DE	up	THP1
FLEKLLPPV	-2.10048	HLA-A*02:01	otherPCG	notDE	dn	THP1
FLFDGSPTY	-2.68504	HLA-B*15:11	otherPCG	notDE	dn	THP1
FLFDGSPTYV	-2.75444	HLA-A*02:01	otherPCG	DE	dn	THP1
FLFDRPMHV	-0.889892	HLA-A*02:01	otherPCG	notDE	dn	THP1
FLFEPVVKA	2.70284	HLA-A*02:01	otherPCG	notDE	up	THP1
FLFGALAEL	-0.234388	HLA-A*02:01	CTA	notDE	dn	THP1
FLFGEVHKA	0.180414	HLA-A*02:01	otherPCG	notDE	up	THP1
FLFSDPATA	-0.424735	HLA-A*02:01	notERE	notDE	dn	THP1
FLGPWPAAS	-0.847511	HLA-A*02:01	otherPCG	notDE	dn	THP1
FLHDNMVEI	0.56857	HLA-A*02:01	otherPCG	notDE	up	THP1
FLHEATARL	-1.64845	HLA-A*02:01	otherPCG	notDE	dn	THP1
FLHEATVRL	-2.19275	HLA-A*02:01	otherPCG	DE	dn	THP1
FLHESLVEY	-2.30653	HLA-B*15:11	otherPCG	notDE	dn	THP1
FLIDNGVSL	-0.896465	HLA-A*02:01	otherPCG	notDE	dn	THP1
FLIDTSASM	0.0903886	HLA-A*02:01	otherPCG	notDE	up	THP1
FLIRESETL	-1.63353	HLA-A*02:01	otherPCG	DE	dn	THP1
FLKEPILNI	-2.40241	HLA-A*02:01	otherPCG	DE	dn	THP1
FLKPDDIQY	1.2189	HLA-B*15:11	otherPCG	notDE	up	THP1
FLLDGFPRTV	-1.32579	HLA-A*02:01	otherPCG	notDE	dn	THP1
FLLDKKIGV	-1.02652	HLA-A*02:01	otherPCG	notDE	dn	THP1
FLLDLATHL	1.04077	HLA-A*02:01	notERE	notDE	up	THP1
FLLEGIRSL	1.17454	HLA-A*02:01	otherPCG	notDE	up	THP1
FLLEKGYEV	-1.67266	HLA-A*02:01	otherPCG	DE	dn	THP1
FLLPTGAEA	0.576619	HLA-A*02:01	otherPCG	notDE	up	THP1
FLLSRDFEA	-0.797522	HLA-A*02:01	otherPCG	notDE	dn	THP1
FLNGEVIRL	-1.05577	HLA-A*02:01	otherPCG	notDE	dn	THP1
FLNKASAVY	-3.16838	HLA-B*15:11	otherPCG	DE	dn	THP1
FLPEAFDFI	-0.852357	HLA-A*02:01	otherPCG	notDE	dn	THP1
FLPPLPTSV	-2.19969	HLA-A*02:01	otherPCG	DE	dn	THP1
FLPRKFPSL	-2.84899	HLA-A*02:01	otherPCG	DE	dn	THP1
FLPSHYNYL	-0.295714	HLA-A*02:01	otherPCG	notDE	dn	THP1
FLQDYTLLI	2.38487	HLA-A*02:01	otherPCG	DE	up	THP1
FLQEGDLISA	-0.299018	HLA-A*02:01	otherPCG	notDE	dn	THP1
FLQEHNTTL	-0.267825	HLA-A*02:01	otherPCG	notDE	dn	THP1
FLQEKSPAV	-0.442356	HLA-A*02:01	otherPCG	notDE	dn	THP1
FLQENDQSL	-3.98323	HLA-A*02:01	otherPCG	DE	dn	THP1
FLQENDQSLL	-2.37288	HLA-A*02:01	otherPCG	DE	dn	THP1
FLQESNVLY	-1.94472	HLA-B*15:11	otherPCG	notDE	dn	THP1
FLQEYGLSV	-1.20079	HLA-A*02:01	otherPCG	notDE	dn	THP1
FLRNINEYL	-1.21527	HLA-A*02:01	otherPCG	notDE	dn	THP1
FLSEHPNVTL	0.851304	HLA-A*02:01	otherPCG	notDE	up	THP1
FLSELQYYL	1.0698	HLA-A*02:01	otherPCG	notDE	up	THP1
FLSELTQQL	0.523871	HLA-A*02:01	otherPCG	notDE	up	THP1
FLSFMNTEL	0.552694	HLA-A*02:01	otherPCG	notDE	up	THP1
FLSTLEHHL	0.649118	HLA-A*02:01	otherPCG	notDE	up	THP1
FLSTSIAQL	1.80636	HLA-A*02:01	otherPCG	DE	up	THP1
FLTDREVRL	-0.0113767	HLA-A*02:01	otherPCG	notDE	dn	THP1
FLTEFINYI	1.71966	HLA-A*02:01	otherPCG	notDE	up	THP1
FLTELVISL	1.01666	HLA-A*02:01	otherPCG	notDE	up	THP1
FLTGVTTEL	0.49081	HLA-A*02:01	otherPCG	notDE	up	THP1
FLTKQEILL	0.130802	HLA-A*02:01	otherPCG	notDE	up	THP1
FLVEHNLVL	-1.1981	HLA-A*02:01	otherPCG	notDE	dn	THP1
FLVQNIHTL	0.537186	HLA-A*02:01	otherPCG	notDE	up	THP1
FLWDKRTGL	-0.572851	HLA-A*02:01	notERE	notDE	dn	THP1
FLWDVPSNWTL	0.585511	HLA-A*02:01	otherPCG	notDE	up	THP1
FLWKEPATM	0.595793	HLA-A*02:01	otherPCG	notDE	up	THP1
FLWPGLNVPL	-1.30532	HLA-A*02:01	otherPCG	notDE	dn	THP1
FLYDDNQRV	1.75653	HLA-A*02:01	otherPCG	DE	up	THP1
FLYFEDHGL	2.17033	HLA-A*02:01	otherPCG	notDE	up	THP1
FLYPFPLAL	0.938056	HLA-A*02:01	otherPCG	notDE	up	THP1
FLYPGLADS	0.302727	HLA-A*02:01	otherPCG	notDE	up	THP1
FLYSDEVQI	0.466712	HLA-A*02:01	otherPCG	notDE	up	THP1
FMATIAEGL	-1.479	HLA-A*02:01	otherPCG	DE	dn	THP1
FMHVSTAY	0.542756	HLA-B*15:11	otherPCG	notDE	up	THP1
FMNDAIEKA	0.291859	HLA-A*02:01	otherPCG	notDE	up	THP1
FMVDNEAIY	-1.13207	HLA-B*15:11	otherPCG	notDE	dn	THP1
FNAVGSVL	-1.64445	HLA-C*03:03	otherPCG	notDE	dn	THP1
FNDGSSREL	0.116562	HLA-C*03:03	otherPCG	notDE	up	THP1
FNDPNAKEM	1.19009	HLA-C*03:03	otherPCG	notDE	up	THP1
FNYPGGVAM	-1.6881	HLA-C*03:03	otherPCG	notDE	dn	THP1
FPAAPIPTL	-0.809367	HLA-B*35:01	otherPCG	notDE	dn	THP1
FPAEGPDPEY	-0.0138022	HLA-B*35:01	otherPCG	notDE	dn	THP1
FPAEKESEW	0.782878	HLA-B*35:01	otherPCG	notDE	up	THP1
FPAEKGQLF	1.5943	HLA-B*35:01	otherPCG	notDE	up	THP1
FPAEPLEL	0.0299644	HLA-B*35:01	otherPCG	notDE	up	THP1
FPAGFQHEAF	0.100886	HLA-B*35:01	otherPCG	notDE	up	THP1
FPAGIYDTKY	-0.162819	HLA-B*35:01	otherPCG	notDE	dn	THP1
FPAKVTAHW	-0.334298	HLA-B*35:01	otherPCG	notDE	dn	THP1
FPALPGSSY	0.340068	HLA-B*15:11	otherPCG	notDE	up	THP1
FPANIQVVY	-0.134572	HLA-B*15:11	otherPCG	notDE	dn	THP1
FPANNIVKF	-3.1385	HLA-B*35:01	otherPCG	notDE	dn	THP1
FPAPAKAVVY	0.0317167	HLA-B*15:11	otherPCG	notDE	up	THP1
FPAPSTSQPF	2.45416	HLA-B*15:11	notERE	DE	up	THP1
FPASFPNRQY	1.69089	HLA-B*15:11	otherPCG	DE	up	THP1
FPASPPKGY	-0.942396	HLA-B*15:11	otherPCG	notDE	dn	THP1
FPASPPKGYFL	-0.367556	HLA-B*35:01	otherPCG	notDE	dn	THP1
FPASSGVSH	0.0429935	HLA-B*15:11	otherPCG	notDE	up	THP1
FPATPLLDY	-2.28565	HLA-B*35:01	otherPCG	DE	dn	THP1
FPAVTTAQY	0.570574	HLA-B*15:11	otherPCG	notDE	up	THP1
FPDADSFVKF	0.149249	HLA-B*35:01	otherPCG	notDE	up	THP1
FPDAIRLRF	-4.00537	HLA-B*35:01	otherPCG	DE	dn	THP1
FPDAVKQIL	1.02776	HLA-B*35:01	otherPCG	notDE	up	THP1
FPDEESIVNY	0.588095	HLA-B*35:01	otherPCG	notDE	up	THP1
FPDEFHLQTL	-0.284208	HLA-B*35:01	otherPCG	notDE	dn	THP1
FPDEGILAVY	-0.43554	HLA-B*35:01	otherPCG	notDE	dn	THP1
FPDEKIPTL	0.632975	HLA-B*35:01	otherPCG	notDE	up	THP1
FPDFPTPGVVF	2.84475	HLA-B*35:01	otherPCG	DE	up	THP1
FPDKPITQY	0.746815	HLA-B*35:01	otherPCG	notDE	up	THP1
FPDKVAIQL	-0.879178	HLA-B*35:01	otherPCG	notDE	dn	THP1
FPDPAGKLNQF	-0.177725	HLA-B*35:01	otherPCG	notDE	dn	THP1
FPDQVAIQL	0.222573	HLA-B*35:01	otherPCG	notDE	up	THP1
FPDSPGGTSY	0.264823	HLA-B*15:11	otherPCG	notDE	up	THP1
FPDTGSDHSY	0.468686	HLA-B*35:01	otherPCG	notDE	up	THP1
FPDTVTGSEF	-1.22796	HLA-B*35:01	otherPCG	notDE	dn	THP1
FPEADKVRTM	0.930882	HLA-B*35:01	otherPCG	notDE	up	THP1
FPEEAVLQQAF	-0.496417	HLA-B*35:01	otherPCG	notDE	dn	THP1
FPEEDAEQL	-0.54023	HLA-B*35:01	otherPCG	notDE	dn	THP1
FPEEDKKTY	0.930035	HLA-B*35:01	otherPCG	notDE	up	THP1
FPEELTQTF	0.223368	HLA-B*35:01	otherPCG	notDE	up	THP1
FPEEVIATIF	0.339273	HLA-B*35:01	otherPCG	notDE	up	THP1
FPEGLFYEF	2.16305	HLA-B*35:01	otherPCG	DE	up	THP1
FPEGSVELY	0.149775	HLA-B*35:01	otherPCG	notDE	up	THP1
FPEHIFPAL	0.15884	HLA-B*35:01	otherPCG	notDE	up	THP1
FPEIDLEKY	1.73812	HLA-B*35:01	otherPCG	DE	up	THP1
FPELDSPQL	1.24561	HLA-B*35:01	otherPCG	notDE	up	THP1
FPEPEHSSF	-1.89033	HLA-B*35:01	otherPCG	notDE	dn	THP1
FPEPLIIPVL	1.11485	HLA-B*35:01	otherPCG	notDE	up	THP1
FPEPLIIPVLY	2.49243	HLA-B*35:01	otherPCG	DE	up	THP1
FPEPNPRVIEL	-0.920774	HLA-B*35:01	otherPCG	notDE	dn	THP1
FPEQANNNEW	-0.411386	HLA-B*35:01	otherPCG	notDE	dn	THP1
FPEQIAEKL	2.11988	HLA-B*35:01	otherPCG	DE	up	THP1
FPESSAIEA	-0.648616	HLA-B*35:01	otherPCG	notDE	dn	THP1
FPESSAIEAL	1.98763	HLA-B*35:01	otherPCG	DE	up	THP1
FPEYTGANKY	0.362392	HLA-B*35:01	otherPCG	notDE	up	THP1
FPFEKGSVQY	1.73372	HLA-B*15:11	otherPCG	DE	up	THP1
FPFEQQSEF	1.25512	HLA-B*35:01	otherPCG	notDE	up	THP1
FPFKPPSIY	-2.52662	HLA-B*15:11	otherPCG	DE	dn	THP1
FPFNPLDF	1.79965	HLA-B*35:01	otherPCG	notDE	up	THP1
FPFNPLDFE	2.37457	HLA-B*35:01	otherPCG	DE	up	THP1
FPFNPLDFESF	3.45156	HLA-B*35:01	otherPCG	DE	up	THP1
FPFPDRPRTF	-2.59133	HLA-B*15:11	otherPCG	notDE	dn	THP1
FPGEAERVAF	-0.971468	HLA-B*35:01	otherPCG	notDE	dn	THP1
FPGPAGPSF	3.01891	HLA-B*35:01	otherPCG	notDE	up	THP1
FPGPQGPYY	-1.78107	HLA-B*35:01	otherPCG	notDE	dn	THP1
FPGSTTEDY	-1.5443	HLA-B*35:01	otherPCG	notDE	dn	THP1
FPGTIASQF	-0.763275	HLA-B*35:01	notERE	notDE	dn	THP1
FPHADTIIY	-4.46774	HLA-B*35:01	otherPCG	DE	dn	THP1
FPHDNVEDL	-0.230559	HLA-B*35:01	otherPCG	notDE	dn	THP1
FPHEKLLLM	-2.70039	HLA-B*35:01	otherPCG	DE	dn	THP1
FPHELEVPAL	-0.966822	HLA-B*35:01	otherPCG	notDE	dn	THP1
FPHGDLTEF	0.544987	HLA-B*35:01	otherPCG	notDE	up	THP1
FPHGGVLRL	-3.33206	HLA-B*35:01	otherPCG	DE	dn	THP1
FPHGQTYWY	1.20378	HLA-B*35:01	otherPCG	notDE	up	THP1
FPHHLQEYIEY	1.55118	HLA-B*35:01	otherPCG	notDE	up	THP1
FPHKFEISF	-3.4753	HLA-B*35:01	otherPCG	DE	dn	THP1
FPHLLAHTY	0.578446	HLA-B*35:01	otherPCG	notDE	up	THP1
FPHLPGKTF	0.0491765	HLA-B*15:11	otherPCG	notDE	up	THP1
FPHLVHAEL	-0.908587	HLA-B*35:01	otherPCG	notDE	dn	THP1
FPHPHIHEY	0.602294	HLA-B*15:11	otherPCG	notDE	up	THP1
FPHPHPAF	0.510256	HLA-B*35:01	otherPCG	notDE	up	THP1
FPHPHPAFY	1.09773	HLA-B*15:11	otherPCG	notDE	up	THP1
FPHQPSALGY	-1.06911	HLA-B*15:11	otherPCG	notDE	dn	THP1
FPHRLGLPY	-0.842441	HLA-B*15:11	otherPCG	notDE	dn	THP1
FPHSAHQKY	1.43778	HLA-B*15:11	otherPCG	DE	up	THP1
FPHSSSLRY	0.150586	HLA-B*15:11	otherPCG	notDE	up	THP1
FPHTTPSM	1.35822	HLA-B*35:01	otherPCG	notDE	up	THP1
FPIDKPPSF	-1.9405	HLA-B*35:01	otherPCG	DE	dn	THP1
FPIEIDSTDY	-0.991175	HLA-B*35:01	otherPCG	notDE	dn	THP1
FPIEYHDIW	0.245029	HLA-B*35:01	otherPCG	notDE	up	THP1
FPIPDLQKY	-0.0802218	HLA-B*15:11	otherPCG	notDE	dn	THP1
FPIPGEPGF	1.82661	HLA-B*35:01	otherPCG	DE	up	THP1
FPKAVSVF	0.0105979	HLA-B*15:11	otherPCG	notDE	up	THP1
FPKDPVYTF	-0.994315	HLA-B*15:11	otherPCG	notDE	dn	THP1
FPKEKDLNVF	0.77501	HLA-B*15:11	otherPCG	notDE	up	THP1
FPKENHEVF	-1.02689	HLA-B*15:11	otherPCG	notDE	dn	THP1
FPKHQDLQF	0.56979	HLA-B*15:11	otherPCG	notDE	up	THP1
FPKKEAVTF	-0.194136	HLA-B*15:11	otherPCG	notDE	dn	THP1
FPKPVTALEY	-0.560382	HLA-B*15:11	otherPCG	notDE	dn	THP1
FPLDKAVAY	0.976952	HLA-B*35:01	notERE	notDE	up	THP1
FPLESVVL	-3.3124	HLA-B*35:01	notERE	DE	dn	THP1
FPLTKVYVV	-2.41381	HLA-B*35:01	otherPCG	DE	dn	THP1
FPMEIRQY	2.02635	HLA-B*35:01	otherPCG	DE	up	THP1
FPMTHGNTGF	1.46879	HLA-B*35:01	otherPCG	notDE	up	THP1
FPNDPHVQY	0.657013	HLA-B*15:11	otherPCG	notDE	up	THP1
FPNENQVVF	0.280038	HLA-B*35:01	otherPCG	notDE	up	THP1
FPNGVTNGY	-1.21709	HLA-B*35:01	otherPCG	notDE	dn	THP1
FPNIPGKSL	1.04531	HLA-B*35:01	otherPCG	notDE	up	THP1
FPNIVIKGSEL	-1.68212	HLA-B*35:01	otherPCG	notDE	dn	THP1
FPNKPPLTF	1.99729	HLA-B*35:01	otherPCG	notDE	up	THP1
FPNKQEQEF	0.138159	HLA-B*35:01	otherPCG	notDE	up	THP1
FPNKQGYVL	1.48033	HLA-B*35:01	otherPCG	DE	up	THP1
FPNPLISKY	-1.55895	HLA-B*15:11	otherPCG	DE	dn	THP1
FPPESNYLF	-0.39298	HLA-B*35:01	otherPCG	notDE	dn	THP1
FPPYHVGQTF	-1.8073	HLA-B*15:11	otherPCG	notDE	dn	THP1
FPQHGDYQY	-0.102978	HLA-B*35:01	otherPCG	notDE	dn	THP1
FPQHTIASL	0.0618712	HLA-B*35:01	otherPCG	notDE	up	THP1
FPQIEINKM	-1.77419	HLA-B*35:01	otherPCG	notDE	dn	THP1
FPQKIAGELY	0.51465	HLA-B*15:11	otherPCG	notDE	up	THP1
FPQKPIQRY	-2.83928	HLA-B*15:11	otherPCG	DE	dn	THP1
FPQLDSTSF	-0.475766	HLA-B*35:01	otherPCG	notDE	dn	THP1
FPQPAAVY	0.396442	HLA-B*35:01	otherPCG	notDE	up	THP1
FPQPDTIGQDF	0.0445423	HLA-B*35:01	notERE	notDE	up	THP1
FPQPEKESF	-0.130194	HLA-B*35:01	otherPCG	notDE	dn	THP1
FPQTALVSF	1.36461	HLA-B*35:01	otherPCG	notDE	up	THP1
FPRAQDKVHY	1.47575	HLA-B*15:11	otherPCG	DE	up	THP1
FPRAYHSGF	-1.56909	HLA-B*15:11	otherPCG	notDE	dn	THP1
FPRDKLAEL	-0.343093	HLA-B*15:11	otherPCG	notDE	dn	THP1
FPRELKEVF	-2.40368	HLA-B*15:11	otherPCG	DE	dn	THP1
FPRHIEPEL	0.370452	HLA-B*35:01	otherPCG	notDE	up	THP1
FPRPTLPNVVY	-0.818071	HLA-B*15:11	otherPCG	notDE	dn	THP1
FPRSIDVKY	-0.679843	HLA-B*15:11	otherPCG	notDE	dn	THP1
FPRSNQPYY	5.18019	HLA-B*15:11	otherPCG	DE	up	THP1
FPRWSIEESF	-1.98877	HLA-B*35:01	otherPCG	DE	dn	THP1
FPRYPNDSVY	-0.450485	HLA-B*15:11	otherPCG	notDE	dn	THP1
FPSESSFE	-1.60842	HLA-B*35:01	otherPCG	DE	dn	THP1
FPSESSFEY	0.342392	HLA-B*35:01	otherPCG	notDE	up	THP1
FPSEYVPTVF	1.11214	HLA-B*35:01	otherPCG	notDE	up	THP1
FPSHISSRY	0.425091	HLA-B*15:11	otherPCG	notDE	up	THP1
FPSIYDVKY	0.975637	HLA-B*35:01	otherPCG	notDE	up	THP1
FPSLPRSSF	1.27762	HLA-B*15:11	notERE	notDE	up	THP1
FPSPIRLEF	-1.65231	HLA-B*35:01	otherPCG	notDE	dn	THP1
FPSPSVATTY	-0.350452	HLA-B*15:11	otherPCG	notDE	dn	THP1
FPSSNVHVY	-0.256453	HLA-B*35:01	otherPCG	notDE	dn	THP1
FPSSSESTF	-2.02763	HLA-B*35:01	otherPCG	notDE	dn	THP1
FPSSSVYPT	-1.14551	HLA-B*35:01	otherPCG	notDE	dn	THP1
FPSTETATL	-1.76564	HLA-B*35:01	otherPCG	notDE	dn	THP1
FPSTVSTVY	1.56242	HLA-B*15:11	otherPCG	DE	up	THP1
FPTEADLEDF	0.354769	HLA-B*35:01	otherPCG	notDE	up	THP1
FPTEESSINY	1.60968	HLA-B*35:01	otherPCG	DE	up	THP1
FPTISLEF	2.04302	HLA-B*35:01	otherPCG	DE	up	THP1
FPTPDPAAL	-1.10794	HLA-B*35:01	otherPCG	notDE	dn	THP1
FPTSHSVLY	-0.856201	HLA-B*35:01	otherPCG	notDE	dn	THP1
FPTSTISF	-2.57541	HLA-B*35:01	otherPCG	DE	dn	THP1
FPTTESEAALF	0.29747	HLA-B*35:01	otherPCG	notDE	up	THP1
FPVEIKSFY	0.925399	HLA-B*15:11	otherPCG	notDE	up	THP1
FPVEVNTVL	0.105097	HLA-B*35:01	otherPCG	notDE	up	THP1
FPVFATVIL	1.05784	HLA-B*35:01	otherPCG	notDE	up	THP1
FPVGDVNNF	1.34958	HLA-B*35:01	otherPCG	notDE	up	THP1
FPVGPGTGF	-1.31027	HLA-B*15:11	otherPCG	notDE	dn	THP1
FPVGRVHRL	-1.5548	HLA-B*35:01	otherPCG	notDE	dn	THP1
FPVGSHVQY	0.106003	HLA-B*15:11	otherPCG	notDE	up	THP1
FPVGTVVEY	0.0738824	HLA-B*15:11	otherPCG	notDE	up	THP1
FPVIYDVKY	-0.0715179	HLA-B*35:01	otherPCG	notDE	dn	THP1
FPVPGSGLVL	-1.37139	HLA-B*35:01	otherPCG	notDE	dn	THP1
FPVPKPIDY	-1.37634	HLA-B*35:01	otherPCG	notDE	dn	THP1
FPVQGVHTV	0.805236	HLA-B*35:01	otherPCG	notDE	up	THP1
FPVRDGKIKL	-4.48339	HLA-B*35:01	otherPCG	DE	dn	THP1
FPVSDGSNY	-2.66481	HLA-B*15:11	otherPCG	DE	dn	THP1
FPVSDGSNYF	-0.187351	HLA-B*35:01	otherPCG	notDE	dn	THP1
FPWELDPDW	2.11456	HLA-B*35:01	otherPCG	DE	up	THP1
FPYDYSASEY	0.841491	HLA-B*15:11	otherPCG	notDE	up	THP1
FPYEESKEKF	-0.546375	HLA-B*35:01	otherPCG	notDE	dn	THP1
FPYGDASKF	0.456748	HLA-B*35:01	otherPCG	notDE	up	THP1
FPYIEAEVKY	-2.70247	HLA-B*35:01	otherPCG	DE	dn	THP1
FPYPFQVVY	0.248723	HLA-B*35:01	otherPCG	notDE	up	THP1
FPYPMYSRDY	1.08989	HLA-B*15:11	otherPCG	notDE	up	THP1
FPYQDKLVGY	0.180736	HLA-B*15:11	otherPCG	notDE	up	THP1
FPYRTKALF	-2.34235	HLA-B*35:01	otherPCG	notDE	dn	THP1
FPYSYEVAL	1.41734	HLA-B*35:01	otherPCG	DE	up	THP1
FPYYPSPGVL	-0.0595067	HLA-B*35:01	otherPCG	notDE	dn	THP1
FPYYPSPGVLF	3.97684	HLA-A*24:02	otherPCG	DE	up	THP1
FQAPTAKEM	0.646971	HLA-C*03:03	otherPCG	notDE	up	THP1
FQDPVPLTV	0.466288	HLA-A*02:01	otherPCG	notDE	up	THP1
FQDPYTRSL	0.97037	HLA-C*03:03	notERE	notDE	up	THP1
FQGASNLTL	1.59826	HLA-C*03:03	otherPCG	notDE	up	THP1
FQKVITEY	0.842862	HLA-B*15:11	otherPCG	notDE	up	THP1
FQNPFRSEL	1.26812	HLA-C*03:03	otherPCG	notDE	up	THP1
FQSDTNAML	0.215394	HLA-C*03:03	otherPCG	notDE	up	THP1
FQSSAVMAL	0.00347837	HLA-C*03:03	otherPCG	notDE	up	THP1
FQTEVGKQL	-0.654025	HLA-C*03:03	otherPCG	notDE	dn	THP1
FQYESKVFY	0.531611	HLA-B*15:11	otherPCG	notDE	up	THP1
FQYSKSPSL	-1.57137	HLA-C*03:03	otherPCG	notDE	dn	THP1
FSAPRHGSL	0.0331701	HLA-C*03:03	otherPCG	notDE	up	THP1
FSDDGAVSL	-4.02927	HLA-C*03:03	notERE	DE	dn	THP1
FSDDSDLQL	-2.68036	HLA-C*03:03	otherPCG	DE	dn	THP1
FSDPVYKEI	-0.56192	HLA-C*03:03	otherPCG	notDE	dn	THP1
FSEDGYRTV	-0.979486	HLA-C*03:03	otherPCG	notDE	dn	THP1
FSEEDYRTL	-1.06447	HLA-C*03:03	otherPCG	notDE	dn	THP1
FSFDGPEI	-1.62749	HLA-C*03:03	otherPCG	notDE	dn	THP1
FSFSSASSL	-0.796764	HLA-C*03:03	otherPCG	notDE	dn	THP1
FSGPAITL	-0.128253	HLA-C*03:03	otherPCG	notDE	dn	THP1
FSHAQTVVL	0.833397	HLA-C*03:03	notERE	notDE	up	THP1
FSIADSIEL	0.179969	HLA-C*03:03	otherPCG	notDE	up	THP1
FSIDSPDSL	0.113341	HLA-C*03:03	otherPCG	notDE	up	THP1
FSIYPAPQV	-4.79484	HLA-C*03:03	otherPCG	DE	dn	THP1
FSQSGNPVM	-1.84958	HLA-C*03:03	otherPCG	DE	dn	THP1
FSSANSPFL	-3.25791	HLA-C*03:03	otherPCG	DE	dn	THP1
FSSDNIAVL	3.62042	HLA-C*03:03	otherPCG	DE	up	THP1
FSSPGGLSL	1.02068	HLA-C*03:03	otherPCG	notDE	up	THP1
FSSTAIEL	-3.20273	HLA-C*03:03	otherPCG	DE	dn	THP1
FSTGSVLEL	-0.841363	HLA-C*03:03	otherPCG	notDE	dn	THP1
FSTGVAPAL	-2.21514	HLA-C*03:03	otherPCG	DE	dn	THP1
FSTPHGLEV	1.39261	HLA-C*03:03	otherPCG	notDE	up	THP1
FSVEQITAM	-2.40304	HLA-C*03:03	otherPCG	DE	dn	THP1
FSVPHTKSL	-0.339891	HLA-C*03:03	otherPCG	notDE	dn	THP1
FSVTGRVL	-4.01908	HLA-C*03:03	otherPCG	DE	dn	THP1
FSVVPSPKV	-1.03776	HLA-C*03:03	otherPCG	notDE	dn	THP1
FSWDEYEQY	0.640619	HLA-B*35:01	otherPCG	notDE	up	THP1
FSYAFPKAV	-3.51594	HLA-C*03:03	otherPCG	DE	dn	THP1
FSYPAGTEL	-1.44114	HLA-C*03:03	otherPCG	notDE	dn	THP1
FTADPLSL	-1.83171	HLA-C*03:03	otherPCG	DE	dn	THP1
FTANALAL	0.0411523	HLA-C*03:03	otherPCG	notDE	up	THP1
FTAPATVSL	-0.388269	HLA-C*03:03	otherPCG	notDE	dn	THP1
FTDAGLKEL	1.37407	HLA-C*03:03	otherPCG	notDE	up	THP1
FTDQHYRAL	-1.70142	HLA-C*03:03	otherPCG	DE	dn	THP1
FTDREIDLY	-0.33047	HLA-B*35:01	otherPCG	notDE	dn	THP1
FTEAGLKEL	1.05224	HLA-C*03:03	otherPCG	notDE	up	THP1
FTEGEPLAL	-3.00497	HLA-C*03:03	otherPCG	notDE	dn	THP1
FTLSHITQL	-1.85543	HLA-C*03:03	otherPCG	notDE	dn	THP1
FTNEETVSF	0.0726604	HLA-B*15:11	otherPCG	notDE	up	THP1
FTSHPQEL	-1.13765	HLA-C*03:03	otherPCG	notDE	dn	THP1
FTSSTSLTL	-3.97408	HLA-C*03:03	otherPCG	DE	dn	THP1
FTVPDTREL	-2.99117	HLA-C*03:03	otherPCG	DE	dn	THP1
FTVPKNRSL	1.14047	HLA-C*03:03	otherPCG	notDE	up	THP1
FTWVGLEM	-2.02832	HLA-C*03:03	otherPCG	notDE	dn	THP1
FTYEAVEL	-2.38796	HLA-C*03:03	otherPCG	DE	dn	THP1
FVAEERVSF	-6.0149	HLA-B*15:11	otherPCG	DE	dn	THP1
FVAEQKVEY	0.53811	HLA-B*15:11	otherPCG	notDE	up	THP1
FVALPGVAV	-2.7321	HLA-C*03:03	otherPCG	notDE	dn	THP1
FVDDYTVRV	-0.398567	HLA-A*02:01	otherPCG	notDE	dn	THP1
FVDGLTFKV	-0.861669	HLA-A*02:01	otherPCG	notDE	dn	THP1
FVDPAQITM	-0.81731	HLA-C*03:03	otherPCG	notDE	dn	THP1
FVEEEEHFL	-1.22907	HLA-C*03:03	otherPCG	notDE	dn	THP1
FVEVGRVAY	-0.596534	HLA-B*15:11	otherPCG	notDE	dn	THP1
FVFETPFTL	3.52221	HLA-C*03:03	otherPCG	DE	up	THP1
FVFPGELL	1.5678	HLA-C*03:03	otherPCG	notDE	up	THP1
FVFPGELLL	1.62275	HLA-C*03:03	otherPCG	notDE	up	THP1
FVHDLVLY	-3.62184	HLA-B*35:01	otherPCG	notDE	dn	THP1
FVHDLVLYL	1.47178	HLA-A*02:01	otherPCG	notDE	up	THP1
FVIDLQTRL	-3.0935	HLA-C*03:03	otherPCG	notDE	dn	THP1
FVIETARQL	0.996641	HLA-C*03:03	otherPCG	notDE	up	THP1
FVIRNIVEA	-2.26789	HLA-A*02:01	otherPCG	notDE	dn	THP1
FVKGWGAEY	-1.06358	HLA-B*15:11	otherPCG	notDE	dn	THP1
FVLPVATQI	-2.54534	HLA-A*02:01	otherPCG	DE	dn	THP1
FVNDDRHVM	-0.192953	HLA-C*03:03	otherPCG	notDE	dn	THP1
FVQGSETTL	-0.373943	HLA-C*03:03	otherPCG	notDE	dn	THP1
FVRKEDMTY	0.458108	HLA-B*15:11	otherPCG	notDE	up	THP1
FVTDTAKAL	0.422815	HLA-C*03:03	otherPCG	notDE	up	THP1
FVTEEIIPL	0.0579885	HLA-C*03:03	otherPCG	notDE	up	THP1
FVTKPNSAL	1.37578	HLA-C*03:03	otherPCG	notDE	up	THP1
FVTSSHLQL	-0.354404	HLA-C*03:03	otherPCG	notDE	dn	THP1
FVVEQVESY	2.84905	HLA-B*15:11	otherPCG	DE	up	THP1
FVWEDYDKY	0.98274	HLA-B*35:01	otherPCG	notDE	up	THP1
FVYENPISL	3.12474	HLA-C*03:03	otherPCG	notDE	up	THP1
FVYKEEHPF	1.18492	HLA-B*15:11	otherPCG	notDE	up	THP1
FYHKYFNYL	-3.60278	HLA-A*24:02	otherPCG	DE	dn	THP1
FYMDTSHLF	0.162969	HLA-A*24:02	otherPCG	notDE	up	THP1
FYPPKVELF	-1.04048	HLA-A*24:02	otherPCG	notDE	dn	THP1
FYPYGLQTF	0.14425	HLA-A*24:02	otherPCG	notDE	up	THP1
FYQPKIQQF	-3.03015	HLA-A*24:02	otherPCG	DE	dn	THP1
FYQRFPLSF	-0.229023	HLA-A*24:02	otherPCG	notDE	dn	THP1
FYRSYFSQF	-1.72389	HLA-A*24:02	otherPCG	notDE	dn	THP1
GAAAWARPL	-2.56667	HLA-C*03:03	otherPCG	DE	dn	THP1
GAAGRPLEL	-1.2096	HLA-C*03:03	otherPCG	notDE	dn	THP1
GADPGSRGL	1.32119	HLA-C*03:03	otherPCG	notDE	up	THP1
GADPNATTL	-3.34092	HLA-C*03:03	otherPCG	DE	dn	THP1
GAHEGPAL	-0.19548	HLA-C*03:03	otherPCG	notDE	dn	THP1
GAIGGTPPAF	-2.60323	HLA-C*03:03	otherPCG	DE	dn	THP1
GAINQNVAL	1.39257	HLA-C*03:03	otherPCG	DE	up	THP1
GAIPAFISL	-0.756804	HLA-C*03:03	otherPCG	notDE	dn	THP1
GALGGSRAL	1.60343	HLA-C*03:03	otherPCG	notDE	up	THP1
GASQAGMTGY	-1.04198	HLA-B*15:11	otherPCG	notDE	dn	THP1
GATGATLYL	0.150653	HLA-C*03:03	otherPCG	notDE	up	THP1
GATTTAPSL	0.161615	HLA-C*03:03	otherPCG	notDE	up	THP1
GAVDGGLSI	0.361876	HLA-C*03:03	otherPCG	notDE	up	THP1
GAVDPLLAL	-0.348523	HLA-C*03:03	otherPCG	notDE	dn	THP1
GAVPIFIEL	2.35638	HLA-C*03:03	otherPCG	DE	up	THP1
GAVPTSLEL	0.698258	HLA-C*03:03	otherPCG	notDE	up	THP1
GDFPHLLVY	0.325679	HLA-B*15:11	otherPCG	notDE	up	THP1
GGRSSGSPY	-2.08385	HLA-B*15:11	otherPCG	DE	dn	THP1
GGVTGLSQY	-0.482583	HLA-B*15:11	otherPCG	notDE	dn	THP1
GGYGGQSSM	2.42539	HLA-C*03:03	otherPCG	notDE	up	THP1
GIDSSSPEV	1.0073	HLA-A*02:01	otherPCG	notDE	up	THP1
GIIDPGSTV	-0.417243	HLA-A*02:01	otherPCG	notDE	dn	THP1
GIIEENWQL	-1.59464	HLA-A*02:01	otherPCG	notDE	dn	THP1
GIVFSGSSL	-2.72805	HLA-C*03:03	otherPCG	notDE	dn	THP1
GIVGSGAAL	1.30496	HLA-C*03:03	otherPCG	notDE	up	THP1
GLAALAVHL	-2.39094	HLA-A*02:01	CTA	DE	dn	THP1
GLADITQQL	0.148116	HLA-A*02:01	otherPCG	notDE	up	THP1
GLADKVYFL	0.414069	HLA-A*02:01	otherPCG	notDE	up	THP1
GLAEHLYLA	1.37461	HLA-A*02:01	notERE	DE	up	THP1
GLAESVSTL	1.44378	HLA-A*02:01	otherPCG	DE	up	THP1
GLAKSIHHA	0.716823	HLA-A*02:01	otherPCG	notDE	up	THP1
GLATDVQTV	1.11196	HLA-A*02:01	otherPCG	notDE	up	THP1
GLDAGLHQL	-0.0986525	HLA-A*02:01	otherPCG	notDE	dn	THP1
GLDDIKDLKV	0.859497	HLA-A*02:01	otherPCG	notDE	up	THP1
GLDELFVQV	1.38846	HLA-A*02:01	otherPCG	notDE	up	THP1
GLDGPPPTV	-1.7298	HLA-A*02:01	otherPCG	DE	dn	THP1
GLDHYVYKV	0.272247	HLA-A*02:01	otherPCG	notDE	up	THP1
GLDIPTVQV	1.16615	HLA-A*02:01	otherPCG	notDE	up	THP1
GLDNQIQEI	-0.328782	HLA-A*02:01	otherPCG	notDE	dn	THP1
GLDRNAPSV	-1.67644	HLA-A*02:01	otherPCG	notDE	dn	THP1
GLDTTSTEL	-1.45722	HLA-A*02:01	otherPCG	notDE	dn	THP1
GLDVDGIYRV	0.913546	HLA-A*02:01	otherPCG	notDE	up	THP1
GLFDGVPTTA	-4.64578	HLA-A*02:01	otherPCG	DE	dn	THP1
GLFDQHFRL	0.142399	HLA-A*02:01	otherPCG	notDE	up	THP1
GLFDTAISL	3.40509	HLA-A*02:01	otherPCG	DE	up	THP1
GLFEDTNL	0.391057	HLA-A*02:01	otherPCG	notDE	up	THP1
GLFPTSHSV	-1.66033	HLA-A*02:01	otherPCG	DE	dn	THP1
GLFQGKTPL	0.243119	HLA-A*02:01	otherPCG	notDE	up	THP1
GLGPPGRSV	1.55103	HLA-A*02:01	otherPCG	DE	up	THP1
GLHFVVPSV	-3.34082	HLA-A*02:01	otherPCG	DE	dn	THP1
GLIDENPGL	-0.0596511	HLA-A*02:01	otherPCG	notDE	dn	THP1
GLIDGVVEA	1.03351	HLA-A*02:01	otherPCG	notDE	up	THP1
GLIDHQTYL	1.34045	HLA-A*02:01	otherPCG	DE	up	THP1
GLIDKVNEL	1.55218	HLA-A*02:01	otherPCG	DE	up	THP1
GLIDRQVTV	-0.695056	HLA-A*02:01	otherPCG	notDE	dn	THP1
GLIEIISNA	-2.48299	HLA-A*02:01	otherPCG	DE	dn	THP1
GLIEILKKV	-1.90169	HLA-A*02:01	otherPCG	notDE	dn	THP1
GLIEKNIEL	1.58299	HLA-A*02:01	otherPCG	notDE	up	THP1
GLIENTYQL	-0.815225	HLA-A*02:01	otherPCG	notDE	dn	THP1
GLIPIHADPRL	-0.274735	HLA-A*02:01	otherPCG	notDE	dn	THP1
GLKEGIPAL	0.929801	HLA-A*02:01	otherPCG	notDE	up	THP1
GLKELSEYV	0.821262	HLA-A*02:01	otherPCG	notDE	up	THP1
GLKNGVPAV	0.494501	HLA-A*02:01	otherPCG	notDE	up	THP1
GLLGNVAEV	-0.889799	HLA-A*02:01	otherPCG	notDE	dn	THP1
GLLGNVVNI	1.84883	HLA-A*02:01	otherPCG	notDE	up	THP1
GLLGTLVQL	2.37771	HLA-A*02:01	otherPCG	DE	up	THP1
GLLIGTTGV	-1.3629	HLA-A*02:01	otherPCG	notDE	dn	THP1
GLLPDVPSL	1.28156	HLA-A*02:01	otherPCG	notDE	up	THP1
GLLSAVSSV	-3.44867	HLA-A*02:01	otherPCG	DE	dn	THP1
GLMDDVDFKA	0.617664	HLA-A*02:01	otherPCG	notDE	up	THP1
GLMDTVKKV	-0.738169	HLA-A*02:01	otherPCG	notDE	dn	THP1
GLMEDLLKL	-0.527403	HLA-A*02:01	otherPCG	notDE	dn	THP1
GLMSASPEL	-1.85552	HLA-A*02:01	otherPCG	notDE	dn	THP1
GLMTTVHAI	0.976065	HLA-A*02:01	otherPCG	notDE	up	THP1
GLNEEIARV	-0.421179	HLA-A*02:01	otherPCG	notDE	dn	THP1
GLNNINALA	-1.28709	HLA-A*02:01	otherPCG	notDE	dn	THP1
GLQEGTHEL	1.43765	HLA-A*02:01	otherPCG	notDE	up	THP1
GLQEHSISV	2.9589	HLA-A*02:01	otherPCG	DE	up	THP1
GLQQELAAL	1.12913	HLA-A*02:01	otherPCG	notDE	up	THP1
GLSDLQTYL	-0.241328	HLA-A*02:01	otherPCG	notDE	dn	THP1
GLSDLRLEL	-1.85031	HLA-A*02:01	otherPCG	DE	dn	THP1
GLSETILAV	-0.141958	HLA-A*02:01	otherPCG	notDE	dn	THP1
GLSPPVISY	-0.902783	HLA-B*15:11	otherPCG	notDE	dn	THP1
GLSSDLQQV	-2.21905	HLA-A*02:01	otherPCG	notDE	dn	THP1
GLSTEGIYRV	0.879315	HLA-A*02:01	otherPCG	notDE	up	THP1
GLTEALHFV	-2.78509	HLA-A*02:01	otherPCG	DE	dn	THP1
GLTEGIWQL	-1.73776	HLA-A*02:01	otherPCG	notDE	dn	THP1
GLTEVTQSL	0.466584	HLA-A*02:01	otherPCG	notDE	up	THP1
GLTPHLTMV	0.538762	HLA-A*02:01	otherPCG	notDE	up	THP1
GLVDKLQAL	-1.05416	HLA-A*02:01	otherPCG	notDE	dn	THP1
GLVDQLVKA	-0.0531095	HLA-A*02:01	otherPCG	notDE	dn	THP1
GLVEQLYDL	-0.384946	HLA-A*02:01	otherPCG	notDE	dn	THP1
GLVGSLQEV	-0.77116	HLA-A*02:01	otherPCG	notDE	dn	THP1
GLVNYQISV	-2.50989	HLA-A*02:01	otherPCG	DE	dn	THP1
GLVPFLVSV	3.55202	HLA-A*02:01	otherPCG	notDE	up	THP1
GLWEEAYRV	0.0844981	HLA-A*02:01	otherPCG	notDE	up	THP1
GLWGPEEEPHL	0.14179	HLA-A*02:01	otherPCG	notDE	up	THP1
GLWGTVVNI	-2.81398	HLA-A*02:01	otherPCG	DE	dn	THP1
GLYEGEFTL	-3.23523	HLA-A*02:01	otherPCG	DE	dn	THP1
GLYEGLTWL	2.34809	HLA-A*02:01	otherPCG	DE	up	THP1
GLYERPTAA	1.7486	HLA-A*02:01	otherPCG	DE	up	THP1
GLYETVNEV	-0.464811	HLA-A*02:01	otherPCG	notDE	dn	THP1
GLYGLIVAL	1.91966	HLA-A*02:01	otherPCG	DE	up	THP1
GLYPNLIQV	0.215593	HLA-A*02:01	otherPCG	notDE	up	THP1
GLYQDPVTL	-0.379999	HLA-A*02:01	otherPCG	notDE	dn	THP1
GLYQGQVLV	-1.93313	HLA-A*02:01	otherPCG	DE	dn	THP1
GLYSGVTTV	1.18083	HLA-A*02:01	otherPCG	notDE	up	THP1
GMAAEVPKV	-1.68501	HLA-A*02:01	otherPCG	notDE	dn	THP1
GMAERIPEL	0.14326	HLA-A*02:01	otherPCG	notDE	up	THP1
GMYETPLFL	1.27061	HLA-A*02:01	otherPCG	notDE	up	THP1
GPFSETYTF	1.21202	HLA-B*35:01	otherPCG	notDE	up	THP1
GPLQSVQVF	-1.02739	HLA-B*35:01	otherPCG	notDE	dn	THP1
GPRESAKEY	2.11745	HLA-B*15:11	otherPCG	DE	up	THP1
GPVGVNVTY	1.02603	HLA-B*15:11	otherPCG	notDE	up	THP1
GPVLVITEY	-0.555286	HLA-B*15:11	otherPCG	notDE	dn	THP1
GPYGGGGQY	0.115303	HLA-B*15:11	otherPCG	notDE	up	THP1
GPYGGGGQYF	-1.22134	HLA-B*15:11	otherPCG	notDE	dn	THP1
GPYHNRQETY	1.0729	HLA-B*15:11	otherPCG	notDE	up	THP1
GQIEVVPEV	-1.90257	HLA-A*02:01	otherPCG	notDE	dn	THP1
GQNPTEAEL	-0.882133	HLA-A*02:01	otherPCG	notDE	dn	THP1
GTAPPTLAL	0.0842654	HLA-C*03:03	otherPCG	notDE	up	THP1
GTQSTPQGY	-0.871602	HLA-B*15:11	otherPCG	notDE	dn	THP1
GVAESIHLWEV	0.152643	HLA-A*02:01	otherPCG	notDE	up	THP1
GVGPVPARA	0.571585	HLA-A*02:01	otherPCG	notDE	up	THP1
GVIDAYMTL	-0.437434	HLA-C*03:03	otherPCG	notDE	dn	THP1
GVIDGHIYAV	-0.226832	HLA-A*02:01	otherPCG	notDE	dn	THP1
GVIEPNKEL	1.78029	HLA-C*03:03	otherPCG	DE	up	THP1
GVLDKLRSV	-0.621711	HLA-A*02:01	otherPCG	notDE	dn	THP1
GVLGVVTGV	-1.10843	HLA-A*02:01	otherPCG	notDE	dn	THP1
GVLPNIQAV	2.9327	HLA-A*02:01	otherPCG	notDE	up	THP1
GVMDVNTAL	1.31473	HLA-A*02:01	otherPCG	notDE	up	THP1
GVMESVIAL	0.213988	HLA-A*02:01	otherPCG	notDE	up	THP1
GVTTSVPEV	0.867632	HLA-A*02:01	otherPCG	notDE	up	THP1
GVYDGEEHSV	-0.0477136	HLA-A*02:01	CTA	notDE	dn	THP1
GWYDEEHPLVF	0.737558	HLA-A*24:02	otherPCG	notDE	up	THP1
GYGFTTDLF	-4.06446	HLA-A*24:02	otherPCG	DE	dn	THP1
GYGGGFGNF	-0.265958	HLA-A*24:02	otherPCG	notDE	dn	THP1
GYIERPQLI	0.133752	HLA-A*24:02	otherPCG	notDE	up	THP1
GYIESVQHI	0.503297	HLA-A*24:02	otherPCG	notDE	up	THP1
GYPDIARYLI	-0.425664	HLA-A*24:02	otherPCG	notDE	dn	THP1
GYPEVALHF	3.49675	HLA-A*24:02	otherPCG	DE	up	THP1
GYPLWKVTF	-2.16066	HLA-A*24:02	otherPCG	DE	dn	THP1
GYSEHFVEF	0.905779	HLA-A*24:02	otherPCG	notDE	up	THP1
GYSPYQLTW	-0.326893	HLA-A*24:02	otherPCG	notDE	dn	THP1
HAADVFEAY	-1.54475	HLA-B*35:01	otherPCG	notDE	dn	THP1
HAAMLGLMY	-0.0177034	HLA-B*35:01	otherPCG	notDE	dn	THP1
HAANQSYQY	2.68402	HLA-B*35:01	otherPCG	DE	up	THP1
HAAPYGVSY	-0.107259	HLA-B*35:01	otherPCG	notDE	dn	THP1
HAFGGNKASY	1.98387	HLA-B*15:11	otherPCG	notDE	up	THP1
HAGLVYEY	0.207544	HLA-B*35:01	otherPCG	notDE	up	THP1
HAIEESVVL	-0.0460587	HLA-C*03:03	otherPCG	notDE	dn	THP1
HAIKSGMDM	0.981482	HLA-C*03:03	otherPCG	notDE	up	THP1
HAIMRSPQM	3.18968	HLA-C*03:03	otherPCG	DE	up	THP1
HAIPPTLAM	-1.17333	HLA-C*03:03	otherPCG	notDE	dn	THP1
HAIQGTLSY	-1.11326	HLA-B*35:01	otherPCG	notDE	dn	THP1
HAKDTGEGY	0.610718	HLA-B*15:11	otherPCG	notDE	up	THP1
HALVAGIDRY	-0.128789	HLA-B*35:01	otherPCG	notDE	dn	THP1
HASDRIIAL	1.10106	HLA-C*03:03	otherPCG	notDE	up	THP1
HAVDVDSGSVY	-1.10088	HLA-B*15:11	otherPCG	notDE	dn	THP1
HAVGPSTSL	2.25278	HLA-C*03:03	otherPCG	DE	up	THP1
HAVIDINAF	-0.585065	HLA-B*35:01	otherPCG	notDE	dn	THP1
HAVVNLINY	-2.1678	HLA-B*35:01	otherPCG	notDE	dn	THP1
HAWKDKLVY	-2.95552	HLA-B*35:01	otherPCG	DE	dn	THP1
HAYLSKNSL	1.32049	HLA-C*03:03	otherPCG	notDE	up	THP1
HAYPYPQMY	-1.05735	HLA-B*35:01	otherPCG	notDE	dn	THP1
HDFGHLSVF	1.29916	HLA-B*15:11	otherPCG	notDE	up	THP1
HDIIWTEAY	2.64843	HLA-B*15:11	otherPCG	DE	up	THP1
HDVQVSSAY	1.41887	HLA-B*15:11	otherPCG	notDE	up	THP1
HFIAEHYMF	-0.962252	HLA-A*24:02	otherPCG	notDE	dn	THP1
HFYSGSPTSY	-1.31245	HLA-B*15:11	otherPCG	notDE	dn	THP1
HGFGNVHAY	1.61566	HLA-B*35:01	otherPCG	notDE	up	THP1
HGIDPTGTY	1.80247	HLA-B*15:11	otherPCG	DE	up	THP1
HGIGRLTAY	0.0746771	HLA-B*15:11	otherPCG	notDE	up	THP1
HGKVSVEY	0.666853	HLA-B*15:11	otherPCG	notDE	up	THP1
HGNFPRLSY	1.54681	HLA-B*15:11	otherPCG	DE	up	THP1
HGVVPLATY	-0.13012	HLA-B*15:11	otherPCG	notDE	dn	THP1
HIIAGAGEL	-1.17108	HLA-C*03:03	otherPCG	notDE	dn	THP1
HIIENIVAV	1.37173	HLA-A*02:01	otherPCG	notDE	up	THP1
HIKTETVTY	1.77276	HLA-B*15:11	otherPCG	DE	up	THP1
HINDSAPEV	-0.419425	HLA-A*02:01	otherPCG	notDE	dn	THP1
HLAEVSAEV	-0.15513	HLA-A*02:01	otherPCG	notDE	dn	THP1
HLAIKLEQV	-1.35848	HLA-A*02:01	otherPCG	DE	dn	THP1
HLAPRTPEV	-1.15232	HLA-A*02:01	otherPCG	notDE	dn	THP1
HLDEARTLL	-1.19883	HLA-A*02:01	otherPCG	notDE	dn	THP1
HLFDAFVSV	-2.3162	HLA-A*02:01	otherPCG	DE	dn	THP1
HLFETISQA	2.60893	HLA-A*02:01	otherPCG	notDE	up	THP1
HLGPEGRSV	-0.966154	HLA-A*02:01	otherPCG	notDE	dn	THP1
HLIPGLNLAAV	-3.77967	HLA-A*02:01	CTA	DE	dn	THP1
HLIPMAILL	0.358707	HLA-A*02:01	otherPCG	notDE	up	THP1
HLKDSGDPPF	2.56593	HLA-B*15:11	ERE	notDE	up	THP1
HLKEDQTEY	0.275322	HLA-B*15:11	otherPCG	notDE	up	THP1
HLLDIYIQL	-1.9371	HLA-A*02:01	otherPCG	notDE	dn	THP1
HLLEEPIYL	0.148691	HLA-A*02:01	otherPCG	notDE	up	THP1
HLLNESPML	-0.197436	HLA-A*02:01	otherPCG	notDE	dn	THP1
HLLSDELLL	1.29636	HLA-A*02:01	otherPCG	notDE	up	THP1
HLSIINEYL	0.0451953	HLA-A*02:01	otherPCG	notDE	up	THP1
HLSNMEVQV	0.240287	HLA-A*02:01	otherPCG	notDE	up	THP1
HLTDITLKV	-0.7849	HLA-A*02:01	otherPCG	notDE	dn	THP1
HLVGGLHTV	-0.0613861	HLA-A*02:01	otherPCG	notDE	dn	THP1
HLVPEVPTV	-1.45211	HLA-A*02:01	otherPCG	DE	dn	THP1
HLWNSIHGL	-1.22757	HLA-A*02:01	otherPCG	notDE	dn	THP1
HLYDIHVTV	-2.2534	HLA-A*02:01	otherPCG	DE	dn	THP1
HLYEDLFRA	-1.86291	HLA-A*02:01	otherPCG	DE	dn	THP1
HLYPNTPYAY	0.216942	HLA-B*15:11	otherPCG	notDE	up	THP1
HNYTLKIEY	-0.556281	HLA-B*35:01	otherPCG	notDE	dn	THP1
HPAAKMIVM	1.32243	HLA-B*35:01	otherPCG	notDE	up	THP1
HPADSVVSV	-1.83048	HLA-B*35:01	otherPCG	notDE	dn	THP1
HPAIALREY	-3.99048	HLA-B*15:11	otherPCG	DE	dn	THP1
HPALAIPEL	-0.766226	HLA-B*35:01	otherPCG	notDE	dn	THP1
HPDAPMSQVY	1.6845	HLA-B*15:11	otherPCG	DE	up	THP1
HPDEKSIITY	0.302679	HLA-B*35:01	otherPCG	notDE	up	THP1
HPDEPLYSF	1.28029	HLA-B*35:01	otherPCG	notDE	up	THP1
HPDERALTM	-0.609439	HLA-B*35:01	otherPCG	notDE	dn	THP1
HPDESGSKFQL	0.193953	HLA-B*35:01	otherPCG	notDE	up	THP1
HPDGVIPVL	-0.792793	HLA-B*35:01	otherPCG	notDE	dn	THP1
HPDKKIVAY	1.03844	HLA-B*35:01	otherPCG	notDE	up	THP1
HPDPTRLLLF	-1.67665	HLA-B*35:01	otherPCG	notDE	dn	THP1
HPDRSQPAF	1.36269	HLA-B*35:01	otherPCG	notDE	up	THP1
HPDSRAIMY	1.48352	HLA-B*35:01	otherPCG	DE	up	THP1
HPDSVNASL	-0.81573	HLA-B*35:01	otherPCG	notDE	dn	THP1
HPDSVSSSY	0.365877	HLA-B*35:01	otherPCG	notDE	up	THP1
HPDTGISSKAM	2.3226	HLA-B*35:01	otherPCG	DE	up	THP1
HPDVAKVSF	0.556615	HLA-B*35:01	otherPCG	notDE	up	THP1
HPDVASKL	1.54253	HLA-B*35:01	CTA	notDE	up	THP1
HPEATVPQY	0.794535	HLA-B*35:01	otherPCG	notDE	up	THP1
HPEDVEPAL	2.19875	HLA-B*35:01	otherPCG	DE	up	THP1
HPEIDNPEY	3.30379	HLA-B*35:01	otherPCG	notDE	up	THP1
HPEKLATVL	1.67232	HLA-B*35:01	otherPCG	DE	up	THP1
HPEQDAGKVF	-2.19283	HLA-B*35:01	otherPCG	DE	dn	THP1
HPEQNSVDY	-0.763033	HLA-B*35:01	otherPCG	notDE	dn	THP1
HPESVSQSL	0.699649	HLA-B*35:01	otherPCG	notDE	up	THP1
HPEVTPLRF	-0.988358	HLA-B*35:01	otherPCG	notDE	dn	THP1
HPFEDGAKL	-1.46798	HLA-B*35:01	otherPCG	notDE	dn	THP1
HPFENMVAF	-0.546356	HLA-B*35:01	otherPCG	notDE	dn	THP1
HPFFKDMSL	0.254541	HLA-B*35:01	otherPCG	notDE	up	THP1
HPFFKTIDF	-1.05126	HLA-B*35:01	otherPCG	notDE	dn	THP1
HPFHATPNTY	-0.137515	HLA-B*15:11	otherPCG	notDE	dn	THP1
HPFLSGAETF	0.528439	HLA-B*35:01	otherPCG	notDE	up	THP1
HPFLYDRETY	0.825534	HLA-B*35:01	otherPCG	notDE	up	THP1
HPFTNKPTTF	-0.72608	HLA-B*15:11	otherPCG	notDE	dn	THP1
HPGAATVPTM	1.82563	HLA-B*35:01	otherPCG	notDE	up	THP1
HPGIQAEL	-3.04495	HLA-B*35:01	otherPCG	DE	dn	THP1
HPGLILKY	-1.68539	HLA-B*35:01	otherPCG	DE	dn	THP1
HPGQISAGY	0.257265	HLA-B*35:01	otherPCG	notDE	up	THP1
HPGSSALHY	1.33392	HLA-B*35:01	otherPCG	notDE	up	THP1
HPGYFGKVGM	0.572828	HLA-B*35:01	otherPCG	notDE	up	THP1
HPHLVAEAY	0.63537	HLA-B*35:01	otherPCG	notDE	up	THP1
HPHPFLNSVY	0.187825	HLA-B*15:11	otherPCG	notDE	up	THP1
HPIDDLQSAY	2.18157	HLA-B*15:11	otherPCG	DE	up	THP1
HPIDRSVDF	0.867608	HLA-B*35:01	otherPCG	notDE	up	THP1
HPIEGSTT	0.158101	HLA-B*35:01	otherPCG	notDE	up	THP1
HPIEGSTTVF	0.848712	HLA-B*15:11	otherPCG	notDE	up	THP1
HPIHQGITEL	-2.83044	HLA-B*35:01	otherPCG	DE	dn	THP1
HPIIPEQSTF	-0.256397	HLA-B*15:11	otherPCG	notDE	dn	THP1
HPIIYRGAVY	-0.657341	HLA-B*15:11	otherPCG	notDE	dn	THP1
HPINPRVAL	-0.330908	HLA-B*35:01	otherPCG	notDE	dn	THP1
HPIPTYPSY	1.753	HLA-B*15:11	otherPCG	notDE	up	THP1
HPIQMYQVEF	0.231942	HLA-B*35:01	otherPCG	notDE	up	THP1
HPIQTQAQY	1.48199	HLA-B*15:11	otherPCG	DE	up	THP1
HPIRIADGY	-0.919519	HLA-B*35:01	otherPCG	notDE	dn	THP1
HPISDHEATL	0.818302	HLA-B*35:01	otherPCG	notDE	up	THP1
HPISSEELL	1.40049	HLA-B*35:01	otherPCG	DE	up	THP1
HPISSSSRF	-1.49967	HLA-B*15:11	otherPCG	notDE	dn	THP1
HPITSIEY	1.15398	HLA-B*35:01	otherPCG	notDE	up	THP1
HPKDIRESDYF	-1.71557	HLA-B*15:11	otherPCG	DE	dn	THP1
HPKYPDGKTF	-0.0227737	HLA-B*15:11	otherPCG	notDE	dn	THP1
HPLAEKTQF	-0.124603	HLA-B*35:01	otherPCG	notDE	dn	THP1
HPLDLRVQF	-2.08087	HLA-B*35:01	otherPCG	DE	dn	THP1
HPLDPIDTVDF	2.432	HLA-B*35:01	otherPCG	DE	up	THP1
HPLEDRNTIEM	2.83848	HLA-B*35:01	otherPCG	DE	up	THP1
HPLEGTHEL	-0.479773	HLA-B*35:01	otherPCG	notDE	dn	THP1
HPLGDIVAF	0.934135	HLA-B*35:01	otherPCG	notDE	up	THP1
HPLLKTLEY	-0.385576	HLA-B*35:01	otherPCG	notDE	dn	THP1
HPLPETAVRGY	0.0201073	HLA-B*35:01	otherPCG	notDE	up	THP1
HPLTQSAVM	0.364705	HLA-B*35:01	otherPCG	notDE	up	THP1
HPLYPFNDPY	-0.607014	HLA-B*35:01	otherPCG	notDE	dn	THP1
HPLYTPPTY	1.08543	HLA-B*35:01	otherPCG	notDE	up	THP1
HPMNDPTRTF	1.84738	HLA-B*15:11	otherPCG	DE	up	THP1
HPNDDDVHF	2.75181	HLA-B*35:01	otherPCG	DE	up	THP1
HPNGLQVMY	-1.99971	HLA-B*15:11	otherPCG	notDE	dn	THP1
HPNLTSMTF	0.753555	HLA-B*35:01	otherPCG	notDE	up	THP1
HPNLVVGGTY	2.35851	HLA-B*15:11	otherPCG	DE	up	THP1
HPPADSSVTM	0.57306	HLA-B*35:01	otherPCG	notDE	up	THP1
HPPPPPPPP	-0.68915	HLA-B*35:01	otherPCG	notDE	dn	THP1
HPPSEESQAF	-3.37983	HLA-B*35:01	otherPCG	DE	dn	THP1
HPQDSAFSY	-1.82326	HLA-B*35:01	otherPCG	notDE	dn	THP1
HPQEVYNEY	-0.419504	HLA-B*35:01	otherPCG	notDE	dn	THP1
HPQPGAVEL	0.88077	HLA-B*35:01	otherPCG	notDE	up	THP1
HPQQKVAVY	0.3952	HLA-B*15:11	otherPCG	notDE	up	THP1
HPQTHETAL	0.434412	HLA-B*35:01	otherPCG	notDE	up	THP1
HPRIITEGF	0.00848198	HLA-B*15:11	otherPCG	notDE	up	THP1
HPRLDRQATY	1.0003	HLA-B*15:11	otherPCG	notDE	up	THP1
HPRLEGQEF	1.33432	HLA-B*15:11	otherPCG	notDE	up	THP1
HPRQDSMDF	0.65581	HLA-B*15:11	otherPCG	notDE	up	THP1
HPSALSSVY	-2.43398	HLA-B*15:11	otherPCG	DE	dn	THP1
HPSASYNQL	0.603251	HLA-B*35:01	otherPCG	notDE	up	THP1
HPSERSFEL	0.164042	HLA-B*35:01	otherPCG	notDE	up	THP1
HPSGATPTL	-0.332089	HLA-B*35:01	otherPCG	notDE	dn	THP1
HPSGNMASF	1.98644	HLA-B*15:11	otherPCG	notDE	up	THP1
HPSLQPEEY	0.39899	HLA-B*35:01	otherPCG	notDE	up	THP1
HPSNVLHFF	-1.72735	HLA-B*35:01	otherPCG	notDE	dn	THP1
HPSQENAAY	-0.992109	HLA-B*35:01	otherPCG	notDE	dn	THP1
HPSQTVELF	-0.782049	HLA-B*35:01	otherPCG	notDE	dn	THP1
HPSSSVVIY	0.572817	HLA-B*15:11	notERE	notDE	up	THP1
HPSVVPGSIAF	-1.01927	HLA-B*35:01	otherPCG	notDE	dn	THP1
HPTADVQTF	-0.605652	HLA-B*35:01	otherPCG	notDE	dn	THP1
HPTAFVVSY	-0.445415	HLA-B*35:01	otherPCG	notDE	dn	THP1
HPTDDTTTL	2.02217	HLA-B*35:01	otherPCG	DE	up	THP1
HPTDITSLDQY	0.685368	HLA-B*35:01	otherPCG	notDE	up	THP1
HPTDPLTSF	1.2265	HLA-B*35:01	otherPCG	notDE	up	THP1
HPTGKMFIL	-0.964647	HLA-B*35:01	otherPCG	notDE	dn	THP1
HPTIISESF	1.43852	HLA-B*35:01	otherPCG	notDE	up	THP1
HPTLGPKITY	0.489805	HLA-B*15:11	otherPCG	notDE	up	THP1
HPTLIQRTY	2.82294	HLA-B*15:11	otherPCG	DE	up	THP1
HPTLPAGRY	-1.88876	HLA-B*15:11	otherPCG	notDE	dn	THP1
HPTSVISGY	0.745179	HLA-B*15:11	otherPCG	notDE	up	THP1
HPTVVISAY	-0.0678374	HLA-B*35:01	otherPCG	notDE	dn	THP1
HPVDNAGLF	-0.206371	HLA-B*35:01	otherPCG	notDE	dn	THP1
HPVDVYAGF	-1.11057	HLA-B*35:01	otherPCG	notDE	dn	THP1
HPVEELLDSY	-1.07175	HLA-B*15:11	otherPCG	notDE	dn	THP1
HPVSEGTLMY	3.22681	HLA-B*15:11	otherPCG	DE	up	THP1
HPVSREWTL	2.1712	HLA-B*35:01	otherPCG	notDE	up	THP1
HPVVGDLTY	0.188002	HLA-B*35:01	otherPCG	notDE	up	THP1
HPWELFVKY	-1.9411	HLA-B*35:01	otherPCG	DE	dn	THP1
HPWEVMPDLY	0.42165	HLA-B*35:01	otherPCG	notDE	up	THP1
HPWFGMEQEY	1.92543	HLA-B*35:01	otherPCG	DE	up	THP1
HPYDSGIIY	-0.541039	HLA-B*35:01	otherPCG	notDE	dn	THP1
HPYQFLLKY	-2.47839	HLA-B*15:11	otherPCG	DE	dn	THP1
HPYQPDPKM	1.3168	HLA-B*35:01	otherPCG	notDE	up	THP1
HPYSQALIQY	0.634443	HLA-B*15:11	otherPCG	notDE	up	THP1
HQMTPSSSY	-0.876072	HLA-B*15:11	otherPCG	notDE	dn	THP1
HSAPGGPSY	-0.541229	HLA-B*15:11	otherPCG	notDE	dn	THP1
HSKEDRLAY	2.30663	HLA-B*15:11	otherPCG	DE	up	THP1
HSRNEGVATY	2.11724	HLA-B*15:11	otherPCG	DE	up	THP1
HSWHESDSF	2.18007	HLA-B*35:01	otherPCG	DE	up	THP1
HTGPGLLSM	-1.99597	HLA-C*03:03	otherPCG	notDE	dn	THP1
HTPSVISNY	-0.994223	HLA-B*15:11	notERE	notDE	dn	THP1
HVANTLSVY	-0.619626	HLA-B*15:11	otherPCG	notDE	dn	THP1
HVAQPDSVY	-0.132031	HLA-B*15:11	otherPCG	notDE	dn	THP1
HVHSEFESF	-1.23107	HLA-B*15:11	otherPCG	notDE	dn	THP1
HVIDVKFLY	-3.2106	HLA-B*35:01	otherPCG	DE	dn	THP1
HVIENSNAF	2.40224	HLA-B*15:11	otherPCG	DE	up	THP1
HVMKAMQSL	-0.171978	HLA-C*03:03	otherPCG	notDE	dn	THP1
HVSTVNPNY	-0.979441	HLA-B*15:11	otherPCG	notDE	dn	THP1
HVVSPTSPF	1.1507	HLA-B*15:11	notERE	notDE	up	THP1
HVYEIPVEY	1.17698	HLA-B*35:01	otherPCG	notDE	up	THP1
HYAKIAADF	-0.983308	HLA-A*24:02	otherPCG	notDE	dn	THP1
HYFDPQYFEF	-0.612148	HLA-A*24:02	otherPCG	notDE	dn	THP1
HYKPTPLYF	0.569897	HLA-A*24:02	otherPCG	notDE	up	THP1
HYMPPPYASL	-1.56284	HLA-A*24:02	otherPCG	notDE	dn	THP1
HYPPVQVLF	-2.98316	HLA-A*24:02	otherPCG	DE	dn	THP1
IAAGIFNDL	1.30328	HLA-C*03:03	otherPCG	notDE	up	THP1
IAAPFTSKL	-1.15507	HLA-C*03:03	otherPCG	notDE	dn	THP1
IAAPTSSAL	0.950989	HLA-C*03:03	otherPCG	notDE	up	THP1
IAAVPATAM	-4.15458	HLA-C*03:03	otherPCG	DE	dn	THP1
IADGGFTEL	-0.855651	HLA-C*03:03	otherPCG	notDE	dn	THP1
IADNHTPKEL	0.358726	HLA-C*03:03	otherPCG	notDE	up	THP1
IAFPTSISV	0.500636	HLA-C*03:03	otherPCG	notDE	up	THP1
IAHDTGTSL	1.36272	HLA-C*03:03	otherPCG	notDE	up	THP1
IAIDVIDAY	3.38361	HLA-B*35:01	otherPCG	DE	up	THP1
IAIGSQPVL	-1.51621	HLA-C*03:03	otherPCG	notDE	dn	THP1
IAIIPSKKL	-0.753373	HLA-C*03:03	otherPCG	notDE	dn	THP1
IAIPDASKL	-1.74871	HLA-C*03:03	otherPCG	DE	dn	THP1
IALGEFSTL	-2.7338	HLA-C*03:03	otherPCG	DE	dn	THP1
IAQDHRSSL	2.10777	HLA-C*03:03	otherPCG	DE	up	THP1
IAQGSYIAL	-0.315952	HLA-C*03:03	otherPCG	notDE	dn	THP1
IATLAITTL	-3.53107	HLA-C*03:03	otherPCG	DE	dn	THP1
IATNGTPEL	2.40923	HLA-C*03:03	otherPCG	DE	up	THP1
IAVANAQEL	-2.55693	HLA-C*03:03	otherPCG	DE	dn	THP1
IAVEPGNQW	0.464811	HLA-C*03:03	otherPCG	notDE	up	THP1
IAVSTGASL	0.240908	HLA-C*03:03	otherPCG	notDE	up	THP1
IFGVIIDTF	-0.293045	HLA-A*24:02	otherPCG	notDE	dn	THP1
IFHDISLRF	-0.941899	HLA-A*24:02	otherPCG	notDE	dn	THP1
IFHEVPLKF	-2.92039	HLA-A*24:02	otherPCG	DE	dn	THP1
IFIDPGYQTF	3.42386	HLA-A*24:02	otherPCG	notDE	up	THP1
IFNPVSKNF	1.29277	HLA-A*24:02	notERE	notDE	up	THP1
IFPQSLPKL	-0.718419	HLA-A*24:02	otherPCG	notDE	dn	THP1
IFTDLSSRF	0.627615	HLA-A*24:02	otherPCG	notDE	up	THP1
IFTNTVARF	-1.09184	HLA-A*24:02	otherPCG	notDE	dn	THP1
IFTPKPTLF	-2.4633	HLA-A*24:02	otherPCG	DE	dn	THP1
IGAWHPARVAF	-2.7593	HLA-A*24:02	otherPCG	DE	dn	THP1
IGIDLGTTY	0.156724	HLA-B*15:11	otherPCG	notDE	up	THP1
IGYPMPTGY	-0.397656	HLA-B*15:11	otherPCG	notDE	dn	THP1
IIEPSLRQL	-2.24084	HLA-C*03:03	otherPCG	DE	dn	THP1
IIFETPLRV	-0.664336	HLA-A*02:01	otherPCG	notDE	dn	THP1
IIITPGYGL	-2.84041	HLA-C*03:03	otherPCG	DE	dn	THP1
IILDEAHNV	3.3973	HLA-A*02:01	otherPCG	DE	up	THP1
IIMETVPQL	1.98801	HLA-A*02:01	otherPCG	notDE	up	THP1
IIVGNPKAL	-2.72058	HLA-C*03:03	otherPCG	DE	dn	THP1
ILAAHVPTL	-2.36967	HLA-A*02:01	otherPCG	DE	dn	THP1
ILAGEMLSV	-2.71998	HLA-A*02:01	otherPCG	notDE	dn	THP1
ILAIERESF	0.419039	HLA-B*15:11	otherPCG	notDE	up	THP1
ILDAGGHNV	-2.73664	HLA-A*02:01	otherPCG	DE	dn	THP1
ILDEHVQRV	0.592454	HLA-A*02:01	otherPCG	notDE	up	THP1
ILDEMSHKL	0.0619036	HLA-A*02:01	otherPCG	notDE	up	THP1
ILDESHERV	0.32093	HLA-A*02:01	otherPCG	notDE	up	THP1
ILDEVIFKL	2.49171	HLA-A*02:01	otherPCG	DE	up	THP1
ILDGNQLHI	0.463777	HLA-A*02:01	otherPCG	notDE	up	THP1
ILDHEVPSL	-0.479112	HLA-A*02:01	otherPCG	notDE	dn	THP1
ILDISEHTL	-2.60703	HLA-A*02:01	otherPCG	DE	dn	THP1
ILDKKVEKV	1.11882	HLA-A*02:01	otherPCG	notDE	up	THP1
ILDPHVVLL	-0.0543696	HLA-A*02:01	otherPCG	notDE	dn	THP1
ILDQKINEV	1.34601	HLA-A*02:01	otherPCG	notDE	up	THP1
ILDQTNVSA	1.68044	HLA-A*02:01	otherPCG	DE	up	THP1
ILDVTVVYL	0.10753	HLA-A*02:01	otherPCG	notDE	up	THP1
ILFGHENRV	-0.59624	HLA-A*02:01	otherPCG	notDE	dn	THP1
ILGIQPPSV	0.586656	HLA-A*02:01	otherPCG	notDE	up	THP1
ILGPPGSVY	0.799567	HLA-B*15:11	otherPCG	notDE	up	THP1
ILHDDEVTV	1.35937	HLA-A*02:01	otherPCG	notDE	up	THP1
ILIDWLVQV	-3.80633	HLA-A*02:01	otherPCG	DE	dn	THP1
ILLEGTMNL	-2.17694	HLA-A*02:01	otherPCG	DE	dn	THP1
ILLEKEAEL	1.01611	HLA-A*02:01	otherPCG	notDE	up	THP1
ILLPEPSIRSV	-1.42573	HLA-A*02:01	otherPCG	DE	dn	THP1
ILLPYVSKV	-1.42336	HLA-A*02:01	otherPCG	DE	dn	THP1
ILMDPSPEYA	-0.360037	HLA-A*02:01	otherPCG	notDE	dn	THP1
ILMEHIHKL	2.0279	HLA-A*02:01	notERE	notDE	up	THP1
ILQDEQYLM	0.265137	HLA-A*02:01	otherPCG	notDE	up	THP1
ILQDRLNQV	0.488368	HLA-A*02:01	otherPCG	notDE	up	THP1
ILQDRLWKL	-3.23909	HLA-A*02:01	notERE	DE	dn	THP1
ILQEKLQEI	-1.51035	HLA-A*02:01	otherPCG	DE	dn	THP1
ILQEREYRL	1.04022	HLA-A*02:01	otherPCG	notDE	up	THP1
ILSEGSVPL	1.82366	HLA-A*02:01	otherPCG	notDE	up	THP1
ILSESLHSL	-1.08506	HLA-A*02:01	otherPCG	notDE	dn	THP1
ILSEVQQAV	0.0379562	HLA-A*02:01	otherPCG	notDE	up	THP1
ILTDITKGV	0.274731	HLA-A*02:01	otherPCG	notDE	up	THP1
ILTESEIKL	1.61211	HLA-A*02:01	otherPCG	DE	up	THP1
ILVDTVWAL	1.58307	HLA-A*02:01	otherPCG	notDE	up	THP1
ILVDWLVEV	0.618331	HLA-A*02:01	otherPCG	notDE	up	THP1
ILVDWLVQV	0.354938	HLA-A*02:01	otherPCG	notDE	up	THP1
ILWETVPSM	1.04747	HLA-A*02:01	otherPCG	notDE	up	THP1
ILWPVEITL	-2.62109	HLA-A*02:01	notERE	notDE	dn	THP1
ILWSEAIFL	1.36162	HLA-A*02:01	otherPCG	DE	up	THP1
ILYGEVEKL	-0.373115	HLA-A*02:01	otherPCG	notDE	dn	THP1
ILYGKIIHL	-1.97411	HLA-A*02:01	otherPCG	DE	dn	THP1
IMKANPALY	-0.48942	HLA-B*15:11	otherPCG	notDE	dn	THP1
IMKLDIEQY	2.52011	HLA-B*15:11	otherPCG	DE	up	THP1
IMLEALERV	1.35809	HLA-A*02:01	otherPCG	notDE	up	THP1
IPAEEIPAY	3.09208	HLA-B*35:01	otherPCG	DE	up	THP1
IPAESYTF	0.486318	HLA-B*35:01	otherPCG	notDE	up	THP1
IPAESYTFF	0.550335	HLA-B*35:01	otherPCG	notDE	up	THP1
IPAMAFITY	0.0876077	HLA-B*15:11	otherPCG	notDE	up	THP1
IPAPGSGVSF	0.599475	HLA-B*15:11	otherPCG	notDE	up	THP1
IPAQHITLF	-0.419861	HLA-B*15:11	otherPCG	notDE	dn	THP1
IPDASKLQF	1.60032	HLA-B*35:01	otherPCG	DE	up	THP1
IPDDLKQLY	1.19123	HLA-B*35:01	otherPCG	notDE	up	THP1
IPDEKVVITY	-0.420577	HLA-B*35:01	otherPCG	notDE	dn	THP1
IPDGHTKEM	0.311119	HLA-B*35:01	otherPCG	notDE	up	THP1
IPDKFVVGY	0.106789	HLA-B*35:01	otherPCG	notDE	up	THP1
IPDNSQLEY	-0.816793	HLA-B*35:01	otherPCG	notDE	dn	THP1
IPDPERVFY	-2.59291	HLA-B*35:01	otherPCG	DE	dn	THP1
IPDQVIRVF	-1.72544	HLA-B*35:01	otherPCG	DE	dn	THP1
IPDSHIVLM	-1.22643	HLA-B*35:01	otherPCG	notDE	dn	THP1
IPEEDAGKLY	2.84663	HLA-B*35:01	otherPCG	DE	up	THP1
IPEELEFQY	0.36113	HLA-B*35:01	otherPCG	notDE	up	THP1
IPEPEAAVL	0.109698	HLA-B*35:01	otherPCG	notDE	up	THP1
IPFDPKFITY	0.690519	HLA-B*15:11	otherPCG	notDE	up	THP1
IPHILKEMY	1.25869	HLA-B*15:11	otherPCG	notDE	up	THP1
IPHLGDKQY	-0.191675	HLA-B*15:11	otherPCG	notDE	dn	THP1
IPHMDIEAL	1.44175	HLA-B*35:01	otherPCG	notDE	up	THP1
IPHSFALISY	-3.17392	HLA-B*15:11	otherPCG	DE	dn	THP1
IPHTDPVDYEF	1.32332	HLA-B*35:01	otherPCG	notDE	up	THP1
IPIAGRDITY	1.29269	HLA-B*15:11	otherPCG	notDE	up	THP1
IPIANTEKY	1.12063	HLA-B*35:01	otherPCG	notDE	up	THP1
IPIDSTVSF	0.283754	HLA-B*15:11	otherPCG	notDE	up	THP1
IPIEGATEW	0.0595805	HLA-B*35:01	otherPCG	notDE	up	THP1
IPIERLYVTY	0.0951296	HLA-B*15:11	otherPCG	notDE	up	THP1
IPIGGGTSVSY	-3.17889	HLA-B*15:11	otherPCG	DE	dn	THP1
IPIHADPRL	-0.680475	HLA-B*35:01	otherPCG	notDE	dn	THP1
IPITETEAY	-1.65239	HLA-B*35:01	otherPCG	notDE	dn	THP1
IPITSNTLIYY	0.279604	HLA-B*35:01	otherPCG	notDE	up	THP1
IPKAEQSVAY	0.630044	HLA-B*15:11	otherPCG	notDE	up	THP1
IPKEGSTTF	1.62036	HLA-B*15:11	otherPCG	DE	up	THP1
IPKPITQRY	-1.75533	HLA-B*15:11	otherPCG	DE	dn	THP1
IPKVEWSAF	0.76457	HLA-B*15:11	otherPCG	notDE	up	THP1
IPLDSETHNY	3.5441	HLA-B*35:01	otherPCG	DE	up	THP1
IPLPLIKSY	-1.29571	HLA-B*15:11	otherPCG	notDE	dn	THP1
IPLQETSLY	5.09669	HLA-B*35:01	otherPCG	DE	up	THP1
IPMPGHPVNF	-0.813708	HLA-B*35:01	otherPCG	notDE	dn	THP1
IPMTPTSSF	1.65442	HLA-B*15:11	otherPCG	DE	up	THP1
IPNEIIHAL	1.33076	HLA-B*35:01	otherPCG	notDE	up	THP1
IPNENEAQF	0.908609	HLA-B*35:01	otherPCG	notDE	up	THP1
IPNENELQF	1.56435	HLA-B*35:01	otherPCG	DE	up	THP1
IPQDTIPEY	0.0968043	HLA-B*35:01	otherPCG	notDE	up	THP1
IPQGQQQSY	1.46894	HLA-B*15:11	otherPCG	DE	up	THP1
IPREDRQQF	-2.29748	HLA-B*15:11	otherPCG	DE	dn	THP1
IPRETLVLY	1.04997	HLA-B*15:11	otherPCG	notDE	up	THP1
IPREVVAY	0.974307	HLA-B*15:11	otherPCG	notDE	up	THP1
IPRGTDPSY	1.80672	HLA-B*15:11	otherPCG	notDE	up	THP1
IPSETEGSVF	1.39861	HLA-B*15:11	otherPCG	notDE	up	THP1
IPSEVDVEKY	1.7819	HLA-B*35:01	otherPCG	notDE	up	THP1
IPSPLSSSY	1.76962	HLA-B*15:11	otherPCG	notDE	up	THP1
IPSSVPATF	-0.494149	HLA-B*35:01	otherPCG	notDE	dn	THP1
IPTEQVNEL	1.51564	HLA-B*35:01	otherPCG	notDE	up	THP1
IPTKQTQTF	1.84545	HLA-B*35:01	otherPCG	DE	up	THP1
IPTPPLPSY	-0.904219	HLA-B*15:11	otherPCG	notDE	dn	THP1
IPVDISDSDMM	-0.437888	HLA-B*35:01	otherPCG	notDE	dn	THP1
IPVEEPLPF	-3.96629	HLA-B*35:01	otherPCG	DE	dn	THP1
IPVHDGYVL	2.42831	HLA-B*35:01	otherPCG	DE	up	THP1
IPVNEKDTLTY	1.60022	HLA-B*35:01	otherPCG	DE	up	THP1
IPVTIITGY	-0.962413	HLA-B*15:11	otherPCG	notDE	dn	THP1
IPYGKEISY	-1.97521	HLA-B*35:01	otherPCG	notDE	dn	THP1
IPYPLPPNY	-1.53484	HLA-B*35:01	otherPCG	notDE	dn	THP1
IPYQDRESY	1.28806	HLA-B*15:11	otherPCG	DE	up	THP1
IPYSSSSPGTY	-0.6109	HLA-B*15:11	otherPCG	notDE	dn	THP1
IQHDLIFSL	-3.3247	HLA-A*02:01	otherPCG	DE	dn	THP1
IQYSKHPPPL	-3.47642	HLA-A*24:02	otherPCG	DE	dn	THP1
ISAASITPL	-0.96159	HLA-C*03:03	otherPCG	notDE	dn	THP1
ISAETFTAL	-0.950963	HLA-C*03:03	otherPCG	notDE	dn	THP1
ISAHSPRPL	-3.90839	HLA-C*03:03	otherPCG	DE	dn	THP1
ISEENFRVM	0.484594	HLA-C*03:03	otherPCG	notDE	up	THP1
ISIEGNKMPL	-0.482192	HLA-C*03:03	otherPCG	notDE	dn	THP1
ISLEGKPL	-1.16264	HLA-C*03:03	otherPCG	notDE	dn	THP1
ISNPPGSNL	1.44541	HLA-C*03:03	otherPCG	notDE	up	THP1
ISPLESDFSL	-4.63719	HLA-B*35:01	notERE	DE	dn	THP1
ISREEMVSY	4.06505	HLA-B*15:11	otherPCG	notDE	up	THP1
ISSPVVTSL	-0.0365473	HLA-C*03:03	otherPCG	notDE	dn	THP1
ISTEVNPKL	-1.25665	HLA-C*03:03	otherPCG	notDE	dn	THP1
ISVASFQEL	-2.35933	HLA-C*03:03	otherPCG	notDE	dn	THP1
ITAPPGTAA	1.86655	HLA-C*03:03	otherPCG	DE	up	THP1
ITAPPSRVL	0.991278	HLA-C*03:03	otherPCG	notDE	up	THP1
ITDEPPPGL	-0.380332	HLA-C*03:03	otherPCG	notDE	dn	THP1
ITSDPGLSL	-0.466583	HLA-C*03:03	otherPCG	notDE	dn	THP1
IVAPGTFEV	-2.32133	HLA-A*02:01	otherPCG	notDE	dn	THP1
IVDKTASFV	-0.33712	HLA-A*02:01	otherPCG	notDE	dn	THP1
IVIDPKNPL	-2.31589	HLA-C*03:03	otherPCG	notDE	dn	THP1
IVRLERETF	-3.33202	HLA-B*15:11	otherPCG	DE	dn	THP1
IYADLNQNDF	0.259895	HLA-A*24:02	otherPCG	notDE	up	THP1
IYADNQVMHF	-0.68966	HLA-A*24:02	otherPCG	notDE	dn	THP1
IYAPKLQEF	0.857012	HLA-A*24:02	otherPCG	notDE	up	THP1
IYAPPLPSL	-0.135862	HLA-A*24:02	otherPCG	notDE	dn	THP1
IYATEAHVF	-1.54296	HLA-A*24:02	otherPCG	notDE	dn	THP1
IYDPNLAF	-1.6685	HLA-A*24:02	otherPCG	notDE	dn	THP1
IYDPNLAFLRF	-2.18495	HLA-A*24:02	otherPCG	notDE	dn	THP1
IYEPNFIFF	2.42285	HLA-A*24:02	otherPCG	DE	up	THP1
IYFDGDFGHF	0.312143	HLA-A*24:02	otherPCG	notDE	up	THP1
IYGEGFQTW	-1.72587	HLA-A*24:02	otherPCG	notDE	dn	THP1
IYGEKTYAF	-0.931723	HLA-A*24:02	otherPCG	notDE	dn	THP1
IYGESISSHF	-0.651353	HLA-A*24:02	otherPCG	notDE	dn	THP1
IYGGTYML	-1.08581	HLA-A*24:02	otherPCG	notDE	dn	THP1
IYGYVAEQF	0.56848	HLA-A*24:02	otherPCG	notDE	up	THP1
IYIAGHPAF	-1.23353	HLA-A*24:02	otherPCG	notDE	dn	THP1
IYIINVHSM	-5.44285	HLA-A*24:02	otherPCG	DE	dn	THP1
IYIKHPHLF	-2.20816	HLA-A*24:02	otherPCG	notDE	dn	THP1
IYILDPELL	1.89186	HLA-A*24:02	otherPCG	notDE	up	THP1
IYITGSSII	-5.00789	HLA-A*24:02	otherPCG	DE	dn	THP1
IYIWDLNNF	0.710642	HLA-A*24:02	otherPCG	notDE	up	THP1
IYKAPSENW	-1.05403	HLA-A*24:02	otherPCG	notDE	dn	THP1
IYKDSSTFL	-0.685462	HLA-A*24:02	otherPCG	notDE	dn	THP1
IYKIDFVRF	-1.82706	HLA-A*24:02	otherPCG	notDE	dn	THP1
IYKPVTDFF	-0.991229	HLA-A*24:02	otherPCG	notDE	dn	THP1
IYLDGIITI	0.890595	HLA-A*24:02	otherPCG	notDE	up	THP1
IYLSKPTHW	-2.59178	HLA-A*24:02	otherPCG	DE	dn	THP1
IYLTFPVAM	0.463939	HLA-A*24:02	otherPCG	notDE	up	THP1
IYNGDMEKI	0.294915	HLA-A*24:02	otherPCG	notDE	up	THP1
IYNPTTGEF	-2.25704	HLA-A*24:02	otherPCG	notDE	dn	THP1
IYNYPEQLF	0.541922	HLA-A*24:02	otherPCG	notDE	up	THP1
IYPDSFTVL	1.05648	HLA-A*24:02	otherPCG	notDE	up	THP1
IYPEAVTMF	-1.49082	HLA-A*24:02	otherPCG	notDE	dn	THP1
IYPELQIERF	0.709826	HLA-A*24:02	otherPCG	notDE	up	THP1
IYPEVVHMF	2.48212	HLA-A*24:02	otherPCG	DE	up	THP1
IYPKLLDNF	-1.49304	HLA-A*24:02	otherPCG	notDE	dn	THP1
IYPPEVAEF	-1.39563	HLA-A*24:02	otherPCG	notDE	dn	THP1
IYPPKLHQF	0.130791	HLA-A*24:02	otherPCG	notDE	up	THP1
IYPTTYVQF	0.998515	HLA-A*24:02	otherPCG	notDE	up	THP1
IYPVNAISF	-1.29319	HLA-A*24:02	otherPCG	notDE	dn	THP1
IYQDVTLKW	-3.76549	HLA-A*24:02	otherPCG	DE	dn	THP1
IYQKAFEHL	-0.371014	HLA-A*24:02	otherPCG	notDE	dn	THP1
IYQRDPLKL	1.0498	HLA-A*24:02	otherPCG	notDE	up	THP1
IYQRHVYNL	-0.955055	HLA-A*24:02	otherPCG	notDE	dn	THP1
IYQWVRDEL	-0.663299	HLA-A*24:02	otherPCG	notDE	dn	THP1
IYSDDLGVTW	-0.932297	HLA-A*24:02	otherPCG	notDE	dn	THP1
IYSEVATLI	1.92715	HLA-A*24:02	otherPCG	notDE	up	THP1
IYSIDFTRF	3.62298	HLA-A*24:02	otherPCG	notDE	up	THP1
IYSTKLYRF	-1.2809	HLA-A*24:02	notERE	notDE	dn	THP1
IYTSSVNRL	1.9678	HLA-A*24:02	otherPCG	DE	up	THP1
IYVISAETF	-1.57654	HLA-A*24:02	otherPCG	notDE	dn	THP1
IYYVDVQKF	1.08304	HLA-A*24:02	otherPCG	notDE	up	THP1
KAAAAAAAL	-0.374802	HLA-C*03:03	otherPCG	notDE	dn	THP1
KADMNVHLL	0.11904	HLA-C*03:03	otherPCG	notDE	up	THP1
KAFNHSATL	-0.577652	HLA-C*03:03	otherPCG	notDE	dn	THP1
KAFPHSSSL	0.0642885	HLA-C*03:03	otherPCG	notDE	up	THP1
KAFSQSSSL	1.07914	HLA-C*03:03	otherPCG	notDE	up	THP1
KAHLGTAL	0.128815	HLA-C*03:03	otherPCG	notDE	up	THP1
KAISRWSSL	-4.60286	HLA-C*03:03	otherPCG	DE	dn	THP1
KASDLYITL	-1.33418	HLA-C*03:03	otherPCG	notDE	dn	THP1
KAVDPSSVAL	1.08609	HLA-C*03:03	otherPCG	notDE	up	THP1
KAVNPGRSL	-0.506017	HLA-C*03:03	otherPCG	notDE	dn	THP1
KAVSAIHSL	0.00836245	HLA-C*03:03	otherPCG	notDE	up	THP1
KAWENSPNV	1.39479	HLA-A*02:01	otherPCG	notDE	up	THP1
KFAEEFYSF	0.532063	HLA-A*24:02	otherPCG	notDE	up	THP1
KFIDTTSKF	0.614132	HLA-A*24:02	otherPCG	notDE	up	THP1
KFNPVSFTW	0.203999	HLA-A*24:02	otherPCG	notDE	up	THP1
KFSPNTSQF	1.45902	HLA-A*24:02	otherPCG	notDE	up	THP1
KFYTDPSYF	0.934527	HLA-A*24:02	otherPCG	notDE	up	THP1
KIADFGWSV	0.795035	HLA-A*02:01	otherPCG	notDE	up	THP1
KIAPNTPQL	-0.101367	HLA-A*02:01	otherPCG	notDE	dn	THP1
KIFDEILVNA	5.38354	HLA-A*02:01	otherPCG	DE	up	THP1
KIGDEPPKV	1.56669	HLA-A*02:01	otherPCG	DE	up	THP1
KIGEGTYGV	0.717182	HLA-A*02:01	otherPCG	notDE	up	THP1
KIIASSPEM	0.464387	HLA-C*03:03	otherPCG	notDE	up	THP1
KILDEDLYI	2.46299	HLA-A*02:01	otherPCG	DE	up	THP1
KILDELEKV	-1.22486	HLA-A*02:01	otherPCG	notDE	dn	THP1
KILDLETEL	0.841141	HLA-A*02:01	otherPCG	notDE	up	THP1
KILDLETQL	1.863	HLA-A*02:01	CTA	DE	up	THP1
KILDYEVTL	-0.313218	HLA-A*02:01	otherPCG	notDE	dn	THP1
KILEDVVGV	1.84763	HLA-A*02:01	otherPCG	DE	up	THP1
KILEELQKV	-1.35556	HLA-A*02:01	otherPCG	DE	dn	THP1
KILPTLEAV	1.0441	HLA-A*02:01	otherPCG	notDE	up	THP1
KILQELPSV	0.795664	HLA-A*02:01	otherPCG	notDE	up	THP1
KIMEQSPDM	1.00407	HLA-A*02:01	otherPCG	notDE	up	THP1
KIPPVSPSI	-3.55702	HLA-A*02:01	otherPCG	DE	dn	THP1
KISEVVELL	1.32331	HLA-A*02:01	otherPCG	notDE	up	THP1
KITEYLERV	-1.18274	HLA-A*02:01	otherPCG	notDE	dn	THP1
KIWDPVHRV	-3.31777	HLA-A*02:01	otherPCG	DE	dn	THP1
KIWERIWSA	-2.76078	HLA-A*02:01	notERE	notDE	dn	THP1
KIYEGQVEV	0.913559	HLA-A*02:01	otherPCG	notDE	up	THP1
KLADAKIFL	-2.78612	HLA-A*02:01	otherPCG	DE	dn	THP1
KLAEGVLDV	-0.38361	HLA-A*02:01	otherPCG	notDE	dn	THP1
KLAENEITL	1.31374	HLA-A*02:01	otherPCG	DE	up	THP1
KLAESKVSV	-1.97099	HLA-A*02:01	otherPCG	DE	dn	THP1
KLDDYVYYV	-0.510815	HLA-A*02:01	otherPCG	notDE	dn	THP1
KLDEDVKMI	0.960762	HLA-A*02:01	otherPCG	notDE	up	THP1
KLDEHIAYL	-1.5487	HLA-A*02:01	otherPCG	notDE	dn	THP1
KLDENSAFL	1.08151	HLA-A*02:01	otherPCG	notDE	up	THP1
KLDETGNSL	1.16558	HLA-A*02:01	otherPCG	notDE	up	THP1
KLDETGVAL	0.662223	HLA-A*02:01	otherPCG	notDE	up	THP1
KLDPTKTTL	1.20167	HLA-A*02:01	otherPCG	notDE	up	THP1
KLDQDLNEV	0.882015	HLA-A*02:01	otherPCG	notDE	up	THP1
KLDVGNAEV	0.936655	HLA-A*02:01	otherPCG	notDE	up	THP1
KLFDAPLSI	0.729305	HLA-A*02:01	otherPCG	notDE	up	THP1
KLFDRPQEL	0.671534	HLA-A*02:01	otherPCG	notDE	up	THP1
KLFEDELTL	1.69147	HLA-A*02:01	otherPCG	DE	up	THP1
KLFEGENEHL	1.35667	HLA-A*02:01	otherPCG	notDE	up	THP1
KLFEKVKEV	-1.54628	HLA-A*02:01	otherPCG	notDE	dn	THP1
KLFGETTLV	-0.675463	HLA-A*02:01	otherPCG	notDE	dn	THP1
KLFGMIITI	1.36802	HLA-A*02:01	otherPCG	notDE	up	THP1
KLFHGEIWPA	-1.74775	HLA-A*02:01	notERE	DE	dn	THP1
KLFQGQLVL	0.438777	HLA-A*02:01	otherPCG	notDE	up	THP1
KLFTGLYHI	-1.19314	HLA-A*02:01	otherPCG	notDE	dn	THP1
KLGDLFFRV	-2.17682	HLA-A*02:01	otherPCG	DE	dn	THP1
KLGEIVTTI	1.23838	HLA-A*02:01	otherPCG	notDE	up	THP1
KLGPEGELL	0.034214	HLA-A*02:01	otherPCG	notDE	up	THP1
KLHDINAQL	1.03596	HLA-A*02:01	otherPCG	notDE	up	THP1
KLHDINAQM	-0.409411	HLA-A*02:01	otherPCG	notDE	dn	THP1
KLHDSVVMV	-0.54089	HLA-A*02:01	otherPCG	notDE	dn	THP1
KLHDVEHVL	2.14624	HLA-A*02:01	otherPCG	DE	up	THP1
KLHGVNINV	1.07165	HLA-A*02:01	otherPCG	notDE	up	THP1
KLHYVVTEV	-1.20721	HLA-A*02:01	otherPCG	notDE	dn	THP1
KLIAQNLEL	0.231314	HLA-A*02:01	otherPCG	notDE	up	THP1
KLIDDVHRL	1.66308	HLA-A*02:01	otherPCG	DE	up	THP1
KLIDETQDMLL	-2.00837	HLA-A*02:01	otherPCG	notDE	dn	THP1
KLIDGQVIQL	0.367128	HLA-A*02:01	otherPCG	notDE	up	THP1
KLIEEVHAV	-1.75162	HLA-A*02:01	otherPCG	DE	dn	THP1
KLIPQLPTL	-0.459424	HLA-A*02:01	otherPCG	notDE	dn	THP1
KLISELQKL	-0.995029	HLA-A*02:01	otherPCG	notDE	dn	THP1
KLLDEAIQAV	-1.00065	HLA-A*02:01	otherPCG	notDE	dn	THP1
KLLDFSTRI	-4.6035	HLA-A*02:01	notERE	DE	dn	THP1
KLLDIRSYL	-2.16179	HLA-A*02:01	otherPCG	DE	dn	THP1
KLLDQMETPL	0.039423	HLA-A*02:01	otherPCG	notDE	up	THP1
KLLEPVLLL	0.789328	HLA-A*02:01	otherPCG	notDE	up	THP1
KLLEVNGVAL	0.819479	HLA-A*02:01	otherPCG	notDE	up	THP1
KLLGELHTL	0.0325457	HLA-A*02:01	otherPCG	notDE	up	THP1
KLLGYDVHV	-2.34509	HLA-A*02:01	otherPCG	DE	dn	THP1
KLLNGSQRV	0.910948	HLA-A*02:01	otherPCG	notDE	up	THP1
KLLPQLTYL	-3.66409	HLA-A*02:01	otherPCG	DE	dn	THP1
KLLQFYPSL	-1.5354	HLA-A*02:01	otherPCG	DE	dn	THP1
KLLSEALEL	-2.08145	HLA-A*02:01	otherPCG	notDE	dn	THP1
KLLSENTNL	2.49016	HLA-A*02:01	otherPCG	DE	up	THP1
KLMDLDVEQL	2.3396	HLA-A*02:01	otherPCG	DE	up	THP1
KLMPGTYTL	-0.652677	HLA-A*02:01	otherPCG	notDE	dn	THP1
KLNATNIEL	0.763172	HLA-A*02:01	otherPCG	notDE	up	THP1
KLNDTYVNV	0.604961	HLA-A*02:01	otherPCG	notDE	up	THP1
KLNEMSYEL	0.516197	HLA-A*02:01	otherPCG	notDE	up	THP1
KLNPQQFEV	2.7337	HLA-A*02:01	otherPCG	notDE	up	THP1
KLNVAPLAV	-0.446598	HLA-A*02:01	otherPCG	notDE	dn	THP1
KLPDGTWNL	0.599419	HLA-A*02:01	otherPCG	notDE	up	THP1
KLPDVYGVF	-2.47001	HLA-A*24:02	otherPCG	DE	dn	THP1
KLPEKWESV	-4.79863	HLA-A*02:01	otherPCG	DE	dn	THP1
KLQDQIFNL	0.152512	HLA-A*02:01	otherPCG	notDE	up	THP1
KLQEEIPVL	0.45714	HLA-A*02:01	otherPCG	notDE	up	THP1
KLQEFLQTL	1.29525	HLA-A*02:01	otherPCG	notDE	up	THP1
KLQELNYNL	-0.602233	HLA-A*02:01	otherPCG	notDE	dn	THP1
KLQEQIFHL	-0.692383	HLA-A*02:01	otherPCG	notDE	dn	THP1
KLQEQLPEL	0.411751	HLA-A*02:01	otherPCG	notDE	up	THP1
KLQNIMMLL	-0.792239	HLA-A*02:01	otherPCG	notDE	dn	THP1
KLREDLERL	-0.0826162	HLA-A*02:01	otherPCG	notDE	dn	THP1
KLSDLQTQL	1.59009	HLA-A*02:01	otherPCG	DE	up	THP1
KLSEIDVAL	1.23398	HLA-A*02:01	otherPCG	notDE	up	THP1
KLSEIPLTL	1.17997	HLA-A*02:01	otherPCG	notDE	up	THP1
KLSSLIILM	-1.1819	HLA-A*02:01	otherPCG	notDE	dn	THP1
KLTVVLEAV	-2.77916	HLA-A*02:01	otherPCG	DE	dn	THP1
KLVELPYTV	0.355939	HLA-A*02:01	otherPCG	notDE	up	THP1
KLVTTVTEI	2.88872	HLA-A*02:01	otherPCG	DE	up	THP1
KLWADRISL	0.0944328	HLA-A*02:01	otherPCG	notDE	up	THP1
KLWDLEQQV	-1.02146	HLA-A*02:01	otherPCG	notDE	dn	THP1
KLWEAESKL	-0.769526	HLA-A*02:01	otherPCG	notDE	dn	THP1
KLWEGLTEL	1.5975	HLA-A*02:01	otherPCG	DE	up	THP1
KLWEMDNMLI	1.06276	HLA-A*02:01	otherPCG	notDE	up	THP1
KLWESPNVL	-2.18308	HLA-A*02:01	otherPCG	DE	dn	THP1
KLWQTPLHV	-0.840335	HLA-A*02:01	otherPCG	notDE	dn	THP1
KLYDDMIRL	-0.518104	HLA-A*02:01	otherPCG	notDE	dn	THP1
KLYDGFQYL	0.735385	HLA-A*02:01	otherPCG	notDE	up	THP1
KLYDIDVAKV	0.773161	HLA-A*02:01	otherPCG	notDE	up	THP1
KLYDRILRV	-0.920938	HLA-A*02:01	otherPCG	notDE	dn	THP1
KLYEAVPQL	1.17612	HLA-A*02:01	otherPCG	notDE	up	THP1
KLYEEINQV	0.330091	HLA-A*02:01	otherPCG	notDE	up	THP1
KLYGKPIRV	-0.453442	HLA-A*02:01	otherPCG	notDE	dn	THP1
KLYNPENIYL	-0.290101	HLA-A*02:01	otherPCG	notDE	dn	THP1
KLYQRDLEV	1.42472	HLA-A*02:01	otherPCG	DE	up	THP1
KLYTLVTYV	0.12581	HLA-A*02:01	otherPCG	notDE	up	THP1
KMDDPDYWRTV	-2.22271	HLA-A*02:01	otherPCG	DE	dn	THP1
KMWEEAISL	1.62476	HLA-A*02:01	otherPCG	DE	up	THP1
KPAPLTPAY	-0.818326	HLA-B*35:01	otherPCG	notDE	dn	THP1
KPMAESITY	2.32612	HLA-B*35:01	otherPCG	DE	up	THP1
KPRSNVISY	0.338907	HLA-B*15:11	otherPCG	notDE	up	THP1
KPVEDILTY	1.03166	HLA-B*35:01	otherPCG	notDE	up	THP1
KPVEGYDISF	1.85685	HLA-B*35:01	otherPCG	DE	up	THP1
KPYAFDRVF	0.450333	HLA-B*35:01	otherPCG	notDE	up	THP1
KPYPEDPAVY	0.928949	HLA-B*15:11	otherPCG	notDE	up	THP1
KQFEGTVEI	-0.192621	HLA-A*02:01	otherPCG	notDE	dn	THP1
KQISQAYEV	0.912388	HLA-A*02:01	otherPCG	notDE	up	THP1
KQLDDLKVEL	-3.27179	HLA-A*02:01	otherPCG	DE	dn	THP1
KQPEDYFYL	0.0839081	HLA-A*02:01	otherPCG	notDE	up	THP1
KQYGNEVFL	0.492196	HLA-A*02:01	otherPCG	notDE	up	THP1
KSKNPGEAL	0.652606	HLA-C*03:03	otherPCG	notDE	up	THP1
KSVDPTLAL	0.729265	HLA-C*03:03	otherPCG	notDE	up	THP1
KSYTHPSSL	-0.516659	HLA-C*03:03	otherPCG	notDE	dn	THP1
KTIETSPSL	-0.303453	HLA-C*03:03	otherPCG	notDE	dn	THP1
KTIPSWATL	-3.61744	HLA-C*03:03	otherPCG	DE	dn	THP1
KTLEGEFSV	-0.848602	HLA-A*02:01	otherPCG	notDE	dn	THP1
KTTTIAVEV	-2.21867	HLA-A*02:01	otherPCG	DE	dn	THP1
KTYDKTVAL	-0.860868	HLA-C*03:03	otherPCG	notDE	dn	THP1
KVANIIAEV	0.936095	HLA-A*02:01	otherPCG	notDE	up	THP1
KVAPAPAVV	0.607108	HLA-A*02:01	otherPCG	notDE	up	THP1
KVFDPVPVGV	-0.961088	HLA-A*02:01	otherPCG	notDE	dn	THP1
KVGPVPVLV	-3.58725	HLA-A*02:01	otherPCG	DE	dn	THP1
KVIDEIYRV	0.676089	HLA-A*02:01	otherPCG	notDE	up	THP1
KVIDGLETL	5.29246	HLA-A*02:01	otherPCG	DE	up	THP1
KVIEINPYL	1.36755	HLA-A*02:01	otherPCG	DE	up	THP1
KVLDFEHFL	2.09873	HLA-A*02:01	otherPCG	DE	up	THP1
KVLERVNAV	-0.350073	HLA-A*02:01	otherPCG	notDE	dn	THP1
KVMDEVEKA	1.89298	HLA-A*02:01	otherPCG	DE	up	THP1
KVPEWVDTV	-0.452997	HLA-A*02:01	otherPCG	notDE	dn	THP1
KWFDNSNMTF	0.71081	HLA-A*24:02	otherPCG	notDE	up	THP1
KWNPTAGVAF	-0.360758	HLA-A*24:02	otherPCG	notDE	dn	THP1
KYAHMINGF	-2.10329	HLA-A*24:02	otherPCG	DE	dn	THP1
KYAQWEESL	-0.950192	HLA-A*24:02	otherPCG	notDE	dn	THP1
KYAWVLDKL	-3.87222	HLA-A*24:02	otherPCG	DE	dn	THP1
KYDEGLYRF	-0.791925	HLA-A*24:02	otherPCG	notDE	dn	THP1
KYDEIFYNL	-4.19305	HLA-A*24:02	otherPCG	DE	dn	THP1
KYDPNVYSI	-0.500877	HLA-A*24:02	otherPCG	notDE	dn	THP1
KYEELFPAF	1.65413	HLA-A*24:02	otherPCG	DE	up	THP1
KYELDFSHF	-0.139083	HLA-A*24:02	otherPCG	notDE	dn	THP1
KYETEFNSL	-1.13337	HLA-A*24:02	otherPCG	notDE	dn	THP1
KYFDKVVTL	-3.25847	HLA-A*24:02	otherPCG	DE	dn	THP1
KYFDNSQSL	1.41353	HLA-A*24:02	otherPCG	notDE	up	THP1
KYFEKQFEL	-1.50179	HLA-A*24:02	otherPCG	DE	dn	THP1
KYFEVPSVL	1.14543	HLA-A*24:02	otherPCG	notDE	up	THP1
KYFHPPAHL	-0.0568943	HLA-A*24:02	otherPCG	notDE	dn	THP1
KYFLWEEKF	-1.0837	HLA-A*24:02	otherPCG	notDE	dn	THP1
KYFPSRVSI	-2.25723	HLA-A*24:02	otherPCG	DE	dn	THP1
KYGALVNNF	-0.715324	HLA-A*24:02	otherPCG	notDE	dn	THP1
KYGIQMPAF	1.13571	HLA-A*24:02	otherPCG	notDE	up	THP1
KYGIVLKEF	-3.34149	HLA-A*24:02	otherPCG	DE	dn	THP1
KYGIVQEFF	1.92181	HLA-A*24:02	otherPCG	notDE	up	THP1
KYGNANVW	-1.58971	HLA-A*24:02	otherPCG	DE	dn	THP1
KYGPVFSF	-1.4711	HLA-A*24:02	otherPCG	notDE	dn	THP1
KYGSVTVW	2.31512	HLA-A*24:02	otherPCG	notDE	up	THP1
KYIDFDHVF	-0.936628	HLA-A*24:02	otherPCG	notDE	dn	THP1
KYIEGVSDF	0.229785	HLA-A*24:02	otherPCG	notDE	up	THP1
KYIESPVLF	-1.89074	HLA-A*24:02	otherPCG	DE	dn	THP1
KYIHSANVL	-1.2007	HLA-A*24:02	otherPCG	notDE	dn	THP1
KYINTDAKF	0.470317	HLA-A*24:02	otherPCG	notDE	up	THP1
KYISGPHEL	0.802284	HLA-A*24:02	otherPCG	notDE	up	THP1
KYISKPENL	1.02389	HLA-A*24:02	otherPCG	notDE	up	THP1
KYITDVVKL	-1.15736	HLA-A*24:02	otherPCG	notDE	dn	THP1
KYITQGQLLQF	-2.20997	HLA-A*24:02	otherPCG	DE	dn	THP1
KYITTTLFL	-0.80018	HLA-A*24:02	otherPCG	notDE	dn	THP1
KYKGIFNGF	-3.2768	HLA-A*24:02	otherPCG	DE	dn	THP1
KYKPESEEL	0.719198	HLA-A*24:02	otherPCG	notDE	up	THP1
KYLDNPNAL	1.45957	HLA-A*24:02	otherPCG	DE	up	THP1
KYLEDMKTYF	-0.724588	HLA-A*24:02	otherPCG	notDE	dn	THP1
KYLEHPLLL	-1.59513	HLA-A*24:02	otherPCG	DE	dn	THP1
KYLGQLHYL	-2.63799	HLA-A*24:02	otherPCG	notDE	dn	THP1
KYLPALDEF	-1.33574	HLA-A*24:02	otherPCG	notDE	dn	THP1
KYLPEWTAW	-1.05458	HLA-A*24:02	otherPCG	notDE	dn	THP1
KYLQSTISF	-2.46748	HLA-A*24:02	otherPCG	notDE	dn	THP1
KYLSGIAHF	-0.411472	HLA-A*24:02	otherPCG	notDE	dn	THP1
KYLSGLVQW	-0.633433	HLA-A*24:02	otherPCG	notDE	dn	THP1
KYLSVQGQLF	1.26487	HLA-A*24:02	otherPCG	notDE	up	THP1
KYLTVKDYL	-2.16691	HLA-A*24:02	CTA	DE	dn	THP1
KYMAEALLL	-0.585345	HLA-A*24:02	otherPCG	notDE	dn	THP1
KYMDINFDF	2.68067	HLA-A*24:02	otherPCG	DE	up	THP1
KYMDVQFDF	4.32055	HLA-A*24:02	otherPCG	DE	up	THP1
KYNANFVTF	-0.291775	HLA-A*24:02	otherPCG	notDE	dn	THP1
KYNDNFFGL	0.463278	HLA-A*24:02	otherPCG	notDE	up	THP1
KYNDTFWKEF	-2.734	HLA-A*24:02	otherPCG	DE	dn	THP1
KYNLINEYF	-1.46908	HLA-A*24:02	otherPCG	notDE	dn	THP1
KYPASTVQI	-1.50695	HLA-A*24:02	otherPCG	notDE	dn	THP1
KYPDIASPTF	0.176695	HLA-A*24:02	otherPCG	notDE	up	THP1
KYPDIISRI	-1.63738	HLA-A*24:02	otherPCG	notDE	dn	THP1
KYPDRVPVI	2.84992	HLA-A*24:02	otherPCG	DE	up	THP1
KYPEIKSLM	2.2265	HLA-A*24:02	otherPCG	notDE	up	THP1
KYPENFFL	0.383312	HLA-A*24:02	otherPCG	notDE	up	THP1
KYPENFFLL	1.54117	HLA-A*24:02	otherPCG	notDE	up	THP1
KYPHYFPLL	-1.70602	HLA-A*24:02	otherPCG	DE	dn	THP1
KYPKVWEGF	-2.1097	HLA-A*24:02	otherPCG	DE	dn	THP1
KYPLLISRI	-0.796013	HLA-A*24:02	otherPCG	notDE	dn	THP1
KYPLLLQSI	-1.11903	HLA-A*24:02	otherPCG	notDE	dn	THP1
KYPNVFKKI	-5.08805	HLA-A*24:02	otherPCG	DE	dn	THP1
KYPSPFFV	-1.68218	HLA-A*24:02	otherPCG	DE	dn	THP1
KYPSPFFVF	1.17408	HLA-A*24:02	otherPCG	notDE	up	THP1
KYPVLVERI	-2.16979	HLA-A*24:02	otherPCG	DE	dn	THP1
KYQAVTATL	-0.139042	HLA-A*24:02	otherPCG	notDE	dn	THP1
KYQDILNEI	-0.239278	HLA-A*24:02	otherPCG	notDE	dn	THP1
KYQEEFEHF	1.5067	HLA-A*24:02	otherPCG	notDE	up	THP1
KYQELQVLF	-0.10617	HLA-A*24:02	otherPCG	notDE	dn	THP1
KYQEVTNNL	1.65014	HLA-A*24:02	otherPCG	DE	up	THP1
KYQIINEEF	2.35441	HLA-A*24:02	otherPCG	DE	up	THP1
KYQKGFSLW	-3.29159	HLA-A*24:02	otherPCG	DE	dn	THP1
KYQPRIAVF	-3.85087	HLA-A*24:02	otherPCG	DE	dn	THP1
KYQRILERL	-4.78089	HLA-A*24:02	otherPCG	DE	dn	THP1
KYSDITIMF	-0.346292	HLA-A*24:02	otherPCG	notDE	dn	THP1
KYSEVFEAI	0.917896	HLA-A*24:02	otherPCG	notDE	up	THP1
KYSLIKGNF	-0.407232	HLA-A*24:02	otherPCG	notDE	dn	THP1
KYSPFVVSF	-3.16708	HLA-A*24:02	otherPCG	DE	dn	THP1
KYTDWTEFL	-2.44499	HLA-A*24:02	otherPCG	notDE	dn	THP1
KYTEGVQSL	0.326789	HLA-A*24:02	otherPCG	notDE	up	THP1
KYTKIFNDF	-1.24617	HLA-A*24:02	otherPCG	notDE	dn	THP1
KYTPPPHHI	0.803368	HLA-A*24:02	otherPCG	notDE	up	THP1
KYTPPPHHIG	0.429997	HLA-A*24:02	otherPCG	notDE	up	THP1
KYVENFGLI	-1.61827	HLA-A*24:02	otherPCG	notDE	dn	THP1
KYVHLFPKL	-1.7996	HLA-A*24:02	otherPCG	notDE	dn	THP1
KYVKIFDNF	-2.01758	HLA-A*24:02	otherPCG	DE	dn	THP1
KYVSGEFRF	-2.46323	HLA-A*24:02	otherPCG	DE	dn	THP1
KYVSSVLSF	-1.18095	HLA-A*24:02	otherPCG	notDE	dn	THP1
KYVTVYNLI	-1.01289	HLA-A*24:02	otherPCG	notDE	dn	THP1
KYWDVPPPGF	-0.342138	HLA-A*24:02	otherPCG	notDE	dn	THP1
LAAAAAQSVY	1.58089	HLA-B*15:11	notERE	notDE	up	THP1
LAAGPSAAA	1.47914	HLA-C*03:03	otherPCG	notDE	up	THP1
LAAPAGAAL	-1.59365	HLA-C*03:03	notERE	notDE	dn	THP1
LAAPASAL	-0.550633	HLA-C*03:03	otherPCG	notDE	dn	THP1
LADDSVRSL	1.23868	HLA-C*03:03	otherPCG	notDE	up	THP1
LADHTVHVL	1.58768	HLA-C*03:03	otherPCG	notDE	up	THP1
LADPENRQL	-2.14011	HLA-C*03:03	otherPCG	DE	dn	THP1
LADPSAKAV	0.122167	HLA-C*03:03	otherPCG	notDE	up	THP1
LAFLGSQSL	-0.844278	HLA-C*03:03	otherPCG	notDE	dn	THP1
LAHLGSTL	-1.41659	HLA-C*03:03	notERE	DE	dn	THP1
LAHVGPRL	0.808397	HLA-C*03:03	otherPCG	notDE	up	THP1
LAIASGIYL	1.72362	HLA-C*03:03	otherPCG	DE	up	THP1
LAIESANEL	-1.16066	HLA-C*03:03	otherPCG	notDE	dn	THP1
LAIGSAATL	-1.48809	HLA-C*03:03	otherPCG	notDE	dn	THP1
LAIVPVNTL	-3.62082	HLA-C*03:03	otherPCG	DE	dn	THP1
LAKQVIEY	0.305003	HLA-B*15:11	otherPCG	notDE	up	THP1
LALEPGVAY	-0.753263	HLA-B*35:01	otherPCG	notDE	dn	THP1
LALFPGVAL	2.20372	HLA-C*03:03	otherPCG	DE	up	THP1
LAQTTRTAY	1.6524	HLA-B*15:11	otherPCG	DE	up	THP1
LATRAIPEL	-6.29496	HLA-C*03:03	otherPCG	DE	dn	THP1
LAVDKSASL	-1.26925	HLA-C*03:03	otherPCG	notDE	dn	THP1
LAVDPNRAV	-0.152722	HLA-C*03:03	otherPCG	notDE	dn	THP1
LAVEGGQSL	2.43277	HLA-C*03:03	otherPCG	DE	up	THP1
LAVHIAHSL	-1.87599	HLA-C*03:03	otherPCG	DE	dn	THP1
LAVHPSGVAL	-1.0244	HLA-C*03:03	otherPCG	notDE	dn	THP1
LAVPDMSSL	0.989368	HLA-C*03:03	otherPCG	notDE	up	THP1
LAYDRMPTL	0.390029	HLA-C*03:03	otherPCG	notDE	up	THP1
LAYEPFSTL	-4.33068	HLA-C*03:03	otherPCG	DE	dn	THP1
LAYIAHPKL	-2.37004	HLA-C*03:03	otherPCG	DE	dn	THP1
LDRTFHLSY	0.111223	HLA-B*15:11	otherPCG	notDE	up	THP1
LFIATSQKF	-0.793229	HLA-A*24:02	otherPCG	notDE	dn	THP1
LFKEDFINY	0.963655	HLA-B*15:11	otherPCG	notDE	up	THP1
LGTPVTPEL	1.96764	HLA-C*03:03	otherPCG	DE	up	THP1
LIDVARTSL	2.93545	HLA-C*03:03	otherPCG	notDE	up	THP1
LIIDGSTLSL	-0.135333	HLA-C*03:03	otherPCG	notDE	dn	THP1
LIREEKNSY	-0.456314	HLA-B*15:11	otherPCG	notDE	dn	THP1
LIVEPSREL	1.2659	HLA-C*03:03	otherPCG	notDE	up	THP1
LLADITSKY	-3.99748	HLA-B*15:11	otherPCG	DE	dn	THP1
LLAELPASV	-2.17731	HLA-A*02:01	otherPCG	DE	dn	THP1
LLAQPGEAL	0.708282	HLA-C*03:03	otherPCG	notDE	up	THP1
LLASEVPQL	-1.46814	HLA-A*02:01	otherPCG	notDE	dn	THP1
LLDDTTVTL	-3.13417	HLA-A*02:01	otherPCG	DE	dn	THP1
LLDEEISRV	0.97622	HLA-A*02:01	otherPCG	notDE	up	THP1
[truncated: 16,894 more rows]
