# Supplementary material for: Autophagy degrades immunogenic endogenous retroelements induced by 5-azacytidine in acute myeloid leukemia
Source: Leukemia. 2024 Apr 16;38(5):1019–31. doi: 10.1038/s41375-024-02250-6 (PMC11073987; doi:10.1038/s41375-024-02250-6)
Supplement: Supplementary file 4 — Supplemental Table 3 [file 41375_2024_2250_MOESM4_ESM.xlsx]

## Sheet: Upregulated EREs
Repeatmasker ID	Locus	log2(FC)	p-val	FDR
hg38_rmsk_L1MB8_16858	chr18_GL383567v1_alt:3950-4853	4.13862	3.79708e-13	7.75169e-08
hg38_rmsk_L1MB8_15050	chr18:50296143-50297046	4.13862	3.79708e-13	7.75169e-08
hg38_rmsk_L1ME1_2415	chr1:234686800-234688511	4.12143	2.63568e-13	6.72587e-08
hg38_rmsk_MIR_103003	chr10:11886501-11886680	4.02576	2.48899e-09	5.52309e-05
hg38_rmsk_MamGyp-int_457	chrX:152990781-152991644	3.91055	2.64363e-07	0.00157345
hg38_rmsk_MSTA-int_1439	chr8:102190127-102191774	3.77319	5.66427e-12	6.42419e-07
hg38_rmsk_MLT1F2_2913	chr8:102153074-102153625	3.45317	3.66263e-11	2.26582e-06
hg38_rmsk_MLT1A0_10780	chr8:102145252-102145611	3.44894	2.49776e-12	3.18697e-07
hg38_rmsk_ERV3-16A3_I-int_3476	chr8:102169665-102171674	3.4194	8.48123e-12	8.24491e-07
hg38_rmsk_HERV9-int_136	chr7:91447505-91455959	3.34814	6.71392e-08	0.000611892
hg38_rmsk_L1PA3_5522	chr8:102132756-102138891	3.34652	9.51516e-14	3.70156e-08
hg38_rmsk_MLT2B3_1731	chr8:102138925-102139430	3.33654	9.65962e-11	4.93e-06
hg38_rmsk_L1PB1_10009	chr12:39674374-39680989	3.29425	6.1824e-07	0.00284544
hg38_rmsk_L1M1_8996	chr19:6619141-6620498	3.28789	3.45987e-10	1.19717e-05
hg38_rmsk_L1MEc_9426	chr8:102142176-102143654	3.25938	1.35714e-08	0.000200767
hg38_rmsk_L1ME1_2413	chr1:234685600-234686437	3.1949	9.42201e-09	0.000156224
hg38_rmsk_L1PB1_765	chr1:235964391-235967578	3.19173	1.8047e-09	4.33444e-05
hg38_rmsk_L1PA2_2463	chr8:47095090-47100980	3.18306	1.53054e-07	0.00107338
hg38_rmsk_L1ME3A_1143	chr1:234679065-234679392	3.14122	1.36086e-11	1.2079e-06
hg38_rmsk_L1ME5_257	chr1:234691626-234692110	3.10876	1.33723e-09	3.37029e-05
hg38_rmsk_MLT1L_5986	chr8:102194623-102194912	3.05717	7.5913e-10	2.31307e-05
hg38_rmsk_L1M1_8997	chr19:6620799-6621950	3.03986	5.22657e-08	0.000506763
hg38_rmsk_L1ME3_2306	chr4:41983835-41984254	3.02521	8.82776e-08	0.000732592
hg38_rmsk_MSTA-int_1438	chr8:102172959-102174568	3.02485	1.53002e-06	0.00539985
hg38_rmsk_L1ME1_31693	chr18_GL383567v1_alt:12639-14376	3.01243	1.29263e-12	1.88491e-07
hg38_rmsk_L1ME1_28614	chr18:50304832-50306569	3.01243	1.29263e-12	1.88491e-07
hg38_rmsk_MIRc_94564	chr20:23116044-23116179	2.98854	1.27395e-09	3.25095e-05
hg38_rmsk_L1ME1_2417	chr1:234689605-234690258	2.95241	4.64905e-07	0.00230924
hg38_rmsk_MSTA_9737	chr8:102199318-102199698	2.93809	4.14148e-06	0.0102731
hg38_rmsk_AluSz_56663	chr10:11884427-11884730	2.91877	4.49836e-08	0.000464381
hg38_rmsk_MLT1C_2806	chr2:241546708-241547118	2.90776	1.28759e-07	0.000945539
hg38_rmsk_L1MCc_1828	chr8:102179743-102181238	2.90332	1.05146e-08	0.000167109
hg38_rmsk_L3_4198	chr1:234695094-234695595	2.85702	3.76949e-09	7.54448e-05
hg38_rmsk_L2a_157114	chr19:11309335-11309804	2.84083	9.22086e-11	4.82673e-06
hg38_rmsk_L1MA4A_2946	chr8:47136128-47136782	2.84056	4.18754e-08	0.0004384
hg38_rmsk_L1PB1_764	chr1:235962528-235964094	2.83923	4.95117e-09	9.27317e-05
hg38_rmsk_L1MEd_11336	chr8:102157260-102157994	2.8125	2.86018e-08	0.000329888
hg38_rmsk_L1M1_8994	chr19:6617276-6618069	2.78962	6.54846e-07	0.00298406
hg38_rmsk_L1PA3_761	chr2:42989476-42995502	2.78134	1.71006e-11	1.38937e-06
hg38_rmsk_L1MA7_4179	chr8:102130813-102132427	2.77627	1.81635e-08	0.000240179
hg38_rmsk_L1ME4c_8407	chr20:63810096-63810266	2.7618	5.15373e-07	0.00247559
hg38_rmsk_L1ME1_20737	chr11:12960950-12961643	2.73108	4.64032e-06	0.0110539
hg38_rmsk_HERVIP10B3-int_87	chr6:118576793-118578078	2.69863	3.07028e-05	0.0380335
hg38_rmsk_L1ME1_2412	chr1:234684858-234685055	2.68124	5.50391e-08	0.00052752
hg38_rmsk_MIR_164161	chr20:23116491-23116592	2.66578	3.65115e-09	7.37997e-05
hg38_rmsk_L2c_37829	chr4:41984543-41984759	2.66125	7.16335e-08	0.000641398
hg38_rmsk_L1PA3_2393	chr4:16557086-16563224	2.65681	1.09946e-09	2.99272e-05
hg38_rmsk_L1MC1_12628	chr21:19919876-19920723	2.62921	6.14258e-08	0.000572602
hg38_rmsk_LTR78_2659	chr8:102184903-102185199	2.62461	1.4406e-06	0.00524416
hg38_rmsk_THE1A-int_622	chr6:69807143-69808711	2.62321	1.97357e-06	0.00636495
hg38_rmsk_MER4-int_202	chr1:248714846-248717595	2.61951	1.17501e-07	0.00088843
hg38_rmsk_L1MA9_7111	chr7:91524634-91525981	2.61309	7.01711e-10	2.17051e-05
hg38_rmsk_L1MC5a_16504	chr20:63813618-63813794	2.61155	2.38073e-07	0.00146456
hg38_rmsk_L1MEc_9427	chr8:102143698-102144793	2.60387	2.13054e-05	0.0299678
hg38_rmsk_L1PA5_9984	chr15:70619829-70621844	2.59414	2.52983e-08	0.000298532
hg38_rmsk_L1ME1_20736	chr11:12960571-12960957	2.5913	1.92135e-07	0.00126529
hg38_rmsk_L1P1_824	chr4:99114080-99117819	2.54088	2.40285e-05	0.0324646
hg38_rmsk_HUERS-P3-int_191	chr6:118580330-118588950	2.5287	5.48927e-06	0.0123234
hg38_rmsk_AluJb_122195	chr20:63809690-63809984	2.52807	1.95107e-06	0.00631233
hg38_rmsk_L1M2b_17	chr1:248720046-248721224	2.51549	3.57594e-05	0.0419853
hg38_rmsk_LTR64_342	chr20:23124612-23125060	2.49491	4.3757e-09	8.42729e-05
hg38_rmsk_MLT1O_2664	chr9:121249750-121250072	2.49166	4.50369e-10	1.53237e-05
hg38_rmsk_ERVL-B4-int_1941	chr8:102165479-102166670	2.488	3.49104e-05	0.0412676
hg38_rmsk_L1ME4b_7624	chr6:14860437-14861137	2.48638	3.41028e-06	0.00922124
hg38_rmsk_L1MB1_4656	chr13:21085965-21087275	2.47668	4.03328e-06	0.0100906
hg38_rmsk_L1PA15_6629	chr12:92981069-92982150	2.47628	6.8523e-07	0.00309488
hg38_rmsk_L1M1_8998	chr19:6622243-6622948	2.47304	1.97576e-07	0.00129279
hg38_rmsk_LTR5A_196	chr11:3394552-3395567	2.46834	1.10756e-08	0.000172601
hg38_rmsk_L1MEg2_260	chr5:135410494-135411150	2.46824	2.94324e-08	0.000337561
hg38_rmsk_L1PA15_4486	chrX:89519875-89525041	2.46628	5.21913e-08	0.000506763
hg38_rmsk_AluSx_112842	chr20:63810487-63810774	2.46074	2.35774e-07	0.00146456
hg38_rmsk_L1M1_9456	chr21:45238314-45240281	2.40514	2.79692e-06	0.00801948
hg38_rmsk_AluY_53782	chr9:124386965-124387271	2.39164	1.28258e-07	0.000945258
hg38_rmsk_AluY_95436	chr19:4726347-4726626	2.38825	1.18892e-07	0.000895634
hg38_rmsk_L2a_41100	chr4:7647068-7647155	2.37791	1.241e-05	0.0211268
hg38_rmsk_MER50B_25	chr1:248730811-248731492	2.37709	8.7168e-07	0.0037043
hg38_rmsk_LTR16C_2754	chr8:102161947-102162388	2.36774	4.0202e-07	0.00209902
hg38_rmsk_L1MC3_12762	chr21:19992189-19993043	2.35611	2.06908e-08	0.000258455
hg38_rmsk_L2b_81122	chr16:55346386-55346568	2.35586	1.44366e-06	0.00524416
hg38_rmsk_L1MA6_5272	chr21:19961724-19962866	2.35522	5.86827e-08	0.000557209
hg38_rmsk_MER61-int_308	chr4:76230620-76233572	2.34971	7.77922e-07	0.00340068
hg38_rmsk_L1ME5_336	chr2:43096586-43096799	2.3491	1.35284e-06	0.00502145
hg38_rmsk_L1MA7_1263	chr3:39259770-39260757	2.33565	3.43211e-10	1.19717e-05
hg38_rmsk_L1ME3A_15329	chr21:19968039-19969162	2.32371	4.94857e-09	9.27317e-05
hg38_rmsk_MLT1A1_449	chr1:234689214-234689603	2.30796	4.68604e-07	0.00231805
hg38_rmsk_HERVI-int_67	chr18:46870645-46876697	2.3031	8.91597e-10	2.60026e-05
hg38_rmsk_MIRc_48356	chr8:102159131-102159364	2.30153	7.86782e-06	0.015564
hg38_rmsk_L2c_14661	chr1:234693449-234693587	2.2828	1.26399e-07	0.000939799
hg38_rmsk_L1PA3_4886	chr7:91506737-91512867	2.28149	3.63952e-06	0.00955486
hg38_rmsk_LTR4_19	chr3:128854524-128854998	2.27985	1.29237e-12	1.88491e-07
hg38_rmsk_MLT1G1_1826	chr8:102160442-102160907	2.27578	3.44202e-05	0.0409499
hg38_rmsk_L1M5_50669	chr19:6614858-6615248	2.2719	3.61705e-07	0.00195866
hg38_rmsk_L1PA2_1970	chr6:83797743-83803770	2.27098	1.63967e-05	0.0254746
hg38_rmsk_L2a_15612	chr1:234681446-234682399	2.26696	1.70137e-07	0.00115545
hg38_rmsk_HERV3-int_40	chr3:128855499-128856394	2.25287	1.25086e-09	3.23243e-05
hg38_rmsk_L1PA4_4117	chr5:120126862-120133028	2.24915	4.66888e-11	2.72327e-06
hg38_rmsk_L1M4_19080	chr19:6610667-6611315	2.24737	2.34932e-06	0.0071477
hg38_rmsk_L2c_130685	chr19:17836578-17836762	2.24627	1.60065e-07	0.00110396
hg38_rmsk_L1ME3A_1140	chr1:234676913-234677668	2.21951	6.77624e-06	0.0140872
hg38_rmsk_MLT1C_18771	chr20:57463347-57463736	2.21892	1.05097e-06	0.00424129
hg38_rmsk_HERV3-int_39	chr3:128855049-128855478	2.21875	2.76885e-11	1.88419e-06
hg38_rmsk_L1MB1_4657	chr13:21087569-21088712	2.21303	9.13615e-06	0.0171431
hg38_rmsk_L1MA6_5271	chr21:19955755-19958641	2.21011	1.44853e-06	0.00525251
hg38_rmsk_MLT1J1_4342	chr16:55344422-55344785	2.19791	5.90246e-08	0.00055786
hg38_rmsk_L2_21047	chr6:14869689-14870082	2.19721	2.04595e-06	0.00653995
hg38_rmsk_MLT1C_18865	chr20:63817746-63818014	2.18384	2.4958e-06	0.00751497
hg38_rmsk_MSTA_9735	chr8:102189725-102190126	2.17613	3.759e-06	0.00975089
hg38_rmsk_AluSz_99786	chr20:63822880-63823197	2.16634	2.89198e-06	0.00822275
hg38_rmsk_L1MB8_4993	chr5:134473065-134474247	2.16235	1.51273e-05	0.0242593
hg38_rmsk_L1MC4_17126	chr11:119010450-119010690	2.1616	3.30288e-05	0.0398921
hg38_rmsk_L1MD3_5077	chr20:57462689-57463134	2.15954	1.15056e-05	0.0200586
hg38_rmsk_L1M2b_16	chr1:248719178-248719744	2.14669	6.60784e-06	0.0138074
hg38_rmsk_L2_18051	chr5:32214899-32215537	2.13989	3.82008e-09	7.5715e-05
hg38_rmsk_L1PA3_3785	chr5:130897567-130903669	2.13742	4.35364e-06	0.0105361
hg38_rmsk_L1PB1_766	chr1:235967889-235968176	2.13641	5.3333e-06	0.0120976
hg38_rmsk_L1MC4_20917	chr16:29133361-29133539	2.12617	8.60676e-06	0.0165021
hg38_rmsk_LTR9A1_401	chr19:6604710-6605346	2.11763	1.23805e-06	0.00471542
hg38_rmsk_L1ME1_20735	chr11:12959259-12959757	2.11648	7.16208e-07	0.00322055
hg38_rmsk_AluJo_34502	chr8:102192315-102192593	2.10993	9.42463e-06	0.0174911
hg38_rmsk_AluSc_33591	chr20:63812814-63813117	2.10917	3.32483e-06	0.00905013
hg38_rmsk_LTR4_20	chr3:128859680-128860156	2.10708	6.59926e-06	0.0138036
hg38_rmsk_L1M1_8995	chr19:6618370-6618834	2.0979	6.98459e-06	0.0144175
hg38_rmsk_MLT1G1-int_162	chr8:102160107-102160376	2.09267	4.67179e-05	0.049391
hg38_rmsk_L1MC3_12759	chr21:19988914-19990248	2.09094	1.62216e-08	0.000223757
hg38_rmsk_MLT1L_1210	chr2:85699128-85699696	2.08706	9.66206e-07	0.00399471
hg38_rmsk_L1ME4c_4300	chr8:102163849-102164407	2.08599	2.0419e-05	0.0292117
hg38_rmsk_HERV3-int_134	chrX:89579057-89584999	2.08577	1.17304e-05	0.0203793
hg38_rmsk_L1MA9_4785	chr5:35421262-35422661	2.06844	3.45432e-05	0.0410235
hg38_rmsk_HAL1_11547	chr8:57437732-57438551	2.06091	5.22417e-07	0.00249768
hg38_rmsk_L1ME3A_1142	chr1:234678623-234678793	2.05952	4.97345e-07	0.00241169
hg38_rmsk_L1MC1_4531	chr5:104258239-104260389	2.05805	7.60386e-07	0.0033542
hg38_rmsk_MLT2C1_1294	chr8:102165076-102165461	2.05663	8.9421e-08	0.000739076
hg38_rmsk_L2b_70668	chr12:133111963-133112324	2.05287	1.99935e-05	0.0288048
hg38_rmsk_L1PA2_2306	chr7:104557651-104563706	2.04682	4.21499e-06	0.0103424
hg38_rmsk_MSTA_9736	chr8:102191776-102192157	2.04082	4.65103e-06	0.0110665
hg38_rmsk_MIRb_140055	chr11:1907953-1908192	2.03877	1.68992e-05	0.0259395
hg38_rmsk_L1ME1_3091	chr2:42995570-42996447	2.03302	3.68052e-06	0.00960836
hg38_rmsk_L1MA4A_2945	chr8:47135297-47135813	2.02645	9.23661e-06	0.0172362
hg38_rmsk_L1PB1_768	chr1:235968295-235968647	2.02155	2.58624e-05	0.0338894
hg38_rmsk_LTR101_Mam_509	chr7:102988379-102988675	2.01788	4.66983e-05	0.049391
hg38_rmsk_AluJo_70584	chr19:12875709-12875982	2.01329	2.04509e-09	4.69212e-05
hg38_rmsk_L2_38588	chr11:12974987-12975567	2.00852	2.05341e-05	0.0293147
hg38_rmsk_L1MB7_21170	chr19:11312777-11313230	1.99614	1.55449e-09	3.77795e-05
hg38_rmsk_L2a_97477	chrX:39753076-39753559	1.98347	8.35556e-09	0.000143343
hg38_rmsk_L1PA17_3257	chr11:81653514-81658934	1.97726	1.01059e-05	0.0183713
hg38_rmsk_LTR16C_1848	chr5:35404941-35405291	1.97494	4.12676e-06	0.0102491
hg38_rmsk_LOR1a_153	chr3:17782660-17783118	1.97344	6.44228e-06	0.0135446
hg38_rmsk_L2c_2911	chr1:44707292-44707430	1.97105	7.68318e-07	0.0033659
hg38_rmsk_AluJb_76429	chr11:12977957-12978245	1.96932	5.84534e-06	0.0127901
hg38_rmsk_HERV3-int_43	chr3:128857767-128859679	1.96273	8.54541e-11	4.59088e-06
hg38_rmsk_MSTA-int_1066	chr5:131842849-131843889	1.94519	1.87728e-05	0.0278318
hg38_rmsk_LOR1-int_913	chr12:9956475-9957023	1.944	2.6917e-06	0.0078389
hg38_rmsk_L1ME1_20732	chr11:12957040-12957600	1.94245	3.16465e-05	0.0387327
hg38_rmsk_L1MC1_12629	chr21:19974445-19975963	1.92821	1.43976e-08	0.000204126
hg38_rmsk_L1ME1_15498	chr8:102148024-102148861	1.92588	1.29121e-06	0.00485448
hg38_rmsk_MLT1J1_2291	chr7:91514060-91514258	1.91728	1.06276e-05	0.0189362
hg38_rmsk_L1MC3_12760	chr21:19990249-19992033	1.91109	3.19731e-06	0.00881456
hg38_rmsk_AluSx1_109143	chr19:53799484-53799782	1.90989	1.83495e-06	0.00609108
hg38_rmsk_L1M5_3763	chr1:234678967-234679045	1.90823	1.9402e-06	0.00628713
hg38_rmsk_MER74B_198	chr4:979898-980016	1.9025	1.43984e-08	0.000204126
hg38_rmsk_L1MB7_7510	chr6:36352334-36353013	1.89513	3.59063e-05	0.0420467
hg38_rmsk_LTR47B2_131	chr16:66466910-66467257	1.89436	2.88584e-05	0.0366153
hg38_rmsk_AluSx1_5638	chr1:148589719-148590030	1.88684	8.69003e-06	0.0165972
hg38_rmsk_LTR102_Mam_491	chr21:19979268-19980115	1.88419	3.7058e-07	0.0019738
hg38_rmsk_LOR1-int_1227	chr19:6627567-6628413	1.88331	2.66465e-05	0.0346143
hg38_rmsk_L1MB4_6134	chr11:128589285-128590567	1.882	2.949e-05	0.037121
hg38_rmsk_L1MEd_14839	chr11:12978246-12978514	1.87343	1.60597e-05	0.0252003
hg38_rmsk_LTR2_834	chr21:19995182-19995645	1.86628	3.48656e-05	0.0412536
hg38_rmsk_MER34B-int_188	chr4:83183561-83184563	1.86397	3.88746e-06	0.00990114
hg38_rmsk_HERV3-int_42	chr3:128856808-128857464	1.86271	1.02015e-05	0.0184793
hg38_rmsk_AluJr_18107	chr4:26272285-26272607	1.85602	3.51307e-06	0.00938801
hg38_rmsk_L1PA3_2320	chr3:189017230-189025537	1.85601	7.53701e-06	0.0151626
hg38_rmsk_L1ME4a_2607	chr1:235970135-235970369	1.85566	1.14597e-05	0.0200298
hg38_rmsk_MER4CL34_378	chr8:8779928-8780460	1.84538	8.8338e-06	0.0167915
hg38_rmsk_MIRb_208602	chr20:23119392-23119509	1.84389	2.40716e-05	0.0324864
hg38_rmsk_MER52D_518	chr14:71230781-71232935	1.84156	2.07638e-05	0.0294751
hg38_rmsk_L1MA3_2758	chr5:10838847-10842887	1.83275	2.88574e-05	0.0366153
hg38_rmsk_L1MA6_5273	chr21:19963050-19965166	1.82968	1.40258e-07	0.00100822
hg38_rmsk_HERVE_a-int_188	chr21:19997831-19999721	1.82883	8.42389e-08	0.00071063
hg38_rmsk_L1MB3_10872	chr11:12959837-12960206	1.82672	1.40194e-05	0.0230883
hg38_rmsk_L1PB1_5898	chr7:91529004-91533296	1.82538	2.99287e-05	0.0374791
hg38_rmsk_LTR85c_103	chr2:42980429-42980958	1.82282	2.98366e-06	0.00838996
hg38_rmsk_L1PA3_10795	chrUn_KI270751v1:58558-64694	1.82032	5.71844e-07	0.0026961
hg38_rmsk_L1PA3_10757	chrUn_GL000214v1:39519-45655	1.82032	5.71844e-07	0.0026961
hg38_rmsk_L1PA17_1661	chr6:6687670-6688393	1.8187	2.61015e-06	0.00771141
hg38_rmsk_L1PA2_290	chr1:207730467-207736495	1.81554	4.27384e-05	0.0468877
hg38_rmsk_MIR_70463	chr6:146841618-146841830	1.80917	9.65794e-06	0.0178108
hg38_rmsk_L1MA9_2326	chr3:17784765-17785540	1.80849	4.49085e-06	0.0107606
hg38_rmsk_MIR_81219	chr8:41657240-41657467	1.80669	6.55487e-09	0.000116362
hg38_rmsk_MLT1A1_2555	chr6:14905208-14905604	1.80412	9.16474e-06	0.0171521
hg38_rmsk_L1PA7_3028	chr4:41900583-41905565	1.79193	9.05317e-12	8.40088e-07
hg38_rmsk_THE1D_743	chr1:234695977-234696342	1.79148	9.30386e-07	0.00390014
hg38_rmsk_L1ME2_5718	chr7:91522534-91524046	1.79064	6.1921e-06	0.0131541
hg38_rmsk_MLT1E1_180	chr3:17809497-17810085	1.78151	1.8094e-06	0.00603605
hg38_rmsk_MLT1F_1828	chr7:77515106-77515629	1.77561	5.80362e-06	0.0127261
hg38_rmsk_MLT1G1_297	chr2:43092486-43092977	1.7754	1.33477e-05	0.0222625
hg38_rmsk_MSTB_1822	chr3:196321828-196322160	1.77111	3.15691e-05	0.0387143
hg38_rmsk_L1M1_7486	chr12:39696573-39698184	1.76979	9.14472e-06	0.0171431
hg38_rmsk_L1MD_7538	chr16:29133699-29133765	1.76749	4.83105e-06	0.0113755
hg38_rmsk_AluSx1_104718	chr19:11318646-11318946	1.75876	2.42708e-08	0.000289758
hg38_rmsk_MER51E_196	chr17:81732291-81732718	1.75707	4.38609e-05	0.04773
hg38_rmsk_THE1A-int_1219	chr14:20664741-20665912	1.75542	2.16118e-05	0.0302401
hg38_rmsk_L4_C_Mam_2583	chr8:57447497-57447783	1.75254	5.61595e-06	0.0124348
hg38_rmsk_L1ME4a_27933	chr15:40094765-40094901	1.75151	4.73063e-05	0.0498261
hg38_rmsk_L1MA8_4828	chr8:24336626-24336797	1.75139	1.25305e-05	0.021229
hg38_rmsk_MIRc_94565	chr20:23123475-23123636	1.74482	1.62053e-05	0.0253383
hg38_rmsk_HAL1ME_7278	chr15:70232901-70233671	1.74225	1.75162e-06	0.0059203
hg38_rmsk_AluSq4_1750	chr20:63818574-63818892	1.74175	2.60345e-05	0.0340262
hg38_rmsk_L1PA13_4188	chr8:47088564-47089240	1.73879	8.42359e-06	0.0162693
hg38_rmsk_L1ME2_10579	chr15:70330658-70332731	1.72809	2.38177e-07	0.00146456
hg38_rmsk_MIR_129961	chr13:32003341-32003404	1.72537	4.48346e-05	0.0484282
hg38_rmsk_HERV3-int_41	chr3:128856410-128856809	1.72075	2.90683e-06	0.00825138
hg38_rmsk_AluSz_95357	chr19:39979279-39979576	1.72036	7.97375e-06	0.0156975
hg38_rmsk_L2a_65426	chr6:38885259-38885996	1.71934	3.36098e-06	0.00912155
hg38_rmsk_MIRb_204055	chr19:6941696-6941822	1.7186	1.59045e-05	0.0250919
hg38_rmsk_L1ME4b_10490	chr8:102144807-102145251	1.71752	1.48371e-06	0.00533272
hg38_rmsk_AluY_89132	chr17:21140020-21140311	1.71672	2.03442e-06	0.00652001
hg38_rmsk_AluSz_72144	chr13:51779897-51780178	1.71647	3.38948e-05	0.0405128
hg38_rmsk_L1MB5_1134	chr2:161314383-161314990	1.7149	3.47336e-05	0.0411778
hg38_rmsk_AluYe5_1282	chr20:63812228-63812422	1.71101	1.85896e-05	0.0277011
hg38_rmsk_L1MA2_3458	chr9:25824374-25826122	1.70865	7.82746e-06	0.0155442
hg38_rmsk_L2_38589	chr11:12975568-12975912	1.70684	3.61755e-05	0.0422623
hg38_rmsk_L1ME1_29657	chr20:23124330-23124547	1.70572	1.17883e-06	0.00454929
hg38_rmsk_AluJr_71411	chr17:30963834-30963959	1.70553	8.25175e-06	0.0160097
hg38_rmsk_MIRb_72047	chr5:123606394-123606602	1.70297	3.77479e-05	0.0435681
hg38_rmsk_MIR_155153	chr17:79801842-79802003	1.70201	3.30202e-05	0.0398921
hg38_rmsk_L1MB3_10506	chr10:97506478-97507279	1.70187	2.35965e-05	0.0320079
hg38_rmsk_L1ME4c_2136	chr4:7669643-7670105	1.69908	8.61247e-10	2.54815e-05
hg38_rmsk_PRIMA41-int_271	chr12:31640707-31641288	1.6971	1.32984e-05	0.0222165
hg38_rmsk_L1MEd_14838	chr11:12977557-12977725	1.69688	3.67496e-05	0.0427486
hg38_rmsk_L1PA15_6631	chr12:92982842-92984223	1.69499	1.68415e-05	0.0259107
hg38_rmsk_L1MC5_11186	chr13:21106045-21107202	1.68747	7.88104e-06	0.0155745
hg38_rmsk_ERVL-B4-int_3718	chr19:6646775-6647423	1.68144	1.75155e-05	0.0265068
hg38_rmsk_L1ME3Cz_534	chr1:150185077-150185238	1.68	1.20927e-05	0.020728
hg38_rmsk_L1PA6_255	chr1:144441928-144442141	1.6763	2.16997e-05	0.0303008
hg38_rmsk_L1MEa_337	chr15:70334827-70335375	1.66695	2.26919e-05	0.0312375
hg38_rmsk_L1PA14_2535	chr13:32003405-32004040	1.66678	1.00131e-05	0.0182515
hg38_rmsk_AluSc_6014	chr3:48607341-48607474	1.66432	5.75935e-06	0.0126835
hg38_rmsk_MIRb_75383	chr5:154403030-154403199	1.66388	1.49703e-06	0.00533361
hg38_rmsk_L2a_138617	chr14:103996681-103998031	1.65794	2.76802e-05	0.0355625
hg38_rmsk_AluJr_77031	chr19:11309819-11310116	1.65768	2.40532e-07	0.00147019
hg38_rmsk_MER11C_725	chr12:121280127-121281204	1.65743	2.13651e-05	0.0300183
hg38_rmsk_MIRb_96836	chr7:128882358-128882597	1.65572	2.18882e-07	0.0014096
hg38_rmsk_L1M4c_739	chr4:7670515-7671941	1.6541	5.84404e-10	1.86415e-05
hg38_rmsk_MER49_98	chr1:177937735-177938637	1.65384	3.26493e-05	0.0395333
hg38_rmsk_Harlequin-int_56	chr1:114365356-114367515	1.6519	4.74067e-05	0.049861
hg38_rmsk_MIRb_140987	chr11:12977203-12977412	1.6505	2.7112e-05	0.0349866
hg38_rmsk_MIRb_135886	chr10:88819964-88820139	1.64766	6.8539e-06	0.0142197
hg38_rmsk_AluSq2_46888	chr15:66350324-66350624	1.64681	2.17463e-05	0.0303451
hg38_rmsk_L2b_51336	chr9:124497724-124498073	1.64513	3.21671e-06	0.00883833
hg38_rmsk_MER4E_422	chrX:113899109-113899266	1.64405	1.20818e-05	0.020728
hg38_rmsk_MIR_2645	chr1:27621198-27621397	1.64275	1.14996e-05	0.0200586
hg38_rmsk_L1MB7_10201	chr8:102126305-102127032	1.64	2.75762e-08	0.000321435
hg38_rmsk_LTR48B_279	chr4:26271343-26271733	1.63864	4.22783e-05	0.0468222
hg38_rmsk_AluSg_35383	chr20:63818893-63819183	1.63586	4.24304e-05	0.0468222
hg38_rmsk_L1PA14_2887	chr18:23510659-23511486	1.63239	1.39358e-05	0.0230177
hg38_rmsk_L1ME1_18371	chrX:113703339-113704204	1.62546	3.0531e-06	0.00854989
hg38_rmsk_MIRb_55148	chr4:7650179-7650274	1.62371	1.39239e-06	0.00511249
hg38_rmsk_MIRc_97081	chr22:17115287-17115469	1.62337	4.67917e-05	0.0494434
hg38_rmsk_L1PA8A_2336	chr19:6612791-6613256	1.62322	2.28954e-05	0.031438
hg38_rmsk_LTR7_269	chr2:112040229-112040674	1.61886	8.21009e-07	0.00354351
hg38_rmsk_MLT1D_18153	chr17:64402091-64402402	1.61784	5.11071e-06	0.0117995
hg38_rmsk_L1ME3_8902	chr20:63765158-63765250	1.61663	1.83584e-05	0.0274366
hg38_rmsk_MIR3_44188	chr9:37536826-37537041	1.61398	1.95843e-05	0.0283758
hg38_rmsk_L1ME4b_12989	chr10:45468709-45469138	1.6116	5.17219e-08	0.000506763
hg38_rmsk_L1MA5_3316	chr12:16320159-16321215	1.60909	2.8664e-05	0.0364616
hg38_rmsk_L1M6B_290	chr8:24336862-24337014	1.60854	5.66283e-06	0.0124844
hg38_rmsk_AluJb_100309	chr16:11018027-11018305	1.60836	4.8843e-06	0.0114218
hg38_rmsk_MIRb_9416	chr1:58815643-58815812	1.60728	1.17011e-05	0.0203674
hg38_rmsk_HERVE-int_257	chr19:28607468-28613524	1.60516	3.18184e-08	0.000354956
hg38_rmsk_L2b_43549	chr8:24339675-24339787	1.60336	7.10026e-06	0.0145973
hg38_rmsk_MLT1K_12295	chr12:130988503-130989055	1.60171	4.37966e-06	0.0105686
hg38_rmsk_L1ME1_31691	chr18_GL383567v1_alt:11187-11581	1.59846	4.65228e-05	0.0493231
hg38_rmsk_L1ME1_28612	chr18:50303380-50303774	1.59846	4.65228e-05	0.0493231
hg38_rmsk_L1MC5a_3460	chr3:122726574-122726697	1.59412	1.00621e-05	0.0183081
hg38_rmsk_HERVE_a-int_187	chr21:19995648-19997839	1.58814	8.92939e-07	0.00376637
hg38_rmsk_MLT1H2-int_11	chr1:150165154-150165550	1.58792	4.31059e-06	0.0104893
hg38_rmsk_THE1C_7615	chr13:21091749-21092114	1.58652	1.86305e-06	0.00614674
hg38_rmsk_L1MA1_1214	chr5:32212318-32212496	1.57998	5.80005e-06	0.0127261
hg38_rmsk_MIR_159286	chr19:6982671-6982736	1.57907	1.92477e-05	0.0281221
hg38_rmsk_THE1A-int_1154	chr12:111373054-111373454	1.57853	3.07442e-05	0.038057
hg38_rmsk_AluSz_24219	chr4:83187319-83187628	1.57377	1.27269e-06	0.00479369
hg38_rmsk_L1MC3_990	chr2:43064121-43064698	1.57159	2.18184e-05	0.030395
hg38_rmsk_LTR12C_395	chr3:17816575-17818250	1.56781	7.86567e-06	0.015564
hg38_rmsk_LOR1-int_1224	chr19:6625684-6626132	1.566	4.32171e-05	0.0472561
hg38_rmsk_MLT2B1_1116	chr4:37776346-37776753	1.56405	1.88943e-05	0.0279107
hg38_rmsk_ERV3-16A3_I-int_239	chr1:150166710-150167264	1.56311	4.76076e-05	0.049987
hg38_rmsk_AluSp_45091	chr19:4913808-4914125	1.56263	7.37623e-06	0.0149647
hg38_rmsk_L1MC4a_1186	chr2:127403772-127404662	1.56069	9.67494e-07	0.00399471
hg38_rmsk_AluJr_48961	chr10:69008269-69008391	1.55894	4.56035e-05	0.0488452
hg38_rmsk_MIRb_120859	chr9:134225554-134225687	1.55738	8.18943e-06	0.0159846
hg38_rmsk_HAL1_2641	chr2:73039321-73039776	1.55731	4.67299e-06	0.0111058
hg38_rmsk_AluJb_7794	chr1:153667196-153667492	1.55174	3.77528e-05	0.0435681
hg38_rmsk_AluSz6_2579	chr1:150180211-150180507	1.55121	4.44079e-05	0.0481712
hg38_rmsk_MIRc_49058	chr8:122896901-122897042	1.54886	1.596e-05	0.0251387
hg38_rmsk_LTR8B_1389	chr17:30965605-30966273	1.54694	4.58354e-07	0.00230264
hg38_rmsk_MER4-int_2753	chr20:18326140-18328996	1.54614	7.95809e-06	0.0156848
hg38_rmsk_LTR33_8748	chr20:53725100-53725459	1.54511	3.26258e-05	0.0395333
hg38_rmsk_L1MB4_8414	chr19:49208975-49209634	1.54387	2.18398e-05	0.030395
hg38_rmsk_L1MA4A_4124	chr10:45476562-45479454	1.537	1.24088e-09	3.23243e-05
hg38_rmsk_L1ME3G_12731	chr14:23306061-23306121	1.5363	1.58288e-05	0.0249917
hg38_rmsk_MIRb_57453	chr4:26237634-26237809	1.53541	1.45562e-06	0.00525863
hg38_rmsk_MLT1I_10453	chr20:43728841-43729192	1.53447	3.16024e-05	0.038725
hg38_rmsk_MER61-int_385	chr5:27472715-27477542	1.53383	1.97082e-05	0.0284749
hg38_rmsk_L1ME4b_7422	chr5:175532852-175533061	1.53255	2.46862e-05	0.0330253
hg38_rmsk_MSTA-int_2639	chr14:91438741-91439970	1.52685	1.21764e-05	0.0208365
hg38_rmsk_MIR_150119	chr16:85948589-85948799	1.52195	1.51655e-06	0.00539377
hg38_rmsk_L1PA7_3029	chr4:41908446-41909898	1.51775	3.84768e-05	0.0441788
hg38_rmsk_LTR47A_415	chr10:119647254-119647630	1.51593	5.8844e-06	0.012848
hg38_rmsk_LTR85a_1170	chr10:88115989-88116113	1.51486	3.73125e-07	0.0019738
hg38_rmsk_MER65D_421	chr21:19937642-19938045	1.51033	4.16586e-05	0.0464729
hg38_rmsk_MER21B_2563	chr19:52391859-52392091	1.50755	2.8836e-07	0.00165826
hg38_rmsk_L1MEg_3476	chr4:983091-983208	1.5053	8.06276e-07	0.00350213
hg38_rmsk_HERVH-int_551	chr2:38083095-38086112	1.50328	2.47727e-05	0.033076
hg38_rmsk_L2c_53125	chr6:38835343-38836168	1.50314	1.2511e-06	0.0047474
hg38_rmsk_AluSx_38747	chr6:104411044-104411355	1.49602	2.73002e-05	0.0351628
hg38_rmsk_L3_20609	chr7:102985526-102985773	1.49403	1.97073e-06	0.00636495
hg38_rmsk_THE1B-int_2553	chr9:112366294-112367025	1.49268	1.38528e-05	0.0229327
hg38_rmsk_MIR_141321	chr15:68273944-68274140	1.49251	2.05484e-05	0.0293147
hg38_rmsk_L1M5_32296	chrX:113785439-113785557	1.49075	6.11792e-06	0.0130919
hg38_rmsk_THE1C-int_342	chr3:122122152-122123661	1.48423	2.22214e-06	0.00691536
hg38_rmsk_ERV3-16A3_I-int_2093	chr5:27491286-27492043	1.47985	1.33771e-05	0.0222932
hg38_rmsk_MER61B_210	chr8:57448036-57448402	1.47683	2.13123e-05	0.0299678
hg38_rmsk_L1M4c_2769	chr13:31814067-31816716	1.47637	1.32879e-05	0.0222165
hg38_rmsk_AluSq2_24560	chr7:101241232-101241489	1.47631	1.8269e-05	0.027363
hg38_rmsk_MIRb_132143	chr10:45471683-45471786	1.47576	2.65324e-05	0.0345443
hg38_rmsk_MLT1D_4664	chr4:37766774-37766974	1.47119	6.25606e-07	0.00287004
hg38_rmsk_L2a_43371	chr4:37772578-37772699	1.46986	2.35721e-05	0.0319961
hg38_rmsk_L1ME1_15496	chr8:102129391-102129933	1.46911	4.11711e-05	0.0461086
hg38_rmsk_L1M4_15217	chr13:21084743-21085084	1.46895	3.32225e-06	0.00905013
hg38_rmsk_L2_39822	chr11:81881355-81881705	1.46791	2.23628e-06	0.00692766
hg38_rmsk_THE1A-int_1153	chr12:111371615-111372729	1.46441	8.35936e-06	0.0161759
hg38_rmsk_L1PA2_2142	chr7:19402139-19402221	1.46065	3.76612e-05	0.0435115
hg38_rmsk_L1MEc_7722	chr7:114635-115263	1.46064	1.00011e-05	0.0182459
hg38_rmsk_L1MEc_18731	chr7_KI270899v1_alt:106956-107584	1.46064	1.00011e-05	0.0182459
hg38_rmsk_L2b_23980	chr4:7667349-7667727	1.45873	2.1653e-05	0.0302561
hg38_rmsk_AluJb_7166	chr1:121099615-121099889	1.45717	1.26211e-05	0.021347
hg38_rmsk_L1PA14_2197	chr10:20049135-20051395	1.45588	4.46732e-05	0.0483765
hg38_rmsk_L1M5_47426	chr16:88140963-88141346	1.45489	2.38652e-06	0.00723931
hg38_rmsk_L1PA15_3544	chr7:77510600-77511474	1.45297	8.70718e-06	0.0165972
hg38_rmsk_L1PA7_8516	chrX:113729721-113731580	1.44938	7.03801e-06	0.0144985
hg38_rmsk_L1MB5_4249	chr9:134223116-134223537	1.44798	2.42196e-05	0.0325718
hg38_rmsk_MER21C_4995	chr19:11318947-11319317	1.44747	1.86097e-05	0.0277051
hg38_rmsk_L1PA16_13642	chr21:19876616-19878150	1.44311	4.86451e-06	0.0114151
hg38_rmsk_AluSx1_13022	chr2:98768060-98768361	1.44211	3.90071e-05	0.0446621
hg38_rmsk_L1M4b_2606	chrX:113894594-113894851	1.43929	3.83543e-05	0.0441125
hg38_rmsk_MER21A_823	chr6:135327500-135328264	1.43911	1.58328e-06	0.00553467
hg38_rmsk_L1MB7_21171	chr19:11313552-11314373	1.43698	1.45295e-07	0.00103351
hg38_rmsk_MLT1J-int_842	chr9:3689345-3690001	1.43652	9.88894e-07	0.00404572
hg38_rmsk_MER90a_1038	chr16:85950974-85951478	1.43419	1.62761e-07	0.00111877
hg38_rmsk_AluSx1_93104	chr16:70026562-70026845	1.43362	4.52678e-06	0.0108213
hg38_rmsk_L1MEi_917	chr2:239286144-239287027	1.4331	1.41921e-07	0.00101659
hg38_rmsk_L1PA15_175	chr1:97282572-97283056	1.43305	4.50493e-05	0.0485061
hg38_rmsk_AluJb_117861	chr19:47237966-47238256	1.42921	8.61686e-06	0.0165021
hg38_rmsk_AluSx_109520	chr19:55315034-55315344	1.42651	1.88848e-06	0.00618569
hg38_rmsk_L2c_123473	chr17:9479827-9480288	1.42321	4.61875e-05	0.0492125
hg38_rmsk_L1MA4A_4629	chr12:39670491-39673275	1.42211	1.18095e-05	0.0204486
hg38_rmsk_L1MEf_3351	chr5:27477974-27478390	1.42051	5.96887e-06	0.0129412
hg38_rmsk_L1MC3_484	chr1:168559711-168561212	1.41911	2.89767e-05	0.0366743
hg38_rmsk_L1PA3_10283	chr19:6952057-6952719	1.41765	3.56602e-09	7.37997e-05
hg38_rmsk_L3_35038	chr12:110400126-110400169	1.4159	2.81862e-05	0.0361033
hg38_rmsk_AluJb_29461	chr4:37770814-37771098	1.41259	2.99798e-05	0.0374791
hg38_rmsk_MIR3_73775	chr16:66469246-66469343	1.40697	3.91067e-05	0.0447009
hg38_rmsk_AluSq_16922	chr19:6951625-6951936	1.40417	3.90726e-06	0.00992118
hg38_rmsk_L1MB7_16771	chr13:51714594-51714744	1.40176	2.86658e-05	0.0364616
hg38_rmsk_L1PA6_1	chr1:104331977-104336641	1.39499	1.4688e-05	0.0238168
hg38_rmsk_LTR10C_127	chr4:79206339-79206927	1.39061	3.77951e-05	0.0435923
hg38_rmsk_L1MD_5329	chrX:113839051-113840180	1.38374	2.27174e-05	0.0312515
hg38_rmsk_L1ME4a_28663	chr15:83123849-83124295	1.38281	1.26113e-06	0.00475893
hg38_rmsk_LTR25-int_90	chr4:173283658-173287132	1.38001	7.53866e-06	0.0151626
hg38_rmsk_AluSq2_55637	chr19:18158836-18159141	1.37577	4.13553e-05	0.046261
hg38_rmsk_L2_17947	chr5:27490412-27490843	1.37559	1.74422e-05	0.0264351
hg38_rmsk_L2_53929	chr19:56389790-56389953	1.37487	6.00614e-06	0.0129661
hg38_rmsk_L1MA6_107	chr1:97280402-97281029	1.37366	4.15008e-05	0.0463729
hg38_rmsk_AluJb_11786	chr1:244894030-244894322	1.36515	1.81128e-05	0.0271691
hg38_rmsk_L1PA7_6552	chr8:19906698-19910047	1.36495	2.89236e-05	0.0366525
hg38_rmsk_L1M2_1173	chr2:185773450-185773839	1.36312	2.31199e-05	0.0316135
hg38_rmsk_AluSc8_6470	chr5:96933212-96933419	1.36183	5.64849e-06	0.0124663
hg38_rmsk_L2b_6281	chr1:116487699-116488376	1.35978	4.93651e-08	0.000498902
hg38_rmsk_L2a_18475	chr2:38153237-38154398	1.3548	8.78249e-06	0.0167095
hg38_rmsk_THE1B-int_922	chr3:170918286-170919812	1.35403	2.23233e-05	0.0309387
hg38_rmsk_L2_1614	chr1:70357204-70357503	1.35144	1.41942e-05	0.0232263
hg38_rmsk_L1PB1_763	chr1:235962359-235962530	1.34657	1.32376e-05	0.0221512
hg38_rmsk_MIR_53327	chr5:27482493-27482695	1.34612	3.25959e-05	0.0395333
hg38_rmsk_L2_34612	chrX:113674408-113675017	1.34554	8.61501e-06	0.0165021
hg38_rmsk_MLT1C_4438	chr4:41897817-41898230	1.34445	2.26738e-05	0.0312375
hg38_rmsk_AluJo_65518	chr17:41932533-41932860	1.34094	4.50212e-05	0.0485015
hg38_rmsk_LTR12F_8	chr1:66416987-66417538	1.33691	2.71567e-05	0.0350221
hg38_rmsk_L2c_48132	chr5:123016110-123016445	1.33291	3.64024e-05	0.0424657
hg38_rmsk_MLT1F2_966	chr3:17832142-17832728	1.33151	2.24052e-05	0.0310101
hg38_rmsk_L1MCa_6028	chr14:65464194-65465355	1.32897	1.08881e-05	0.0192345
hg38_rmsk_L1MC5a_1055	chr1:234875130-234875505	1.32362	1.42178e-05	0.0232263
hg38_rmsk_HERVK-int_18	chr1:155629344-155634877	1.32192	6.76471e-08	0.000613781
hg38_rmsk_L2c_19313	chr2:73068315-73068394	1.32148	4.01401e-05	0.0455229
hg38_rmsk_L2c_102167	chr12:43765740-43765844	1.31907	1.01434e-05	0.0183904
hg38_rmsk_MER76_410	chrX:113892447-113893141	1.31688	2.64257e-06	0.00777344
hg38_rmsk_AluJo_75884	chr21:19976209-19976341	1.31327	3.96186e-05	0.0451848
hg38_rmsk_AluJr_76458	chr19:6951013-6951315	1.31177	2.52009e-07	0.00152211
hg38_rmsk_AluSg_25528	chr13:32286880-32287186	1.31033	2.10504e-05	0.0297193
hg38_rmsk_L2a_41103	chr4:7668047-7668276	1.31014	3.06937e-05	0.0380335
hg38_rmsk_L1PA16_13088	chr18:57679257-57679404	1.3067	2.59568e-05	0.0339682
hg38_rmsk_MLT1A1_872	chr2:162331405-162331773	1.30119	4.08134e-05	0.0459316
hg38_rmsk_MER74C_196	chr16:47525744-47526113	1.2991	4.62515e-05	0.049255
hg38_rmsk_L1MA4A_4123	chr10:45474608-45476283	1.29641	9.76174e-06	0.0179486
hg38_rmsk_LTR103_Mam_183	chr4:37770223-37770501	1.29348	4.43204e-05	0.0481018
hg38_rmsk_MER39_1406	chr6:67879083-67879506	1.29266	4.73825e-06	0.0111957
hg38_rmsk_MamGypLTR1b_466	chr6:37241371-37241758	1.28739	8.8501e-07	0.00374066
hg38_rmsk_MIRb_198615	chr17:73030974-73031119	1.28669	4.27104e-05	0.0468877
hg38_rmsk_MIR3_22633	chr4:26256818-26256943	1.28658	1.40815e-05	0.0231087
hg38_rmsk_L1MEd_20052	chr19:6632276-6632428	1.28578	2.51867e-05	0.0334718
hg38_rmsk_MIR_162515	chr19:55316419-55316661	1.28303	1.23184e-05	0.0209916
hg38_rmsk_L1MCb_850	chr6:67876522-67876930	1.28245	1.73598e-06	0.00591551
hg38_rmsk_MLT1B_9363	chr8:141326817-141327177	1.27804	2.12112e-06	0.00671466
hg38_rmsk_MIR_44009	chr4:38791730-38791936	1.2762	3.23751e-06	0.00888351
hg38_rmsk_L1M5_49044	chr17:81728542-81728726	1.27434	2.05209e-05	0.0293147
hg38_rmsk_MER34A_824	chr9:88533106-88533598	1.27255	3.51654e-06	0.00938801
hg38_rmsk_L1MA3_4247	chr7:141936138-141943732	1.27104	4.20818e-06	0.0103424
hg38_rmsk_AluJr_10041	chr2:113553435-113553739	1.27063	1.91975e-05	0.0280942
hg38_rmsk_AluJb_105026	chr17:1230130-1230196	1.26477	1.64208e-05	0.0254927
hg38_rmsk_L1PA10_4782	chr10:92990621-92990785	1.26464	3.16466e-05	0.0387327
hg38_rmsk_AluJr_711	chr1:17353182-17353415	1.26353	1.31052e-05	0.0219725
hg38_rmsk_L1MC3_370	chr1:104409565-104411278	1.26238	3.82722e-05	0.0440429
hg38_rmsk_L1MA4_795	chr2:31634566-31637317	1.26061	3.48784e-05	0.0412536
hg38_rmsk_MLT1B_11615	chr10:45610559-45610916	1.25677	9.03512e-07	0.00380311
hg38_rmsk_LTR88a_45	chr1:143877579-143877690	1.25667	4.47348e-05	0.0483972
hg38_rmsk_AluY_5794	chr1:156105837-156106149	1.25289	3.50957e-05	0.0414276
hg38_rmsk_LTR47B4_3	chr1:180134670-180135123	1.24801	2.88643e-06	0.00821844
hg38_rmsk_AluJr4_12362	chr10:103170135-103170309	1.24642	1.62768e-05	0.0253795
hg38_rmsk_L1MB7_21505	chr19:51170852-51171894	1.24561	2.77375e-06	0.0079867
hg38_rmsk_L1ME3Cz_8719	chr12:69350616-69350737	1.24479	2.62872e-05	0.0342907
hg38_rmsk_LTR43_319	chr17:30961764-30962136	1.24178	2.13012e-05	0.0299678
hg38_rmsk_AluJb_52722	chr7:149074845-149075128	1.24104	3.50962e-05	0.0414276
hg38_rmsk_L1PA13_2066	chr4:79247549-79249836	1.23288	4.34778e-05	0.0474142
hg38_rmsk_MIRb_38743	chr2:239279330-239279528	1.23246	3.47703e-05	0.0411974
hg38_rmsk_AluSp_42770	chr17:44326248-44326540	1.23132	4.23933e-06	0.0103771
hg38_rmsk_L2c_9097	chr1:121098723-121099308	1.23131	1.12529e-05	0.0197699
hg38_rmsk_L1ME3G_6000	chr6:41175469-41175790	1.2275	4.09231e-05	0.0459838
hg38_rmsk_L1MB3_15842	chr19:11302124-11302355	1.21673	1.62192e-05	0.0253383
hg38_rmsk_MIR3_5799	chr1:161089943-161090077	1.21607	4.77593e-07	0.00234375
hg38_rmsk_L1MA4_6244	chrX:113927677-113930353	1.21366	2.94147e-06	0.00830563
hg38_rmsk_L2a_17497	chr2:20592963-20593463	1.2135	1.66761e-05	0.0257324
hg38_rmsk_MIRb_41268	chr3:21646264-21646471	1.213	3.89259e-07	0.00205341
hg38_rmsk_L1MA4A_4298	chr11:7408428-7410855	1.21196	2.52315e-05	0.0334718
hg38_rmsk_MIRb_19136	chr1:201029418-201029617	1.20816	4.73247e-05	0.0498261
hg38_rmsk_MLT1D_4540	chr4:26192799-26193238	1.20672	1.90338e-05	0.0279688
hg38_rmsk_MIRb_216870	chr22:31555627-31555692	1.20583	5.33325e-06	0.0120976
hg38_rmsk_L4_B_Mam_2753	chr15:100347153-100347365	1.19863	1.24454e-05	0.0211549
hg38_rmsk_Harlequin-int_70	chr1:206054886-206058429	1.19854	3.15747e-05	0.0387143
hg38_rmsk_FLAM_A_6045	chr7:90592893-90593023	1.19848	1.48692e-05	0.0239278
hg38_rmsk_L1MC5a_1030	chr1:231426043-231427545	1.19497	1.08843e-05	0.0192345
hg38_rmsk_AluJo_80696	chr17_KI270861v1_alt:60518-60827	1.19256	2.66709e-05	0.0346143
hg38_rmsk_AluJo_63868	chr17:1630490-1630799	1.19256	2.66709e-05	0.0346143
hg38_rmsk_L1MA8_4300	chr7:64971356-64972914	1.18815	3.36447e-06	0.00912155
hg38_rmsk_MIRb_77351	chr5:169983317-169983533	1.18792	2.99482e-05	0.0374791
hg38_rmsk_L1PA3_8845	chr12:131809304-131810694	1.18751	2.83515e-07	0.00164898
hg38_rmsk_AluJr_53462	chr11:108021814-108022118	1.1855	1.58157e-05	0.0249904
hg38_rmsk_MIR_4996	chr1:52402942-52403026	1.18315	2.51501e-05	0.0334705
hg38_rmsk_MIR1_Amn_576	chr1:66439423-66439493	1.18106	8.01878e-06	0.0157482
hg38_rmsk_L2c_132589	chr20:32089391-32089513	1.17385	3.84056e-05	0.0441467
hg38_rmsk_HERVK-int_128	chr8:17908096-17912373	1.16925	3.13165e-07	0.00177403
hg38_rmsk_AluSq2_9917	chr3:14677490-14677800	1.16773	3.36892e-05	0.0402906
hg38_rmsk_MLT1A0_18086	chr16:55427978-55428341	1.16598	4.63515e-05	0.0492844
hg38_rmsk_LTR78_1231	chr4:38793016-38793316	1.16154	5.09227e-07	0.00245186
hg38_rmsk_L1MC4a_6629	chr10:122962999-122963391	1.15235	3.35909e-05	0.0402249
hg38_rmsk_L1PA7_3599	chr4:131475096-131477742	1.13543	2.98176e-05	0.0373932
hg38_rmsk_L1PA10_4290	chrX:113857757-113861745	1.13539	3.59373e-06	0.00949101
hg38_rmsk_LTR84a_586	chr16:20823553-20823896	1.13337	2.02704e-05	0.0291215
hg38_rmsk_L1MA4_6243	chrX:113924237-113927372	1.1326	1.89071e-06	0.00618569
hg38_rmsk_L1MA4_6242	chrX:113923347-113924134	1.12622	2.24662e-05	0.0310489
hg38_rmsk_L1MB2_3967	chr8:55958455-55959365	1.12432	1.66529e-05	0.025716
hg38_rmsk_THE1B-int_2962	chr10:45479818-45481412	1.11866	2.58571e-06	0.00768147
hg38_rmsk_MLT1B_6553	chr6:26113643-26114084	1.11803	5.99279e-07	0.00278684
hg38_rmsk_AluSz6_32247	chr12:69348995-69349302	1.11789	2.83338e-05	0.0361989
hg38_rmsk_MER50_2259	chr17:59243942-59244363	1.11264	4.26545e-05	0.0468877
hg38_rmsk_AluJb_25150	chr3:101690326-101690630	1.10484	4.51539e-05	0.0485251
hg38_rmsk_L1ME4a_24830	chr12:69351386-69351508	1.10418	6.00835e-06	0.0129661
hg38_rmsk_MIRc_56643	chrX:65598575-65598661	1.09974	5.79488e-06	0.0127261
hg38_rmsk_L1MA2_3753	chrX:27383522-27383894	1.09024	9.28164e-06	0.0173044
hg38_rmsk_HERVH-int_5474	chr19:9742203-9747263	1.08597	2.9507e-05	0.037121
hg38_rmsk_AluSq2_11982	chr3:146511858-146512152	1.08314	2.5387e-06	0.00758819
hg38_rmsk_L1MB2_2884	chr6:52301667-52302103	1.08264	4.4239e-06	0.0106256
hg38_rmsk_MLT1F_3961	chr19:57471510-57471709	1.08158	1.03434e-05	0.0186043
hg38_rmsk_HERVH-int_2455	chr6:67881437-67888662	1.07424	4.16722e-07	0.00215375
hg38_rmsk_MIRc_1468	chr1:27112071-27112159	1.07301	8.99419e-06	0.0169543
hg38_rmsk_L1ME4c_2208	chr4:38792589-38792944	1.07211	1.8356e-05	0.0274366
hg38_rmsk_L1MC3_3692	chr5:17790660-17791353	1.07034	5.64179e-06	0.012465
hg38_rmsk_L1M4c_2731	chr12:96963344-96965718	1.06875	1.59041e-07	0.00110061
hg38_rmsk_L2c_70224	chr8:105797339-105798028	1.06551	4.04805e-05	0.0457335
hg38_rmsk_AluJo_50864	chr12:69350778-69351069	1.06465	1.98896e-08	0.000250644
hg38_rmsk_MIRb_14111	chr1:111191906-111192139	1.06344	8.52693e-07	0.00365706
hg38_rmsk_AluSz6_12992	chr5:27486361-27486625	1.06104	2.90577e-05	0.0367313
hg38_rmsk_L1PA7_4888	chr5:176249865-176251079	1.06013	3.17064e-05	0.0387826
hg38_rmsk_LTR4_28	chr7:64990324-64990915	1.04485	2.15259e-09	4.88277e-05
hg38_rmsk_MLT1J_13149	chr17:27523604-27523998	1.0369	3.95287e-05	0.0451076
hg38_rmsk_LTR7C_106	chr6:67880996-67881436	1.0349	7.72495e-06	0.0154158
hg38_rmsk_L3_18720	chr6:135348615-135348823	1.03436	2.33885e-05	0.0318528
hg38_rmsk_L2a_9414	chr1:116496594-116497121	1.03183	2.62649e-07	0.00156782
hg38_rmsk_L1MC3_11284	chr16:29124976-29125612	1.03012	2.72552e-05	0.035127
hg38_rmsk_L2b_9555	chr1:233058963-233059268	1.02746	1.95412e-05	0.0283593
hg38_rmsk_MER4-int_2612	chr17:21140546-21141430	1.02728	5.91353e-06	0.0128979
hg38_rmsk_AluJb_3229	chr1:35813476-35813778	1.02511	3.13781e-05	0.038645
hg38_rmsk_AluSq2_55015	chr19:8491931-8492234	1.02119	1.71348e-05	0.0261048
hg38_rmsk_L1PA10_4291	chrX:113862054-113864475	1.01407	1.23004e-05	0.0209783
hg38_rmsk_L1MC3_786	chr1:248796969-248799483	1.01349	3.57641e-05	0.0419853
hg38_rmsk_AluSz_98042	chr20:32053356-32053661	1.01029	1.68551e-05	0.0259107
hg38_rmsk_MER57A-int_172	chr2:85496351-85497306	1.00208	1.98689e-05	0.0286456

## Sheet: Downregulated EREs
Repeatmasker ID	Locus	log2(FC)	p-val	FDR
hg38_rmsk_MER34A_317	chr3:81501124-81501527	-1.00231	4.08567e-07	0.00212235
hg38_rmsk_L1ME2_12006	chr19:47656628-47656860	-1.00949	4.48254e-05	0.0484282
hg38_rmsk_L3_9476	chr3:81499378-81499650	-1.02693	2.77115e-08	0.000321435
hg38_rmsk_L1PA5_4666	chr6:110904343-110910070	-1.02788	1.87265e-05	0.0278036
hg38_rmsk_AluY_99263	chr19:58464729-58465028	-1.03076	8.55438e-06	0.0164441
hg38_rmsk_MIRb_41035	chr3:18361183-18361404	-1.03094	1.88864e-08	0.000240977
hg38_rmsk_MER34A1_289	chr6:14448126-14448667	-1.0321	1.57431e-05	0.0249141
hg38_rmsk_LTR10F_411	chr19:9596881-9597349	-1.03442	4.68658e-05	0.0494961
hg38_rmsk_L1PA13_1352	chr3:81505862-81507085	-1.0456	1.15745e-06	0.00449141
hg38_rmsk_L2a_14255	chr1:212139426-212140156	-1.05458	2.44786e-05	0.0328121
hg38_rmsk_LTR7B_531	chr10:100388044-100388398	-1.0598	3.10018e-06	0.00864614
hg38_rmsk_L1MB8_12646	chr14:20478924-20479301	-1.06243	2.84027e-06	0.00812098
hg38_rmsk_MSTA_12127	chrX:130686145-130686561	-1.06349	4.01228e-05	0.0455229
hg38_rmsk_L1ME3Cz_2081	chr3:18361574-18361823	-1.06373	1.42754e-05	0.0232876
hg38_rmsk_MER39_1332	chr6:14444565-14444982	-1.06786	8.9009e-06	0.0168251
hg38_rmsk_L2c_3014	chr1:46012562-46012657	-1.09045	1.20425e-05	0.020728
hg38_rmsk_AluJb_49307	chr7:72423639-72423844	-1.09172	3.72917e-05	0.0432225
hg38_rmsk_L1MEc_6741	chr6:14496162-14497511	-1.09379	2.15971e-06	0.00678309
hg38_rmsk_L1PB3_1753	chr9:324829-325266	-1.09631	4.23989e-05	0.0468222
hg38_rmsk_AluJb_88989	chr13:42179493-42179796	-1.10924	5.87033e-06	0.012831
hg38_rmsk_MIR3_7096	chr1:203047198-203047354	-1.11418	1.5933e-06	0.00555067
hg38_rmsk_AluSp_38485	chr15:64667428-64667738	-1.12078	5.19596e-06	0.0118785
hg38_rmsk_AluSx_52206	chr8:124492490-124492772	-1.12173	1.23726e-07	0.000925217
hg38_rmsk_L1PA5_6055	chr9:6519052-6521019	-1.12204	3.32646e-05	0.0400071
hg38_rmsk_L1ME3Cz_2082	chr3:18361927-18362032	-1.13107	2.39628e-08	0.000287763
hg38_rmsk_L2c_30039	chr3:81503140-81503259	-1.13182	4.03333e-05	0.0456651
hg38_rmsk_MSTA_7032	chr6:14460234-14460613	-1.1401	3.16072e-06	0.008779
hg38_rmsk_AluSc5_4317	chr11:59631994-59632283	-1.15248	2.50055e-05	0.0333432
hg38_rmsk_MIRb_46518	chr3:81508806-81509038	-1.15255	4.18196e-06	0.0103424
hg38_rmsk_AluSx1_56466	chr9:128900427-128900726	-1.15929	2.50997e-05	0.0334251
hg38_rmsk_L2a_83884	chr8:66570009-66570041	-1.16062	4.06151e-05	0.0458602
hg38_rmsk_AluY_64065	chr10:124913943-124914257	-1.17366	1.05942e-05	0.0189055
hg38_rmsk_MIRc_19266	chr3:18363509-18363637	-1.17476	2.92798e-05	0.0369662
hg38_rmsk_LTR67B_3317	chr18:23221689-23221775	-1.17926	7.28982e-07	0.00327079
hg38_rmsk_L1ME4b_9348	chr7:92859860-92860106	-1.18511	1.62857e-05	0.0253795
hg38_rmsk_MER34C2_426	chr11:117263961-117264040	-1.18531	2.26143e-05	0.0311938
hg38_rmsk_MSTC_553	chr3:18428056-18428482	-1.18919	4.38645e-06	0.0105725
hg38_rmsk_L2b_62158	chr11:57397494-57398066	-1.19018	2.08955e-05	0.029603
hg38_rmsk_L1MD1_5741	chr16:860641-861345	-1.22493	8.86192e-06	0.0168022
hg38_rmsk_MLT1A_5543	chrX:134466440-134466634	-1.24123	1.17888e-05	0.0204302
hg38_rmsk_FLAM_C_23633	chr22:24562040-24562175	-1.25541	3.35949e-05	0.0402249
hg38_rmsk_AluSx3_1754	chr1:151023902-151024207	-1.2581	6.02943e-06	0.0129842
hg38_rmsk_L2a_144494	chr16:24175340-24175576	-1.25913	3.86703e-05	0.044376
hg38_rmsk_L1MB8_5380	chr6:10716776-10717638	-1.28426	3.40666e-05	0.0406704
hg38_rmsk_LTR101_Mam_1000	chr18:24286943-24287490	-1.28958	3.3453e-05	0.0401257
hg38_rmsk_L1ME4b_16238	chr14:20481262-20481543	-1.29457	9.68211e-06	0.0178232
hg38_rmsk_AluSg4_614	chr1:235496544-235496842	-1.29986	1.97539e-05	0.02852
hg38_rmsk_AluJb_84682	chr12:76396477-76396756	-1.30083	4.57829e-05	0.0489326
hg38_rmsk_MIR_126805	chr12:109578406-109578641	-1.30387	1.74728e-06	0.00591551
hg38_rmsk_L1ME4a_6432	chr3:38388532-38388632	-1.30528	1.97087e-05	0.0284749
hg38_rmsk_AluSc_1815	chr1:155501675-155501960	-1.31395	2.14538e-05	0.0301221
hg38_rmsk_FAM_1965	chr7:154997233-154997416	-1.31862	4.65329e-05	0.0493231
hg38_rmsk_AluSg_10942	chr5:138400992-138401292	-1.32	4.20526e-05	0.0466575
hg38_rmsk_L1MEd_5599	chr4:108681082-108681179	-1.32619	1.64764e-05	0.0255595
hg38_rmsk_AluJo_8225	chr2:53821874-53822180	-1.33222	2.69036e-05	0.0348277
hg38_rmsk_AluJo_51549	chr12:103790108-103790267	-1.33485	1.25755e-05	0.0212874
hg38_rmsk_AluSx1_10009	chr2:15602692-15603010	-1.33746	2.67493e-05	0.0346516
hg38_rmsk_AluJo_50060	chr12:48713904-48714207	-1.34796	1.5057e-05	0.0241657
hg38_rmsk_AluSx1_64340	chr10:26470255-26470558	-1.34846	2.51796e-06	0.00754828
hg38_rmsk_AluJo_18758	chr4:139366604-139366907	-1.35187	3.42031e-05	0.0408095
hg38_rmsk_MIRb_57258	chr4:24511569-24511731	-1.35416	3.13874e-05	0.038645
hg38_rmsk_AluSz6_14884	chr5:171986126-171986431	-1.35833	3.75536e-06	0.00975089
hg38_rmsk_L1MB3_16318	chr20:16400281-16400971	-1.35926	3.30433e-05	0.0398921
hg38_rmsk_AluJb_54473	chr8:30635382-30635682	-1.3607	2.35074e-05	0.0319507
hg38_rmsk_LTR18B_29	chr2:7053713-7054303	-1.36318	3.09814e-05	0.0382627
hg38_rmsk_MIRb_41034	chr3:18360624-18360766	-1.36911	7.76878e-10	2.33233e-05
hg38_rmsk_AluSc_29727	chr17:20826196-20826503	-1.37648	2.87251e-05	0.0364936
hg38_rmsk_HAL1_15557	chr11:46466709-46466906	-1.37728	1.4076e-05	0.0231087
hg38_rmsk_AluSz_17616	chr3:47084427-47084724	-1.38302	4.63296e-05	0.0492844
hg38_rmsk_MER95_85	chrX:120171538-120171950	-1.39257	1.62221e-05	0.0253383
hg38_rmsk_L2a_69835	chr6:118105890-118106325	-1.41146	3.47153e-05	0.0411778
hg38_rmsk_L1ME3F_3196	chr11:123520904-123521596	-1.41798	4.23705e-05	0.0468222
hg38_rmsk_L1ME4a_30927	chr17:59196705-59196806	-1.42033	1.18677e-05	0.020532
hg38_rmsk_L1MEd_20062	chr19:9141565-9141794	-1.42511	1.03972e-05	0.0186355
hg38_rmsk_AluSc8_8273	chr7:6174540-6174846	-1.42543	3.79893e-05	0.0437914
hg38_rmsk_MIR_129211	chr12:131720191-131720350	-1.42863	4.76731e-07	0.00234375
hg38_rmsk_L1MA6_5028	chr18:37178094-37179398	-1.43474	1.87324e-06	0.00616756
hg38_rmsk_L3_5710	chr2:73457523-73457735	-1.45122	2.12147e-06	0.00671466
hg38_rmsk_LTR50_1235	chr7:132991977-132992483	-1.45439	4.50953e-07	0.00227875
hg38_rmsk_L1PA14_1973	chrX:85009638-85010098	-1.45741	4.18817e-05	0.0465438
hg38_rmsk_L1M4_16186	chr14:74279516-74279827	-1.45976	6.90377e-06	0.014275
hg38_rmsk_MIRb_210861	chr20:44164008-44164124	-1.474	4.26452e-05	0.0468877
hg38_rmsk_L1MD1_5744	chr16:862887-863168	-1.48891	1.63687e-05	0.0254504
hg38_rmsk_HAL1_18511	chr14:74792495-74792745	-1.50306	3.21639e-05	0.0391312
hg38_rmsk_AluSx_69234	chr11:4099135-4099440	-1.50446	2.00017e-06	0.00644058
hg38_rmsk_L2c_124558	chr17:34971513-34971685	-1.51742	4.5716e-05	0.0489144
hg38_rmsk_MIRb_178277	chr15:43371934-43372125	-1.52607	2.34629e-05	0.0319328
hg38_rmsk_MIR_25778	chr2:186491538-186491688	-1.53243	8.16755e-06	0.0159712
hg38_rmsk_L1M5_14770	chr4:143208747-143209013	-1.53937	2.5753e-05	0.0338317
hg38_rmsk_AluSz6_47278	chr22:25345177-25345464	-1.54218	2.93576e-05	0.0370357
hg38_rmsk_AluSq2_52533	chr17:62450543-62450831	-1.55217	7.3307e-06	0.0148911
hg38_rmsk_MIRb_57396	chr4:25793607-25793749	-1.55967	4.95555e-06	0.0115224
hg38_rmsk_L1ME3B_3599	chr7:138484420-138485166	-1.56071	1.09388e-07	0.000847783
hg38_rmsk_L2_51321	chr17:64640332-64640572	-1.56765	2.2294e-06	0.00691685
hg38_rmsk_AluJb_76834	chr11:28130028-28130326	-1.57692	3.91752e-05	0.0447541
hg38_rmsk_L3_321	chr1:25896941-25897020	-1.59352	2.22561e-06	0.00691562
hg38_rmsk_FLAM_C_18147	chr15:58777492-58777624	-1.59408	1.8995e-05	0.0279582
hg38_rmsk_AluSx3_27457	chr17:44743605-44743907	-1.62292	9.61593e-07	0.00399471
hg38_rmsk_L1MB2_8343	chr19:52319169-52319811	-1.64899	3.19556e-05	0.0389554
hg38_rmsk_ERVL-int_865	chr12_GL877876v1_alt:191419-192661	-1.66033	3.78855e-06	0.00978475
hg38_rmsk_ERVL-int_617	chr12:10992713-10993955	-1.66033	3.78855e-06	0.00978475
hg38_rmsk_L1MB4_3644	chr7:150389921-150390070	-1.69031	2.14174e-06	0.00674742
hg38_rmsk_L2c_10094	chr1:159913141-159913268	-1.69981	9.66977e-07	0.00399471
hg38_rmsk_MER21C_2860	chr9:36431508-36432050	-1.71198	9.92519e-08	0.000792196
hg38_rmsk_MIRb_77279	chr5:169667302-169667509	-1.72401	9.17471e-06	0.0171521
hg38_rmsk_AluYk3_714	chr10:102169696-102169992	-1.73415	1.01229e-06	0.00413314
hg38_rmsk_L2c_74941	chr9:41742679-41743052	-1.75961	3.93374e-06	0.0099273
hg38_rmsk_L2_35113	chrX:136852912-136853176	-1.80012	1.44099e-06	0.00524416
hg38_rmsk_MER4A1__131	chr6:169620205-169620791	-1.8046	2.24941e-05	0.0310489
hg38_rmsk_L1M2a_391	chr14:67103538-67106737	-1.81418	1.36053e-05	0.0226366
hg38_rmsk_L3_30022	chr10:100348668-100348747	-1.83048	2.61967e-06	0.00772835
hg38_rmsk_AluSg7_1012	chr2:100751994-100752286	-1.84771	1.64482e-07	0.00112304
hg38_rmsk_MIR_103022	chr10:12201073-12201265	-1.87001	1.29938e-06	0.00486727
hg38_rmsk_MIRc_67189	chr11:74837280-74837439	-1.99402	1.11568e-05	0.0196349
hg38_rmsk_MIR_34853	chr3:81642152-81642342	-2.13077	2.04076e-07	0.0013226

## Sheet: Upregulated others
Ensembl ID	log2(FC)	p-val	FDR	Biotype	Full name
ENSG00000175899	1.07636	7.327e-06	0.000292535	protein_coding	alpha-2-macroglobulin [Source:HGNC Symbol;Acc:HGNC:7]
ENSG00000141338	2.01332	4.73617e-07	3.84188e-05	protein_coding	ATP binding cassette subfamily A member 8 [Source:HGNC Symbol;Acc:HGNC:38]
ENSG00000108846	1.41051	2.55587e-05	0.000753975	protein_coding	ATP binding cassette subfamily C member 3 [Source:HGNC Symbol;Acc:HGNC:54]
ENSG00000173210	1.42829	3.6623e-05	0.000971322	protein_coding	actin binding LIM protein family member 3 [Source:HGNC Symbol;Acc:HGNC:29132]
ENSG00000285772	1.10809	0.00125666	0.0148086	protein_coding	novel protein
ENSG00000277196	1.07284	0.00483927	0.0412152	protein_coding	proline dehydrogenase 1, mitochondrial [Source:NCBI gene;Acc:102724788]
ENSG00000277639	1.26035	1.44269e-06	8.63101e-05	protein_coding	novel protein
ENSG00000260851	1.8887	0.000779982	0.0103057	protein_coding	novel protein
ENSG00000267561	1.08459	0.000696195	0.00942622	protein_coding	novel protein
ENSG00000102575	1.53592	4.93129e-05	0.00122964	protein_coding	acid phosphatase 5, tartrate resistant [Source:HGNC Symbol;Acc:HGNC:124]
ENSG00000183549	1.0199	0.00222608	0.0227169	protein_coding	acyl-CoA synthetase medium chain family member 5 [Source:HGNC Symbol;Acc:HGNC:26060]
ENSG00000042980	1.72328	3.43815e-10	2.63864e-07	protein_coding	ADAM metallopeptidase domain 28 [Source:HGNC Symbol;Acc:HGNC:206]
ENSG00000151651	1.80007	1.7349e-09	7.55697e-07	protein_coding	ADAM metallopeptidase domain 8 [Source:HGNC Symbol;Acc:HGNC:215]
ENSG00000134028	1.47043	3.52523e-10	2.6632e-07	protein_coding	ADAM like decysin 1 [Source:HGNC Symbol;Acc:HGNC:16299]
ENSG00000166106	1.5949	0.00112581	0.0136277	protein_coding	ADAM metallopeptidase with thrombospondin type 1 motif 15 [Source:HGNC Symbol;Acc:HGNC:16305]
ENSG00000158859	2.45849	3.71769e-08	6.22418e-06	protein_coding	ADAM metallopeptidase with thrombospondin type 1 motif 4 [Source:HGNC Symbol;Acc:HGNC:220]
ENSG00000154736	1.14396	6.02972e-06	0.00025212	protein_coding	ADAM metallopeptidase with thrombospondin type 1 motif 5 [Source:HGNC Symbol;Acc:HGNC:221]
ENSG00000174837	1.34185	2.6523e-07	2.53436e-05	protein_coding	adhesion G protein-coupled receptor E1 [Source:HGNC Symbol;Acc:HGNC:3336]
ENSG00000131355	2.22751	2.11502e-05	0.000652819	protein_coding	adhesion G protein-coupled receptor E3 [Source:HGNC Symbol;Acc:HGNC:23647]
ENSG00000205336	1.67625	2.5581e-05	0.00075417	protein_coding	adhesion G protein-coupled receptor G1 [Source:HGNC Symbol;Acc:HGNC:4512]
ENSG00000282608	1.40768	1.0275e-08	2.45938e-06	protein_coding	adenosine A3 receptor [Source:HGNC Symbol;Acc:HGNC:268]
ENSG00000111863	1.4299	0.000634545	0.00875539	protein_coding	androgen dependent TFPI regulating protein [Source:HGNC Symbol;Acc:HGNC:21214]
ENSG00000159723	1.17757	0.000113025	0.00232048	protein_coding	agouti related neuropeptide [Source:HGNC Symbol;Acc:HGNC:330]
ENSG00000128918	1.55834	6.09287e-05	0.00145118	protein_coding	aldehyde dehydrogenase 1 family member A2 [Source:HGNC Symbol;Acc:HGNC:15472]
ENSG00000161905	1.05695	0.00211638	0.021968	protein_coding	arachidonate 15-lipoxygenase [Source:HGNC Symbol;Acc:HGNC:433]
ENSG00000029534	1.5841	4.19156e-09	1.2929e-06	protein_coding	ankyrin 1 [Source:HGNC Symbol;Acc:HGNC:492]
ENSG00000180777	1.12009	0.00457805	0.0395548	protein_coding	ankyrin repeat domain 30B [Source:HGNC Symbol;Acc:HGNC:24165]
ENSG00000235098	1.53159	0.00109142	0.0133023	protein_coding	ankyrin repeat domain 65 [Source:HGNC Symbol;Acc:HGNC:42950]
ENSG00000185101	1.11835	5.65128e-06	0.000240522	protein_coding	anoctamin 9 [Source:HGNC Symbol;Acc:HGNC:20679]
ENSG00000274209	1.26369	0.000229195	0.00398475	protein_coding	ANTXR like [Source:HGNC Symbol;Acc:HGNC:27277]
ENSG00000131471	1.10784	0.000687159	0.00933263	protein_coding	amine oxidase copper containing 3 [Source:HGNC Symbol;Acc:HGNC:550]
ENSG00000240583	1.27904	0.000323657	0.00523547	protein_coding	aquaporin 1 (Colton blood group) [Source:HGNC Symbol;Acc:HGNC:633]
ENSG00000165269	1.31415	0.00190345	0.0203116	protein_coding	aquaporin 7 [Source:HGNC Symbol;Acc:HGNC:640]
ENSG00000198576	1.11457	0.000320926	0.00521221	protein_coding	activity regulated cytoskeleton associated protein [Source:HGNC Symbol;Acc:HGNC:648]
ENSG00000205784	1.40142	0.0023704	0.0238272	protein_coding	arrestin domain containing 5 [Source:HGNC Symbol;Acc:HGNC:31407]
ENSG00000100628	1.0159	1.15299e-11	3.08878e-08	protein_coding	ankyrin repeat and SOCS box containing 2 [Source:HGNC Symbol;Acc:HGNC:16012]
ENSG00000141505	1.44758	0.00125193	0.01476	protein_coding	asialoglycoprotein receptor 1 [Source:HGNC Symbol;Acc:HGNC:742]
ENSG00000064270	1.11066	0.00579878	0.047368	protein_coding	ATPase secretory pathway Ca2+ transporting 2 [Source:HGNC Symbol;Acc:HGNC:29103]
ENSG00000147614	1.9543	0.000292362	0.00482942	protein_coding	ATPase H+ transporting V0 subunit d2 [Source:HGNC Symbol;Acc:HGNC:18266]
ENSG00000227587	1.20682	0.00600951	0.0485966	protein_coding	ATPase H+ transporting V1 subunit G2 [Source:HGNC Symbol;Acc:HGNC:862]
ENSG00000168646	1.75212	2.38107e-07	2.32575e-05	protein_coding	axin 2 [Source:HGNC Symbol;Acc:HGNC:904]
ENSG00000007516	1.32396	7.68064e-07	5.44515e-05	protein_coding	BAI1 associated protein 3 [Source:HGNC Symbol;Acc:HGNC:948]
ENSG00000064787	2.10814	2.02564e-08	4.01864e-06	protein_coding	breast carcinoma amplified sequence 1 [Source:HGNC Symbol;Acc:HGNC:974]
ENSG00000137875	1.12989	0.00412254	0.0365734	protein_coding	BCL2 like 10 [Source:HGNC Symbol;Acc:HGNC:993]
ENSG00000161940	1.63149	1.18873e-06	7.49347e-05	protein_coding	BCL6B transcription repressor [Source:HGNC Symbol;Acc:HGNC:1002]
ENSG00000100739	1.94522	0.000202367	0.00362388	protein_coding	bradykinin receptor B1 [Source:HGNC Symbol;Acc:HGNC:1029]
ENSG00000102409	1.48594	2.38309e-06	0.000127458	protein_coding	brain expressed X-linked 4 [Source:HGNC Symbol;Acc:HGNC:25475]
ENSG00000102010	1.52324	1.78458e-09	7.63577e-07	protein_coding	BMX non-receptor tyrosine kinase [Source:HGNC Symbol;Acc:HGNC:1079]
ENSG00000283599	3.23726	4.66766e-12	1.73601e-08	protein_coding	chromosome X open reading frame 49-like [Source:NCBI gene;Acc:101059915]
ENSG00000214688	2.34229	1.67428e-08	3.58191e-06	protein_coding	chromosome 10 open reading frame 105 [Source:HGNC Symbol;Acc:HGNC:20304]
ENSG00000185306	2.69725	0.000142446	0.00278611	protein_coding	chromosome 12 open reading frame 56 [Source:HGNC Symbol;Acc:HGNC:26967]
ENSG00000125462	1.10221	0.00106352	0.013028	protein_coding	chromosome 1 open reading frame 61 [Source:HGNC Symbol;Acc:HGNC:30780]
ENSG00000173372	1.57636	0.000124371	0.00250036	protein_coding	complement C1q A chain [Source:HGNC Symbol;Acc:HGNC:1241]
ENSG00000159189	1.6152	0.000218171	0.00384563	protein_coding	complement C1q C chain [Source:HGNC Symbol;Acc:HGNC:1245]
ENSG00000163145	1.7958	0.00124011	0.0146564	protein_coding	C1q and TNF related 7 [Source:HGNC Symbol;Acc:HGNC:14342]
ENSG00000231543	1.53492	1.7289e-05	0.000562153	protein_coding	complement C2 [Source:HGNC Symbol;Acc:HGNC:1248]
ENSG00000198547	1.46717	3.85114e-07	3.30147e-05	protein_coding	chromosome 20 open reading frame 203 [Source:HGNC Symbol;Acc:HGNC:26592]
ENSG00000125730	1.25089	6.02838e-06	0.00025212	protein_coding	complement C3 [Source:HGNC Symbol;Acc:HGNC:1318]
ENSG00000197405	1.20842	5.37076e-05	0.00131349	protein_coding	complement C5a receptor 1 [Source:HGNC Symbol;Acc:HGNC:1338]
ENSG00000167434	1.88077	9.07508e-05	0.00196586	protein_coding	carbonic anhydrase 4 [Source:HGNC Symbol;Acc:HGNC:1375]
ENSG00000198216	1.04838	1.63203e-07	1.74577e-05	protein_coding	calcium voltage-gated channel subunit alpha1 E [Source:HGNC Symbol;Acc:HGNC:1392]
ENSG00000122786	1.81796	0.0005681	0.00803852	protein_coding	caldesmon 1 [Source:HGNC Symbol;Acc:HGNC:1441]
ENSG00000185933	1.16785	0.000315209	0.00513835	protein_coding	calcium homeostasis modulator 1 [Source:HGNC Symbol;Acc:HGNC:23494]
ENSG00000183128	1.29261	0.00289804	0.0277971	protein_coding	calcium homeostasis modulator 3 [Source:HGNC Symbol;Acc:HGNC:23458]
ENSG00000183166	1.68083	0.000250149	0.00426169	protein_coding	calneuron 1 [Source:HGNC Symbol;Acc:HGNC:13248]
ENSG00000070808	1.1627	0.00109803	0.0133657	protein_coding	calcium/calmodulin dependent protein kinase II alpha [Source:HGNC Symbol;Acc:HGNC:1460]
ENSG00000058404	1.08161	0.00171368	0.0187797	protein_coding	calcium/calmodulin dependent protein kinase II beta [Source:HGNC Symbol;Acc:HGNC:1461]
ENSG00000164047	1.20261	1.43285e-06	8.61672e-05	protein_coding	cathelicidin antimicrobial peptide [Source:HGNC Symbol;Acc:HGNC:1472]
ENSG00000137225	1.35419	1.48262e-05	0.000500943	protein_coding	calpain 11 [Source:HGNC Symbol;Acc:HGNC:1478]
ENSG00000135773	1.40846	0.00089896	0.0115047	protein_coding	calpain 9 [Source:HGNC Symbol;Acc:HGNC:1486]
ENSG00000186648	1.0681	0.00313176	0.029534	protein_coding	capping protein regulator and myosin 1 linker 3 [Source:HGNC Symbol;Acc:HGNC:20272]
ENSG00000036828	1.18944	0.00453444	0.0392904	protein_coding	calcium sensing receptor [Source:HGNC Symbol;Acc:HGNC:1514]
ENSG00000198865	4.46089	3.16583e-05	0.000877677	protein_coding	coiled-coil domain containing 152 [Source:HGNC Symbol;Acc:HGNC:34438]
ENSG00000179071	1.82311	7.50898e-05	0.0017053	protein_coding	coiled-coil domain containing 89 [Source:HGNC Symbol;Acc:HGNC:26762]
ENSG00000188549	1.63355	1.25883e-13	2.00762e-09	protein_coding	coiled-coil domain containing 9B [Source:HGNC Symbol;Acc:HGNC:33488]
ENSG00000108691	1.28956	4.10574e-06	0.00018888	protein_coding	C-C motif chemokine ligand 2 [Source:HGNC Symbol;Acc:HGNC:10618]
ENSG00000101331	1.24554	0.000214064	0.00378565	protein_coding	CCM2 like scaffold protein [Source:HGNC Symbol;Acc:HGNC:16153]
ENSG00000177575	2.24012	3.89043e-06	0.000181216	protein_coding	CD163 molecule [Source:HGNC Symbol;Acc:HGNC:1631]
ENSG00000204936	2.06405	1.05447e-07	1.26824e-05	protein_coding	CD177 molecule [Source:HGNC Symbol;Acc:HGNC:30072]
ENSG00000163606	1.48369	0.00102568	0.0126779	protein_coding	CD200 receptor 1 [Source:HGNC Symbol;Acc:HGNC:24235]
ENSG00000174807	2.09285	4.63878e-08	7.32958e-06	protein_coding	CD248 molecule [Source:HGNC Symbol;Acc:HGNC:18219]
ENSG00000198851	2.10729	0.000127446	0.00255157	protein_coding	CD3e molecule [Source:HGNC Symbol;Acc:HGNC:1674]
ENSG00000110448	1.81223	2.19889e-05	0.000670767	protein_coding	CD5 molecule [Source:HGNC Symbol;Acc:HGNC:1685]
ENSG00000169442	1.51998	9.8039e-13	5.92523e-09	protein_coding	CD52 molecule [Source:HGNC Symbol;Acc:HGNC:1804]
ENSG00000073754	1.28615	0.00542635	0.0449715	protein_coding	CD5 molecule like [Source:HGNC Symbol;Acc:HGNC:1690]
ENSG00000013725	2.05459	5.70536e-06	0.000241342	protein_coding	CD6 molecule [Source:HGNC Symbol;Acc:HGNC:1691]
ENSG00000114013	1.28953	3.02775e-09	1.07641e-06	protein_coding	CD86 molecule [Source:HGNC Symbol;Acc:HGNC:1705]
ENSG00000138395	3.0496	6.06862e-07	4.54911e-05	protein_coding	cyclin dependent kinase 15 [Source:HGNC Symbol;Acc:HGNC:14434]
ENSG00000079385	1.28416	3.17487e-06	0.000157119	protein_coding	CEA cell adhesion molecule 1 [Source:HGNC Symbol;Acc:HGNC:1814]
ENSG00000086548	1.13787	3.14471e-06	0.000156368	protein_coding	CEA cell adhesion molecule 6 [Source:HGNC Symbol;Acc:HGNC:1818]
ENSG00000092067	1.05987	6.7511e-06	0.000276623	protein_coding	CCAAT enhancer binding protein epsilon [Source:HGNC Symbol;Acc:HGNC:1836]
ENSG00000087237	2.14933	7.30479e-11	9.54558e-08	protein_coding	cholesteryl ester transfer protein [Source:HGNC Symbol;Acc:HGNC:1869]
ENSG00000165164	2.2789	9.80345e-10	4.99637e-07	protein_coding	cilia and flagella associated protein 47 [Source:HGNC Symbol;Acc:HGNC:26708]
ENSG00000000971	1.64021	0.000105623	0.00220456	protein_coding	complement factor H [Source:HGNC Symbol;Acc:HGNC:4883]
ENSG00000164695	1.05787	1.48041e-05	0.000500943	protein_coding	charged multivesicular body protein 4C [Source:HGNC Symbol;Acc:HGNC:30599]
ENSG00000184984	1.84731	9.25414e-07	6.17654e-05	protein_coding	cholinergic receptor muscarinic 5 [Source:HGNC Symbol;Acc:HGNC:1954]
ENSG00000182022	1.31524	5.37705e-05	0.00131436	protein_coding	carbohydrate sulfotransferase 15 [Source:HGNC Symbol;Acc:HGNC:18137]
ENSG00000136425	1.02086	0.00152738	0.0172223	protein_coding	calcium and integrin binding family member 2 [Source:HGNC Symbol;Acc:HGNC:24579]
ENSG00000160161	1.13373	9.85966e-08	1.20994e-05	protein_coding	cartilage intermediate layer protein 2 [Source:HGNC Symbol;Acc:HGNC:24213]
ENSG00000013297	1.08247	0.00103952	0.0127973	protein_coding	claudin 11 [Source:HGNC Symbol;Acc:HGNC:8514]
ENSG00000256660	1.0109	0.000233842	0.00403939	protein_coding	C-type lectin domain family 12 member B [Source:HGNC Symbol;Acc:HGNC:31966]
ENSG00000187912	1.27252	0.00352876	0.0325044	protein_coding	C-type lectin domain containing 17A [Source:HGNC Symbol;Acc:HGNC:34520]
ENSG00000150048	1.07731	0.00336106	0.0312875	protein_coding	C-type lectin domain family 1 member A [Source:HGNC Symbol;Acc:HGNC:24355]
ENSG00000236279	1.44674	0.000426935	0.00645072	protein_coding	C-type lectin domain family 2 member L [Source:HGNC Symbol;Acc:HGNC:21969]
ENSG00000198178	1.35561	0.000715702	0.00963203	protein_coding	C-type lectin domain family 4 member C [Source:HGNC Symbol;Acc:HGNC:13258]
ENSG00000258227	1.18179	1.31991e-06	8.10908e-05	protein_coding	C-type lectin domain containing 5A [Source:HGNC Symbol;Acc:HGNC:2054]
ENSG00000172243	1.37703	0.000110479	0.0022808	protein_coding	C-type lectin domain containing 7A [Source:HGNC Symbol;Acc:HGNC:14558]
ENSG00000197992	1.80134	4.99058e-05	0.00124123	protein_coding	C-type lectin domain containing 9A [Source:HGNC Symbol;Acc:HGNC:26705]
ENSG00000155962	1.03632	2.65527e-05	0.000777132	protein_coding	chloride intracellular channel 2 [Source:HGNC Symbol;Acc:HGNC:2063]
ENSG00000174600	1.8528	5.27869e-05	0.0012949	protein_coding	chemerin chemokine-like receptor 1 [Source:HGNC Symbol;Acc:HGNC:2121]
ENSG00000118432	1.10444	3.65183e-08	6.17363e-06	protein_coding	cannabinoid receptor 1 [Source:HGNC Symbol;Acc:HGNC:2159]
ENSG00000152910	2.70607	2.48291e-06	0.00013127	protein_coding	contactin associated protein like 4 [Source:HGNC Symbol;Acc:HGNC:18747]
ENSG00000060718	5.41319	1.38619e-08	3.14659e-06	protein_coding	collagen type XI alpha 1 chain [Source:HGNC Symbol;Acc:HGNC:2186]
ENSG00000187955	5.35705	7.25926e-12	2.50704e-08	protein_coding	collagen type XIV alpha 1 chain [Source:HGNC Symbol;Acc:HGNC:2191]
ENSG00000065618	1.84021	0.00549256	0.0453725	protein_coding	collagen type XVII alpha 1 chain [Source:HGNC Symbol;Acc:HGNC:2194]
ENSG00000108821	1.3029	3.738e-07	3.22736e-05	protein_coding	collagen type I alpha 1 chain [Source:HGNC Symbol;Acc:HGNC:2197]
ENSG00000164692	1.61942	5.21588e-08	7.79647e-06	protein_coding	collagen type I alpha 2 chain [Source:HGNC Symbol;Acc:HGNC:2198]
ENSG00000124749	1.75758	2.76751e-08	5.06853e-06	protein_coding	collagen type XXI alpha 1 chain [Source:HGNC Symbol;Acc:HGNC:17025]
ENSG00000163359	2.03425	6.73496e-08	9.35734e-06	protein_coding	collagen type VI alpha 3 chain [Source:HGNC Symbol;Acc:HGNC:2213]
ENSG00000158270	1.49729	4.46376e-05	0.00113231	protein_coding	collectin subfamily member 12 [Source:HGNC Symbol;Acc:HGNC:16016]
ENSG00000088882	1.44102	6.12445e-08	8.66428e-06	protein_coding	carboxypeptidase X, M14 family member 1 [Source:HGNC Symbol;Acc:HGNC:15771]
ENSG00000286015	3.74066	1.44066e-09	6.63388e-07	protein_coding	novel protein
ENSG00000105392	1.1592	0.000770241	0.0102058	protein_coding	cone-rod homeobox [Source:HGNC Symbol;Acc:HGNC:2383]
ENSG00000268916	1.1734	0.00215848	0.0221953	protein_coding	CSAG family member 3 [Source:HGNC Symbol;Acc:HGNC:26237]
ENSG00000269586	2.95909	5.167e-06	0.000226435	protein_coding	cancer/testis antigen family 45 member A10 [Source:HGNC Symbol;Acc:HGNC:51263]
ENSG00000169551	1.94499	0.0040999	0.0364126	protein_coding	cancer/testis antigen 55 [Source:HGNC Symbol;Acc:HGNC:26047]
ENSG00000150281	1.3238	9.67906e-06	0.000363149	protein_coding	cardiotrophin 1 [Source:HGNC Symbol;Acc:HGNC:2499]
ENSG00000164932	2.15984	9.26162e-07	6.17654e-05	protein_coding	collagen triple helix repeat containing 1 [Source:HGNC Symbol;Acc:HGNC:18831]
ENSG00000169248	2.50755	7.72889e-06	0.000305803	protein_coding	C-X-C motif chemokine ligand 11 [Source:HGNC Symbol;Acc:HGNC:10638]
ENSG00000161544	1.17867	1.60725e-06	9.38243e-05	protein_coding	cytoglobin [Source:HGNC Symbol;Acc:HGNC:16505]
ENSG00000140459	1.68267	5.34478e-06	0.000230321	protein_coding	cytochrome P450 family 11 subfamily A member 1 [Source:HGNC Symbol;Acc:HGNC:2590]
ENSG00000137869	1.37363	6.32151e-05	0.00149168	protein_coding	cytochrome P450 family 19 subfamily A member 1 [Source:HGNC Symbol;Acc:HGNC:2594]
ENSG00000035664	1.15767	1.94166e-07	2.00597e-05	protein_coding	death associated protein kinase 2 [Source:HGNC Symbol;Acc:HGNC:2675]
ENSG00000146038	1.12043	0.00051064	0.00736119	protein_coding	doublecortin domain containing 2 [Source:HGNC Symbol;Acc:HGNC:18141]
ENSG00000203797	2.06428	1.52191e-09	6.76881e-07	protein_coding	D-aspartate oxidase [Source:HGNC Symbol;Acc:HGNC:2727]
ENSG00000146966	1.17855	0.00265479	0.0259512	protein_coding	DENN domain containing 2A [Source:HGNC Symbol;Acc:HGNC:22212]
ENSG00000162595	1.91085	1.86596e-06	0.000105151	protein_coding	DIRAS family GTPase 3 [Source:HGNC Symbol;Acc:HGNC:687]
ENSG00000170579	1.51812	9.18365e-05	0.00198227	protein_coding	DLG associated protein 1 [Source:HGNC Symbol;Acc:HGNC:2905]
ENSG00000183914	1.63074	0.00022256	0.00390166	protein_coding	dynein axonemal heavy chain 2 [Source:HGNC Symbol;Acc:HGNC:2948]
ENSG00000124721	3.0775	5.25295e-11	8.19291e-08	protein_coding	dynein axonemal heavy chain 8 [Source:HGNC Symbol;Acc:HGNC:2952]
ENSG00000178401	1.16603	1.78794e-06	0.000101345	protein_coding	DnaJ heat shock protein family (Hsp40) member C22 [Source:HGNC Symbol;Acc:HGNC:25802]
ENSG00000105612	1.75034	1.86552e-09	7.64041e-07	protein_coding	deoxyribonuclease 2, lysosomal [Source:HGNC Symbol;Acc:HGNC:2960]
ENSG00000205683	1.11527	6.69267e-06	0.000275396	protein_coding	double PHD fingers 3 [Source:HGNC Symbol;Acc:HGNC:17427]
ENSG00000096696	1.41482	0.00062751	0.0086686	protein_coding	desmoplakin [Source:HGNC Symbol;Acc:HGNC:3052]
ENSG00000198842	1.17253	0.00336532	0.0313091	protein_coding	dual specificity phosphatase 27, atypical [Source:HGNC Symbol;Acc:HGNC:25034]
ENSG00000278165	2.07354	8.24797e-05	0.00183015	protein_coding	dual specificity phosphatase 8 [Source:HGNC Symbol;Acc:HGNC:3074]
ENSG00000249751	1.05606	0.00161104	0.017952	protein_coding	endothelial cell surface expressed chemotaxis and apoptosis regulator [Source:HGNC Symbol;Acc:HGNC:35454]
ENSG00000131080	1.17655	3.77444e-05	0.000996859	protein_coding	ectodysplasin A2 receptor [Source:HGNC Symbol;Acc:HGNC:17756]
ENSG00000049540	1.90436	0.00198361	0.0210049	protein_coding	elastin [Source:HGNC Symbol;Acc:HGNC:3327]
ENSG00000142627	1.4646	8.31111e-05	0.00183741	protein_coding	EPH receptor A2 [Source:HGNC Symbol;Acc:HGNC:3386]
ENSG00000044524	1.25768	0.00394844	0.0354122	protein_coding	EPH receptor A3 [Source:HGNC Symbol;Acc:HGNC:3387]
ENSG00000261150	1.7582	4.07123e-08	6.69538e-06	protein_coding	epiplakin 1 [Source:HGNC Symbol;Acc:HGNC:15577]
ENSG00000133106	1.07611	2.59644e-05	0.000762684	protein_coding	epithelial stromal interaction 1 [Source:HGNC Symbol;Acc:HGNC:16465]
ENSG00000121053	1.36901	3.79894e-06	0.000178329	protein_coding	eosinophil peroxidase [Source:HGNC Symbol;Acc:HGNC:3423]
ENSG00000065361	1.93089	2.33818e-09	8.76364e-07	protein_coding	erb-b2 receptor tyrosine kinase 3 [Source:HGNC Symbol;Acc:HGNC:3431]
ENSG00000010030	1.48998	0.00114352	0.0137775	protein_coding	ETS variant transcription factor 7 [Source:HGNC Symbol;Acc:HGNC:18160]
ENSG00000167880	2.31213	3.84295e-07	3.3003e-05	protein_coding	envoplakin [Source:HGNC Symbol;Acc:HGNC:3503]
ENSG00000158008	2.82802	3.7526e-08	6.23499e-06	protein_coding	exostosin like glycosyltransferase 1 [Source:HGNC Symbol;Acc:HGNC:3515]
ENSG00000180210	2.1941	0.000243691	0.00418263	protein_coding	coagulation factor II, thrombin [Source:HGNC Symbol;Acc:HGNC:3535]
ENSG00000198734	1.31665	0.00012235	0.00246484	protein_coding	coagulation factor V [Source:HGNC Symbol;Acc:HGNC:3542]
ENSG00000189057	1.07973	2.12995e-05	0.000654862	protein_coding	family with sequence similarity 111 member B [Source:HGNC Symbol;Acc:HGNC:24200]
ENSG00000124019	1.09119	0.0050168	0.0423764	protein_coding	family with sequence similarity 124 member B [Source:HGNC Symbol;Acc:HGNC:26224]
ENSG00000215187	1.22689	0.000446556	0.00665082	protein_coding	family with sequence similarity 166 member B [Source:HGNC Symbol;Acc:HGNC:34242]
ENSG00000168754	1.66526	0.000463719	0.00683145	protein_coding	family with sequence similarity 178 member B [Source:HGNC Symbol;Acc:HGNC:28036]
ENSG00000147689	1.2827	0.00276586	0.0268209	protein_coding	family with sequence similarity 83 member A [Source:HGNC Symbol;Acc:HGNC:28210]
ENSG00000203747	1.27412	0.000946823	0.0119465	protein_coding	Fc fragment of IgG receptor IIIa [Source:HGNC Symbol;Acc:HGNC:3619]
ENSG00000070388	1.31762	0.00379289	0.0343806	protein_coding	fibroblast growth factor 22 [Source:HGNC Symbol;Acc:HGNC:3679]
ENSG00000066468	1.08372	0.00228601	0.023191	protein_coding	fibroblast growth factor receptor 2 [Source:HGNC Symbol;Acc:HGNC:3689]
ENSG00000104760	3.15728	9.63628e-08	1.2015e-05	protein_coding	fibrinogen like 1 [Source:HGNC Symbol;Acc:HGNC:3695]
ENSG00000000938	1.03965	4.52281e-09	1.3328e-06	protein_coding	FGR proto-oncogene, Src family tyrosine kinase [Source:HGNC Symbol;Acc:HGNC:3697]
ENSG00000142621	1.96717	2.55344e-05	0.000753729	protein_coding	forkhead associated phosphopeptide binding domain 1 [Source:HGNC Symbol;Acc:HGNC:29408]
ENSG00000119782	1.07901	3.37281e-05	0.00090951	protein_coding	FKBP prolyl isomerase 1B [Source:HGNC Symbol;Acc:HGNC:3712]
ENSG00000143631	1.05696	0.000219434	0.0038616	protein_coding	filaggrin [Source:HGNC Symbol;Acc:HGNC:3748]
ENSG00000185070	1.45576	4.79451e-06	0.000213851	protein_coding	fibronectin leucine rich transmembrane protein 2 [Source:HGNC Symbol;Acc:HGNC:3761]
ENSG00000110195	3.0292	2.59734e-11	5.4281e-08	protein_coding	folate receptor alpha [Source:HGNC Symbol;Acc:HGNC:3791]
ENSG00000168269	1.67838	0.00205308	0.0215404	protein_coding	forkhead box I1 [Source:HGNC Symbol;Acc:HGNC:3815]
ENSG00000206262	1.03645	0.00158392	0.0177164	protein_coding	FOXL2 neighbor [Source:HGNC Symbol;Acc:HGNC:34428]
ENSG00000171051	1.62922	5.88046e-05	0.00141312	protein_coding	formyl peptide receptor 1 [Source:HGNC Symbol;Acc:HGNC:3826]
ENSG00000168843	2.94589	6.24484e-06	0.000260292	protein_coding	follistatin like 5 [Source:HGNC Symbol;Acc:HGNC:21386]
ENSG00000156413	1.41245	0.00164994	0.0182597	protein_coding	fucosyltransferase 6 [Source:HGNC Symbol;Acc:HGNC:4017]
ENSG00000137731	1.4948	0.000410907	0.00627721	protein_coding	FXYD domain containing ion transport regulator 2 [Source:HGNC Symbol;Acc:HGNC:4026]
ENSG00000136928	1.97889	8.29435e-05	0.00183538	protein_coding	gamma-aminobutyric acid type B receptor subunit 2 [Source:HGNC Symbol;Acc:HGNC:4507]
ENSG00000146276	2.07986	9.81947e-09	2.37386e-06	protein_coding	gamma-aminobutyric acid type A receptor rho1 subunit [Source:HGNC Symbol;Acc:HGNC:4090]
ENSG00000128683	1.2005	0.000235472	0.00406174	protein_coding	glutamate decarboxylase 1 [Source:HGNC Symbol;Acc:HGNC:4092]
ENSG00000102145	2.02648	4.92518e-08	7.58222e-06	protein_coding	GATA binding protein 1 [Source:HGNC Symbol;Acc:HGNC:4170]
ENSG00000117228	1.71541	0.000401947	0.00617741	protein_coding	guanylate binding protein 1 [Source:HGNC Symbol;Acc:HGNC:4182]
ENSG00000147174	3.2881	7.29839e-08	9.79988e-06	protein_coding	germ cell nuclear acidic peptidase [Source:HGNC Symbol;Acc:HGNC:15805]
ENSG00000119125	2.03952	0.00141197	0.0161966	protein_coding	guanine deaminase [Source:HGNC Symbol;Acc:HGNC:4212]
ENSG00000133574	2.05668	0.000128094	0.00256241	protein_coding	GTPase, IMAP family member 4 [Source:HGNC Symbol;Acc:HGNC:21872]
ENSG00000186417	1.16964	1.84902e-08	3.76735e-06	protein_coding	gliomedin [Source:HGNC Symbol;Acc:HGNC:29514]
ENSG00000127920	1.02304	8.88586e-07	6.03415e-05	protein_coding	G protein subunit gamma 11 [Source:HGNC Symbol;Acc:HGNC:4403]
ENSG00000115523	2.19662	5.66635e-11	8.30206e-08	protein_coding	granulysin [Source:HGNC Symbol;Acc:HGNC:4414]
ENSG00000164850	1.49752	0.00110413	0.0134224	protein_coding	G protein-coupled estrogen receptor 1 [Source:HGNC Symbol;Acc:HGNC:4485]
ENSG00000136235	1.0995	5.93246e-07	4.4888e-05	protein_coding	glycoprotein nmb [Source:HGNC Symbol;Acc:HGNC:4462]
ENSG00000151025	3.35115	8.86242e-09	2.2202e-06	protein_coding	G protein-coupled receptor 158 [Source:HGNC Symbol;Acc:HGNC:23689]
ENSG00000276469	1.45924	0.00146732	0.016697	protein_coding	G protein-coupled receptor 179 [Source:HGNC Symbol;Acc:HGNC:31371]
ENSG00000185477	1.44919	7.35098e-07	5.27082e-05	protein_coding	GPRIN family member 3 [Source:HGNC Symbol;Acc:HGNC:27733]
ENSG00000211445	1.42841	1.06982e-09	5.22484e-07	protein_coding	glutathione peroxidase 3 [Source:HGNC Symbol;Acc:HGNC:4555]
ENSG00000161835	1.11177	6.0241e-07	4.52979e-05	protein_coding	general receptor for phosphoinositides 1 associated scaffold protein [Source:HGNC Symbol;Acc:HGNC:18707]
ENSG00000105464	1.00505	0.000196898	0.00355225	protein_coding	glutamate ionotropic receptor NMDA type subunit 2D [Source:HGNC Symbol;Acc:HGNC:4588]
ENSG00000152402	1.55947	1.21637e-05	0.000431169	protein_coding	guanylate cyclase 1 soluble subunit alpha 2 [Source:HGNC Symbol;Acc:HGNC:4684]
ENSG00000145649	1.2086	0.000242792	0.00417313	protein_coding	granzyme A [Source:HGNC Symbol;Acc:HGNC:4708]
ENSG00000197540	1.68111	0.00070318	0.00950483	protein_coding	granzyme M [Source:HGNC Symbol;Acc:HGNC:4712]
ENSG00000124610	2.12854	0.000438901	0.00657196	protein_coding	H1.1 linker histone, cluster member [Source:HGNC Symbol;Acc:HGNC:4715]
ENSG00000187475	1.97647	0.00375303	0.0340727	protein_coding	H1.6 linker histone, cluster member [Source:HGNC Symbol;Acc:HGNC:4720]
ENSG00000140287	3.84789	9.81707e-10	4.99637e-07	protein_coding	histidine decarboxylase [Source:HGNC Symbol;Acc:HGNC:4855]
ENSG00000138411	1.70987	6.3196e-05	0.00149168	protein_coding	HECT, C2 and WW domain containing E3 ubiquitin protein ligase 2 [Source:HGNC Symbol;Acc:HGNC:29853]
ENSG00000089472	1.10039	0.00465932	0.0400937	protein_coding	hephaestin [Source:HGNC Symbol;Acc:HGNC:4866]
ENSG00000114315	1.43418	0.000160658	0.00304649	protein_coding	hes family bHLH transcription factor 1 [Source:HGNC Symbol;Acc:HGNC:5192]
ENSG00000233841	1.26325	0.0011454	0.0137881	protein_coding	major histocompatibility complex, class I, C [Source:HGNC Symbol;Acc:HGNC:4933]
ENSG00000241394	1.21552	0.000333448	0.00535617	protein_coding	major histocompatibility complex, class II, DM alpha [Source:HGNC Symbol;Acc:HGNC:4934]
ENSG00000241674	1.99805	7.86454e-05	0.00176205	protein_coding	major histocompatibility complex, class II, DM beta [Source:HGNC Symbol;Acc:HGNC:4935]
ENSG00000168384	1.07814	0.00119427	0.0142259	protein_coding	major histocompatibility complex, class II, DP alpha 1 [Source:HGNC Symbol;Acc:HGNC:4938]
ENSG00000230708	1.40613	0.00582947	0.0475414	protein_coding	major histocompatibility complex, class II, DP beta 1 [Source:HGNC Symbol;Acc:HGNC:4940]
ENSG00000227993	1.0495	0.000256448	0.0043508	protein_coding	major histocompatibility complex, class II, DR alpha [Source:HGNC Symbol;Acc:HGNC:4947]
ENSG00000235220	1.22728	0.00053445	0.00763838	protein_coding	major histocompatibility complex, class I, F [Source:HGNC Symbol;Acc:HGNC:4963]
ENSG00000101076	1.08595	0.00187276	0.0200504	protein_coding	hepatocyte nuclear factor 4 alpha [Source:HGNC Symbol;Acc:HGNC:5024]
ENSG00000257017	1.16991	2.03378e-05	0.00063419	protein_coding	haptoglobin [Source:HGNC Symbol;Acc:HGNC:5141]
ENSG00000168453	1.1362	0.000269473	0.00453026	protein_coding	HR lysine demethylase and nuclear receptor corepressor [Source:HGNC Symbol;Acc:HGNC:5172]
ENSG00000099377	1.08367	1.45727e-09	6.64707e-07	protein_coding	hydroxy-delta-5-steroid dehydrogenase, 3 beta- and steroid delta-isomerase 7 [Source:HGNC Symbol;Acc:HGNC:18324]
ENSG00000234475	1.64082	0.00424589	0.0374001	protein_coding	heat shock protein family A (Hsp70) member 1A [Source:HGNC Symbol;Acc:HGNC:5232]
ENSG00000004776	1.99017	0.000401352	0.00617044	protein_coding	heat shock protein family B (small) member 6 [Source:HGNC Symbol;Acc:HGNC:26511]
ENSG00000169495	1.43505	4.08037e-07	3.4251e-05	protein_coding	HtrA serine peptidase 4 [Source:HGNC Symbol;Acc:HGNC:26909]
ENSG00000165949	1.88686	0.000335525	0.00538242	protein_coding	interferon alpha inducible protein 27 [Source:HGNC Symbol;Acc:HGNC:5397]
ENSG00000017427	1.23787	0.00132172	0.0153877	protein_coding	insulin like growth factor 1 [Source:HGNC Symbol;Acc:HGNC:5464]
ENSG00000146674	1.66923	0.000106635	0.00222041	protein_coding	insulin like growth factor binding protein 3 [Source:HGNC Symbol;Acc:HGNC:5472]
ENSG00000115461	2.62333	5.92252e-08	8.44702e-06	protein_coding	insulin like growth factor binding protein 5 [Source:HGNC Symbol;Acc:HGNC:5474]
ENSG00000167779	1.00287	0.000213165	0.00377253	protein_coding	insulin like growth factor binding protein 6 [Source:HGNC Symbol;Acc:HGNC:5475]
ENSG00000136634	1.586	8.48651e-05	0.00186853	protein_coding	interleukin 10 [Source:HGNC Symbol;Acc:HGNC:5962]
ENSG00000115008	1.95707	3.96484e-07	3.34174e-05	protein_coding	interleukin 1 alpha [Source:HGNC Symbol;Acc:HGNC:5991]
ENSG00000115590	1.63208	1.27166e-05	0.0004461	protein_coding	interleukin 1 receptor type 2 [Source:HGNC Symbol;Acc:HGNC:5994]
ENSG00000115602	1.02777	0.00265096	0.0259357	protein_coding	interleukin 1 receptor like 1 [Source:HGNC Symbol;Acc:HGNC:5998]
ENSG00000164485	1.6423	4.06784e-10	2.98e-07	protein_coding	interleukin 22 receptor subunit alpha 2 [Source:HGNC Symbol;Acc:HGNC:14901]
ENSG00000162594	2.8945	1.80841e-05	0.000584079	protein_coding	interleukin 23 receptor [Source:HGNC Symbol;Acc:HGNC:19100]
ENSG00000008517	2.36527	7.25517e-09	1.9274e-06	protein_coding	interleukin 32 [Source:HGNC Symbol;Acc:HGNC:16830]
ENSG00000125571	1.66216	3.30075e-09	1.13994e-06	protein_coding	interleukin 37 [Source:HGNC Symbol;Acc:HGNC:15563]
ENSG00000091181	2.19754	0.001787	0.0193249	protein_coding	interleukin 5 receptor subunit alpha [Source:HGNC Symbol;Acc:HGNC:6017]
ENSG00000185133	2.3163	3.30332e-05	0.000897279	protein_coding	inositol polyphosphate-5-phosphatase J [Source:HGNC Symbol;Acc:HGNC:8956]
ENSG00000161896	1.76288	0.000254103	0.0043169	protein_coding	inositol hexakisphosphate kinase 3 [Source:HGNC Symbol;Acc:HGNC:17269]
ENSG00000159387	1.28605	2.88875e-05	0.000825968	protein_coding	iroquois homeobox 6 [Source:HGNC Symbol;Acc:HGNC:14675]
ENSG00000129009	1.49692	0.0011788	0.0141111	protein_coding	immunoglobulin superfamily containing leucine rich repeat [Source:HGNC Symbol;Acc:HGNC:6133]
ENSG00000144668	1.28054	2.82507e-05	0.0008116	protein_coding	integrin subunit alpha 9 [Source:HGNC Symbol;Acc:HGNC:6145]
ENSG00000179914	1.34867	9.48145e-06	0.000357867	protein_coding	intelectin 1 [Source:HGNC Symbol;Acc:HGNC:18259]
ENSG00000105639	1.36167	2.5986e-05	0.000762857	protein_coding	Janus kinase 3 [Source:HGNC Symbol;Acc:HGNC:6193]
ENSG00000160593	1.09473	7.91115e-05	0.00177003	protein_coding	junction adhesion molecule like [Source:HGNC Symbol;Acc:HGNC:19084]
ENSG00000055118	1.65958	2.11973e-07	2.13074e-05	protein_coding	potassium voltage-gated channel subfamily H member 2 [Source:HGNC Symbol;Acc:HGNC:6251]
ENSG00000184611	1.19176	0.00340518	0.0316008	protein_coding	potassium voltage-gated channel subfamily H member 7 [Source:HGNC Symbol;Acc:HGNC:18863]
ENSG00000153822	1.10022	0.00437702	0.0382209	protein_coding	potassium inwardly rectifying channel subfamily J member 16 [Source:HGNC Symbol;Acc:HGNC:6262]
ENSG00000123700	1.46863	5.70401e-09	1.60342e-06	protein_coding	potassium inwardly rectifying channel subfamily J member 2 [Source:HGNC Symbol;Acc:HGNC:6263]
ENSG00000152315	2.46012	9.56146e-10	4.99637e-07	protein_coding	potassium two pore domain channel subfamily K member 13 [Source:HGNC Symbol;Acc:HGNC:6275]
ENSG00000135253	1.39159	1.44772e-06	8.63101e-05	protein_coding	kielin cysteine rich BMP regulator [Source:HGNC Symbol;Acc:HGNC:17585]
ENSG00000196872	1.51847	0.000112667	0.00231709	protein_coding	KIAA1211 like [Source:HGNC Symbol;Acc:HGNC:33454]
ENSG00000116299	1.06541	0.00138749	0.0159726	protein_coding	KIAA1324 [Source:HGNC Symbol;Acc:HGNC:29618]
ENSG00000136883	1.14201	0.00142028	0.0162727	protein_coding	kinesin family member 12 [Source:HGNC Symbol;Acc:HGNC:21495]
ENSG00000117245	1.82068	7.14145e-05	0.00163877	protein_coding	kinesin family member 17 [Source:HGNC Symbol;Acc:HGNC:19167]
ENSG00000130294	1.62706	0.000944592	0.0119245	protein_coding	kinesin family member 1A [Source:HGNC Symbol;Acc:HGNC:888]
ENSG00000155980	1.43654	1.02515e-05	0.000379816	protein_coding	kinesin family member 5A [Source:HGNC Symbol;Acc:HGNC:6323]
ENSG00000102349	1.07006	2.7838e-06	0.000143493	protein_coding	Kruppel like factor 8 [Source:HGNC Symbol;Acc:HGNC:6351]
ENSG00000130487	1.36639	8.64376e-05	0.00189535	protein_coding	kelch domain containing 7B [Source:HGNC Symbol;Acc:HGNC:25145]
ENSG00000164344	1.44419	1.08782e-06	6.91143e-05	protein_coding	kallikrein B1 [Source:HGNC Symbol;Acc:HGNC:6371]
ENSG00000111057	1.26038	0.0012039	0.0143	protein_coding	keratin 18 [Source:HGNC Symbol;Acc:HGNC:6430]
ENSG00000108244	1.28708	8.90747e-06	0.000341261	protein_coding	keratin 23 [Source:HGNC Symbol;Acc:HGNC:6438]
ENSG00000170421	2.01234	1.66091e-13	2.00762e-09	protein_coding	keratin 8 [Source:HGNC Symbol;Acc:HGNC:6446]
ENSG00000167767	1.91125	1.46513e-06	8.71329e-05	protein_coding	keratin 80 [Source:HGNC Symbol;Acc:HGNC:27056]
ENSG00000198910	1.14883	7.22259e-07	5.19661e-05	protein_coding	L1 cell adhesion molecule [Source:HGNC Symbol;Acc:HGNC:6470]
ENSG00000240563	2.01928	0.000464725	0.0068432	protein_coding	LINE1 type transposase domain containing 1 [Source:HGNC Symbol;Acc:HGNC:25595]
ENSG00000089692	1.09013	0.000408503	0.00625027	protein_coding	lymphocyte activating 3 [Source:HGNC Symbol;Acc:HGNC:6476]
ENSG00000172037	1.19595	8.61465e-05	0.00189069	protein_coding	laminin subunit beta 2 [Source:HGNC Symbol;Acc:HGNC:6487]
ENSG00000058085	2.64221	2.20736e-08	4.21842e-06	protein_coding	laminin subunit gamma 2 [Source:HGNC Symbol;Acc:HGNC:6493]
ENSG00000182866	1.87851	7.70352e-05	0.00173482	protein_coding	LCK proto-oncogene, Src family tyrosine kinase [Source:HGNC Symbol;Acc:HGNC:6524]
ENSG00000214402	1.14206	0.00117411	0.0140662	protein_coding	lipocalin like 1 [Source:HGNC Symbol;Acc:HGNC:34436]
ENSG00000187942	1.47037	6.85358e-08	9.38726e-06	protein_coding	low density lipoprotein receptor class A domain containing 2 [Source:HGNC Symbol;Acc:HGNC:32071]
ENSG00000131981	1.11571	4.84112e-10	3.38084e-07	protein_coding	galectin 3 [Source:HGNC Symbol;Acc:HGNC:6563]
ENSG00000108679	1.54329	8.73911e-05	0.0019102	protein_coding	galectin 3 binding protein [Source:HGNC Symbol;Acc:HGNC:6564]
ENSG00000146166	2.18686	2.1432e-06	0.000117596	protein_coding	lengsin, lens protein with glutamine synthetase domain [Source:HGNC Symbol;Acc:HGNC:21016]
ENSG00000184574	1.40773	1.87049e-09	7.64041e-07	protein_coding	lysophosphatidic acid receptor 5 [Source:HGNC Symbol;Acc:HGNC:13307]
ENSG00000179796	1.39406	0.0020619	0.0215973	protein_coding	leucine rich repeat containing 3B [Source:HGNC Symbol;Acc:HGNC:28105]
ENSG00000158113	1.34636	0.000872213	0.0112566	protein_coding	leucine rich repeat containing 43 [Source:HGNC Symbol;Acc:HGNC:28562]
ENSG00000166159	1.61486	0.00040247	0.00618152	protein_coding	leucine rich repeats and transmembrane domains 2 [Source:HGNC Symbol;Acc:HGNC:32443]
ENSG00000139329	1.85733	5.80868e-05	0.00139726	protein_coding	lumican [Source:HGNC Symbol;Acc:HGNC:6724]
ENSG00000171357	1.01869	0.00256741	0.0253387	protein_coding	leucine rich adaptor protein 1 [Source:HGNC Symbol;Acc:HGNC:32327]
ENSG00000154589	1.58017	9.43469e-06	0.000356659	protein_coding	lymphocyte antigen 96 [Source:HGNC Symbol;Acc:HGNC:17156]
ENSG00000159871	1.16069	4.78362e-05	0.00119876	protein_coding	LY6/PLAUR domain containing 5 [Source:HGNC Symbol;Acc:HGNC:26397]
ENSG00000259823	1.81118	1.20186e-05	0.000426868	protein_coding	LY6/PLAUR domain containing 8 [Source:HGNC Symbol;Acc:HGNC:44208]
ENSG00000090382	1.21477	8.95544e-07	6.06436e-05	protein_coding	lysozyme [Source:HGNC Symbol;Acc:HGNC:6740]
ENSG00000172478	1.07523	0.00320011	0.030073	protein_coding	mab-21 like 4 [Source:HGNC Symbol;Acc:HGNC:26216]
ENSG00000182798	1.55199	0.00399584	0.0356851	protein_coding	MAGE family member B17 [Source:HGNC Symbol;Acc:HGNC:17418]
ENSG00000189221	1.89171	6.19541e-05	0.00147126	protein_coding	monoamine oxidase A [Source:HGNC Symbol;Acc:HGNC:6833]
ENSG00000184368	1.42768	0.000904458	0.0115503	protein_coding	MAP7 domain containing 2 [Source:HGNC Symbol;Acc:HGNC:25899]
ENSG00000132031	1.26674	9.14396e-05	0.00197635	protein_coding	matrilin 3 [Source:HGNC Symbol;Acc:HGNC:6909]
ENSG00000139915	1.25958	0.000749469	0.00997436	protein_coding	MAM domain containing glycosylphosphatidylinositol anchor 2 [Source:HGNC Symbol;Acc:HGNC:19835]
ENSG00000239642	2.82943	5.39321e-08	7.99883e-06	protein_coding	meiotic kinetochore factor [Source:HGNC Symbol;Acc:HGNC:51253]
ENSG00000100253	1.95844	0.00039698	0.00612594	protein_coding	myo-inositol oxygenase [Source:HGNC Symbol;Acc:HGNC:14522]
ENSG00000115648	1.27375	7.24671e-06	0.000290529	protein_coding	melanophilin [Source:HGNC Symbol;Acc:HGNC:29643]
ENSG00000118113	1.19562	0.000520486	0.0074741	protein_coding	matrix metallopeptidase 8 [Source:HGNC Symbol;Acc:HGNC:7175]
ENSG00000100985	1.10991	1.043e-06	6.67935e-05	protein_coding	matrix metallopeptidase 9 [Source:HGNC Symbol;Acc:HGNC:7176]
ENSG00000073146	1.83092	0.000184451	0.00337683	protein_coding	Mov10 like RISC complex RNA helicase 1 [Source:HGNC Symbol;Acc:HGNC:7201]
ENSG00000149573	1.47886	2.57634e-08	4.79099e-06	protein_coding	myelin protein zero like 2 [Source:HGNC Symbol;Acc:HGNC:3496]
ENSG00000102854	1.461	0.000415783	0.0063347	protein_coding	mesothelin [Source:HGNC Symbol;Acc:HGNC:7371]
ENSG00000164078	1.36806	3.61943e-07	3.15523e-05	protein_coding	macrophage stimulating 1 receptor [Source:HGNC Symbol;Acc:HGNC:7381]
ENSG00000205358	1.61666	1.95562e-05	0.000619621	protein_coding	metallothionein 1H [Source:HGNC Symbol;Acc:HGNC:7400]
ENSG00000169550	1.34689	0.00235825	0.0237396	protein_coding	mucin 15, cell surface associated [Source:HGNC Symbol;Acc:HGNC:14956]
ENSG00000030304	1.01416	0.00149	0.0168558	protein_coding	muscle associated receptor tyrosine kinase [Source:HGNC Symbol;Acc:HGNC:7525]
ENSG00000196091	1.97291	1.22609e-05	0.00043398	protein_coding	myosin binding protein C, slow type [Source:HGNC Symbol;Acc:HGNC:7549]
ENSG00000172927	1.53143	5.20732e-08	7.79647e-06	protein_coding	myeloma overexpressed [Source:HGNC Symbol;Acc:HGNC:7563]
ENSG00000006788	1.45564	0.0015876	0.0177481	protein_coding	myosin heavy chain 13 [Source:HGNC Symbol;Acc:HGNC:7571]
ENSG00000133020	1.09748	0.00309531	0.0292701	protein_coding	myosin heavy chain 8 [Source:HGNC Symbol;Acc:HGNC:7578]
ENSG00000133454	3.24626	8.92011e-07	6.04891e-05	protein_coding	myosin XVIIIB [Source:HGNC Symbol;Acc:HGNC:18150]
ENSG00000128833	1.44923	0.000782012	0.0103246	protein_coding	myosin VC [Source:HGNC Symbol;Acc:HGNC:7604]
ENSG00000170476	1.36853	0.000181956	0.00334381	protein_coding	marginal zone B and B1 cell specific protein [Source:HGNC Symbol;Acc:HGNC:30125]
ENSG00000143217	2.27332	1.52596e-09	6.76881e-07	protein_coding	nectin cell adhesion molecule 4 [Source:HGNC Symbol;Acc:HGNC:19688]
ENSG00000132688	1.04164	5.71467e-06	0.000241525	protein_coding	nestin [Source:HGNC Symbol;Acc:HGNC:7756]
ENSG00000230257	1.51728	0.00281689	0.0272067	protein_coding	nuclear factor, erythroid 4 [Source:HGNC Symbol;Acc:HGNC:29902]
ENSG00000188158	1.74787	9.15452e-10	4.99637e-07	protein_coding	NHS actin remodeling regulator [Source:HGNC Symbol;Acc:HGNC:7820]
ENSG00000167483	1.1386	2.74445e-05	0.000795528	protein_coding	niban apoptosis regulator 3 [Source:HGNC Symbol;Acc:HGNC:24130]
ENSG00000189134	2.60672	3.97441e-07	3.34196e-05	protein_coding	NFKB activating protein like [Source:HGNC Symbol;Acc:HGNC:21584]
ENSG00000165066	1.36242	1.23192e-05	0.000435725	protein_coding	NK6 homeobox 3 [Source:HGNC Symbol;Acc:HGNC:26328]
ENSG00000056291	2.21793	0.000553914	0.00787235	protein_coding	neuropeptide FF receptor 2 [Source:HGNC Symbol;Acc:HGNC:4525]
ENSG00000171246	1.61563	0.00298028	0.0283924	protein_coding	neuronal pentraxin 1 [Source:HGNC Symbol;Acc:HGNC:7952]
ENSG00000136931	2.62471	6.03315e-06	0.00025212	protein_coding	nuclear receptor subfamily 5 group A member 1 [Source:HGNC Symbol;Acc:HGNC:7983]
ENSG00000197893	1.16489	0.000436998	0.00656196	protein_coding	nebulin related anchoring protein [Source:HGNC Symbol;Acc:HGNC:7988]
ENSG00000157168	1.64395	3.28972e-05	0.000895596	protein_coding	neuregulin 1 [Source:HGNC Symbol;Acc:HGNC:7997]
ENSG00000176046	1.49641	6.63957e-07	4.90276e-05	protein_coding	nuclear protein 1, transcriptional regulator [Source:HGNC Symbol;Acc:HGNC:29990]
ENSG00000188039	1.23523	0.00225793	0.0229979	protein_coding	NACHT and WD repeat domain containing 1 [Source:HGNC Symbol;Acc:HGNC:27619]
ENSG00000130045	1.0145	0.00112601	0.0136277	protein_coding	nucleoredoxin like 2 [Source:HGNC Symbol;Acc:HGNC:30482]
ENSG00000182379	1.39444	6.37995e-05	0.00149961	protein_coding	neurexophilin 4 [Source:HGNC Symbol;Acc:HGNC:8078]
ENSG00000111331	1.02431	5.99179e-05	0.00143259	protein_coding	2'-5'-oligoadenylate synthetase 3 [Source:HGNC Symbol;Acc:HGNC:8088]
ENSG00000152463	1.36542	0.00137017	0.0158336	protein_coding	oleoyl-ACP hydrolase [Source:HGNC Symbol;Acc:HGNC:25625]
ENSG00000116774	3.45751	1.18125e-13	2.00762e-09	protein_coding	olfactomedin like 3 [Source:HGNC Symbol;Acc:HGNC:24956]
ENSG00000173391	1.63412	3.42152e-07	3.03542e-05	protein_coding	oxidized low density lipoprotein receptor 1 [Source:HGNC Symbol;Acc:HGNC:8133]
ENSG00000124657	1.42408	7.29246e-06	0.00029188	protein_coding	olfactory receptor family 2 subfamily B member 6 [Source:HGNC Symbol;Acc:HGNC:8241]
ENSG00000229314	1.57869	5.22452e-08	7.79647e-06	protein_coding	orosomucoid 1 [Source:HGNC Symbol;Acc:HGNC:8498]
ENSG00000228278	1.78132	7.84534e-09	2.05039e-06	protein_coding	orosomucoid 2 [Source:HGNC Symbol;Acc:HGNC:8499]
ENSG00000115155	2.54887	3.9357e-06	0.000182972	protein_coding	otoferlin [Source:HGNC Symbol;Acc:HGNC:8515]
ENSG00000181631	1.34786	0.000332062	0.00533572	protein_coding	purinergic receptor P2Y13 [Source:HGNC Symbol;Acc:HGNC:4537]
ENSG00000174944	1.80279	2.8013e-08	5.11106e-06	protein_coding	purinergic receptor P2Y14 [Source:HGNC Symbol;Acc:HGNC:16442]
ENSG00000280908	1.32055	8.35869e-09	2.13737e-06	protein_coding	peptidyl arginine deiminase 4 [Source:HGNC Symbol;Acc:HGNC:18368]
ENSG00000187867	1.2364	0.00427098	0.0375868	protein_coding	paralemmin 3 [Source:HGNC Symbol;Acc:HGNC:33274]
ENSG00000197702	1.00406	3.16872e-05	0.000877677	protein_coding	parvin alpha [Source:HGNC Symbol;Acc:HGNC:14652]
ENSG00000189184	1.4338	1.97721e-05	0.000624417	protein_coding	protocadherin 18 [Source:HGNC Symbol;Acc:HGNC:14268]
ENSG00000255408	1.77468	0.000555642	0.00788764	protein_coding	protocadherin alpha 3 [Source:HGNC Symbol;Acc:HGNC:8669]
ENSG00000081842	1.66649	1.52341e-05	0.000511153	protein_coding	protocadherin alpha 6 [Source:HGNC Symbol;Acc:HGNC:8672]
ENSG00000112852	1.47249	0.000215691	0.00381025	protein_coding	protocadherin beta 2 [Source:HGNC Symbol;Acc:HGNC:8687]
ENSG00000262576	1.67513	0.00102907	0.0127155	protein_coding	protocadherin gamma subfamily A, 4 [Source:HGNC Symbol;Acc:HGNC:8702]
ENSG00000253485	1.42456	0.00122469	0.0144954	protein_coding	protocadherin gamma subfamily A, 5 [Source:HGNC Symbol;Acc:HGNC:8703]
ENSG00000253910	1.30607	0.000993079	0.0123719	protein_coding	protocadherin gamma subfamily B, 2 [Source:HGNC Symbol;Acc:HGNC:8709]
ENSG00000128655	1.56726	4.71838e-05	0.00118511	protein_coding	phosphodiesterase 11A [Source:HGNC Symbol;Acc:HGNC:8773]
ENSG00000185615	2.07121	1.47706e-06	8.76268e-05	protein_coding	protein disulfide isomerase family A member 2 [Source:HGNC Symbol;Acc:HGNC:14180]
ENSG00000242265	1.40819	3.37507e-13	2.71975e-09	protein_coding	paternally expressed 10 [Source:HGNC Symbol;Acc:HGNC:14005]
ENSG00000137558	1.80707	2.78091e-07	2.61081e-05	protein_coding	peptidase inhibitor 15 [Source:HGNC Symbol;Acc:HGNC:8946]
ENSG00000162896	1.29228	1.40986e-05	0.000482086	protein_coding	polymeric immunoglobulin receptor [Source:HGNC Symbol;Acc:HGNC:8968]
ENSG00000135549	1.22785	1.0757e-10	1.20953e-07	protein_coding	cAMP-dependent protein kinase inhibitor beta [Source:HGNC Symbol;Acc:HGNC:9018]
ENSG00000184363	1.3666	6.32772e-07	4.69962e-05	protein_coding	plakophilin 3 [Source:HGNC Symbol;Acc:HGNC:9025]
ENSG00000146070	2.15904	9.65542e-08	1.2015e-05	protein_coding	phospholipase A2 group VII [Source:HGNC Symbol;Acc:HGNC:9040]
ENSG00000176485	1.64985	1.97107e-05	0.000622885	protein_coding	phospholipase A and acyltransferase 3 [Source:HGNC Symbol;Acc:HGNC:17825]
ENSG00000133321	1.00038	0.000189181	0.00343997	protein_coding	phospholipase A and acyltransferase 4 [Source:HGNC Symbol;Acc:HGNC:9869]
ENSG00000100558	1.26103	3.44836e-05	0.000924726	protein_coding	pleckstrin 2 [Source:HGNC Symbol;Acc:HGNC:19238]
ENSG00000120278	1.55343	1.61795e-08	3.50133e-06	protein_coding	pleckstrin homology and RhoGEF domain containing G1 [Source:HGNC Symbol;Acc:HGNC:20884]
ENSG00000076356	1.04245	2.25762e-06	0.000122235	protein_coding	plexin A2 [Source:HGNC Symbol;Acc:HGNC:9100]
ENSG00000221866	1.37058	0.000755804	0.0100476	protein_coding	plexin A4 [Source:HGNC Symbol;Acc:HGNC:9102]
ENSG00000146453	1.8324	1.24641e-05	0.000439563	protein_coding	PARN like, ribonuclease domain containing 1 [Source:HGNC Symbol;Acc:HGNC:21185]
ENSG00000198883	7.31576	2.38766e-13	2.30886e-09	protein_coding	PNMA family member 5 [Source:HGNC Symbol;Acc:HGNC:18743]
ENSG00000214897	3.39657	2.78401e-05	0.000802664	protein_coding	PNMA family member 6E [Source:HGNC Symbol;Acc:HGNC:50767]
ENSG00000106341	2.02895	3.62659e-06	0.000173095	protein_coding	protein phosphatase 1 regulatory subunit 17 [Source:HGNC Symbol;Acc:HGNC:16973]
ENSG00000131771	1.71148	1.4909e-07	1.63458e-05	protein_coding	protein phosphatase 1 regulatory inhibitor subunit 1B [Source:HGNC Symbol;Acc:HGNC:9287]
ENSG00000046889	1.43361	1.26911e-05	0.000445618	protein_coding	phosphatidylinositol-3,4,5-trisphosphate dependent Rac exchange factor 2 [Source:HGNC Symbol;Acc:HGNC:22950]
ENSG00000156575	1.86846	7.56843e-07	5.38137e-05	protein_coding	proteoglycan 3, pro eosinophil major basic protein 2 [Source:HGNC Symbol;Acc:HGNC:9363]
ENSG00000172179	1.99404	1.20705e-05	0.000428179	protein_coding	prolactin [Source:HGNC Symbol;Acc:HGNC:9445]
ENSG00000117707	1.24244	2.14147e-05	0.000657397	protein_coding	prospero homeobox 1 [Source:HGNC Symbol;Acc:HGNC:9459]
ENSG00000167371	1.07554	0.00014909	0.00288224	protein_coding	proline rich transmembrane protein 2 [Source:HGNC Symbol;Acc:HGNC:30500]
ENSG00000052344	2.61305	1.61254e-08	3.50133e-06	protein_coding	serine protease 8 [Source:HGNC Symbol;Acc:HGNC:9491]
ENSG00000206459	1.56579	2.86142e-05	0.000820092	protein_coding	psoriasis susceptibility 1 candidate 2 [Source:HGNC Symbol;Acc:HGNC:17199]
ENSG00000183134	2.06707	2.8852e-10	2.36439e-07	protein_coding	prostaglandin D2 receptor 2 [Source:HGNC Symbol;Acc:HGNC:4502]
ENSG00000107317	1.51267	1.48507e-05	0.000501068	protein_coding	prostaglandin D2 synthase [Source:HGNC Symbol;Acc:HGNC:9592]
ENSG00000148344	1.18553	0.00193917	0.0206381	protein_coding	prostaglandin E synthase [Source:HGNC Symbol;Acc:HGNC:9599]
ENSG00000122420	1.5803	3.3632e-05	0.00090844	protein_coding	prostaglandin F receptor [Source:HGNC Symbol;Acc:HGNC:9600]
ENSG00000144407	2.21224	0.00139736	0.0160554	protein_coding	parathyroid hormone 2 receptor [Source:HGNC Symbol;Acc:HGNC:9609]
ENSG00000213402	2.62092	0.000469918	0.00690174	protein_coding	protein tyrosine phosphatase receptor type C associated protein [Source:HGNC Symbol;Acc:HGNC:9667]
ENSG00000251692	2.30999	7.77218e-07	5.49393e-05	protein_coding	pentraxin 4 [Source:HGNC Symbol;Acc:HGNC:14171]
ENSG00000100302	1.25494	7.03628e-05	0.00161925	protein_coding	RASD family member 2 [Source:HGNC Symbol;Acc:HGNC:18229]
ENSG00000198915	1.28136	2.40291e-05	0.000720723	protein_coding	RasGEF domain family member 1A [Source:HGNC Symbol;Acc:HGNC:24246]
ENSG00000058335	1.03499	6.45575e-05	0.00151092	protein_coding	Ras protein specific guanine nucleotide releasing factor 1 [Source:HGNC Symbol;Acc:HGNC:9875]
ENSG00000144642	1.11946	6.77661e-05	0.00157297	protein_coding	RNA binding motif single stranded interacting protein 3 [Source:HGNC Symbol;Acc:HGNC:13427]
ENSG00000104918	2.12818	9.1024e-11	1.10025e-07	protein_coding	resistin [Source:HGNC Symbol;Acc:HGNC:20389]
ENSG00000131721	2.36369	0.00079434	0.0104535	protein_coding	Rhox homeobox family member 2 [Source:HGNC Symbol;Acc:HGNC:30011]
ENSG00000111913	1.05231	1.22698e-07	1.40579e-05	protein_coding	RHO family interacting cell polarization regulator 2 [Source:HGNC Symbol;Acc:HGNC:13872]
ENSG00000169071	1.9641	2.269e-10	2.0567e-07	protein_coding	receptor tyrosine kinase like orphan receptor 2 [Source:HGNC Symbol;Acc:HGNC:10257]
ENSG00000242732	1.02616	4.22748e-06	0.000193559	protein_coding	retrotransposon Gag like 5 [Source:HGNC Symbol;Acc:HGNC:29430]
ENSG00000133105	1.47401	2.36467e-06	0.000126754	protein_coding	relaxin family peptide receptor 2 [Source:HGNC Symbol;Acc:HGNC:17318]
ENSG00000160307	2.0265	4.05206e-05	0.00105219	protein_coding	S100 calcium binding protein B [Source:HGNC Symbol;Acc:HGNC:10500]
ENSG00000205307	1.10484	2.92857e-06	0.000148113	protein_coding	Sin3A associated protein 25 [Source:HGNC Symbol;Acc:HGNC:41908]
ENSG00000276336	1.96078	4.21612e-08	6.84058e-06	protein_coding	scavenger receptor class F member 1 [Source:HGNC Symbol;Acc:HGNC:16820]
ENSG00000171951	1.11826	3.99822e-05	0.00104212	protein_coding	secretogranin II [Source:HGNC Symbol;Acc:HGNC:10575]
ENSG00000205209	1.14283	0.000377901	0.00591311	protein_coding	secretoglobin family 2B member 2 [Source:HGNC Symbol;Acc:HGNC:27616]
ENSG00000161055	1.31065	5.48871e-05	0.00133625	protein_coding	secretoglobin family 3A member 1 [Source:HGNC Symbol;Acc:HGNC:18384]
ENSG00000177098	1.74101	8.16763e-06	0.000318473	protein_coding	sodium voltage-gated channel beta subunit 4 [Source:HGNC Symbol;Acc:HGNC:10592]
ENSG00000080293	1.34426	7.5674e-05	0.00171374	protein_coding	secretin receptor [Source:HGNC Symbol;Acc:HGNC:10608]
ENSG00000120341	1.22774	3.06525e-05	0.000857667	protein_coding	SEC16 homolog B, endoplasmic reticulum export factor [Source:HGNC Symbol;Acc:HGNC:30301]
ENSG00000143416	1.14739	9.97273e-05	0.00211029	protein_coding	selenium binding protein 1 [Source:HGNC Symbol;Acc:HGNC:10719]
ENSG00000188404	1.01993	0.0034851	0.0321758	protein_coding	selectin L [Source:HGNC Symbol;Acc:HGNC:10720]
ENSG00000153993	1.28821	0.000255904	0.00434443	protein_coding	semaphorin 3D [Source:HGNC Symbol;Acc:HGNC:10726]
ENSG00000180096	1.09497	9.97659e-07	6.53199e-05	protein_coding	septin 1 [Source:HGNC Symbol;Acc:HGNC:2879]
ENSG00000108387	1.08693	0.000644522	0.00885554	protein_coding	septin 4 [Source:HGNC Symbol;Acc:HGNC:9165]
ENSG00000108823	1.6214	3.69877e-05	0.000979383	protein_coding	sarcoglycan alpha [Source:HGNC Symbol;Acc:HGNC:10805]
ENSG00000088827	1.41434	2.55348e-05	0.000753729	protein_coding	sialic acid binding Ig like lectin 1 [Source:HGNC Symbol;Acc:HGNC:11127]
ENSG00000161640	1.02639	0.000278977	0.00466247	protein_coding	sialic acid binding Ig like lectin 11 [Source:HGNC Symbol;Acc:HGNC:15622]
ENSG00000105501	1.18865	0.000165666	0.00312279	protein_coding	sialic acid binding Ig like lectin 5 [Source:HGNC Symbol;Acc:HGNC:10874]
ENSG00000105366	2.06497	0.000149178	0.00288279	protein_coding	sialic acid binding Ig like lectin 8 [Source:HGNC Symbol;Acc:HGNC:10877]
ENSG00000137078	2.26819	5.2121e-07	4.08845e-05	protein_coding	signaling threshold regulating transmembrane adaptor 1 [Source:HGNC Symbol;Acc:HGNC:17710]
ENSG00000117090	1.02497	1.43836e-05	0.000489408	protein_coding	signaling lymphocytic activation molecule family member 1 [Source:HGNC Symbol;Acc:HGNC:10903]
ENSG00000018280	1.00222	2.27404e-08	4.31176e-06	protein_coding	solute carrier family 11 member 1 [Source:HGNC Symbol;Acc:HGNC:10907]
ENSG00000074803	1.22391	0.000321943	0.00522173	protein_coding	solute carrier family 12 member 1 [Source:HGNC Symbol;Acc:HGNC:10910]
ENSG00000132874	1.16637	6.83793e-08	9.38726e-06	protein_coding	solute carrier family 14 member 2 [Source:HGNC Symbol;Acc:HGNC:10919]
ENSG00000162383	1.43736	9.11953e-06	0.00034801	protein_coding	solute carrier family 1 member 7 [Source:HGNC Symbol;Acc:HGNC:10945]
ENSG00000091137	1.32992	0.00504983	0.0425958	protein_coding	solute carrier family 26 member 4 [Source:HGNC Symbol;Acc:HGNC:8818]
ENSG00000147606	1.23692	4.04406e-05	0.00105124	protein_coding	solute carrier family 26 member 7 [Source:HGNC Symbol;Acc:HGNC:14467]
ENSG00000174502	3.24522	1.20406e-10	1.27129e-07	protein_coding	solute carrier family 26 member 9 [Source:HGNC Symbol;Acc:HGNC:14469]
ENSG00000197506	2.00097	2.22359e-09	8.46541e-07	protein_coding	solute carrier family 28 member 3 [Source:HGNC Symbol;Acc:HGNC:16484]
ENSG00000235336	1.1175	0.00163831	0.0181679	protein_coding	solute carrier family 44 member 4 [Source:HGNC Symbol;Acc:HGNC:13941]
ENSG00000137491	1.06663	0.000954926	0.0119862	protein_coding	solute carrier organic anion transporter family member 2B1 [Source:HGNC Symbol;Acc:HGNC:10962]
ENSG00000166750	1.10796	1.14745e-07	1.34332e-05	protein_coding	schlafen family member 5 [Source:HGNC Symbol;Acc:HGNC:28286]
ENSG00000145147	1.06932	0.000289469	0.00479966	protein_coding	slit guidance ligand 2 [Source:HGNC Symbol;Acc:HGNC:11086]
ENSG00000267795	2.70119	5.13759e-08	7.76258e-06	protein_coding	small integral membrane protein 22 [Source:HGNC Symbol;Acc:HGNC:48329]
ENSG00000103056	1.26925	6.3364e-05	0.00149301	protein_coding	sphingomyelin phosphodiesterase 3 [Source:HGNC Symbol;Acc:HGNC:14240]
ENSG00000173267	1.51564	5.89678e-08	8.43518e-06	protein_coding	synuclein gamma [Source:HGNC Symbol;Acc:HGNC:11141]
ENSG00000162627	1.57979	5.33473e-10	3.50402e-07	protein_coding	sorting nexin 7 [Source:HGNC Symbol;Acc:HGNC:14971]
ENSG00000165643	1.29748	0.00274125	0.0266464	protein_coding	spermatogenesis and oogenesis specific basic helix-loop-helix 1 [Source:HGNC Symbol;Acc:HGNC:27845]
ENSG00000108018	1.88004	1.30288e-06	8.03495e-05	protein_coding	sortilin related VPS10 domain containing receptor 1 [Source:HGNC Symbol;Acc:HGNC:16697]
ENSG00000184985	1.26493	6.2399e-08	8.79589e-06	protein_coding	sortilin related VPS10 domain containing receptor 2 [Source:HGNC Symbol;Acc:HGNC:16698]
ENSG00000079263	1.99938	1.69708e-10	1.67456e-07	protein_coding	SP140 nuclear body protein [Source:HGNC Symbol;Acc:HGNC:17133]
ENSG00000170374	1.81141	5.17071e-06	0.000226435	protein_coding	Sp7 transcription factor [Source:HGNC Symbol;Acc:HGNC:17321]
ENSG00000163071	1.3743	8.08685e-06	0.000316343	protein_coding	spermatogenesis associated 18 [Source:HGNC Symbol;Acc:HGNC:29579]
ENSG00000204710	2.53206	2.72798e-06	0.000141369	protein_coding	speedy/RINGO cell cycle regulator family member C [Source:HGNC Symbol;Acc:HGNC:32681]
ENSG00000229453	1.07267	0.000725475	0.00973584	protein_coding	serine peptidase inhibitor, Kazal type 8 (putative) [Source:HGNC Symbol;Acc:HGNC:33160]
ENSG00000134668	1.19074	0.00278989	0.0269991	protein_coding	SPOC domain containing 1 [Source:HGNC Symbol;Acc:HGNC:26338]
ENSG00000137877	1.02801	0.00122324	0.0144818	protein_coding	spectrin beta, non-erythrocytic 5 [Source:HGNC Symbol;Acc:HGNC:15680]
ENSG00000185739	1.52411	0.000595049	0.00833206	protein_coding	sarcalumenin [Source:HGNC Symbol;Acc:HGNC:11295]
ENSG00000117069	1.12692	0.00317201	0.0298495	protein_coding	ST6 N-acetylgalactosaminide alpha-2,6-sialyltransferase 5 [Source:HGNC Symbol;Acc:HGNC:19342]
ENSG00000010327	5.62156	1.54246e-15	7.45777e-11	protein_coding	stabilin 1 [Source:HGNC Symbol;Acc:HGNC:18628]
ENSG00000127954	1.0888	0.00113382	0.013688	protein_coding	STEAP4 metalloreductase [Source:HGNC Symbol;Acc:HGNC:21923]
ENSG00000140022	1.4061	8.15411e-07	5.70551e-05	protein_coding	stonin 2 [Source:HGNC Symbol;Acc:HGNC:30652]
ENSG00000146857	2.17539	0.000292164	0.00482929	protein_coding	stimulated by retinoic acid 8 [Source:HGNC Symbol;Acc:HGNC:30653]
ENSG00000166111	1.43929	0.0016932	0.018607	protein_coding	SV2 related protein [Source:HGNC Symbol;Acc:HGNC:25417]
ENSG00000008056	1.00123	0.000247577	0.00422968	protein_coding	synapsin I [Source:HGNC Symbol;Acc:HGNC:11494]
ENSG00000054654	2.82889	6.01828e-11	8.55835e-08	protein_coding	spectrin repeat containing nuclear envelope protein 2 [Source:HGNC Symbol;Acc:HGNC:17084]
ENSG00000134207	1.36583	0.00115901	0.013926	protein_coding	synaptotagmin 6 [Source:HGNC Symbol;Acc:HGNC:18638]
ENSG00000147041	1.96079	0.000392098	0.00606654	protein_coding	synaptotagmin like 5 [Source:HGNC Symbol;Acc:HGNC:15589]
ENSG00000184292	1.04875	0.00139317	0.0160151	protein_coding	tumor associated calcium signal transducer 2 [Source:HGNC Symbol;Acc:HGNC:11530]
ENSG00000173662	1.53713	0.00328055	0.0306976	protein_coding	taste 1 receptor member 1 [Source:HGNC Symbol;Acc:HGNC:14448]
ENSG00000092607	1.17579	0.000371477	0.00583904	protein_coding	T-box transcription factor 15 [Source:HGNC Symbol;Acc:HGNC:11594]
ENSG00000134827	1.02068	4.86434e-07	3.88774e-05	protein_coding	transcobalamin 1 [Source:HGNC Symbol;Acc:HGNC:11652]
ENSG00000218819	2.76388	2.82092e-06	0.000144789	protein_coding	tudor domain containing 15 [Source:HGNC Symbol;Acc:HGNC:45037]
ENSG00000156414	2.65235	9.86051e-06	0.000369292	protein_coding	tudor domain containing 9 [Source:HGNC Symbol;Acc:HGNC:20122]
ENSG00000092850	2.06787	1.98231e-06	0.000110166	protein_coding	tektin 2 [Source:HGNC Symbol;Acc:HGNC:11725]
ENSG00000149256	1.60397	0.00159256	0.0177871	protein_coding	teneurin transmembrane protein 4 [Source:HGNC Symbol;Acc:HGNC:29945]
ENSG00000282815	1.50062	0.00442086	0.0385202	protein_coding	TEX13 family member C [Source:HGNC Symbol;Acc:HGNC:52277]
ENSG00000125780	1.80713	0.000148216	0.00287028	protein_coding	transglutaminase 3 [Source:HGNC Symbol;Acc:HGNC:11779]
ENSG00000144115	1.03615	1.41238e-08	3.19105e-06	protein_coding	threonine synthase like 2 [Source:HGNC Symbol;Acc:HGNC:25602]
ENSG00000101916	1.31264	5.70569e-07	4.36519e-05	protein_coding	toll like receptor 8 [Source:HGNC Symbol;Acc:HGNC:15632]
ENSG00000145107	1.03468	0.00580276	0.0473845	protein_coding	transmembrane 4 L six family member 19 [Source:HGNC Symbol;Acc:HGNC:25167]
ENSG00000136404	1.47465	3.56528e-12	1.45524e-08	protein_coding	transmembrane 6 superfamily member 1 [Source:HGNC Symbol;Acc:HGNC:11860]
ENSG00000180061	1.2869	8.0344e-06	0.000314658	protein_coding	transmembrane protein 150B [Source:HGNC Symbol;Acc:HGNC:34415]
ENSG00000163449	1.22171	9.59773e-11	1.10488e-07	protein_coding	transmembrane protein 169 [Source:HGNC Symbol;Acc:HGNC:25130]
ENSG00000002933	1.6131	5.73482e-08	8.27792e-06	protein_coding	transmembrane protein 176A [Source:HGNC Symbol;Acc:HGNC:24930]
ENSG00000149582	1.04397	0.000125495	0.0025198	protein_coding	transmembrane protein 25 [Source:HGNC Symbol;Acc:HGNC:25890]
ENSG00000165685	1.15393	8.18053e-08	1.07481e-05	protein_coding	transmembrane protein 52B [Source:HGNC Symbol;Acc:HGNC:26438]
ENSG00000167664	1.95212	0.000245221	0.00419994	protein_coding	transmembrane and immunoglobulin domain containing 2 [Source:HGNC Symbol;Acc:HGNC:28324]
ENSG00000137648	1.18326	0.004631	0.0399124	protein_coding	transmembrane serine protease 4 [Source:HGNC Symbol;Acc:HGNC:11878]
ENSG00000114854	1.69614	3.17673e-08	5.64687e-06	protein_coding	troponin C1, slow skeletal and cardiac type [Source:HGNC Symbol;Acc:HGNC:11943]
ENSG00000111077	1.23544	2.32665e-07	2.2918e-05	protein_coding	tensin 2 [Source:HGNC Symbol;Acc:HGNC:19737]
ENSG00000189350	1.12559	3.81568e-05	0.00100538	protein_coding	TOG array regulator of axonemal microtubules 2 [Source:HGNC Symbol;Acc:HGNC:33715]
ENSG00000115129	1.13115	1.84367e-09	7.64041e-07	protein_coding	tumor protein p53 inducible protein 3 [Source:HGNC Symbol;Acc:HGNC:19373]
ENSG00000198467	1.15653	5.70589e-07	4.36519e-05	protein_coding	tropomyosin 2 [Source:HGNC Symbol;Acc:HGNC:12011]
ENSG00000109654	1.5091	4.17755e-09	1.2929e-06	protein_coding	tripartite motif containing 2 [Source:HGNC Symbol;Acc:HGNC:15974]
ENSG00000134160	1.69312	0.00567951	0.0466122	protein_coding	transient receptor potential cation channel subfamily M member 1 [Source:HGNC Symbol;Acc:HGNC:7146]
ENSG00000111199	1.54278	0.00453023	0.0392609	protein_coding	transient receptor potential cation channel subfamily V member 4 [Source:HGNC Symbol;Acc:HGNC:18083]
ENSG00000165125	1.51702	7.00812e-05	0.00161508	protein_coding	transient receptor potential cation channel subfamily V member 6 [Source:HGNC Symbol;Acc:HGNC:14006]
ENSG00000215845	1.02295	0.00473482	0.0405665	protein_coding	thiosulfate sulfurtransferase like domain containing 1 [Source:HGNC Symbol;Acc:HGNC:35410]
ENSG00000146216	1.37334	1.44442e-08	3.24828e-06	protein_coding	tau tubulin kinase 1 [Source:HGNC Symbol;Acc:HGNC:19140]
ENSG00000187862	1.21027	0.00233298	0.0235342	protein_coding	tetratricopeptide repeat domain 24 [Source:HGNC Symbol;Acc:HGNC:32348]
ENSG00000085831	1.19634	0.0001535	0.00294395	protein_coding	tetratricopeptide repeat domain 39A [Source:HGNC Symbol;Acc:HGNC:18657]
ENSG00000107731	1.19548	2.48e-07	2.39337e-05	protein_coding	unc-5 netrin receptor B [Source:HGNC Symbol;Acc:HGNC:12568]
ENSG00000100373	1.09772	6.86182e-09	1.85082e-06	protein_coding	uroplakin 3A [Source:HGNC Symbol;Acc:HGNC:12580]
ENSG00000159650	2.34514	3.13661e-07	2.85191e-05	protein_coding	urocanate hydratase 1 [Source:HGNC Symbol;Acc:HGNC:26444]
ENSG00000038427	1.30612	1.9606e-08	3.92635e-06	protein_coding	versican [Source:HGNC Symbol;Acc:HGNC:2464]
ENSG00000129862	3.14194	0.000178034	0.00328548	protein_coding	variable charge Y-linked 1B [Source:HGNC Symbol;Acc:HGNC:31751]
ENSG00000127831	2.05706	3.43415e-05	0.000921937	protein_coding	villin 1 [Source:HGNC Symbol;Acc:HGNC:12690]
ENSG00000112303	1.32512	0.00110709	0.0134424	protein_coding	vanin 2 [Source:HGNC Symbol;Acc:HGNC:12706]
ENSG00000111186	1.29574	0.00185196	0.0198718	protein_coding	Wnt family member 5B [Source:HGNC Symbol;Acc:HGNC:16265]
ENSG00000221947	1.02986	9.73825e-05	0.00207512	protein_coding	XK related 9 [Source:HGNC Symbol;Acc:HGNC:20937]
ENSG00000122121	2.79865	4.81709e-07	3.87337e-05	protein_coding	X-prolyl aminopeptidase 2 [Source:HGNC Symbol;Acc:HGNC:12823]
ENSG00000275499	1.54377	0.000406578	0.00623031	protein_coding	zinc finger protein 280A [Source:HGNC Symbol;Acc:HGNC:18597]
ENSG00000178175	1.51935	7.49062e-06	0.000298575	protein_coding	zinc finger protein 366 [Source:HGNC Symbol;Acc:HGNC:18316]
ENSG00000281448	1.35024	0.000220468	0.0038706	protein_coding	zinc finger protein 502 [Source:HGNC Symbol;Acc:HGNC:23718]
ENSG00000198633	1.07115	0.00144693	0.0165153	protein_coding	zinc finger protein 534 [Source:HGNC Symbol;Acc:HGNC:26337]
ENSG00000170044	1.398	0.00038443	0.00598621	protein_coding	zona pellucida like domain containing 1 [Source:HGNC Symbol;Acc:HGNC:27022]
ENSG00000211827	1.1146	0.000454191	0.00672181	protein_coding	T cell receptor delta joining 2 [Source:HGNC Symbol;Acc:HGNC:12258]
ENSG00000140955	1.23336	0.00102577	0.0126779	protein_coding	adenosine deaminase domain containing 2 [Source:HGNC Symbol;Acc:HGNC:30714]
ENSG00000173157	2.90317	2.52855e-08	4.72057e-06	protein_coding	ADAM metallopeptidase with thrombospondin type 1 motif 20 [Source:HGNC Symbol;Acc:HGNC:17178]
ENSG00000152430	1.57007	0.00601835	0.0486253	protein_coding	boule homolog, RNA binding protein [Source:HGNC Symbol;Acc:HGNC:14273]
ENSG00000137948	3.13096	2.64841e-05	0.000775595	protein_coding	bromodomain testis associated [Source:HGNC Symbol;Acc:HGNC:1105]
ENSG00000180116	3.89702	9.52653e-09	2.3263e-06	protein_coding	chromosome 12 open reading frame 40 [Source:HGNC Symbol;Acc:HGNC:26846]
ENSG00000170516	1.60726	4.11759e-05	0.00106634	protein_coding	cytochrome c oxidase subunit 7B2 [Source:HGNC Symbol;Acc:HGNC:24381]
ENSG00000268651	2.00226	1.32903e-05	0.000460305	protein_coding	cancer/testis antigen 1A [Source:HGNC Symbol;Acc:HGNC:24198]
ENSG00000184033	2.23228	1.49516e-05	0.000503771	protein_coding	cancer/testis antigen 1B [Source:HGNC Symbol;Acc:HGNC:2491]
ENSG00000126890	2.91343	1.87267e-05	0.000598042	protein_coding	cancer/testis antigen 2 [Source:HGNC Symbol;Acc:HGNC:2492]
ENSG00000124092	1.06114	0.00314127	0.0296023	protein_coding	CCCTC-binding factor like [Source:HGNC Symbol;Acc:HGNC:16234]
ENSG00000092345	4.88945	3.29482e-05	0.000895977	protein_coding	deleted in azoospermia like [Source:HGNC Symbol;Acc:HGNC:2685]
ENSG00000182308	3.59318	6.45476e-10	3.85294e-07	protein_coding	DDB1 and CUL4 associated factor 4 like 1 [Source:HGNC Symbol;Acc:HGNC:27723]
ENSG00000152670	1.28835	8.13281e-05	0.00181259	protein_coding	DEAD-box helicase 4 [Source:HGNC Symbol;Acc:HGNC:18700]
ENSG00000184735	2.82927	7.23846e-06	0.000290439	protein_coding	DEAD-box helicase 53 [Source:HGNC Symbol;Acc:HGNC:20083]
ENSG00000256453	2.08359	0.00016438	0.0031058	protein_coding	DND microRNA-mediated repression inhibitor 1 [Source:HGNC Symbol;Acc:HGNC:23799]
ENSG00000141096	1.88382	0.000389897	0.00604409	protein_coding	dipeptidase 3 [Source:HGNC Symbol;Acc:HGNC:23029]
ENSG00000187569	1.239	0.00194608	0.0206934	protein_coding	developmental pluripotency associated 3 [Source:HGNC Symbol;Acc:HGNC:19199]
ENSG00000118402	1.28318	3.61882e-06	0.000173066	protein_coding	ELOVL fatty acid elongase 4 [Source:HGNC Symbol;Acc:HGNC:14415]
ENSG00000176988	1.74497	0.00512203	0.0430396	protein_coding	FMR1 neighbor [Source:HGNC Symbol;Acc:HGNC:26372]
ENSG00000205777	2.69639	5.88403e-05	0.00141328	protein_coding	G antigen 1 [Source:HGNC Symbol;Acc:HGNC:4098]
ENSG00000236362	4.31414	9.26703e-08	1.17293e-05	protein_coding	G antigen 12F [Source:HGNC Symbol;Acc:HGNC:31906]
ENSG00000224659	3.82184	1.18397e-07	1.3794e-05	protein_coding	G antigen 12J [Source:HGNC Symbol;Acc:HGNC:17778]
ENSG00000189064	3.66118	1.53941e-06	9.06584e-05	protein_coding	G antigen 2A [Source:HGNC Symbol;Acc:HGNC:4099]
ENSG00000186281	2.78186	3.17307e-05	0.000877677	protein_coding	glycerol-3-phosphate acyltransferase 2, mitochondrial [Source:HGNC Symbol;Acc:HGNC:27168]
ENSG00000124196	2.13946	2.04925e-07	2.08154e-05	protein_coding	gametocyte specific factor 1 like [Source:HGNC Symbol;Acc:HGNC:16198]
ENSG00000143452	1.20721	0.0011619	0.0139503	protein_coding	HORMA domain containing 1 [Source:HGNC Symbol;Acc:HGNC:25245]
ENSG00000120210	1.11888	0.00282326	0.0272573	protein_coding	insulin like 6 [Source:HGNC Symbol;Acc:HGNC:6089]
ENSG00000160886	1.09229	0.00214705	0.0221599	protein_coding	lymphocyte antigen 6 family member K [Source:HGNC Symbol;Acc:HGNC:24225]
ENSG00000143194	3.87437	1.94947e-06	0.000108841	protein_coding	maelstrom spermatogenic transposon silencer [Source:HGNC Symbol;Acc:HGNC:25929]
ENSG00000178573	1.29866	0.000152695	0.00293367	protein_coding	MAF bZIP transcription factor [Source:HGNC Symbol;Acc:HGNC:6776]
ENSG00000198681	3.23363	1.77742e-06	0.000100867	protein_coding	MAGE family member A1 [Source:HGNC Symbol;Acc:HGNC:6796]
ENSG00000213401	1.45729	0.000749792	0.00997591	protein_coding	MAGE family member A12 [Source:HGNC Symbol;Acc:HGNC:6799]
ENSG00000268606	3.33722	8.74745e-07	5.98414e-05	protein_coding	MAGE family member A2 [Source:HGNC Symbol;Acc:HGNC:6800]
ENSG00000221867	2.16183	0.000101548	0.0021403	protein_coding	MAGE family member A3 [Source:HGNC Symbol;Acc:HGNC:6801]
ENSG00000147381	5.39233	6.18003e-07	4.60837e-05	protein_coding	MAGE family member A4 [Source:HGNC Symbol;Acc:HGNC:6802]
ENSG00000267978	4.40181	9.29384e-08	1.17326e-05	protein_coding	MAGE family member A9B [Source:HGNC Symbol;Acc:HGNC:31909]
ENSG00000214107	3.52503	2.18099e-05	0.000667411	protein_coding	MAGE family member B1 [Source:HGNC Symbol;Acc:HGNC:6808]
ENSG00000189023	1.63737	1.31109e-05	0.00045671	protein_coding	MAGE family member B16 [Source:HGNC Symbol;Acc:HGNC:21188]
ENSG00000155495	2.61917	7.5174e-06	0.000299396	protein_coding	MAGE family member C1 [Source:HGNC Symbol;Acc:HGNC:6812]
ENSG00000046774	1.98855	8.29247e-05	0.00183538	protein_coding	MAGE family member C2 [Source:HGNC Symbol;Acc:HGNC:13574]
ENSG00000166926	1.21463	0.00294187	0.0281272	protein_coding	membrane spanning 4-domains A6E [Source:NCBI gene;Acc:245802]
ENSG00000156269	2.00775	0.000110527	0.00228083	protein_coding	N(alpha)-acetyltransferase 11, NatA catalytic subunit [Source:HGNC Symbol;Acc:HGNC:28125]
ENSG00000184507	1.90641	6.86721e-05	0.00159094	protein_coding	NUT midline carcinoma family member 1 [Source:HGNC Symbol;Acc:HGNC:29919]
ENSG00000171540	3.9456	7.97168e-10	4.58846e-07	protein_coding	orthopedia homeobox [Source:HGNC Symbol;Acc:HGNC:8518]
ENSG00000234068	1.59767	0.00210963	0.0219262	protein_coding	PAGE family member 2 [Source:HGNC Symbol;Acc:HGNC:31804]
ENSG00000238269	2.07405	0.000496649	0.00719814	protein_coding	PAGE family member 2B [Source:HGNC Symbol;Acc:HGNC:31805]
ENSG00000158639	3.35012	8.69079e-07	5.96028e-05	protein_coding	PAGE family member 5 [Source:HGNC Symbol;Acc:HGNC:29992]
ENSG00000166049	2.08908	0.000293366	0.00484269	protein_coding	PAS domain containing repressor 1 [Source:HGNC Symbol;Acc:HGNC:20686]
ENSG00000204970	1.14191	0.000137813	0.00271144	protein_coding	protocadherin alpha 1 [Source:HGNC Symbol;Acc:HGNC:8663]
ENSG00000197181	4.05446	3.68895e-09	1.20514e-06	protein_coding	piwi like RNA-mediated gene silencing 2 [Source:HGNC Symbol;Acc:HGNC:17644]
ENSG00000170965	1.41509	5.76539e-05	0.001391	protein_coding	placenta enriched 1 [Source:HGNC Symbol;Acc:HGNC:9044]
ENSG00000185686	1.22972	5.7526e-08	8.27792e-06	protein_coding	preferentially expressed antigen in melanoma [Source:HGNC Symbol;Acc:HGNC:9336]
ENSG00000164256	1.33236	0.000233763	0.00403939	protein_coding	PR/SET domain 9 [Source:HGNC Symbol;Acc:HGNC:13994]
ENSG00000151962	1.61888	3.22188e-05	0.000883095	protein_coding	RNA binding motif protein 46 [Source:HGNC Symbol;Acc:HGNC:28401]
ENSG00000234414	1.76265	0.00432914	0.0379467	protein_coding	RNA binding motif protein Y-linked family 1 member A1 [Source:HGNC Symbol;Acc:HGNC:9912]
ENSG00000181433	2.88891	2.91397e-06	0.000147889	protein_coding	sarcoma antigen 1 [Source:HGNC Symbol;Acc:HGNC:30369]
ENSG00000155761	1.09462	0.00359585	0.0329716	protein_coding	sperm associated antigen 17 [Source:HGNC Symbol;Acc:HGNC:26620]
ENSG00000186451	1.36751	0.00422647	0.0372697	protein_coding	spermatogenesis associated 12 [Source:HGNC Symbol;Acc:HGNC:23221]
ENSG00000187144	1.91144	1.86107e-05	0.000595517	protein_coding	spermatogenesis associated 21 [Source:HGNC Symbol;Acc:HGNC:28026]
ENSG00000241476	2.11051	3.36541e-05	0.00090853	protein_coding	SSX family member 2 [Source:HGNC Symbol;Acc:HGNC:11336]
ENSG00000268447	3.01155	6.58462e-08	9.22802e-06	protein_coding	SSX family member 2B [Source:HGNC Symbol;Acc:HGNC:22263]
ENSG00000165584	2.28793	3.13598e-05	0.000872911	protein_coding	SSX family member 3 [Source:HGNC Symbol;Acc:HGNC:11337]
ENSG00000268009	1.9656	0.000417544	0.00634451	protein_coding	SSX family member 4 [Source:HGNC Symbol;Acc:HGNC:11338]
ENSG00000269791	1.9656	0.000417544	0.00634451	protein_coding	SSX family member 4B [Source:HGNC Symbol;Acc:HGNC:16880]
ENSG00000196335	2.72398	2.01012e-05	0.000628651	protein_coding	serine/threonine kinase 31 [Source:HGNC Symbol;Acc:HGNC:11407]
ENSG00000122728	2.24781	0.00423836	0.0373473	protein_coding	TATA-box binding protein associated factor 1 like [Source:HGNC Symbol;Acc:HGNC:18056]
ENSG00000102387	1.75926	0.000136018	0.00268208	protein_coding	TATA-box binding protein associated factor 7 like [Source:HGNC Symbol;Acc:HGNC:11548]
ENSG00000095627	1.81567	0.000185461	0.00338634	protein_coding	tudor domain containing 1 [Source:HGNC Symbol;Acc:HGNC:11712]
ENSG00000173809	2.40656	0.000202109	0.00362059	protein_coding	tudor domain containing 12 [Source:HGNC Symbol;Acc:HGNC:25044]
ENSG00000180113	2.03256	0.000152574	0.00293318	protein_coding	tudor domain containing 6 [Source:HGNC Symbol;Acc:HGNC:21339]
ENSG00000198092	4.32308	1.18562e-08	2.76931e-06	protein_coding	transmembrane serine protease 11F [Source:HGNC Symbol;Acc:HGNC:29994]
ENSG00000130167	1.78499	4.27684e-08	6.84719e-06	protein_coding	tetraspanin 16 [Source:HGNC Symbol;Acc:HGNC:30725]
ENSG00000152086	2.22665	0.00092373	0.0117216	protein_coding	tubulin alpha 3e [Source:HGNC Symbol;Acc:HGNC:20765]
ENSG00000104804	1.11958	0.00523393	0.0437746	protein_coding	TUB like protein 2 [Source:HGNC Symbol;Acc:HGNC:12424]
ENSG00000182583	1.03975	0.00232936	0.0235032	protein_coding	variable charge X-linked [Source:HGNC Symbol;Acc:HGNC:12667]
ENSG00000169059	1.97338	0.000339945	0.0054371	protein_coding	variable charge X-linked 3A [Source:HGNC Symbol;Acc:HGNC:18159]
ENSG00000129864	3.14194	0.000178034	0.00328548	protein_coding	variable charge Y-linked [Source:HGNC Symbol;Acc:HGNC:12668]
ENSG00000198028	1.73306	9.83669e-05	0.00209057	protein_coding	zinc finger protein 560 [Source:HGNC Symbol;Acc:HGNC:26484]
ENSG00000223969	1.08497	0.00206155	0.0215973	lncRNA	novel transcript
ENSG00000259810	1.13983	7.52167e-05	0.00170738	lncRNA	novel transcript
ENSG00000228113	1.18903	0.000699961	0.00946926	lncRNA	novel transcript, antisense to STEAP4
ENSG00000273687	1.06201	0.0037084	0.0337966	lncRNA	novel transcript, antisense to RFFL
ENSG00000240499	1.07178	3.98896e-05	0.00104027	lncRNA	novel transcript, antisense to CADPS2
ENSG00000261535	1.62695	0.000580652	0.00817071	lncRNA	novel transcript, antisense to CUX1
ENSG00000256706	1.23538	0.00279112	0.027001	lncRNA	novel transcript
ENSG00000265702	1.26566	0.00327699	0.0306821	lncRNA	novel transcript, antisense to MARCH10
ENSG00000265282	1.12349	0.00230641	0.0233344	lncRNA	novel transcript
ENSG00000213981	1.02771	0.000593714	0.00831856	lncRNA	novel transcript, antisense to MYO3B
ENSG00000274508	1.07168	0.00329912	0.0308356	lncRNA	novel transcript
ENSG00000276980	1.42307	9.95725e-05	0.00210991	lncRNA	novel transcript, sense intronic C3
ENSG00000283108	1.05541	0.00039923	0.00615326	lncRNA	novel transcript
ENSG00000267174	3.173	7.51893e-07	5.36195e-05	lncRNA	novel transcript
ENSG00000254291	2.33454	1.72462e-05	0.000562153	lncRNA	novel transcript
ENSG00000260409	1.68778	0.000302801	0.00496286	lncRNA	novel transcript
ENSG00000224739	1.30443	4.31217e-05	0.00110665	lncRNA	novel transcript
ENSG00000264269	1.16732	0.00392127	0.0352208	lncRNA	novel transcript, antisense to DYM
ENSG00000225744	1.2483	0.00137404	0.0158707	lncRNA	novel transcript
ENSG00000274979	1.17893	0.000224436	0.00392506	lncRNA	novel transcript
ENSG00000268845	1.02533	0.000274325	0.00459903	lncRNA	novel transcript, antisense to EMR4P
ENSG00000253978	1.17519	0.00317144	0.0298495	lncRNA	novel transcript
ENSG00000253619	1.35482	8.40443e-06	0.000326127	lncRNA	novel transcript
ENSG00000238246	1.39318	6.4233e-06	0.000266124	lncRNA	novel transcript
ENSG00000250131	1.12866	0.0043655	0.0381479	lncRNA	novel transcript
ENSG00000253214	1.38401	0.00287098	0.0275695	lncRNA	novel transcript
ENSG00000266976	1.07979	0.000206557	0.00368253	lncRNA	novel transcript
ENSG00000243144	1.73959	0.00013828	0.00271672	lncRNA	novel transcript
ENSG00000254367	1.29308	5.38177e-05	0.00131485	lncRNA	novel transcript
ENSG00000253123	1.57076	0.000122153	0.00246293	lncRNA	novel transcript
ENSG00000272094	1.55962	0.00173863	0.0189629	lncRNA	novel transcript
ENSG00000223486	1.37161	1.29493e-05	0.000453429	lncRNA	novel transcript
ENSG00000249166	3.2329	1.08563e-07	1.29606e-05	lncRNA	novel transcript
ENSG00000273011	1.33778	0.000320027	0.00520462	lncRNA	novel transcript
ENSG00000232628	1.43675	0.000317511	0.00516731	lncRNA	novel transcript
ENSG00000261269	1.93827	1.03996e-06	6.67759e-05	lncRNA	novel transcript, overlapping ZNF366
ENSG00000242611	1.1476	0.00622576	0.0499445	lncRNA	novel transcript
ENSG00000250038	1.88349	8.25701e-05	0.00183131	lncRNA	novel transcript
ENSG00000245293	1.25962	0.00361779	0.0331414	lncRNA	novel transcript
ENSG00000250893	1.65262	0.000469174	0.00689501	lncRNA	novel transcript
ENSG00000253154	1.92658	3.95917e-05	0.00103529	lncRNA	novel transcript
ENSG00000261655	1.28515	0.00161362	0.0179683	lncRNA	novel transcript, overlapping to GPR20
ENSG00000282573	1.28515	0.00161362	0.0179683	lncRNA	novel transcript
ENSG00000265717	1.09564	0.00301516	0.0286635	lncRNA	novel transcript
ENSG00000176349	1.80763	6.82046e-08	9.38726e-06	lncRNA	novel transcript, antisense to MAD1L1
ENSG00000270210	1.21224	0.000203143	0.00363507	lncRNA	novel transcript
ENSG00000223991	1.57385	5.3239e-06	0.000229831	lncRNA	novel transcript
ENSG00000233392	2.421	6.8332e-07	4.99071e-05	lncRNA	novel transcript
ENSG00000224099	2.31425	1.32476e-06	8.11814e-05	lncRNA	novel transcript
ENSG00000241280	1.94637	0.000110961	0.00228881	lncRNA	novel transcript
ENSG00000228496	2.20395	6.75191e-05	0.00156799	lncRNA	novel transcript
ENSG00000259283	1.52456	0.000711782	0.00958716	lncRNA	novel transcript, antisense to IRX6
ENSG00000241956	1.10565	0.00194506	0.0206897	lncRNA	novel transcript
ENSG00000255366	1.3994	0.000106	0.002211	lncRNA	novel transcript
ENSG00000258763	1.34561	0.000900557	0.011517	lncRNA	novel transcript, antisense to OR2AP1, OR6C4, OR6C68 & OR6C2
ENSG00000248964	1.18026	0.000673176	0.00917953	lncRNA	novel transcript
ENSG00000255158	1.70598	0.000144864	0.00282199	lncRNA	novel transcript
ENSG00000205037	1.57286	3.43891e-06	0.000166771	lncRNA	novel transcript
ENSG00000281836	1.79076	0.000460095	0.00678427	lncRNA	novel transcript
ENSG00000257322	1.13488	0.000126318	0.00253256	lncRNA	novel transcript, antisense to novel protein
ENSG00000261888	1.56865	2.82572e-07	2.63752e-05	lncRNA	novel transcript
ENSG00000256151	2.48695	4.9459e-06	0.000219389	lncRNA	ADGRD1 antisense RNA 1 [Source:HGNC Symbol;Acc:HGNC:53314]
ENSG00000272620	3.90384	9.68625e-08	1.2015e-05	lncRNA	AFAP1 antisense RNA 1 [Source:HGNC Symbol;Acc:HGNC:28141]
ENSG00000261211	1.68307	1.66164e-05	0.000545473	lncRNA	novel transcript
ENSG00000277301	1.14017	0.000487557	0.00709328	lncRNA	novel transcript, antisense to NOL4L
ENSG00000230010	1.91879	0.00257145	0.0253682	lncRNA	novel transcript
ENSG00000258526	1.92445	3.44512e-06	0.000166905	lncRNA	novel transcript
ENSG00000230387	1.12179	0.000128885	0.00257185	lncRNA	novel transcript
ENSG00000258987	1.12178	2.72418e-05	0.000791077	lncRNA	novel transcript, antisense to ASB2
ENSG00000281498	1.12178	2.72418e-05	0.000791077	lncRNA	novel transcript, antisense to ASB2
ENSG00000227482	1.38937	0.000181185	0.00333472	lncRNA	novel transcript
ENSG00000217576	2.54891	0.00297249	0.0283416	lncRNA	novel transcript
ENSG00000230628	4.49844	1.05749e-11	3.08878e-08	lncRNA	novel transcript
ENSG00000224307	1.42503	3.21919e-05	0.000882857	lncRNA	novel transcript
ENSG00000167046	1.62052	1.31993e-06	8.10908e-05	lncRNA	novel transcript, antisense to SLCO4A1
ENSG00000229191	1.21631	1.64186e-08	3.52818e-06	lncRNA	novel transcript, antisense KIF21B
ENSG00000224950	1.15084	1.11541e-09	5.33586e-07	lncRNA	novel transcript
ENSG00000227619	2.68179	4.41415e-09	1.32562e-06	lncRNA	novel transcript
ENSG00000236355	1.04381	0.00217387	0.0223062	lncRNA	novel transcript
ENSG00000225886	1.51704	0.000835811	0.0108955	lncRNA	novel transcript, antisense to IFI6
ENSG00000272046	2.15575	0.000161172	0.00305117	lncRNA	novel transcript
ENSG00000240219	1.50231	1.30572e-05	0.000455495	lncRNA	novel transcript
ENSG00000279141	1.0043	5.01631e-05	0.0012457	lncRNA	long intergenic non-protein coding RNA 1451
ENSG00000227706	1.07084	2.72745e-06	0.000141369	lncRNA	novel transcript
ENSG00000254528	1.36593	0.000629623	0.00869283	lncRNA	novel transcript, antisense to FXYD6
ENSG00000255299	1.11273	0.000995889	0.0123973	lncRNA	novel transcript
ENSG00000266602	1.22	0.00082046	0.0107417	lncRNA	novel transcript
ENSG00000260896	1.35873	1.87123e-06	0.00010521	lncRNA	androgen receptor regulated long noncoding RNA 1 [Source:HGNC Symbol;Acc:HGNC:53032]
ENSG00000261656	1.72473	0.000439264	0.00657536	lncRNA	BEAN1 antisense RNA 1 [Source:HGNC Symbol;Acc:HGNC:51114]
ENSG00000234235	2.05074	0.000776148	0.0102644	lncRNA	BOK antisense RNA 1 [Source:HGNC Symbol;Acc:HGNC:35125]
ENSG00000226007	1.51559	0.000832125	0.010865	lncRNA	novel transcript
ENSG00000178722	1.35844	0.000985785	0.0123	lncRNA	chromosome 5 open reading frame 64 [Source:HGNC Symbol;Acc:HGNC:26744]
ENSG00000205488	1.10533	0.00219069	0.0224597	lncRNA	CALML3 antisense RNA 1 [Source:HGNC Symbol;Acc:HGNC:44682]
ENSG00000261645	1.03824	0.000778267	0.0102896	lncRNA	DISC1 fusion partner 1 [Source:HGNC Symbol;Acc:HGNC:33625]
ENSG00000231764	1.14696	3.1501e-05	0.000874826	lncRNA	DLX6 antisense RNA 1 [Source:HGNC Symbol;Acc:HGNC:37151]
ENSG00000230630	1.59979	0.000161347	0.00305329	lncRNA	DNM3 opposite strand/antisense RNA [Source:HGNC Symbol;Acc:HGNC:41228]
ENSG00000232878	1.25151	0.00268364	0.0261787	lncRNA	DPYD antisense RNA 1 [Source:HGNC Symbol;Acc:HGNC:40195]
ENSG00000198054	1.26639	0.00283647	0.0273357	lncRNA	Down syndrome critical region 8 [Source:HGNC Symbol;Acc:HGNC:16707]
ENSG00000233056	1.22469	0.000101195	0.00213472	lncRNA	endogenous retrovirus group 48 member 1 [Source:HGNC Symbol;Acc:HGNC:17216]
ENSG00000237975	1.63157	1.14581e-05	0.00041374	lncRNA	FLG antisense RNA 1 [Source:HGNC Symbol;Acc:HGNC:27913]
ENSG00000196979	1.50198	0.00109506	0.0133332	lncRNA	GPR107 adjacent cis regulating lncRNA [Source:HGNC Symbol;Acc:HGNC:53957]
ENSG00000130600	5.15133	1.09027e-08	2.57144e-06	lncRNA	H19 imprinted maternally expressed transcript [Source:HGNC Symbol;Acc:HGNC:4713]
ENSG00000226378	1.22038	0.0010779	0.0131674	lncRNA	HLA-F antisense RNA 1 [Source:HGNC Symbol;Acc:HGNC:26645]
ENSG00000256150	1.14995	0.00124618	0.0147173	lncRNA	ITFG2 antisense RNA 1 [Source:HGNC Symbol;Acc:HGNC:53128]
ENSG00000267365	1.64461	3.53866e-08	6.11051e-06	lncRNA	KCNJ2 antisense RNA 1 [Source:HGNC Symbol;Acc:HGNC:43720]
ENSG00000229205	1.81662	0.00230488	0.0233238	lncRNA	long intergenic non-protein coding RNA 200 [Source:HGNC Symbol;Acc:HGNC:30974]
ENSG00000182586	1.44182	0.00271756	0.0264747	lncRNA	long intergenic non-protein coding RNA 334 [Source:HGNC Symbol;Acc:HGNC:16425]
ENSG00000227674	1.05001	0.0051604	0.0432843	lncRNA	long intergenic non-protein coding RNA 355 [Source:HGNC Symbol;Acc:HGNC:27061]
ENSG00000132204	1.46316	0.00163029	0.0181122	lncRNA	long intergenic non-protein coding RNA 470 [Source:HGNC Symbol;Acc:HGNC:1225]
ENSG00000235621	1.85499	3.67158e-06	0.000174252	lncRNA	long intergenic non-protein coding RNA 494 [Source:HGNC Symbol;Acc:HGNC:27657]
ENSG00000253230	1.03161	1.49414e-05	0.000503771	lncRNA	long intergenic non-protein coding RNA 599 [Source:HGNC Symbol;Acc:HGNC:27231]
ENSG00000235770	1.1948	0.00496317	0.0420335	lncRNA	long intergenic non-protein coding RNA 607 [Source:HGNC Symbol;Acc:HGNC:43944]
ENSG00000233746	2.51391	9.54671e-11	1.10488e-07	lncRNA	long intergenic non-protein coding RNA 656 [Source:HGNC Symbol;Acc:HGNC:27304]
ENSG00000231419	2.44687	0.000124777	0.00250747	lncRNA	long intergenic non-protein coding RNA 689 [Source:HGNC Symbol;Acc:HGNC:27217]
ENSG00000237523	2.15656	3.24253e-05	0.000887246	lncRNA	long intergenic non-protein coding RNA 857 [Source:HGNC Symbol;Acc:HGNC:45114]
ENSG00000224652	1.34564	0.000504697	0.00728855	lncRNA	long intergenic non-protein coding RNA 885 [Source:HGNC Symbol;Acc:HGNC:48571]
ENSG00000240875	1.05306	2.01192e-07	2.05714e-05	lncRNA	long intergenic non-protein coding RNA 886 [Source:HGNC Symbol;Acc:HGNC:48572]
ENSG00000228784	1.98168	6.69562e-09	1.81873e-06	lncRNA	long intergenic non-protein coding RNA 954 [Source:HGNC Symbol;Acc:HGNC:48668]
ENSG00000251381	2.94584	4.3653e-13	3.01518e-09	lncRNA	long intergenic non-protein coding RNA 958 [Source:HGNC Symbol;Acc:HGNC:48671]
ENSG00000249307	1.53896	2.37181e-08	4.46601e-06	lncRNA	long intergenic non-protein coding RNA 1088 [Source:HGNC Symbol;Acc:HGNC:49148]
ENSG00000227630	1.94228	7.03417e-11	9.44729e-08	lncRNA	long intergenic non-protein coding RNA 1132 [Source:HGNC Symbol;Acc:HGNC:49444]
ENSG00000234807	1.4635	0.00360069	0.0330098	lncRNA	long intergenic non-protein coding RNA 1135 [Source:HGNC Symbol;Acc:HGNC:49450]
ENSG00000229671	1.54597	0.000200585	0.00359781	lncRNA	long intergenic non-protein coding RNA 1150 [Source:HGNC Symbol;Acc:HGNC:49469]
ENSG00000270547	1.20265	0.00536588	0.0445851	lncRNA	long intergenic non-protein coding RNA 1235 [Source:HGNC Symbol;Acc:HGNC:49769]
ENSG00000282594	1.0174	0.000299271	0.00491349	lncRNA	long intergenic non-protein coding RNA 1300 [Source:HGNC Symbol;Acc:HGNC:50460]
ENSG00000228918	1.27681	0.00306617	0.0290361	lncRNA	long intergenic non-protein coding RNA 1344 [Source:HGNC Symbol;Acc:HGNC:50554]
ENSG00000233901	1.25809	3.93321e-07	3.34174e-05	lncRNA	long intergenic non-protein coding RNA 1503 [Source:HGNC Symbol;Acc:HGNC:51184]
ENSG00000236882	1.35749	0.00156234	0.0175306	lncRNA	long intergenic non-protein coding RNA 1554 [Source:HGNC Symbol;Acc:HGNC:24687]
ENSG00000205611	1.09751	0.000589789	0.00828239	lncRNA	long intergenic non-protein coding RNA 1597 [Source:HGNC Symbol;Acc:HGNC:51594]
ENSG00000205293	1.66477	0.000386346	0.00600637	lncRNA	long intergenic non-protein coding RNA 1602 [Source:HGNC Symbol;Acc:HGNC:51634]
ENSG00000231826	2.79105	1.26426e-08	2.92473e-06	lncRNA	long intergenic non-protein coding RNA 1819 [Source:HGNC Symbol;Acc:HGNC:52624]
ENSG00000260868	1.91582	1.35149e-05	0.000466746	lncRNA	long intergenic non-protein coding RNA 1960 [Source:HGNC Symbol;Acc:HGNC:52785]
ENSG00000248677	1.03459	0.00436938	0.0381611	lncRNA	long intergenic non-protein coding RNA 2102 [Source:HGNC Symbol;Acc:HGNC:52957]
ENSG00000251026	1.4436	0.000913603	0.0116244	lncRNA	long intergenic non-protein coding RNA 2163 [Source:HGNC Symbol;Acc:HGNC:53024]
ENSG00000280639	1.54497	6.65915e-05	0.00155241	lncRNA	long intergenic non-protein coding RNA 2204 [Source:HGNC Symbol;Acc:HGNC:53070]
ENSG00000249396	3.33115	7.79967e-07	5.50157e-05	lncRNA	long intergenic non-protein coding RNA 2212 [Source:HGNC Symbol;Acc:HGNC:53079]
ENSG00000251350	1.69985	0.000146381	0.00284581	lncRNA	long intergenic non-protein coding RNA 2475 [Source:HGNC Symbol;Acc:HGNC:53418]
ENSG00000230269	1.32288	0.00162777	0.0180926	lncRNA	long intergenic non-protein coding RNA 2525 [Source:HGNC Symbol;Acc:HGNC:53545]
ENSG00000227012	2.02386	2.34205e-05	0.000707297	lncRNA	long intergenic non-protein coding RNA 2527 [Source:HGNC Symbol;Acc:HGNC:53553]
ENSG00000226004	1.02296	0.00153249	0.0172623	lncRNA	long intergenic non-protein coding RNA 2528 [Source:HGNC Symbol;Acc:HGNC:53554]
ENSG00000228709	1.24273	0.00161075	0.017952	lncRNA	long intergenic non-protein coding RNA 2575 [Source:HGNC Symbol;Acc:HGNC:53747]
ENSG00000230587	2.77194	1.75564e-08	3.69067e-06	lncRNA	long intergenic non-protein coding RNA 2580 [Source:HGNC Symbol;Acc:HGNC:53751]
ENSG00000187600	1.06363	0.0049023	0.0416566	lncRNA	long intergenic non-protein coding RNA 2583 [Source:HGNC Symbol;Acc:HGNC:53812]
ENSG00000261761	2.95044	8.98232e-06	0.000343588	lncRNA	long intergenic non-protein coding RNA 2616 [Source:HGNC Symbol;Acc:HGNC:54078]
ENSG00000234944	1.02674	3.73618e-05	0.000988208	lncRNA	long intergenic non-protein coding RNA 2623 [Source:HGNC Symbol;Acc:HGNC:54101]
ENSG00000258609	1.17914	0.00430325	0.0377702	lncRNA	long intergenic non-protein coding RNA, regulator of reprogramming [Source:HGNC Symbol;Acc:HGNC:43773]
ENSG00000261105	1.47947	1.51768e-06	8.95971e-05	lncRNA	LMO7 antisense RNA 1 [Source:HGNC Symbol;Acc:HGNC:50277]
ENSG00000229967	2.68339	3.93531e-07	3.34174e-05	lncRNA	MAGEA4 antisense RNA 1 [Source:HGNC Symbol;Acc:HGNC:53860]
ENSG00000214548	1.21302	0.00174103	0.0189849	lncRNA	maternally expressed 3 [Source:HGNC Symbol;Acc:HGNC:14575]
ENSG00000245080	1.19179	0.000583276	0.00820046	lncRNA	MIR3150B host gene [Source:HGNC Symbol;Acc:HGNC:52000]
ENSG00000251230	1.22593	9.54862e-06	0.000359833	lncRNA	MIR3945 host gene [Source:HGNC Symbol;Acc:HGNC:52002]
ENSG00000245832	1.05834	0.000810561	0.0106438	lncRNA	MIR4300 host gene [Source:HGNC Symbol;Acc:HGNC:52003]
ENSG00000267532	1.23352	0.000948475	0.0119642	lncRNA	mir-497-195 cluster host gene [Source:HGNC Symbol;Acc:HGNC:39523]
ENSG00000229401	1.38223	0.00164955	0.0182597	lncRNA	MIR5689 host gene [Source:HGNC Symbol;Acc:HGNC:52007]
ENSG00000236719	3.76377	1.0961e-09	5.29965e-07	lncRNA	ovarian adenocarcinoma amplified long non-coding RNA [Source:HGNC Symbol;Acc:HGNC:49422]
ENSG00000225778	2.0537	9.90376e-06	0.000370624	lncRNA	PROSER2 antisense RNA 1 [Source:HGNC Symbol;Acc:HGNC:27343]
ENSG00000250337	1.63158	6.13355e-07	4.58357e-05	lncRNA	p53 upregulated regulator of p53 levels [Source:HGNC Symbol;Acc:HGNC:48995]
ENSG00000280693	1.20752	0.00491882	0.041753	lncRNA	SH3PXD2A antisense RNA 1 [Source:HGNC Symbol;Acc:HGNC:45242]
ENSG00000224397	1.17337	4.8808e-07	3.89417e-05	lncRNA	small integral membrane protein 25 [Source:HGNC Symbol;Acc:HGNC:50328]
ENSG00000204832	3.24195	0.000148741	0.00287665	lncRNA	ST8SIA6 antisense RNA 1 [Source:HGNC Symbol;Acc:HGNC:44880]
ENSG00000204091	1.20671	0.00436933	0.0381611	lncRNA	testis development related 1 [Source:HGNC Symbol;Acc:HGNC:43642]
ENSG00000226674	1.35902	7.8731e-06	0.000310493	lncRNA	testis expressed 41 [Source:HGNC Symbol;Acc:HGNC:48667]
ENSG00000233338	1.54473	0.000133997	0.00265196	lncRNA	TLR8 antisense RNA 1 [Source:HGNC Symbol;Acc:HGNC:40720]
ENSG00000225986	1.40232	3.47644e-05	0.000929678	lncRNA	UBXN10 antisense RNA 1 [Source:HGNC Symbol;Acc:HGNC:41141]
ENSG00000229807	3.7003	1.72534e-05	0.000562153	lncRNA	X inactive specific transcript [Source:HGNC Symbol;Acc:HGNC:12810]
ENSG00000271734	1.17414	0.00247893	0.0247075	lncRNA	novel transcript
ENSG00000231208	2.94964	3.69455e-05	0.000978803	lncRNA	ZBTB46 antisense RNA 1 [Source:HGNC Symbol;Acc:HGNC:40753]
ENSG00000225542	1.29235	0.000790258	0.0104083	lncRNA	ZNF385D antisense RNA 1 [Source:HGNC Symbol;Acc:HGNC:41136]
ENSG00000221331	1.03223	0.00375114	0.034066	miRNA	microRNA 548q [Source:HGNC Symbol;Acc:HGNC:37312]
ENSG00000266274	1.08308	0.00205335	0.0215404	misc_RNA	RNA, 7SL, cytoplasmic 138, pseudogene [Source:HGNC Symbol;Acc:HGNC:46154]
ENSG00000243697	1.32815	0.00331549	0.0309706	processed_pseudogene	ribosomal protein L7a (RPL7A) pseudogene
ENSG00000259388	1.05517	5.53814e-05	0.00134625	processed_pseudogene	ring finger protein, LIM domain interacting (RLIM) pseudogene
ENSG00000230829	1.19984	0.000663463	0.00907452	processed_pseudogene	ribosomal protein L27 (RPL27) pseudogene
ENSG00000237161	2.12687	0.000812403	0.0106622	processed_pseudogene	p21 protein (Cdc42/Rac)-activated kinase 2 (PAK2) pseudogene
ENSG00000235695	1.68173	4.54365e-06	0.000205122	processed_pseudogene	HIG1 domain family, member 2A (HIGD2A) pseudogene
ENSG00000214925	1.14999	0.0030215	0.0287013	processed_pseudogene	ribosomal protein L36 (RPL36) pseudogene
ENSG00000225415	1.65157	0.00418869	0.0370108	processed_pseudogene	ACKR4 pseudogene 1 [Source:HGNC Symbol;Acc:HGNC:21142]
ENSG00000233381	1.50662	0.000114478	0.00234435	processed_pseudogene	adenylate kinase 4 pseudogene 3 [Source:HGNC Symbol;Acc:HGNC:21596]
ENSG00000237319	1.15867	0.000294805	0.00486239	processed_pseudogene	pseudogene similar to part of protein phosphatase 6, catalytic subunit (PPP6C)
ENSG00000213484	1.00073	0.00227426	0.0231155	processed_pseudogene	eukaryotic translation initiation factor 4A1 pseudogene 8 [Source:HGNC Symbol;Acc:HGNC:37927]
ENSG00000266117	1.61271	0.000421496	0.0063845	processed_pseudogene	F-box protein 36 pseudogene 1 [Source:HGNC Symbol;Acc:HGNC:50363]
ENSG00000227725	2.13923	3.51017e-05	0.000937661	processed_pseudogene	GRINL1B complex locus 2 (pseudogene) [Source:HGNC Symbol;Acc:HGNC:15712]
ENSG00000217646	1.27399	0.00139767	0.0160554	processed_pseudogene	H2B clustered histone 16, pseudogene [Source:HGNC Symbol;Acc:HGNC:4754]
ENSG00000257539	1.09502	0.00280972	0.0271645	processed_pseudogene	heat shock protein family A (Hsp70) member 8 pseudogene 14 [Source:HGNC Symbol;Acc:HGNC:44929]
ENSG00000225585	1.46956	0.00168559	0.0185561	processed_pseudogene	inositol 1,3,4,5,6-pentakisphosphate 2-kinase pseudogene 1 [Source:HGNC Symbol;Acc:HGNC:39390]
ENSG00000238222	3.6733	8.44949e-08	1.09526e-05	processed_pseudogene	makorin ring finger protein 4, pseudogene [Source:HGNC Symbol;Acc:HGNC:7115]
ENSG00000259710	1.2272	0.000481641	0.00703332	processed_pseudogene	nuclear transport factor 2 pseudogene 6 [Source:HGNC Symbol;Acc:HGNC:50455]
ENSG00000224437	1.08448	0.00615377	0.0494737	processed_pseudogene	phosphatidylinositol glycan anchor biosynthesis class U pseudogene 1 [Source:HGNC Symbol;Acc:HGNC:45158]
ENSG00000230399	2.77266	2.28185e-05	0.000691275	processed_pseudogene	RBBP8 pseudogene 1 [Source:HGNC Symbol;Acc:HGNC:39583]
ENSG00000216412	1.38192	0.00309898	0.0292876	processed_pseudogene	ribosomal protein L12 pseudogene 2 [Source:HGNC Symbol;Acc:HGNC:16070]
ENSG00000262959	1.14348	0.00165124	0.0182653	processed_pseudogene	ribosomal protein L23a pseudogene 86 [Source:HGNC Symbol;Acc:HGNC:51577]
ENSG00000224858	1.00253	0.00585077	0.0476558	processed_pseudogene	ribosomal protein L29 pseudogene 11 [Source:HGNC Symbol;Acc:HGNC:36905]
ENSG00000213641	1.05162	0.0046064	0.03975	processed_pseudogene	ribosomal protein L7a pseudogene 4 [Source:HGNC Symbol;Acc:HGNC:23554]
ENSG00000225530	2.53571	0.000355538	0.00562324	processed_pseudogene	Sp3 transcription factor pseudogene [Source:HGNC Symbol;Acc:HGNC:35430]
ENSG00000244153	1.0955	0.00190715	0.0203421	processed_pseudogene	WW domain containing E3 ubiquitin protein ligase 1 pseudogene 1 [Source:HGNC Symbol;Acc:HGNC:48944]
ENSG00000201151	1.76233	0.000276938	0.0046316	snoRNA
ENSG00000207220	1.47482	8.49577e-07	5.8721e-05	snRNA	RNA, U1 small nuclear 57, pseudogene [Source:HGNC Symbol;Acc:HGNC:48399]
ENSG00000200483	1.37158	0.000791304	0.0104164	snRNA	RNA, U6 small nuclear 1017, pseudogene [Source:HGNC Symbol;Acc:HGNC:47980]
ENSG00000222438	1.30882	0.00185835	0.0199315	snRNA	RNA, U6 small nuclear 1077, pseudogene [Source:HGNC Symbol;Acc:HGNC:48040]
ENSG00000199488	1.30844	0.000283209	0.00471822	snRNA	RNA, U1 small nuclear 70, pseudogene [Source:HGNC Symbol;Acc:HGNC:48412]
ENSG00000201806	1.15114	0.00163257	0.0181276	snRNA	RNA, U4 small nuclear 8, pseudogene [Source:HGNC Symbol;Acc:HGNC:10195]
ENSG00000252637	1.16607	0.00165017	0.0182597	rRNA_pseudogene	RNA, 5S ribosomal pseudogene 268 [Source:HGNC Symbol;Acc:HGNC:43168]
ENSG00000280081	2.98046	4.25608e-06	0.000194501	transcribed_processed_pseudogene	long intergenic non-protein coding RNA 1667 [Source:HGNC Symbol;Acc:HGNC:52455]
ENSG00000258128	2.3861	0.000139766	0.00273923	transcribed_processed_pseudogene	makorin ring finger protein 9, pseudogene [Source:HGNC Symbol;Acc:HGNC:7116]
ENSG00000214076	1.74992	1.71209e-07	1.81534e-05	transcribed_processed_pseudogene	cleavage and polyadenylation specific factor 1 pseudogene 1 [Source:HGNC Symbol;Acc:HGNC:19251]
ENSG00000205176	1.30735	0.0027071	0.0263834	transcribed_processed_pseudogene	REXO1 like 1, pseudogene [Source:HGNC Symbol;Acc:HGNC:24660]
ENSG00000259374	1.30201	0.000347763	0.0055274	transcribed_processed_pseudogene	NADH:ubiquinone oxidoreductase subunit B4 pseudogene 11 [Source:HGNC Symbol;Acc:HGNC:45259]
ENSG00000230445	1.28812	0.0010616	0.0130142	transcribed_processed_pseudogene	leucine rich repeat containing 37 member A6, pseudogene [Source:HGNC Symbol;Acc:HGNC:33746]
ENSG00000154898	1.10824	3.87597e-05	0.0010159	transcribed_processed_pseudogene	coiled-coil domain containing 144C, pseudogene [Source:HGNC Symbol;Acc:HGNC:29073]
ENSG00000223973	1.05214	0.00497209	0.0420795	transcribed_processed_pseudogene	platelet-activating factor acetylhydrolase, isoform Ib, alpha subunit 45kDa (PAFAH1B1) pseudogene
ENSG00000232528	1.42434	0.000884387	0.0113573	transcribed_unitary_pseudogene	pseudogene similar to F830045P16Rik
ENSG00000285417	1.37208	0.000195743	0.00353405	transcribed_unitary_pseudogene	novel pseudogene
ENSG00000225969	1.24926	3.20515e-06	0.000158132	transcribed_unitary_pseudogene	ABHD11 antisense RNA 1 (tail to tail) [Source:HGNC Symbol;Acc:HGNC:18289]
ENSG00000244227	1.22384	0.00518867	0.0434486	transcribed_unitary_pseudogene	leucine rich repeat containing 77, pseudogene [Source:HGNC Symbol;Acc:HGNC:50536]
ENSG00000242104	1.10718	5.69817e-05	0.00137753	transcribed_unitary_pseudogene	long intergenic non-protein coding RNA 2618 [Source:HGNC Symbol;Acc:HGNC:54091]
ENSG00000250771	3.03666	2.48094e-06	0.00013127	transcribed_unprocessed_pseudogene	toll-like receptor 2 pseudogene
ENSG00000250420	2.23212	1.49248e-06	8.8433e-05	transcribed_unprocessed_pseudogene	acetoacetyl-CoA synthetase pseudogene 1 [Source:HGNC Symbol;Acc:HGNC:18226]
ENSG00000228695	2.12104	0.000252865	0.0043004	transcribed_unprocessed_pseudogene	carboxylesterase 1 pseudogene 1 [Source:HGNC Symbol;Acc:HGNC:18546]
ENSG00000237510	1.6899	0.000518112	0.00745113	transcribed_unprocessed_pseudogene	glycerol-3-phosphate acyltransferase 2 pseudogene 1 [Source:HGNC Symbol;Acc:HGNC:52330]
ENSG00000128262	1.66021	0.000678372	0.00923403	transcribed_unprocessed_pseudogene	POM121 transmembrane nucleoporin like 9, pseudogene [Source:HGNC Symbol;Acc:HGNC:30080]
ENSG00000281062	1.45463	2.12256e-05	0.000654084	transcribed_unprocessed_pseudogene	FSHD region gene 2 family pseudogene
ENSG00000237265	1.44061	8.55654e-05	0.00188049	transcribed_unprocessed_pseudogene	chromosome X open reading frame 49 (CXorf49) pseudogene
ENSG00000229009	1.43662	0.000527026	0.00755462	transcribed_unprocessed_pseudogene	transmembrane serine protease 11G, pseudogene [Source:HGNC Symbol;Acc:HGNC:42983]
ENSG00000224689	1.42022	0.00265498	0.0259512	transcribed_unprocessed_pseudogene	zinc finger protein 812, pseudogene [Source:HGNC Symbol;Acc:HGNC:33242]
ENSG00000231976	1.37389	0.00452347	0.03922	transcribed_unprocessed_pseudogene	family with sequence similarity 238 member B [Source:HGNC Symbol;Acc:HGNC:44917]
ENSG00000227790	1.35588	0.000960455	0.012043	transcribed_unprocessed_pseudogene	SPECC1 pseudogene 1 [Source:HGNC Symbol;Acc:HGNC:53867]
ENSG00000268758	1.26712	6.34007e-10	3.83178e-07	transcribed_unprocessed_pseudogene	adhesion G protein-coupled receptor E4, pseudogene [Source:HGNC Symbol;Acc:HGNC:19240]
ENSG00000189398	1.95395	2.00743e-05	0.000628215	unprocessed_pseudogene	olfactory receptor family 7 subfamily E member 12 pseudogene [Source:HGNC Symbol;Acc:HGNC:8383]
ENSG00000248347	1.89032	5.81659e-06	0.000245189	unprocessed_pseudogene	POTE ankyrin domain family pseudogene
ENSG00000206192	1.59869	0.00137504	0.0158747	unprocessed_pseudogene	ankyrin repeat domain 20 family member A9, pseudogene [Source:HGNC Symbol;Acc:HGNC:42023]
ENSG00000248583	1.52938	5.39126e-05	0.0013165	unprocessed_pseudogene	ankyrin repeat domain family (ANKRD) pseudogene
ENSG00000279208	1.34615	1.44507e-05	0.000490309	unprocessed_pseudogene	ankyrin repeat domain 18A (ANKRD18A) pseudogene
ENSG00000182531	1.19168	0.00434896	0.0380539	unprocessed_pseudogene	olfactory receptor family 7 subfamily E member 115 pseudogene [Source:HGNC Symbol;Acc:HGNC:15127]
ENSG00000255538	1.11814	0.00017574	0.00325183	unprocessed_pseudogene	olfactory receptor family 10 subfamily V member 2 pseudogene [Source:HGNC Symbol;Acc:HGNC:15137]
ENSG00000233902	1.04141	0.00192728	0.0205296	unprocessed_pseudogene	HLA complex group 4 (HCG4) pseudogene
ENSG00000234424	1.02293	0.000267331	0.00450216	unprocessed_pseudogene	kinesin family member 27 (KIF27) pseudogene

## Sheet: Downregulated others
Ensembl ID	log2(FC)	p-val	FDR	Biotype	Full name
ENSG00000128165	-1.01716	0.00587807	0.0478056	protein_coding	adrenomedullin 2 [Source:HGNC Symbol;Acc:HGNC:28898]
ENSG00000162069	-1.39076	0.000422297	0.00639263	protein_coding	BICD family like cargo adaptor 2 [Source:HGNC Symbol;Acc:HGNC:33584]
ENSG00000227746	-1.6252	0.00173051	0.0188957	protein_coding	complement C4A (Rodgers blood group) [Source:HGNC Symbol;Acc:HGNC:1323]
ENSG00000160345	-1.28111	4.00271e-08	6.60516e-06	protein_coding	chromosome 9 open reading frame 116 [Source:HGNC Symbol;Acc:HGNC:28435]
ENSG00000129170	-1.29928	7.61275e-05	0.00172073	protein_coding	cysteine and glycine rich protein 3 [Source:HGNC Symbol;Acc:HGNC:2472]
ENSG00000164825	-1.12869	1.52663e-07	1.65499e-05	protein_coding	defensin beta 1 [Source:HGNC Symbol;Acc:HGNC:2766]
ENSG00000272636	-1.29659	0.000246431	0.00421619	protein_coding	double C2 domain beta [Source:HGNC Symbol;Acc:HGNC:2986]
ENSG00000225968	-1.05052	7.31606e-05	0.00166854	protein_coding	extracellular leucine rich repeat and fibronectin type III domain containing 1 [Source:HGNC Symbol;Acc:HGNC:33154]
ENSG00000187730	-1.44561	0.00173766	0.0189567	protein_coding	gamma-aminobutyric acid type A receptor delta subunit [Source:HGNC Symbol;Acc:HGNC:4084]
ENSG00000069482	-1.28186	1.92652e-12	1.03497e-08	protein_coding	galanin and GMAP prepropeptide [Source:HGNC Symbol;Acc:HGNC:4114]
ENSG00000130283	-1.30702	0.000500417	0.00724014	protein_coding	growth differentiation factor 1 [Source:HGNC Symbol;Acc:HGNC:4214]
ENSG00000086506	-1.29905	0.000110394	0.0022808	protein_coding	hemoglobin subunit theta 1 [Source:HGNC Symbol;Acc:HGNC:4833]
ENSG00000160207	-1.00072	1.03565e-06	6.67651e-05	protein_coding	heat shock transcription factor 2 binding protein [Source:HGNC Symbol;Acc:HGNC:5226]
ENSG00000128322	-1.64421	3.86583e-06	0.000180244	protein_coding	immunoglobulin lambda like polypeptide 1 [Source:HGNC Symbol;Acc:HGNC:5870]
ENSG00000149596	-1.45721	2.70755e-10	2.29769e-07	protein_coding	junctophilin 2 [Source:HGNC Symbol;Acc:HGNC:14202]
ENSG00000120457	-1.02855	0.000203276	0.0036361	protein_coding	potassium inwardly rectifying channel subfamily J member 5 [Source:HGNC Symbol;Acc:HGNC:6266]
ENSG00000113083	-1.08503	1.0438e-05	0.000385839	protein_coding	lysyl oxidase [Source:HGNC Symbol;Acc:HGNC:6664]
ENSG00000241713	-1.34207	0.000575391	0.00811026	protein_coding	lymphocyte antigen 6 family member G5B [Source:HGNC Symbol;Acc:HGNC:13931]
ENSG00000145506	-1.21731	2.149e-09	8.38666e-07	protein_coding	NKD inhibitor of WNT signaling pathway 2 [Source:HGNC Symbol;Acc:HGNC:17046]
ENSG00000276920	-1.21731	2.149e-09	8.38666e-07	protein_coding	NKD inhibitor of WNT signaling pathway 2 [Source:HGNC Symbol;Acc:HGNC:17046]
ENSG00000188038	-1.43137	0.00478095	0.0407976	protein_coding	neuritin 1 like [Source:HGNC Symbol;Acc:HGNC:29811]
ENSG00000114268	-1.06851	1.20561e-06	7.58013e-05	protein_coding	6-phosphofructo-2-kinase/fructose-2,6-biphosphatase 4 [Source:HGNC Symbol;Acc:HGNC:8875]
ENSG00000180287	-1.11502	0.000229985	0.00399487	protein_coding	phospholipase D family member 5 [Source:HGNC Symbol;Acc:HGNC:26879]
ENSG00000189410	-1.00632	0.0018469	0.0198306	protein_coding	SH2 domain containing 5 [Source:HGNC Symbol;Acc:HGNC:28819]
ENSG00000187754	-1.43364	0.00443322	0.0386001	protein_coding	SSX family member 7 [Source:HGNC Symbol;Acc:HGNC:19653]
ENSG00000159167	-1.43389	0.00043645	0.00656196	protein_coding	stanniocalcin 1 [Source:HGNC Symbol;Acc:HGNC:11373]
ENSG00000111490	-1.51714	0.000285024	0.00474223	protein_coding	TBC1 domain family member 30 [Source:HGNC Symbol;Acc:HGNC:29164]
ENSG00000170379	-1.13655	9.28622e-05	0.00200173	protein_coding	TRPM8 channel associated factor 2 [Source:HGNC Symbol;Acc:HGNC:26878]
ENSG00000100234	-1.82458	2.62406e-11	5.4281e-08	protein_coding	TIMP metallopeptidase inhibitor 3 [Source:HGNC Symbol;Acc:HGNC:11822]
ENSG00000182040	-1.13754	0.00139736	0.0160554	protein_coding	USH1 protein network component sans [Source:HGNC Symbol;Acc:HGNC:16356]
ENSG00000145198	-1.34449	0.000814467	0.0106725	protein_coding	von Willebrand factor A domain containing 5B2 [Source:HGNC Symbol;Acc:HGNC:25144]
ENSG00000172000	-1.05342	3.0528e-05	0.000855125	protein_coding	zinc finger protein 556 [Source:HGNC Symbol;Acc:HGNC:25669]
ENSG00000263020	-2.07434	0.000157205	0.00299837	protein_coding	novel protein
ENSG00000237222	-1.02297	0.00515742	0.0432694	lncRNA	long intergenic non-protein coding RNA 1968 [Source:HGNC Symbol;Acc:HGNC:52794]
ENSG00000256195	-1.08461	0.00281536	0.0272028	lncRNA	novel transcript
ENSG00000229646	-1.12636	2.07987e-08	4.07133e-06	lncRNA	novel transcript
ENSG00000234459	-1.1299	0.00158834	0.0177481	lncRNA	novel transcript
ENSG00000235790	-1.17861	0.00123094	0.0145658	lncRNA	PEF1 and COL16A1 antisense RNA 1 [Source:HGNC Symbol;Acc:HGNC:40154]
ENSG00000259004	-1.17939	0.00150763	0.0170182	lncRNA	long intergenic non-protein coding RNA 2285 [Source:HGNC Symbol;Acc:HGNC:53202]
ENSG00000213994	-1.22503	0.00149574	0.0169028	lncRNA	novel transcript
ENSG00000270487	-1.24642	0.00476554	0.0406876	lncRNA	novel transcript, antisense to ARID1B
ENSG00000231724	-1.25075	0.000734685	0.00982357	lncRNA	novel transcript
ENSG00000253603	-1.32253	0.00133737	0.0155363	lncRNA	competing endogenous lncRNA 3 for miR-645 [Source:HGNC Symbol;Acc:HGNC:53469]
ENSG00000228540	-1.36398	1.0907e-07	1.29891e-05	lncRNA	novel transcript
ENSG00000256152	-2.09033	0.00538591	0.0447438	lncRNA	novel transcript
ENSG00000276479	-1.46324	0.000166072	0.00312801	miRNA	microRNA 548az [Source:HGNC Symbol;Acc:HGNC:49981]
ENSG00000265559	-1.07621	0.00320887	0.0301319	misc_RNA	RNA, 7SL, cytoplasmic 652, pseudogene [Source:HGNC Symbol;Acc:HGNC:46668]
ENSG00000242170	-1.28564	0.00195211	0.0207398	misc_RNA	RNA, 7SL, cytoplasmic 329, pseudogene [Source:HGNC Symbol;Acc:HGNC:46345]
ENSG00000273950	-1.30258	0.0052176	0.0436531	misc_RNA
ENSG00000244196	-1.04337	0.00608352	0.0490245	processed_pseudogene	peptidylprolyl isomerase A pseudogene 15 [Source:HGNC Symbol;Acc:HGNC:9268]
ENSG00000229897	-1.0485	0.000314196	0.00512702	processed_pseudogene	septin 7 pseudogene 7 [Source:HGNC Symbol;Acc:HGNC:38043]
ENSG00000258118	-1.08495	0.00539043	0.0447659	processed_pseudogene	peptidylprolyl isomerase A pseudogene 44 [Source:HGNC Symbol;Acc:HGNC:53668]
ENSG00000233859	-1.08686	0.00114321	0.0137773	processed_pseudogene	ADH5 pseudogene 4 [Source:HGNC Symbol;Acc:HGNC:21377]
ENSG00000277364	-1.08686	0.00114321	0.0137773	processed_pseudogene	ADH5 pseudogene 4 [Source:HGNC Symbol;Acc:HGNC:21377]
ENSG00000228510	-1.09129	0.00362711	0.0332016	processed_pseudogene	novel pseudogene
ENSG00000224820	-1.12045	0.00524482	0.0438581	processed_pseudogene	basic transcription factor 3 pseudogene 4 [Source:HGNC Symbol;Acc:HGNC:38566]
ENSG00000219329	-1.13382	0.0034847	0.0321758	processed_pseudogene	PDGFA associated protein 1 (PDGFA) pseudogene
ENSG00000229534	-1.17427	0.00450858	0.0391154	processed_pseudogene	heterogeneous nuclear ribonucleoprotein A1 pseudogene 53 [Source:HGNC Symbol;Acc:HGNC:48783]
ENSG00000235115	-1.18142	0.000778576	0.0102909	processed_pseudogene	coiled-coil-helix-coiled-coil-helix domain containing 2 pseudogene 8 [Source:HGNC Symbol;Acc:HGNC:39592]
ENSG00000234004	-1.1881	0.000167158	0.00313868	processed_pseudogene	pseudogene similar to ribosomal protein S25 (RPS25)
ENSG00000229700	-1.20817	0.00142494	0.0163134	processed_pseudogene	ribosomal protein L29 (RPL29) pseudogene
ENSG00000230469	-1.27017	0.000385177	0.00599398	processed_pseudogene	ribosomal protein L5 pseudogene 26 [Source:HGNC Symbol;Acc:HGNC:36247]
ENSG00000232199	-1.28453	0.000197582	0.00355663	processed_pseudogene	ribosomal protein L3 pseudogene 8 [Source:HGNC Symbol;Acc:HGNC:35498]
ENSG00000253341	-1.30159	0.000352871	0.00559204	processed_pseudogene	poly(rC) binding protein 2 (PCBP2) pseudogene
ENSG00000215464	-1.38663	0.00213624	0.0220991	processed_pseudogene	40S ribosomal protein S10 (RPS10) pseudogene
ENSG00000213574	-1.55807	0.000231882	0.00402127	processed_pseudogene	lactate dehydrogenase A pseudogene 5 [Source:HGNC Symbol;Acc:HGNC:6540]
ENSG00000251804	-1.08767	0.00526875	0.0440201	snRNA	RNA, U6 small nuclear 1294, pseudogene [Source:HGNC Symbol;Acc:HGNC:48257]
ENSG00000197358	-1.01471	3.72433e-05	0.000985613	transcribed_processed_pseudogene	BCL2 interacting protein 3 pseudogene 1 [Source:HGNC Symbol;Acc:HGNC:19922]
ENSG00000249237	-1.09151	0.00386316	0.0348153	transcribed_unitary_pseudogene	novel pseudogene
ENSG00000262583	-1.05132	0.00214483	0.0221587	transcribed_unprocessed_pseudogene	TMEM231 pseudogene 1 [Source:HGNC Symbol;Acc:HGNC:53870]
ENSG00000253882	-1.11537	1.3803e-05	0.000474324	transcribed_unprocessed_pseudogene	family with sequence similarity 115, member C (FAM115C) pseudogene
