# Supplementary material for: Autophagy degrades immunogenic endogenous retroelements induced by 5-azacytidine in acute myeloid leukemia
Source: Leukemia. 2024 Apr 16;38(5):1019–31. doi: 10.1038/s41375-024-02250-6 (PMC11073987; doi:10.1038/s41375-024-02250-6)
Supplement: Supplementary file 5 — Supplemental Table 4 [file 41375_2024_2250_MOESM5_ESM.xlsx]

## Sheet: Sheet1
	up		down
AA	r	p	r	p
asp	0,13	****	0,02	NS
gly	0,08	****	-0,03	NS
tyr	0,06	***	0,01	NS
glu	0,05	**	0	NS
asn	0,04	*	0,09	***
met	0,03	*	0,05	**
lys	0,02	NS	-0,05	*
phe	0,02	NS	0,04	*
ala	0,01	NS	-0,03	NS
arg	0	NS	-0,02	NS
val	0	NS	0	NS
gln	0	NS	0,04	NS
ser	-0,02	NS	-0,04	NS
iso	-0,04	*	0,04	NS
cys	-0,06	***	-0,01	NS
leu	-0,06	***	-0,02	NS
his	-0,07	****	0,09	***
pro	-0,07	****	-0,03	NS
trp	-0,07	****	0	NS
thr	-0,09	****	0,06	**
