# Supplementary material for: Autophagy degrades immunogenic endogenous retroelements induced by 5-azacytidine in acute myeloid leukemia
Source: Leukemia. 2024 Apr 16;38(5):1019–31. doi: 10.1038/s41375-024-02250-6 (PMC11073987; doi:10.1038/s41375-024-02250-6)
Supplement: Supplementary file 6 — Supplemental Table 5 [file 41375_2024_2250_MOESM6_ESM.xlsx]

## Sheet: S5_DAC_DEGs
Gene.stable.ID	Gene.name	logFC	AveExpr	t	P.Value	adj.P.Val	B
ENSG00000000003	TSPAN6	-0.163867	1.36971	-1.64012	0.142378	0.225105	-6.05607
ENSG00000000419	DPM1	-0.106449	6.16556	-3.18501	0.0141539	0.0360668	-4.75802
ENSG00000000457	SCYL3	0.130917	3.66977	1.88133	0.0994113	0.168853	-6.28404
ENSG00000000460	C1orf112	-0.0233476	5.48821	-0.412648	0.691479	0.764938	-8.18702
ENSG00000000938	FGR	1.04076	4.67278	9.1425	2.60332e-05	0.000424264	2.41428
ENSG00000001036	FUCA2	-0.0135549	7.12214	-0.438419	0.673512	0.75039	-8.38489
ENSG00000001084	GCLC	0.451684	4.57208	9.30279	2.30851e-05	0.00039655	2.55634
ENSG00000001167	NFYA	-0.388507	6.9678	-9.68648	1.74367e-05	0.000336614	2.52819
ENSG00000001460	STPG1	0.087077	3.30338	1.27847	0.239456	0.340598	-7.00226
ENSG00000001461	NIPAL3	0.259107	5.62639	7.12209	0.000140898	0.00122222	0.362487
ENSG00000001497	LAS1L	-0.212435	5.42467	-3.81815	0.00582763	0.0182217	-3.69522
ENSG00000001561	ENPP4	0.3169	4.66408	4.08065	0.0041024	0.0138663	-3.17947
ENSG00000001617	SEMA3F	0.0888383	3.00582	1.53776	0.165409	0.253405	-6.6043
ENSG00000001629	ANKIB1	0.0901314	5.66319	2.27552	0.0547809	0.105201	-6.08354
ENSG00000001630	CYP51A1	-0.741977	5.61828	-8.75943	3.49545e-05	0.000500974	1.9238
ENSG00000001631	KRIT1	0.127793	5.70109	1.70315	0.129713	0.209061	-6.92913
ENSG00000002016	RAD52	0.000635462	3.28731	0.00793234	0.993879	0.995385	-7.83488
ENSG00000002330	BAD	-0.106071	2.799	-1.6211	0.146422	0.229914	-6.44135
ENSG00000002549	LAP3	-0.0722884	5.24283	-1.72739	0.125129	0.20326	-6.81797
ENSG00000002586	CD99	0.0683828	6.35611	1.26053	0.245508	0.347496	-7.59552
ENSG00000002726	AOC1	0.615789	4.80963	3.79588	0.00600664	0.0186579	-3.61564
ENSG00000002822	MAD1L1	-0.350936	4.33059	-4.16661	0.00366505	0.0127264	-2.98962
ENSG00000002834	LASP1	0.133867	8.30593	4.66078	0.00195842	0.00794378	-2.79751
ENSG00000002919	SNX11	-0.0172239	5.09388	-0.294104	0.776702	0.833495	-8.16486
ENSG00000002933	TMEM176A	1.87168	1.53168	5.07418	0.00119158	0.00549566	-1.08369
ENSG00000003056	M6PR	0.0132961	8.63682	0.405179	0.696726	0.769406	-8.48107
ENSG00000003096	KLHL13	-0.190071	0.220224	-1.19446	0.268922	0.372501	-6.31687
ENSG00000003137	CYP26B1	0.87454	-0.829176	4.73344	0.00179147	0.00744194	-1.08308
ENSG00000003147	ICA1	0.176506	3.30181	2.54379	0.0365207	0.0763254	-5.20243
ENSG00000003249	DBNDD1	0.121201	-0.494296	0.642975	0.539513	0.638551	-6.65311
ENSG00000003393	ALS2	0.200671	5.19038	5.42165	0.000799473	0.00410288	-1.48775
ENSG00000003400	CASP10	0.181263	4.45888	3.17735	0.0143115	0.0364066	-4.47819
ENSG00000003402	CFLAR	0.404472	6.49536	10.71	8.62728e-06	0.000219332	3.36144
ENSG00000003436	TFPI	0.108894	1.97428	1.30798	0.229779	0.329781	-6.63827
ENSG00000003509	NDUFAF7	0.0142479	3.37476	0.165735	0.872773	0.90594	-7.84017
ENSG00000003756	RBM5	0.0485241	7.31482	0.862799	0.415147	0.523168	-8.10449
ENSG00000003987	MTMR7	2.35319	-1.83288	5.20865	0.00101905	0.0048656	-0.358608
ENSG00000003989	SLC7A2	-0.757251	3.97982	-8.99114	2.92105e-05	0.000451126	2.41444
ENSG00000004059	ARF5	0.185373	4.79913	3.79668	0.00600013	0.0186411	-3.61626
ENSG00000004139	SARM1	0.339368	2.63559	2.9745	0.0192327	0.0459544	-4.37673
ENSG00000004142	POLDIP2	-0.280342	6.53221	-5.66286	0.000611826	0.0033977	-1.39019
ENSG00000004399	PLXND1	0.0999472	6.80407	2.12107	0.0692256	0.126754	-6.46908
ENSG00000004455	AK2	-0.150664	9.52237	-6.0251	0.000415182	0.00254957	-1.11918
ENSG00000004468	CD38	-0.025643	6.29929	-0.294962	0.776071	0.8331	-8.35536
ENSG00000004478	FKBP4	-0.554548	7.78772	-10.1355	1.27077e-05	0.000279619	2.82771
ENSG00000004487	KDM1A	-0.484777	7.53384	-17.4392	2.59393e-07	4.18293e-05	7.19111
ENSG00000004534	RBM6	-0.11588	6.79133	-3.29695	0.0120508	0.0318013	-4.66315
ENSG00000004660	CAMKK1	-0.0530603	2.15815	-0.656504	0.531241	0.631157	-7.31796
ENSG00000004700	RECQL	0.24415	6.42462	6.76196	0.000198	0.00152326	-0.127637
ENSG00000004766	VPS50	0.0571176	4.64272	1.12648	0.294922	0.400327	-7.46515
ENSG00000004777	ARHGAP33	0.259657	2.47184	2.63787	0.0317063	0.0682933	-4.85549
ENSG00000004779	NDUFAB1	-0.264002	5.87919	-5.79667	0.000529168	0.00305168	-1.14284
ENSG00000004799	PDK4	0.662968	-0.422288	2.55465	0.0359287	0.0753455	-4.27094
ENSG00000004809	SLC22A16	0.118703	5.79789	2.26632	0.0555502	0.106335	-6.11878
ENSG00000004838	ZMYND10	-0.104194	-0.307136	-0.650636	0.534819	0.63445	-6.69137
ENSG00000004864	SLC25A13	-0.184236	5.39931	-2.89854	0.0215091	0.0499281	-5.0794
ENSG00000004866	ST7	-0.0384206	4.83548	-0.890544	0.401007	0.509349	-7.73887
ENSG00000004897	CDC27	-0.189605	7.63101	-3.80324	0.00594684	0.0184964	-3.97072
ENSG00000004961	HCCS	-0.0442781	3.79646	-0.877751	0.407483	0.515475	-7.53663
ENSG00000004975	DVL2	-0.0713853	4.81322	-1.16715	0.279131	0.383014	-7.4527
ENSG00000005007	UPF1	-0.305299	6.67099	-6.61196	0.000229071	0.00167792	-0.316858
ENSG00000005020	SKAP2	0.39907	6.46095	12.0565	3.72672e-06	0.000137693	4.30349
ENSG00000005022	SLC25A5	-0.251359	7.18048	-5.50934	0.00072474	0.00381497	-1.64007
ENSG00000005059	MCUB	0.953898	0.952506	2.91727	0.0209228	0.0489349	-4.03489
ENSG00000005073	HOXA11	-0.489695	4.4724	-7.94645	6.78308e-05	0.000764603	1.37934
ENSG00000005075	POLR2J	-0.0845386	5.39751	-1.64753	0.140831	0.223084	-6.95517
ENSG00000005100	DHX33	-0.336639	5.7326	-8.06052	6.16031e-05	0.000716391	1.26885
ENSG00000005108	THSD7A	0.379135	6.73812	4.66107	0.00195772	0.00794378	-2.69322
ENSG00000005156	LIG3	-0.197946	6.13661	-5.59089	0.000662135	0.00359218	-1.42771
ENSG00000005175	RPAP3	0.0340097	6.2124	1.0107	0.343843	0.452342	-7.85027
ENSG00000005187	ACSM3	-0.361736	1.549	-3.55449	0.008376	0.0239999	-3.23232
ENSG00000005189	AC004381.6	0.202958	4.82451	3.73584	0.00651937	0.0198713	-3.71027
ENSG00000005194	CIAPIN1	-0.271061	5.57187	-5.60981	0.000648479	0.00354208	-1.31976
ENSG00000005206	SPPL2B	-0.331048	4.54487	-3.21855	0.0134856	0.0347225	-4.43012
ENSG00000005238	FAM214B	0.85395	2.99246	12.3169	3.19985e-06	0.000129285	5.03246
ENSG00000005243	COPZ2	0.612928	-0.219478	3.45155	0.0096763	0.0268922	-2.96628
ENSG00000005249	PRKAR2B	0.130383	4.16993	1.45284	0.187037	0.279937	-6.98
ENSG00000005302	MSL3	-0.0955898	4.15734	-2.01122	0.0817414	0.144437	-6.19965
ENSG00000005339	CREBBP	0.129903	6.91221	3.3082	0.0118587	0.0314046	-4.65826
ENSG00000005379	TSPOAP1	-0.929185	5.75078	-8.88585	3.16777e-05	0.000471173	2.01701
ENSG00000005381	MPO	2.63063	8.00562	10.9723	7.27361e-06	0.000199419	3.46751
ENSG00000005436	GCFC2	0.0135734	4.02468	0.283547	0.784473	0.839709	-7.95655
ENSG00000005448	WDR54	-0.585127	3.30476	-9.11159	2.66491e-05	0.000429636	2.6478
ENSG00000005469	CROT	0.334832	1.71684	4.11125	0.00394057	0.0134458	-2.46953
ENSG00000005471	ABCB4	0.071505	2.10298	0.415924	0.689182	0.763423	-7.44461
ENSG00000005483	KMT2E	0.10624	6.58372	2.76501	0.0262198	0.0585833	-5.4581
ENSG00000005486	RHBDD2	0.253194	4.15331	3.43384	0.00992109	0.0274341	-4.02659
ENSG00000005700	IBTK	0.0823735	6.12409	2.07615	0.0740969	0.133937	-6.45319
ENSG00000005801	ZNF195	-0.152706	5.10554	-2.37622	0.0470334	0.0931349	-5.83395
ENSG00000005810	MYCBP2	-0.0555607	7.98024	-0.906742	0.392915	0.501578	-8.10383
ENSG00000005812	FBXL3	0.11351	6.39855	3.07794	0.0165321	0.0407203	-4.95297
ENSG00000005844	ITGAL	0.808602	5.6084	17.027	3.08805e-07	4.40228e-05	7.18484
ENSG00000005882	PDK2	0.477903	3.42659	6.28459	0.000317614	0.00210871	-0.118758
ENSG00000005884	ITGA3	1.13508	-0.396733	3.03336	0.0176434	0.0428986	-3.54364
ENSG00000005889	ZFX	0.068619	4.9431	0.978457	0.358535	0.467883	-7.67586
ENSG00000005893	LAMP2	0.307925	8.03367	10.4079	1.05509e-05	0.000247216	3.02234
ENSG00000005961	ITGA2B	0.2235	-0.0612189	1.47784	0.180419	0.27131	-5.90629
ENSG00000006007	GDE1	0.0240722	6.36352	0.679935	0.517103	0.618585	-8.15857
ENSG00000006015	C19orf60	-0.0731073	2.99879	-0.694893	0.508202	0.610012	-7.49973
ENSG00000006025	OSBPL7	0.247467	3.22903	3.08053	0.0164698	0.0406154	-4.35816
ENSG00000006062	MAP3K14	0.520361	1.37281	3.05192	0.0171714	0.0420382	-3.94485
ENSG00000006118	TMEM132A	0.502281	-1.2685	1.60274	0.150423	0.234925	-5.47331
ENSG00000006125	AP2B1	-0.151988	8.24293	-5.12224	0.00112647	0.00526889	-2.18756
ENSG00000006194	ZNF263	-0.166502	5.05983	-3.87483	0.00539755	0.0171792	-3.54937
ENSG00000006282	SPATA20	0.159041	3.41102	1.67722	0.134791	0.215627	-6.51306
ENSG00000006327	TNFRSF12A	0.428889	-0.231234	1.74642	0.121638	0.198663	-5.50562
ENSG00000006432	MAP3K9	0.218656	2.23652	2.47104	0.0407539	0.0832457	-5.05429
ENSG00000006451	RALA	-0.0902875	5.88767	-1.80005	0.112288	0.186264	-6.82145
ENSG00000006453	BAIAP2L1	0.0074286	1.06599	0.0259306	0.979993	0.98524	-7.27274
ENSG00000006459	KDM7A	0.807191	1.31904	6.42061	0.000276877	0.0019096	0.504273
ENSG00000006468	ETV1	-0.0900786	1.31012	-0.750441	0.47601	0.581749	-7.0309
ENSG00000006530	AGK	-0.155238	4.81469	-3.14304	0.01504	0.0377771	-4.59908
ENSG00000006534	ALDH3B1	0.364437	4.40731	7.00728	0.000156811	0.0013194	0.458439
ENSG00000006576	PHTF2	0.0207905	5.46568	0.268443	0.795638	0.847488	-8.23804
ENSG00000006607	FARP2	-0.300851	5.46258	-4.84842	0.00155828	0.0066989	-2.26609
ENSG00000006625	GGCT	-0.216014	5.84235	-5.37264	0.000844923	0.00426331	-1.65424
ENSG00000006634	DBF4	-0.188717	6.3326	-4.00241	0.00455	0.0150739	-3.56396
ENSG00000006638	TBXA2R	-0.276614	0.482669	-1.96275	0.0879452	0.153186	-5.37029
ENSG00000006652	IFRD1	-0.193775	5.98982	-2.54732	0.0363272	0.0760155	-5.71583
ENSG00000006695	COX10	-0.063182	4.40673	-0.956363	0.368876	0.477905	-7.59274
ENSG00000006704	GTF2IRD1	-0.444956	4.51726	-8.36735	4.78041e-05	0.000610798	1.75908
ENSG00000006712	PAF1	-0.0390339	6.05302	-1.15073	0.285424	0.390159	-7.67981
ENSG00000006715	VPS41	0.0672779	6.48352	2.24935	0.0569968	0.108548	-6.23949
ENSG00000006740	ARHGAP44	-0.586902	2.31424	-6.9674	0.000162801	0.00134649	0.867613
ENSG00000006744	ELAC2	-0.299504	5.90791	-6.86957	0.000178607	0.00143067	0.0574316
ENSG00000006747	SCIN	0.464219	2.97527	7.7788	7.83051e-05	0.000824273	1.52415
ENSG00000006756	ARSD	0.570424	4.3566	8.427	4.5545e-05	0.000593558	1.84261
ENSG00000006757	PNPLA4	-0.171244	1.96149	-2.13712	0.0675629	0.124371	-5.49189
ENSG00000006831	ADIPOR2	-0.15731	7.68465	-5.85231	0.000498506	0.00291811	-1.25945
ENSG00000006837	CDKL3	-0.350593	1.88377	-4.46254	0.00250728	0.00954674	-2.01996
ENSG00000007047	MARK4	-0.0864686	4.51111	-2.01933	0.080746	0.143076	-6.26025
ENSG00000007080	CCDC124	-0.369818	4.91717	-7.47036	0.000102659	0.000982308	0.835677
ENSG00000007129	CEACAM21	0.459592	0.896232	4.43397	0.00259942	0.00982008	-1.82487
ENSG00000007168	PAFAH1B1	0.118656	7.2918	3.15956	0.0146844	0.0371017	-4.91526
ENSG00000007202	KIAA0100	-0.0907632	9.04617	-2.90503	0.021304	0.0495942	-5.38543
ENSG00000007237	GAS7	0.680325	5.88128	5.88004	0.000483965	0.00285603	-1.0416
ENSG00000007255	TRAPPC6A	-0.00749292	2.75797	-0.10409	0.919844	0.941728	-7.69902
ENSG00000007264	MATK	-1.40385	3.94165	-23.661	2.76886e-08	1.52518e-05	9.98985
ENSG00000007312	CD79B	0.14723	3.49799	2.69707	0.029017	0.0637048	-5.01174
ENSG00000007314	SCN4A	-0.632747	-0.195931	-4.13373	0.00382604	0.01315	-1.99439
ENSG00000007341	ST7L	0.179387	4.62257	2.36688	0.047703	0.094102	-5.75854
ENSG00000007350	TKTL1	0.021086	8.67562	0.428093	0.680684	0.756494	-8.47173
ENSG00000007376	RPUSD1	-0.499096	4.01807	-5.3424	0.000874393	0.00436404	-1.35769
ENSG00000007384	RHBDF1	1.20354	1.67458	12.0022	3.84857e-06	0.000139401	5.03679
ENSG00000007392	LUC7L	-0.207575	4.99626	-4.40504	0.0026965	0.0100997	-2.78516
ENSG00000007516	BAIAP3	1.30092	-1.37752	5.89117	0.000478265	0.00283071	0.355036
ENSG00000007520	TSR3	-0.217051	3.68604	-2.88888	0.0218182	0.0504755	-4.7567
ENSG00000007541	PIGQ	-0.249737	4.00462	-2.99476	0.0186694	0.0448809	-4.66267
ENSG00000007545	CRAMP1	-0.150865	5.61641	-3.55478	0.00837256	0.0239953	-4.11667
ENSG00000007866	TEAD3	0.234864	5.33803	4.19073	0.00355166	0.012424	-3.14544
ENSG00000007923	DNAJC11	-0.311134	6.30647	-9.7951	1.61333e-05	0.000319668	2.68479
ENSG00000007944	MYLIP	-0.208121	4.65761	-1.66956	0.136326	0.217555	-6.78927
ENSG00000007968	E2F2	0.292996	3.72192	4.49236	0.00241493	0.0092871	-2.41058
ENSG00000008018	PSMB1	-0.0669668	7.50715	-1.96561	0.0875672	0.152684	-6.75488
ENSG00000008083	JARID2	-0.129678	6.68318	-3.64466	0.0073904	0.0218278	-4.12915
ENSG00000008086	CDKL5	0.499744	2.11083	5.08902	0.00117105	0.00542973	-1.24756
ENSG00000008128	CDK11A	0.142773	4.70949	2.67361	0.0300535	0.0654069	-5.30308
ENSG00000008130	NADK	0.367795	6.2108	6.25474	0.000327422	0.00215392	-0.658274
ENSG00000008226	DLEC1	1.22757	-1.17971	6.13041	0.000372054	0.00236335	0.592405
ENSG00000008256	CYTH3	-0.153737	4.19227	-2.19337	0.0620437	0.11635	-5.93451
ENSG00000008277	ADAM22	0.238585	0.924941	1.37111	0.210201	0.306508	-6.28979
ENSG00000008282	SYPL1	0.0283053	7.05158	0.916915	0.387895	0.496858	-8.03533
ENSG00000008283	CYB561	-0.0415789	2.41109	-0.607958	0.561278	0.657651	-7.41441
ENSG00000008294	SPAG9	0.099576	7.39376	3.05935	0.0169864	0.041616	-5.07587
ENSG00000008300	CELSR3	-0.383878	4.84668	-10.1676	1.24296e-05	0.000276434	3.19735
ENSG00000008311	AASS	1.36292	-1.00023	6.30352	0.000311564	0.00207856	0.758608
ENSG00000008324	SS18L2	-0.156703	4.83096	-2.84808	0.023176	0.0529442	-5.05587
ENSG00000008382	MPND	-0.221454	2.38786	-2.53207	0.0371709	0.0774003	-4.99672
ENSG00000008394	MGST1	0.0809286	6.14518	1.75503	0.120088	0.196695	-6.92263
ENSG00000008405	CRY1	0.268619	3.48652	4.21586	0.00343755	0.0121302	-2.7421
ENSG00000008441	NFIX	-0.780974	4.28655	-11.9815	3.89609e-06	0.000139659	4.58884
ENSG00000008513	ST3GAL1	0.147641	5.29255	2.86054	0.0227523	0.0522003	-5.12041
ENSG00000008516	MMP25	1.06	0.754261	8.08539	6.03322e-05	0.000707085	2.25118
ENSG00000008710	PKD1	-0.345522	5.1176	-2.87957	0.0221207	0.0509895	-5.05824
ENSG00000008838	MED24	-0.284088	6.51711	-6.79375	0.000192035	0.00149336	-0.103639
ENSG00000008853	RHOBTB2	0.721676	5.18039	17.5481	2.47871e-07	4.11282e-05	7.48322
ENSG00000008869	HEATR5B	0.203838	5.21319	4.92819	0.00141617	0.00623062	-2.12033
ENSG00000008952	SEC62	-0.0433989	7.93089	-1.18201	0.273537	0.377257	-7.81754
ENSG00000008988	RPS20	-0.211704	9.33495	-5.52108	0.000715338	0.00378877	-1.71813
ENSG00000009307	CSDE1	-0.147282	10.6032	-4.96429	0.00135659	0.00603598	-2.43728
ENSG00000009335	UBE3C	-0.0883757	7.12967	-2.02924	0.0795457	0.141343	-6.63483
ENSG00000009413	REV3L	0.0516243	6.58721	0.603747	0.56393	0.659577	-8.23855
ENSG00000009780	FAM76A	0.309612	2.52926	3.06627	0.0168157	0.0412713	-4.21032
ENSG00000009790	TRAF3IP3	0.276871	4.86024	2.25893	0.0561756	0.107281	-5.96814
ENSG00000009830	POMT2	-0.261463	3.74074	-4.88888	0.00148433	0.00644341	-1.88241
ENSG00000009844	VTA1	-0.0521468	7.30568	-1.62114	0.146412	0.229914	-7.23
ENSG00000009950	MLXIPL	-0.216526	3.05887	-0.903265	0.394642	0.50316	-7.33978
ENSG00000009954	BAZ1B	-0.0496801	8.1667	-0.935462	0.378864	0.487862	-8.0859
ENSG00000010017	RANBP9	0.0476784	6.77517	0.830743	0.431924	0.539987	-8.0869
ENSG00000010072	SPRTN	-0.120499	5.15903	-1.76071	0.119077	0.195349	-6.75613
ENSG00000010165	METTL13	-0.207667	5.95999	-3.97851	0.00469715	0.0154561	-3.54708
ENSG00000010219	DYRK4	-0.220524	2.99083	-3.80583	0.00592591	0.0184436	-3.21318
ENSG00000010244	ZNF207	-0.0103023	8.4586	-0.268656	0.795481	0.847478	-8.52631
ENSG00000010256	UQCRC1	-0.225791	7.35315	-4.66097	0.00195798	0.00794378	-2.74548
ENSG00000010270	STARD3NL	-0.0953073	6.08536	-2.21114	0.0603952	0.113723	-6.24456
ENSG00000010278	CD9	1.06486	3.432	14.0372	1.25213e-06	7.92307e-05	5.98311
ENSG00000010292	NCAPD2	-0.137594	8.64589	-5.06164	0.00120924	0.00555537	-2.2805
ENSG00000010295	IFFO1	0.165226	3.56043	2.56902	0.0351603	0.0740819	-5.22344
ENSG00000010310	GIPR	0.556053	1.60026	6.82378	0.000186586	0.00146686	0.868235
ENSG00000010318	PHF7	-0.132005	4.50633	-1.76435	0.118433	0.194514	-6.62787
ENSG00000010319	SEMA3G	0.235339	3.31284	1.9376	0.0913425	0.157792	-6.11966
ENSG00000010322	NISCH	0.028576	6.36373	0.602664	0.564614	0.660069	-8.21183
ENSG00000010327	STAB1	7.39526	-0.78623	18.0786	1.99439e-07	3.66193e-05	6.46083
ENSG00000010361	FUZ	-0.216039	2.37265	-2.05744	0.0762243	0.136944	-5.71242
ENSG00000010404	IDS	0.866492	5.38366	19.5997	1.10449e-07	2.94381e-05	8.34473
ENSG00000010539	ZNF200	-0.103304	4.53747	-1.50722	0.172914	0.262532	-6.98444
ENSG00000010610	CD4	0.42401	8.00292	11.2795	5.98291e-06	0.00017814	3.65926
ENSG00000010626	LRRC23	0.129478	1.81234	1.06962	0.318206	0.426054	-6.86605
ENSG00000010671	BTK	-0.0596655	5.89012	-1.24599	0.250507	0.35291	-7.54739
ENSG00000010704	HFE	0.435948	0.677001	2.79603	0.025037	0.0563367	-4.16176
ENSG00000010803	SCMH1	-0.217584	7.39464	-3.90708	0.00516828	0.016618	-3.80443
ENSG00000010810	FYN	0.171359	5.16817	4.39467	0.00273222	0.0102047	-2.83093
ENSG00000010818	HIVEP2	-0.500882	6.45279	-3.31767	0.0116994	0.0310846	-4.59013
ENSG00000011007	ELOA	0.0265585	6.44384	0.8333	0.430569	0.538578	-8.04672
ENSG00000011009	LYPLA2	-0.169411	4.82286	-3.41892	0.0101324	0.0278737	-4.18148
ENSG00000011021	CLCN6	-0.0609218	4.34656	-0.876554	0.408093	0.515931	-7.65497
ENSG00000011028	MRC2	0.409058	8.1439	10.6097	9.21842e-06	0.000230531	3.16868
ENSG00000011052	NME1-NME2	-0.393643	4.85771	-3.43651	0.00988377	0.0273583	-4.15939
ENSG00000011114	BTBD7	-0.0184247	4.92773	-0.233337	0.82178	0.866453	-8.1525
ENSG00000011132	APBA3	-0.491839	2.6625	-5.11461	0.00113654	0.00530848	-1.3412
ENSG00000011143	MKS1	-0.346832	4.15529	-7.65921	8.6884e-05	0.000886818	1.16392
ENSG00000011198	ABHD5	0.0359471	3.60031	0.629509	0.547822	0.646089	-7.68941
ENSG00000011201	ANOS1	0.764654	3.99034	13.3444	1.80246e-06	9.67067e-05	5.48616
ENSG00000011243	AKAP8L	-0.0082536	5.58186	-0.144598	0.888861	0.918142	-8.28622
ENSG00000011258	MBTD1	-0.546446	6.60579	-18.3143	1.81433e-07	3.44617e-05	7.6573
ENSG00000011260	UTP18	-0.166856	6.32625	-5.09908	0.00115734	0.00538733	-2.06839
ENSG00000011275	RNF216	-0.094719	5.86471	-2.75263	0.0267079	0.0594729	-5.38052
ENSG00000011295	TTC19	0.177116	4.63713	3.81602	0.00584455	0.018261	-3.55721
ENSG00000011304	PTBP1	-0.231236	8.78124	-4.70995	0.00184367	0.00760524	-2.74736
ENSG00000011332	DPF1	-0.348728	0.648341	-3.00127	0.0184921	0.0445259	-3.84079
ENSG00000011376	LARS2	-0.243665	6.30263	-7.64445	8.80141e-05	0.000895516	0.790841
ENSG00000011405	PIK3C2A	0.12557	5.74474	1.6921	0.131855	0.211915	-6.95144
ENSG00000011422	PLAUR	0.412977	6.10263	2.81648	0.0242881	0.0549314	-5.31558
ENSG00000011426	ANLN	0.00246179	7.55383	0.0670052	0.94834	0.963322	-8.51964
ENSG00000011451	WIZ	-0.048897	4.98635	-0.757559	0.471984	0.578129	-7.88064
ENSG00000011454	RABGAP1	-0.0543853	4.78883	-0.948127	0.372788	0.48184	-7.67611
ENSG00000011478	QPCTL	-0.612175	2.95991	-4.04576	0.00429582	0.0144051	-2.85296
ENSG00000011485	PPP5C	-0.229658	6.28856	-6.79484	0.000191835	0.0014925	-0.0747214
ENSG00000011523	CEP68	-0.1247	2.85771	-1.39107	0.204321	0.299859	-6.75585
ENSG00000011566	MAP4K3	0.127448	3.71088	1.55387	0.161573	0.248927	-6.74868
ENSG00000011600	TYROBP	1.16405	6.23449	23.9961	2.49636e-08	1.4225e-05	9.87986
ENSG00000011638	TMEM159	0.012696	1.48315	0.128476	0.901171	0.927264	-7.37369
ENSG00000012048	BRCA1	0.00471931	7.94722	0.0868658	0.933066	0.951727	-8.54005
ENSG00000012061	ERCC1	-0.0604292	5.47515	-1.53954	0.164982	0.252882	-7.11393
ENSG00000012174	MBTPS2	-0.0794619	3.91546	-1.02077	0.339352	0.447906	-7.42549
ENSG00000012211	PRICKLE3	0.221774	1.35775	1.57043	0.157711	0.244184	-6.14756
ENSG00000012232	EXTL3	0.243972	4.45067	3.63639	0.00747539	0.0220273	-3.78469
ENSG00000012660	ELOVL5	-0.353013	7.30288	-7.46355	0.000103286	0.000985375	0.514633
ENSG00000012779	ALOX5	2.27943	1.58226	24.0777	2.43473e-08	1.4225e-05	9.92296
ENSG00000012817	KDM5D	0.153106	5.2437	2.82381	0.024025	0.0544227	-5.16863
ENSG00000012822	CALCOCO1	0.158779	4.32284	2.36768	0.047645	0.0940437	-5.69715
ENSG00000012963	UBR7	-0.0808723	5.73149	-2.37144	0.0473744	0.0936325	-5.94763
ENSG00000012983	MAP4K5	-0.0736277	5.4443	-2.08798	0.0727828	0.132009	-6.32993
ENSG00000013275	PSMC4	-0.182848	5.24905	-3.98493	0.00465712	0.0153396	-3.42327
ENSG00000013288	MAN2B2	0.370103	6.46771	11.2195	6.21318e-06	0.000182367	3.73134
ENSG00000013306	SLC25A39	0.0790583	5.70537	1.41689	0.196931	0.291445	-7.31086
ENSG00000013364	MVP	0.734689	4.70104	15.0384	7.61127e-07	6.18169e-05	6.319
ENSG00000013374	NUB1	-0.0850391	6.04237	-2.23861	0.0579322	0.109886	-6.19696
ENSG00000013375	PGM3	-0.1776	5.55344	-3.53906	0.0085583	0.0243964	-4.12966
ENSG00000013392	RWDD2A	0.120979	2.02192	1.00175	0.347876	0.456749	-6.98856
ENSG00000013441	CLK1	0.269789	6.17221	1.27383	0.241008	0.342211	-7.55501
ENSG00000013503	POLR3B	-0.0309504	4.17921	-0.719187	0.493955	0.598356	-7.75126
ENSG00000013523	ANGEL1	0.0661633	4.34814	0.827488	0.433654	0.541623	-7.69868
ENSG00000013561	RNF14	0.295484	5.28923	5.89963	0.000473978	0.00281173	-0.927393
ENSG00000013563	DNASE1L1	0.579436	2.67443	6.60737	0.000230103	0.00168399	0.405568
ENSG00000013573	DDX11	-0.155796	5.83334	-2.03068	0.0793724	0.141157	-6.4777
ENSG00000013583	HEBP1	0.0884817	3.39062	1.30211	0.231677	0.331792	-6.99458
ENSG00000013725	CD6	0.792613	0.204613	4.51889	0.00233587	0.00907387	-1.55262
ENSG00000013810	TACC3	-0.122292	7.69391	-3.34342	0.0112777	0.0302344	-4.66034
ENSG00000014123	UFL1	0.181166	6.07934	3.93781	0.00495963	0.0161144	-3.62371
ENSG00000014138	POLA2	-0.184203	5.32684	-3.17608	0.0143376	0.0364451	-4.64046
ENSG00000014164	ZC3H3	-0.090774	3.17081	-1.39564	0.202996	0.298285	-6.82701
ENSG00000014216	CAPN1	0.0798955	6.07583	2.07061	0.0747212	0.134815	-6.45468
ENSG00000014257	ACPP	0.693577	3.64585	11.0415	6.95759e-06	0.000195746	4.06052
ENSG00000014641	MDH1	-0.103624	7.75201	-3.30989	0.0118301	0.0313439	-4.71449
ENSG00000014824	SLC30A9	-0.0354045	6.64621	-1.10418	0.303886	0.410304	-7.80689
ENSG00000014914	MTMR11	0.685756	1.13811	6.97322	0.000161911	0.00134181	1.11904
ENSG00000014919	COX15	-0.180335	5.60176	-4.57218	0.00218549	0.00862558	-2.66003
ENSG00000015133	CCDC88C	-0.102897	5.66787	-2.58146	0.0345088	0.072995	-5.61435
ENSG00000015153	YAF2	-0.0912693	4.12836	-1.62814	0.144912	0.228216	-6.73907
ENSG00000015171	ZMYND11	0.752248	6.23395	14.4386	1.02163e-06	7.03436e-05	5.77718
ENSG00000015285	WAS	0.215445	4.71578	5.17844	0.00105526	0.00500213	-1.70756
ENSG00000015475	BID	-0.177463	5.50985	-2.4292	0.0434122	0.0875182	-5.8226
ENSG00000015479	MATR3	-0.0852196	9.02455	-2.43325	0.0431473	0.0870479	-6.11368
ENSG00000015532	XYLT2	-0.27414	4.34699	-3.37491	0.0107841	0.0292431	-4.15382
ENSG00000015568	RGPD5	0.0873643	1.89228	0.876105	0.408322	0.516111	-7.07496
ENSG00000015676	NUDCD3	-0.362249	5.36844	-9.30682	2.3016e-05	0.000395774	2.42386
ENSG00000016391	CHDH	0.0333065	-0.962565	0.187855	0.856003	0.89319	-6.75256
ENSG00000016864	GLT8D1	0.27247	5.32844	7.77877	7.83067e-05	0.000824273	1.06446
ENSG00000017260	ATP2C1	0.0224563	7.03857	0.618134	0.554901	0.652305	-8.27457
ENSG00000017483	SLC38A5	-1.13248	3.20354	-10.6024	9.26348e-06	0.000230541	3.84491
ENSG00000017797	RALBP1	-0.227824	6.94388	-7.81479	7.59122e-05	0.000816699	0.885538
ENSG00000018189	RUFY3	0.154387	3.33205	2.18295	0.0630309	0.117773	-5.7604
ENSG00000018236	CNTN1	0.120063	2.64975	1.13863	0.29013	0.395024	-7.00201
ENSG00000018280	SLC11A1	0.896405	1.8627	4.95866	0.0013657	0.0060667	-1.34931
ENSG00000018408	WWTR1	0.578248	1.28032	3.38853	0.0105777	0.0288149	-3.41202
ENSG00000018510	AGPS	-0.0275667	7.50729	-0.902423	0.395061	0.503433	-8.08117
ENSG00000018610	CXorf56	-0.0336177	4.17913	-0.500724	0.631013	0.716765	-7.89481
ENSG00000018625	ATP1A2	0.0459959	1.20706	0.325968	0.753411	0.815813	-7.25128
ENSG00000018699	TTC27	-0.0337509	4.65627	-0.687134	0.512807	0.61434	-7.87214
ENSG00000018869	ZNF582	-0.0658239	1.81223	-0.752606	0.474783	0.580654	-7.15864
ENSG00000019144	PHLDB1	0.292888	3.90182	3.67491	0.00708826	0.0211356	-3.61367
ENSG00000019169	MARCO	1.05306	1.61384	6.50285	0.000255088	0.00180528	0.53598
ENSG00000019485	PRDM11	0.188464	2.15687	1.89115	0.0979558	0.166861	-5.90352
ENSG00000019582	CD74	-0.192051	7.27645	-1.21367	0.261931	0.365173	-7.74166
ENSG00000019991	HGF	-0.230358	1.74941	-2.62788	0.0321851	0.0691533	-4.69133
ENSG00000019995	ZRANB1	0.0114868	5.96935	0.189786	0.854543	0.891835	-8.33821
ENSG00000020129	NCDN	-0.2532	4.54067	-4.2255	0.00339483	0.0120319	-2.94936
ENSG00000020181	ADGRA2	0.128724	3.76627	0.722906	0.491796	0.59637	-7.65928
ENSG00000020256	ZFP64	-0.0386169	3.79065	-0.717357	0.495019	0.598886	-7.66878
ENSG00000020426	MNAT1	-0.126494	4.4936	-2.78349	0.0255082	0.0572457	-5.09047
ENSG00000020633	RUNX3	-0.0814171	5.23011	-1.93442	0.0917819	0.158434	-6.51962
ENSG00000020922	MRE11	-0.0338253	5.7088	-0.705734	0.501812	0.604406	-8.04536
ENSG00000021300	PLEKHB1	0.456307	0.0107326	2.94445	0.0201014	0.0475829	-3.77702
ENSG00000021355	SERPINB1	0.754262	6.82819	7.78039	7.81977e-05	0.000824273	0.867132
ENSG00000021574	SPAST	0.399913	5.27871	10.124	1.28092e-05	0.000280489	3.09062
ENSG00000021762	OSBPL5	-0.288628	5.26855	-5.14555	0.00109632	0.00515204	-1.84741
ENSG00000021776	AQR	0.0415471	6.96847	0.94092	0.376237	0.485235	-8.00545
ENSG00000021826	CPS1	0.0640952	4.17229	0.580123	0.578942	0.67307	-7.84679
ENSG00000022267	FHL1	-0.15589	1.63524	-0.758414	0.471502	0.577667	-7.10828
ENSG00000022277	RTFDC1	0.00563493	6.82952	0.174842	0.86586	0.90066	-8.4493
ENSG00000022556	NLRP2	-0.00995863	1.00847	-0.0505313	0.961027	0.972372	-7.25622
ENSG00000022567	SLC45A4	0.593808	4.19336	7.41784	0.000107599	0.00100741	0.920316
ENSG00000022840	RNF10	-0.133008	6.33538	-3.77745	0.00615922	0.0190139	-3.89158
ENSG00000022976	ZNF839	-0.11051	3.35217	-1.96802	0.0872489	0.152248	-6.08437
ENSG00000023041	ZDHHC6	-0.15875	6.63139	-4.93624	0.00140264	0.00618425	-2.31642
ENSG00000023171	GRAMD1B	-0.21295	5.59658	-3.8338	0.00570536	0.0179592	-3.70087
ENSG00000023191	RNH1	-0.0643762	5.37528	-1.06669	0.319444	0.427434	-7.66295
ENSG00000023228	NDUFS1	-0.234634	7.08434	-7.60611	9.10263e-05	0.000914413	0.671132
ENSG00000023287	RB1CC1	-0.0990407	6.19172	-2.45759	0.0415895	0.0846075	-5.88298
ENSG00000023318	ERP44	0.0688497	6.91921	1.70366	0.129615	0.208923	-7.08583
ENSG00000023330	ALAS1	0.285711	6.93569	1.71992	0.126525	0.205224	-7.06434
ENSG00000023445	BIRC3	0.617044	0.131108	4.26555	0.0032235	0.0115776	-1.882
ENSG00000023516	AKAP11	0.00815197	6.43653	0.159605	0.877432	0.90989	-8.40767
ENSG00000023572	GLRX2	0.0189375	3.26616	0.327188	0.752525	0.815014	-7.76975
ENSG00000023608	SNAPC1	-0.150608	4.22319	-1.62516	0.145549	0.228892	-6.76257
ENSG00000023697	DERA	0.039081	5.61361	1.14247	0.288632	0.39347	-7.62172
ENSG00000023734	STRAP	-0.181548	7.15483	-5.97256	0.000438755	0.00266266	-1.0834
ENSG00000023839	ABCC2	-0.272395	1.0047	-1.923	0.0933734	0.160707	-5.56203
ENSG00000023892	DEF6	-0.0221442	6.46611	-0.387668	0.709097	0.779837	-8.34133
ENSG00000023902	PLEKHO1	0.839892	5.13467	13.1771	1.97344e-06	0.000101276	5.19952
ENSG00000023909	GCLM	0.0138273	5.94352	0.236747	0.819229	0.864981	-8.32315
ENSG00000024048	UBR2	-0.0589362	6.50331	-1.50069	0.174556	0.264408	-7.31476
ENSG00000024422	EHD2	0.0734025	2.57091	0.377673	0.716201	0.785605	-7.57874
ENSG00000024526	DEPDC1	0.0684965	6.19781	1.4409	0.190273	0.28374	-7.35284
ENSG00000024862	CCDC28A	-0.0160759	4.15319	-0.368888	0.722469	0.791016	-7.95273
ENSG00000025039	RRAGD	-0.00459234	6.43586	-0.0799109	0.938412	0.95594	-8.41835
ENSG00000025156	HSF2	-0.212936	5.27368	-5.40613	0.000813562	0.00414503	-1.52056
ENSG00000025293	PHF20	-0.0370389	6.59589	-0.978101	0.3587	0.468021	-7.93107
ENSG00000025423	HSD17B6	-0.0996523	1.07965	-0.817619	0.438929	0.546841	-6.91498
ENSG00000025434	NR1H3	-0.209055	2.42589	-2.68	0.0297675	0.0649384	-4.77844
ENSG00000025708	TYMP	0.629371	3.43036	5.62608	0.000636982	0.00350637	-0.883386
ENSG00000025770	NCAPH2	-0.131542	6.03374	-3.11931	0.0155667	0.0389108	-4.84003
ENSG00000025772	TOMM34	-0.276523	5.04113	-6.04477	0.000406723	0.00251162	-0.714164
ENSG00000025796	SEC63	-0.0692133	8.16787	-2.17242	0.064045	0.119183	-6.4826
ENSG00000025800	KPNA6	-0.129965	6.77178	-3.17409	0.0143791	0.0365111	-4.8484
ENSG00000026025	VIM	0.40787	8.94976	6.39548	0.000283943	0.00194292	-0.686308
ENSG00000026036	RTEL1-TNFRSF6B	-0.0359106	1.78116	-0.157006	0.879409	0.911547	-7.44552
ENSG00000026103	FAS	0.468309	1.28106	3.22991	0.0132671	0.034315	-3.65253
ENSG00000026297	RNASET2	-0.186629	7.65573	-4.54678	0.00225581	0.00884288	-2.91941
ENSG00000026508	CD44	-0.246342	4.88262	-2.15105	0.0661525	0.122292	-6.1345
ENSG00000026559	KCNG1	-0.576549	0.320226	-3.15382	0.0148068	0.0373339	-3.52803
ENSG00000026652	AGPAT4	0.56939	2.72889	7.57355	9.36761e-05	0.000930654	1.38154
ENSG00000026950	BTN3A1	0.0946473	3.59688	1.30845	0.229626	0.329676	-7.03463
ENSG00000027001	MIPEP	-0.408373	3.76202	-6.6631	0.000217905	0.00163007	0.226449
ENSG00000027075	PRKCH	0.0742237	2.08929	0.751391	0.475472	0.581237	-7.23012
ENSG00000027697	IFNGR1	0.446681	6.56905	8.76406	3.48279e-05	0.000500541	1.79374
ENSG00000027847	B4GALT7	-0.0899027	3.37976	-0.903169	0.39469	0.503182	-7.41817
ENSG00000027869	SH2D2A	0.981163	0.977829	8.97798	2.95067e-05	0.000454425	2.97478
ENSG00000028116	VRK2	0.145448	5.13273	3.41585	0.0101764	0.0279669	-4.24323
ENSG00000028137	TNFRSF1B	0.381533	6.21466	8.37158	4.76398e-05	0.000610798	1.48667
ENSG00000028203	VEZT	0.00171339	4.68163	0.0289854	0.977637	0.983709	-8.13609
ENSG00000028277	POU2F2	0.330421	5.64809	4.21158	0.00345671	0.0121822	-3.16711
ENSG00000028310	BRD9	-0.164752	5.77974	-3.92864	0.0050209	0.0162548	-3.59232
ENSG00000028528	SNX1	0.0940857	6.84753	1.82541	0.108108	0.180635	-6.90743
ENSG00000028839	TBPL1	0.119347	4.3278	2.05367	0.0766606	0.137518	-6.17251
ENSG00000029153	ARNTL2	0.116803	5.00107	3.2017	0.0138171	0.035385	-4.54457
ENSG00000029363	BCLAF1	-0.0310678	9.13557	-0.900981	0.395779	0.504105	-8.14932
ENSG00000029364	SLC39A9	0.0357623	7.18709	1.03915	0.331269	0.439944	-7.92593
ENSG00000029534	ANK1	1.10896	-0.519557	6.76452	0.000197512	0.00152117	1.17597
ENSG00000029639	TFB1M	-0.418608	4.07395	-8.22231	5.384e-05	0.000655603	1.71166
ENSG00000029725	RABEP1	-0.157297	6.48602	-3.93454	0.00498137	0.0161628	-3.68122
ENSG00000029993	HMGB3	-0.0960296	6.5395	-1.75181	0.120665	0.197425	-6.97772
ENSG00000030066	NUP160	-0.194665	7.23889	-5.6381	0.000628642	0.00346971	-1.48751
ENSG00000030110	BAK1	-0.00984236	5.56284	-0.272363	0.792736	0.845377	-8.25306
ENSG00000030582	GRN	0.907027	8.13365	15.9512	4.96462e-07	5.12752e-05	6.43995
ENSG00000031003	FAM13B	0.151654	6.88389	3.76018	0.00630605	0.019355	-3.97966
ENSG00000031081	ARHGAP31	1.67994	2.49153	14.7887	8.59172e-07	6.63589e-05	6.53045
ENSG00000031691	CENPQ	0.00680969	5.50958	0.0983332	0.924261	0.94502	-8.28061
ENSG00000031698	SARS	0.0355502	6.40508	1.0026	0.347491	0.456389	-7.88365
ENSG00000031823	RANBP3	-0.251157	5.36686	-7.18491	0.000132959	0.00116932	0.469873
ENSG00000032219	ARID4A	0.115282	6.20524	2.72148	0.0279781	0.0617935	-5.47765
ENSG00000032389	TSSC1	-0.213332	4.70629	-3.37676	0.0107558	0.029176	-4.2226
ENSG00000032444	PNPLA6	-0.080112	5.0094	-0.760925	0.470089	0.57632	-7.88205
ENSG00000032742	IFT88	-0.0630739	4.43688	-1.37873	0.207939	0.30398	-7.12847
ENSG00000033011	ALG1	-0.263969	4.22045	-4.51786	0.0023389	0.00907925	-2.47987
ENSG00000033030	ZCCHC8	0.0113814	5.43694	0.292162	0.77813	0.834702	-8.22569
ENSG00000033050	ABCF2	-0.294817	6.07654	-8.22214	5.38477e-05	0.000655603	1.36889
ENSG00000033100	CHPF2	0.0255974	4.85542	0.514858	0.621568	0.709498	-8.0222
ENSG00000033170	FUT8	0.224771	5.08215	4.85161	0.00155231	0.00667846	-2.19792
ENSG00000033178	UBA6	-0.165875	6.86104	-4.74853	0.00175879	0.0073431	-2.58854
ENSG00000033327	GAB2	0.160417	5.48791	2.88614	0.0219067	0.0505975	-5.11421
ENSG00000033627	ATP6V0A1	-0.0234014	5.6685	-0.303084	0.770112	0.82836	-8.26046
ENSG00000033800	PIAS1	0.076959	6.71477	1.4813	0.179521	0.2701	-7.36456
ENSG00000033867	SLC4A7	-0.440533	6.11097	-12.1288	3.57128e-06	0.000134551	4.39527
ENSG00000034053	APBA2	0.052171	1.74843	0.312714	0.763068	0.82298	-7.39639
ENSG00000034152	MAP2K3	-0.046996	4.15819	-0.630285	0.547341	0.645735	-7.81082
ENSG00000034510	TMSB10	0.132388	8.36975	4.59238	0.00213131	0.00846023	-2.89269
ENSG00000034533	ASTE1	0.123644	3.62669	1.2435	0.251372	0.353739	-7.11838
ENSG00000034677	RNF19A	0.16172	5.46299	2.9267	0.020634	0.0484205	-5.04744
ENSG00000034693	PEX3	-0.0224398	4.2665	-0.432538	0.677592	0.753869	-7.9481
ENSG00000034713	GABARAPL2	-0.0213174	5.46749	-0.492512	0.636535	0.721515	-8.14367
ENSG00000035115	SH3YL1	-0.301622	3.56314	-4.62048	0.00205834	0.00825469	-2.19994
ENSG00000035141	FAM136A	-0.28598	5.59666	-6.83548	0.00018451	0.00145858	0.0687275
ENSG00000035403	VCL	0.0875909	6.60199	1.43421	0.192109	0.285922	-7.41245
ENSG00000035499	DEPDC1B	-0.155604	5.78077	-3.72803	0.00658949	0.0200263	-3.88565
ENSG00000035664	DAPK2	1.61662	0.489882	9.07097	2.74836e-05	0.000435442	3.1208
ENSG00000035681	NSMAF	0.225251	6.24795	6.10738	0.000381042	0.00240204	-0.831874
ENSG00000035687	ADSS	-0.0430343	6.88439	-0.98837	0.353968	0.462726	-7.95143
ENSG00000035720	STAP1	0.493792	-0.147877	2.61061	0.0330298	0.0706103	-4.24836
ENSG00000035862	TIMP2	0.536909	7.18707	11.4519	5.37317e-06	0.000167071	3.82766
ENSG00000035928	RFC1	-0.0562531	7.46082	-1.76158	0.118923	0.195155	-7.04579
ENSG00000036054	TBC1D23	0.0929487	5.92929	2.59457	0.0338353	0.07196	-5.63488
ENSG00000036257	CUL3	-0.0891124	7.49917	-2.72514	0.0278254	0.0615383	-5.59834
ENSG00000036530	CYP46A1	0.405749	2.21061	3.67383	0.0070989	0.0211597	-3.21846
ENSG00000036549	ZZZ3	-0.0393814	6.53303	-0.715971	0.495825	0.59964	-8.15275
ENSG00000036672	USP2	-0.0210832	4.03102	-0.328858	0.751312	0.814238	-7.94228
ENSG00000036828	CASR	0.0190409	-0.681651	0.0936467	0.927858	0.947642	-6.83067
ENSG00000037042	TUBG2	0.245533	2.27625	3.31683	0.0117135	0.0310998	-3.76816
ENSG00000037241	RPL26L1	-0.147056	4.6446	-2.32325	0.0509598	0.0993759	-5.82885
ENSG00000037474	NSUN2	-0.111854	7.01422	-3.02281	0.0179179	0.0434601	-5.10344
ENSG00000037637	FBXO42	-0.0941434	5.238	-1.02679	0.336686	0.445099	-7.68027
ENSG00000037749	MFAP3	0.128205	4.75854	2.2746	0.0548577	0.105308	-5.92562
ENSG00000037757	MRI1	-0.0557858	4.08529	-1.09623	0.307134	0.413912	-7.38347
ENSG00000037897	METTL1	-0.245088	4.35453	-4.42421	0.00263172	0.00990868	-2.63571
ENSG00000038002	AGA	0.38465	4.70098	9.04065	2.81257e-05	0.000440713	2.3129
ENSG00000038210	PI4K2B	0.0129457	5.91491	0.344944	0.739668	0.805258	-8.28367
ENSG00000038219	BOD1L1	0.053678	7.47257	1.23935	0.252821	0.355412	-7.72551
ENSG00000038274	MAT2B	-0.118498	6.84624	-3.62855	0.00755693	0.0222006	-4.17002
ENSG00000038358	EDC4	-0.198703	6.30995	-3.20348	0.0137817	0.0353307	-4.74865
ENSG00000038382	TRIO	-0.419124	4.80398	-4.44968	0.00254832	0.00965847	-2.68609
ENSG00000038427	VCAN	1.04739	3.96159	14.7883	8.59353e-07	6.63589e-05	6.30731
ENSG00000038532	CLEC16A	-0.13232	5.59228	-2.5681	0.0352087	0.0741555	-5.62258
ENSG00000039068	CDH1	2.5609	-1.90327	9.23613	2.42629e-05	0.000409069	3.21616
ENSG00000039123	SKIV2L2	-0.112392	7.61	-2.98457	0.0189506	0.0454181	-5.20424
ENSG00000039319	ZFYVE16	0.56269	5.30482	12.3657	3.11068e-06	0.000127423	4.66401
ENSG00000039523	FAM65A	0.202969	4.45891	3.29324	0.012115	0.0319197	-4.30168
ENSG00000039560	RAI14	-0.00716592	4.09192	-0.154878	0.881029	0.91279	-8.00256
ENSG00000039650	PNKP	0.0297036	3.05628	0.468405	0.652887	0.734482	-7.65667
ENSG00000040199	PHLPP2	-0.060623	2.47735	-0.414602	0.690108	0.764143	-7.53889
ENSG00000040275	SPDL1	-0.217525	6.74697	-4.35286	0.00288172	0.0106201	-3.11632
ENSG00000040341	STAU2	0.0298732	6.29154	0.734658	0.485017	0.590017	-8.10815
ENSG00000040487	PQLC2	0.233189	4.84403	3.48878	0.00918264	0.0258109	-4.08095
ENSG00000040531	CTNS	0.0480016	3.13554	0.722404	0.492087	0.596431	-7.51286
ENSG00000040608	RTN4R	-0.348176	0.46609	-2.56612	0.0353136	0.0743318	-4.46053
ENSG00000040633	PHF23	-0.0321061	4.88803	-0.464328	0.655673	0.736624	-8.05539
ENSG00000040933	INPP4A	0.112713	5.6657	2.88704	0.0218777	0.0505563	-5.14208
ENSG00000041353	RAB27B	2.04972	0.0538057	8.64228	3.8334e-05	0.000531433	2.82307
ENSG00000041357	PSMA4	-0.0537969	7.54047	-1.92147	0.0935886	0.160998	-6.82148
ENSG00000041802	LSG1	-0.033502	6.46807	-1.08102	0.313424	0.420879	-7.81058
ENSG00000041880	PARP3	0.157444	2.91507	2.19727	0.0616778	0.115752	-5.63837
ENSG00000041988	THAP3	-0.205446	2.96287	-2.24762	0.0571465	0.108758	-5.57266
ENSG00000042088	TDP1	-0.520987	5.47541	-11.7618	4.44483e-06	0.000149888	4.24191
ENSG00000042286	AIFM2	-0.0566892	3.7913	-0.846395	0.423674	0.531966	-7.5633
ENSG00000042317	SPATA7	-0.0646676	2.48175	-0.743917	0.479719	0.585348	-7.33404
ENSG00000042429	MED17	-0.311388	4.83535	-4.08844	0.00406054	0.0137473	-3.19944
ENSG00000042445	RETSAT	0.198313	3.01772	2.47474	0.0405266	0.082884	-5.24048
ENSG00000042493	CAPG	0.853805	7.47302	26.2496	1.28773e-08	1.25596e-05	10.5118
ENSG00000042753	AP2S1	-0.116856	6.5258	-2.17189	0.0640967	0.119228	-6.36136
ENSG00000042980	ADAM28	1.43434	0.786571	8.71666	3.61478e-05	0.000507944	2.79607
ENSG00000043093	DCUN1D1	0.0675074	6.48281	2.08169	0.0734784	0.133008	-6.49189
ENSG00000043143	JADE2	-0.224481	5.5419	-4.40268	0.00270458	0.0101207	-2.88253
ENSG00000043355	ZIC2	-0.18744	4.96221	-1.08158	0.313189	0.420665	-7.57309
ENSG00000043462	LCP2	0.155489	7.51873	2.02311	0.0802852	0.142412	-6.67088
ENSG00000043514	TRIT1	-0.362179	6.32089	-5.83633	0.000507105	0.00295481	-1.15603
ENSG00000043591	ADRB1	0.0706692	3.96803	0.304478	0.769091	0.827532	-7.93746
ENSG00000044090	CUL7	-0.168203	4.96828	-2.26785	0.0554211	0.106147	-5.97426
ENSG00000044115	CTNNA1	0.0518272	7.07924	0.872453	0.410187	0.518182	-8.0783
ENSG00000044446	PHKA2	-0.0277776	4.59632	-0.480504	0.644655	0.728056	-7.99091
ENSG00000044459	CNTLN	0.35966	5.65319	6.47054	0.000263411	0.00184288	-0.336155
ENSG00000044574	HSPA5	-0.0996717	9.70442	-1.20134	0.266403	0.369724	-7.8478
ENSG00000046604	DSG2	-0.0367151	7.60648	-1.13276	0.292439	0.397382	-7.85421
ENSG00000046647	GEMIN8	-0.0757906	1.84704	-0.615315	0.556663	0.65356	-7.26725
ENSG00000046651	OFD1	0.0704926	4.80104	1.15149	0.28513	0.389822	-7.46819
ENSG00000046653	GPM6B	-1.6032	1.87137	-17.3285	2.71721e-07	4.18664e-05	7.74513
ENSG00000047056	WDR37	0.11681	5.8953	2.1734	0.0639499	0.119086	-6.27434
ENSG00000047188	YTHDC2	-0.0672567	5.44432	-1.70784	0.128814	0.208018	-6.88006
ENSG00000047230	CTPS2	-0.160826	4.16177	-3.64718	0.00736473	0.0217636	-3.7094
ENSG00000047249	ATP6V1H	0.127093	4.24309	2.13743	0.0675321	0.124341	-6.03005
ENSG00000047315	POLR2B	-0.0990078	8.1092	-3.36093	0.0110004	0.0297224	-4.65558
ENSG00000047346	FAM214A	0.304138	4.07801	2.82106	0.0241233	0.0546153	-4.94693
ENSG00000047365	ARAP2	0.346308	2.43237	3.20699	0.0137121	0.035196	-3.97188
ENSG00000047410	TPR	-0.0257572	8.71157	-0.322986	0.75558	0.817261	-8.5167
ENSG00000047578	KIAA0556	-0.0723309	4.4008	-1.30824	0.229693	0.329686	-7.20745
ENSG00000047579	DTNBP1	0.0759224	3.31284	1.02708	0.336557	0.444999	-7.28253
ENSG00000047597	XK	0.173793	4.79985	3.93537	0.0049758	0.0161531	-3.41458
ENSG00000047621	C12orf4	0.11596	5.67726	2.80141	0.0248377	0.0559893	-5.27623
ENSG00000047634	SCML1	0.42016	-0.52321	2.04995	0.0770936	0.138085	-5.00607
ENSG00000047644	WWC3	0.145329	2.1755	1.26693	0.243335	0.345071	-6.7376
ENSG00000047662	FAM184B	-0.112294	0.673419	-0.878922	0.406887	0.514958	-6.75384
ENSG00000047849	MAP4	-0.298216	7.13294	-7.59947	9.15603e-05	0.000918104	0.661218
ENSG00000047932	GOPC	-0.0688084	7.12352	-1.91924	0.0939041	0.161427	-6.79597
ENSG00000047936	ROS1	-0.464015	1.38045	-3.34444	0.0112614	0.0302248	-3.502
ENSG00000048028	USP28	-0.320035	4.04025	-6.74127	0.000201992	0.00154605	0.251783
ENSG00000048052	HDAC9	-0.346526	3.66563	-2.85419	0.0229669	0.0526015	-4.80414
ENSG00000048140	TSPAN17	0.232191	3.84519	3.34515	0.0112501	0.0302076	-4.09492
ENSG00000048162	NOP16	-0.552965	5.55696	-12.3001	3.23124e-06	0.000129602	4.58529
ENSG00000048342	CC2D2A	-0.29633	3.41381	-3.69577	0.00688777	0.0207361	-3.47295
ENSG00000048392	RRM2B	0.571169	4.97648	12.33	3.17555e-06	0.000128934	4.69304
ENSG00000048405	ZNF800	-0.0558345	5.6748	-1.44042	0.190403	0.283851	-7.27577
ENSG00000048471	SNX29	0.0964168	3.14519	1.50723	0.172911	0.262532	-6.67842
ENSG00000048544	MRPS10	-0.14729	6.73485	-4.90308	0.00145931	0.00636113	-2.37134
ENSG00000048649	RSF1	-0.0229281	6.60803	-0.354391	0.732863	0.799746	-8.37206
ENSG00000048707	VPS13D	-0.0144117	6.04558	-0.425807	0.682277	0.757958	-8.26808
ENSG00000048740	CELF2	0.0711118	8.22579	2.4184	0.0441264	0.0885981	-6.11056
ENSG00000048828	FAM120A	-0.156981	7.67218	-4.4165	0.00265756	0.00999002	-3.09939
ENSG00000048991	R3HDM1	-0.101547	6.46071	-2.75858	0.026472	0.059051	-5.45296
ENSG00000049089	COL9A2	0.886435	6.91328	12.6844	2.59321e-06	0.00011397	4.66873
ENSG00000049130	KITLG	-0.155519	3.99279	-1.46246	0.184464	0.276688	-6.92916
ENSG00000049167	ERCC8	-0.113378	4.44241	-2.18999	0.0623622	0.116854	-5.99117
ENSG00000049192	ADAMTS6	0.521454	-0.185238	3.24851	0.0129171	0.0336096	-3.27536
ENSG00000049239	H6PD	-0.134243	5.64273	-1.61514	0.147708	0.23158	-7.04005
ENSG00000049245	VAMP3	0.0547291	5.56627	1.47343	0.181571	0.272843	-7.21586
ENSG00000049246	PER3	1.7103	1.20972	14.2997	1.0955e-06	7.32919e-05	6.36111
ENSG00000049247	UTS2	0.238821	4.12277	4.75613	0.00174258	0.00729941	-2.13989
ENSG00000049249	TNFRSF9	0.606213	-0.650031	3.41899	0.0101313	0.0278737	-2.92685
ENSG00000049323	LTBP1	1.19594	-0.289327	5.53949	0.000700859	0.00373349	-0.178755
ENSG00000049449	RCN1	-0.482657	5.98316	-7.87493	7.20939e-05	0.000793705	1.05838
ENSG00000049540	ELN	2.10155	-1.13737	6.50505	0.000254532	0.00180528	0.98468
ENSG00000049541	RFC2	-0.186338	6.07461	-4.24216	0.0033224	0.0118631	-3.18803
ENSG00000049618	ARID1B	0.0489767	7.33196	1.71772	0.126939	0.205713	-7.09886
ENSG00000049656	CLPTM1L	-0.145736	7.65261	-5.07761	0.0011868	0.00547922	-2.215
ENSG00000049759	NEDD4L	-0.345928	5.15112	-5.41967	0.00080126	0.00410568	-1.48157
ENSG00000049769	PPP1R3F	-0.0323501	-0.0946011	-0.137906	0.893967	0.921745	-6.96334
ENSG00000049860	HEXB	0.913952	7.01498	14.6689	9.11249e-07	6.66301e-05	5.82853
ENSG00000049883	PTCD2	-0.343241	4.14924	-5.47437	0.000753575	0.00393331	-1.22354
ENSG00000050030	KIAA2022	-0.0202137	1.72719	-0.146112	0.887707	0.917725	-7.43361
ENSG00000050130	JKAMP	-0.0919941	5.69942	-1.15388	0.284208	0.389019	-7.6226
ENSG00000050327	ARHGEF5	0.644227	1.91443	6.12302	0.00037491	0.00237553	0.041149
ENSG00000050344	NFE2L3	0.157609	1.55622	1.18011	0.274247	0.37807	-6.6807
ENSG00000050393	MCUR1	-0.209712	5.45982	-6.09669	0.000385296	0.00241908	-0.726316
ENSG00000050405	LIMA1	0.0697096	6.18693	0.947072	0.373291	0.482282	-7.90936
ENSG00000050426	LETMD1	-0.0957332	5.43711	-2.52633	0.0374936	0.0779446	-5.66135
ENSG00000050438	SLC4A8	0.83797	1.07248	4.46988	0.00248421	0.00948294	-1.81077
ENSG00000050555	LAMC3	-0.989033	1.14994	-8.4711	4.39519e-05	0.000578269	2.52765
ENSG00000050748	MAPK9	-0.219966	5.71165	-4.50155	0.00238722	0.0092167	-2.77366
ENSG00000050767	COL23A1	-0.120061	3.14898	-0.994185	0.351309	0.460124	-7.27562
ENSG00000050820	BCAR1	-0.0265149	2.58869	-0.339011	0.743954	0.808859	-7.59838
ENSG00000051009	FAM160A2	0.316817	4.22334	5.16805	0.00106805	0.00504271	-1.62366
ENSG00000051108	HERPUD1	0.340392	5.1553	3.14105	0.0150832	0.037857	-4.66411
ENSG00000051128	HOMER3	0.1749	5.76156	3.90445	0.00518657	0.0166601	-3.62521
ENSG00000051180	RAD51	-0.0873363	5.53752	-2.10897	0.0705058	0.12867	-6.31405
ENSG00000051341	POLQ	-0.0641104	7.8627	-0.988977	0.353689	0.462545	-8.01887
ENSG00000051382	PIK3CB	0.0431941	7.51592	1.42899	0.193549	0.287639	-7.49683
ENSG00000051523	CYBA	0.138442	7.84974	1.68767	0.132721	0.212831	-7.17189
ENSG00000051596	THOC3	-0.345169	5.71181	-9.94849	1.44754e-05	0.00029917	2.88762
ENSG00000051620	HEBP2	-0.490017	6.74381	-8.86555	3.21796e-05	0.000476068	1.86543
ENSG00000051825	MPHOSPH9	-0.0378414	5.9212	-0.507254	0.62664	0.713317	-8.20799
ENSG00000052126	PLEKHA5	0.655583	3.76553	6.127	0.00037337	0.00236668	-0.367523
ENSG00000052344	PRSS8	2.04456	-0.283715	5.27837	0.000940603	0.00460547	-0.470653
ENSG00000052723	SIKE1	-0.0230227	7.12905	-0.603292	0.564217	0.659757	-8.29157
ENSG00000052749	RRP12	0.25049	6.17923	2.81633	0.0242934	0.0549327	-5.32726
ENSG00000052795	FNIP2	0.579717	4.95074	8.24094	5.30188e-05	0.000649471	1.56526
ENSG00000052802	MSMO1	-0.664201	4.09019	-5.24055	0.000982288	0.00474779	-1.49726
ENSG00000052841	TTC17	0.137031	6.48163	3.18566	0.0141407	0.0360386	-4.79831
ENSG00000052850	ALX4	0.165975	1.48701	0.726405	0.489772	0.594375	-7.09602
ENSG00000053254	FOXN3	-0.013825	7.54412	-0.425094	0.682774	0.758358	-8.42037
ENSG00000053371	AKR7A2	-0.122111	6.09286	-2.72059	0.0280151	0.0618668	-5.46311
ENSG00000053372	MRTO4	-0.409997	6.62955	-11.4559	5.35974e-06	0.000167071	3.8803
ENSG00000053501	USE1	-0.175862	3.94302	-2.05576	0.0764194	0.137161	-6.08746
ENSG00000053524	MCF2L2	0.376917	0.716177	2.90925	0.0211718	0.04936	-3.99909
ENSG00000053747	LAMA3	-0.00364499	2.26203	-0.0295996	0.977164	0.983532	-7.58074
ENSG00000053770	AP5M1	0.0394796	6.10894	0.66804	0.524251	0.624829	-8.13301
ENSG00000053900	ANAPC4	0.01276	5.68301	0.332721	0.748509	0.812421	-8.25236
ENSG00000053918	KCNQ1	0.282091	2.22436	2.06584	0.0752619	0.135539	-5.66393
ENSG00000054116	TRAPPC3	0.0148939	5.39953	0.400398	0.700094	0.772197	-8.1775
ENSG00000054118	THRAP3	-0.0411174	8.08494	-1.08324	0.312499	0.419978	-7.93344
ENSG00000054148	PHPT1	-0.0210263	4.62477	-0.498754	0.632336	0.717922	-7.98672
ENSG00000054219	LY75	0.162309	6.60889	3.89453	0.00525623	0.0168267	-3.75427
ENSG00000054267	ARID4B	0.0498336	6.67416	0.468288	0.652967	0.734482	-8.32775
ENSG00000054277	OPN3	0.0139966	4.95896	0.317226	0.759775	0.820339	-8.13245
ENSG00000054282	SDCCAG8	0.367356	3.69079	2.24853	0.0570681	0.108634	-5.74226
ENSG00000054392	HHAT	0.077354	-0.83293	0.332262	0.748842	0.812623	-6.7399
ENSG00000054523	KIF1B	0.0659961	4.84314	1.28118	0.238553	0.339631	-7.327
ENSG00000054598	FOXC1	0.089061	-0.296121	0.495316	0.634648	0.71989	-6.79002
ENSG00000054611	TBC1D22A	-0.295633	4.06194	-3.84831	0.0055944	0.0176967	-3.39188
ENSG00000054654	SYNE2	1.01251	1.16517	7.7895	7.75849e-05	0.00082238	1.91284
ENSG00000054690	PLEKHH1	0.479958	2.05941	5.05174	0.00122339	0.00560635	-1.28335
ENSG00000054793	ATP9A	0.461501	-0.705089	1.95095	0.0895235	0.15543	-5.10979
ENSG00000054965	FAM168A	-0.0828976	5.37274	-2.13468	0.0678131	0.124734	-6.24769
ENSG00000054967	RELT	-0.0868911	4.22027	-1.10498	0.303561	0.409932	-7.40236
ENSG00000054983	GALC	0.770899	5.76899	21.0308	6.5869e-08	2.25664e-05	8.86341
ENSG00000055044	NOP58	-0.18458	7.48724	-5.27785	0.000941161	0.00460547	-1.94963
ENSG00000055070	SZRD1	-0.109241	7.03687	-3.91251	0.00513076	0.0165197	-3.77034
ENSG00000055118	KCNH2	0.947046	2.58697	6.65062	0.000220572	0.00164356	0.478856
ENSG00000055130	CUL1	-0.323923	6.60678	-8.51949	4.22754e-05	0.000565211	1.57342
ENSG00000055147	FAM114A2	0.18161	4.95958	4.21717	0.00343172	0.0121148	-3.04161
ENSG00000055163	CYFIP2	0.349479	1.96378	3.179	0.0142773	0.0363463	-3.89992
ENSG00000055208	TAB2	0.0732104	7.44303	1.93767	0.0913339	0.157792	-6.79183
ENSG00000055211	GINM1	0.025135	5.46686	0.553907	0.595864	0.68776	-8.10849
ENSG00000055332	EIF2AK2	0.0793416	5.92098	1.00737	0.345337	0.453884	-7.81233
ENSG00000055483	USP36	-0.240171	5.96806	-4.98665	0.00132108	0.00591299	-2.16445
ENSG00000055609	KMT2C	0.129008	7.44138	1.77934	0.115814	0.191	-7.01954
ENSG00000055732	MCOLN3	0.460965	4.35732	6.95227	0.000165139	0.00136049	0.411712
ENSG00000055917	PUM2	-0.0113469	7.51516	-0.157551	0.878994	0.911254	-8.50573
ENSG00000055950	MRPL43	-0.202497	4.57695	-4.67472	0.00192513	0.00785305	-2.33897
ENSG00000055955	ITIH4	0.597523	-1.17361	2.85057	0.0230905	0.0528055	-3.67192
ENSG00000056050	HPF1	0.0155829	4.45225	0.328879	0.751297	0.814238	-8.03016
ENSG00000056097	ZFR	-0.0561071	8.0494	-1.53266	0.166642	0.254723	-7.39195
ENSG00000056277	ZNF280C	-0.211331	2.72875	-2.3226	0.0510098	0.0994377	-5.40139
ENSG00000056558	TRAF1	0.375269	0.391971	2.10197	0.0712579	0.129785	-5.14401
ENSG00000056586	RC3H2	-0.0538389	5.71744	-0.538886	0.605682	0.696122	-8.15843
ENSG00000056972	TRAF3IP2	0.374582	3.82761	3.34695	0.0112213	0.0301639	-4.08754
ENSG00000056998	GYG2	0.486955	3.41951	6.17929	0.000353747	0.0022799	-0.235876
ENSG00000057019	DCBLD2	-0.0581925	3.70961	-0.800201	0.448347	0.55566	-7.58454
ENSG00000057252	SOAT1	0.070205	6.52781	1.97105	0.0868514	0.151683	-6.6611
ENSG00000057294	PKP2	-0.335262	2.32186	-2.66316	0.0305273	0.0662548	-4.77739
ENSG00000057608	GDI2	-0.0281146	8.77922	-1.09062	0.30944	0.416545	-7.9518
ENSG00000057657	PRDM1	1.11076	3.01782	8.39172	4.68662e-05	0.000606471	2.0938
ENSG00000057663	ATG5	-0.0723713	6.28106	-1.60973	0.148888	0.233011	-7.14144
ENSG00000057757	PITHD1	-0.109586	5.10462	-2.55713	0.0357946	0.0751054	-5.55578
ENSG00000057935	MTA3	0.0273319	4.12227	0.608677	0.560827	0.657301	-7.8178
ENSG00000058056	USP13	-0.120318	6.50745	-2.27707	0.0546522	0.105051	-6.19976
ENSG00000058063	ATP11B	0.0195623	8.09819	0.519112	0.618739	0.707589	-8.40175
ENSG00000058085	LAMC2	0.703675	-1.2687	3.22972	0.0132705	0.0343186	-3.08883
ENSG00000058091	CDK14	0.10443	5.5091	2.26328	0.0558067	0.106687	-6.07687
ENSG00000058262	SEC61A1	-0.118281	8.87997	-1.96354	0.0878408	0.153071	-6.81862
ENSG00000058272	PPP1R12A	0.101744	6.65431	2.2437	0.0574871	0.109255	-6.26813
ENSG00000058335	RASGRF1	1.83195	0.136264	7.43309	0.000106138	0.00100282	1.75688
ENSG00000058404	CAMK2B	1.03714	-0.480424	4.48787	0.0024286	0.0093245	-1.45839
ENSG00000058453	CROCC	-0.0253591	2.71974	-0.240955	0.816086	0.86254	-7.66287
ENSG00000058600	POLR3E	-0.136888	4.5688	-2.5806	0.0345533	0.0730544	-5.41869
ENSG00000058668	ATP2B4	0.249412	7.86053	5.23752	0.000985716	0.00475729	-2.02226
ENSG00000058673	ZC3H11A	-0.010175	7.71434	-0.153787	0.88186	0.913422	-8.51826
ENSG00000058729	RIOK2	-0.176583	5.63935	-4.22718	0.00338747	0.0120124	-3.1436
ENSG00000058799	YIPF1	0.120009	4.88254	1.35051	0.216423	0.313828	-7.25046
ENSG00000058804	NDC1	-0.191827	8.39574	-4.34971	0.00289336	0.0106536	-3.22713
ENSG00000058866	DGKG	0.288252	4.95248	4.19261	0.00354299	0.0124016	-3.07451
ENSG00000059122	FLYWCH1	-0.128812	3.22579	-1.38182	0.207028	0.302943	-6.85715
ENSG00000059145	UNKL	-0.202431	3.57598	-3.70788	0.00677406	0.0204646	-3.49302
ENSG00000059377	TBXAS1	1.06786	2.45396	10.599	9.28411e-06	0.000230609	3.97431
ENSG00000059378	PARP12	0.564162	3.32762	9.19345	2.50526e-05	0.00041533	2.708
ENSG00000059573	ALDH18A1	-0.261255	6.7906	-5.24043	0.000982423	0.00474779	-1.94109
ENSG00000059588	TARBP1	-0.162387	6.5596	-5.14018	0.00110318	0.00517606	-2.04432
ENSG00000059691	GATB	-0.265511	4.62487	-3.82467	0.00577638	0.0181128	-3.54055
ENSG00000059728	MXD1	0.916831	3.28173	5.49039	0.000740214	0.00387949	-1.00836
ENSG00000059758	CDK17	0.0814795	4.34624	1.65137	0.140037	0.222193	-6.75302
ENSG00000059769	DNAJC25	-0.311907	2.87105	-3.0048	0.0183966	0.0443733	-4.38626
ENSG00000059804	SLC2A3	0.216722	3.44429	1.24393	0.251222	0.353676	-7.07574
ENSG00000059915	PSD	-0.055533	-0.305106	-0.172431	0.867689	0.902023	-6.90659
ENSG00000060069	CTDP1	-0.323249	4.92254	-6.3861	0.000286633	0.00195566	-0.30526
ENSG00000060138	YBX3	-0.633949	7.49149	-16.7201	3.52539e-07	4.62852e-05	6.8527
ENSG00000060140	STYK1	0.527917	-0.426757	2.65437	0.0309317	0.0669623	-4.12012
ENSG00000060237	WNK1	-0.249239	9.08066	-4.57136	0.00218775	0.00863243	-2.94213
ENSG00000060339	CCAR1	0.0275189	7.45464	0.695378	0.507915	0.609845	-8.25042
ENSG00000060491	OGFR	-0.0659846	6.21264	-1.78082	0.115559	0.190676	-6.89527
ENSG00000060558	GNA15	-0.300762	5.29942	-3.14682	0.0149577	0.0376219	-4.67963
ENSG00000060566	CREB3L3	1.80668	-1.77876	4.19543	0.00353002	0.0123667	-1.63429
ENSG00000060642	PIGV	0.150203	3.35319	1.98952	0.0844646	0.14825	-6.05354
ENSG00000060656	PTPRU	0.292862	2.79006	3.17699	0.0143188	0.0364141	-4.10496
ENSG00000060688	SNRNP40	-0.14721	6.74163	-4.90189	0.00146138	0.00636596	-2.37359
ENSG00000060718	COL11A1	8.00597	1.945	33.239	2.24683e-09	6.73653e-06	10.336
ENSG00000060749	QSER1	-0.1505	6.48868	-1.73068	0.124519	0.202288	-7.00097
ENSG00000060762	MPC1	0.173154	5.76134	3.45134	0.0096792	0.0268942	-4.29532
ENSG00000060971	ACAA1	0.156262	4.8936	3.73172	0.00655623	0.0199561	-3.72923
ENSG00000060982	BCAT1	-0.742329	6.46366	-17.7104	2.31768e-07	3.98955e-05	7.40235
ENSG00000061273	HDAC7	0.341286	4.6706	5.95759	0.000445741	0.00269417	-0.748587
ENSG00000061337	LZTS1	-0.0952665	-1.1862	-0.286127	0.782572	0.838271	-6.67726
ENSG00000061455	PRDM6	0.717153	-0.314337	3.84146	0.00564645	0.0178306	-2.3815
ENSG00000061492	WNT8A	2.69569	-1.30706	10.1486	1.25934e-05	0.000278217	3.87157
ENSG00000061656	SPAG4	-0.274568	0.872681	-1.48284	0.179121	0.269727	-6.13317
ENSG00000061676	NCKAP1	1.13479	-0.997402	5.31533	0.000901731	0.00446408	-0.340672
ENSG00000061794	MRPS35	-0.202508	6.41162	-6.68514	0.000213281	0.00160568	-0.208107
ENSG00000061936	SFSWAP	-0.176135	5.4942	-3.83617	0.00568708	0.0179315	-3.68077
ENSG00000061938	TNK2	0.291532	3.95999	4.25003	0.00328877	0.0117609	-2.79745
ENSG00000061987	MON2	0.0836317	6.2537	2.13383	0.0679004	0.124789	-6.38453
ENSG00000062194	GPBP1	0.0452437	7.20749	1.44387	0.189463	0.282799	-7.45714
ENSG00000062282	DGAT2	0.178166	3.742	2.51409	0.0381917	0.079137	-5.34867
ENSG00000062485	CS	-0.167843	8.34463	-3.75673	0.00633583	0.0194248	-4.07462
ENSG00000062524	LTK	-0.478502	3.37147	-7.07161	0.000147661	0.00126561	0.740967
ENSG00000062582	MRPS24	-0.19721	4.74618	-4.46166	0.00251008	0.00955298	-2.661
ENSG00000062598	ELMO2	0.203138	6.06871	4.91092	0.00144569	0.00632513	-2.27864
ENSG00000062650	WAPL	-0.0340384	7.59708	-0.80234	0.447182	0.554573	-8.17475
ENSG00000062716	VMP1	0.20426	6.4803	4.594	0.00212702	0.00844727	-2.75548
ENSG00000062725	APPBP2	-0.000133927	5.7976	-0.00219537	0.998306	0.998669	-8.33265
ENSG00000062822	POLD1	-0.210672	5.73391	-3.49346	0.00912251	0.0256901	-4.22675
ENSG00000063046	EIF4B	-0.31403	9.98255	-8.12261	5.84843e-05	0.000692302	1.05765
ENSG00000063127	SLC6A16	0.485408	-1.12505	2.20837	0.0606492	0.114162	-4.64541
ENSG00000063169	GLTSCR1	-0.145529	2.54677	-2.0442	0.0777663	0.139019	-5.77574
ENSG00000063176	SPHK2	-0.286011	2.42778	-2.84414	0.0233114	0.0532001	-4.52519
ENSG00000063177	RPL18	-0.385586	7.76446	-8.24896	5.26695e-05	0.00064711	1.23802
ENSG00000063180	CA11	0.578263	-1.03489	2.57176	0.0350157	0.0738337	-4.1188
ENSG00000063241	ISOC2	-0.280961	5.07212	-4.74795	0.00176003	0.0073439	-2.33232
ENSG00000063244	U2AF2	-0.185283	7.90017	-4.33957	0.0029311	0.0107613	-3.21866
ENSG00000063245	EPN1	-0.0883044	6.58235	-2.39206	0.0459197	0.0914134	-6.03315
ENSG00000063322	MED29	0.155026	5.5868	3.11593	0.0156432	0.039049	-4.77703
ENSG00000063438	AHRR	-0.505106	4.45317	-4.88708	0.00148755	0.00645304	-2.02902
ENSG00000063515	GSC2	-0.731384	-0.946721	-3.35876	0.0110343	0.0297895	-2.95548
ENSG00000063587	ZNF275	-0.211533	4.1576	-3.90242	0.00520079	0.0166912	-3.33404
ENSG00000063601	MTMR1	0.212948	4.56442	4.61117	0.00208221	0.0083253	-2.42312
ENSG00000063660	GPC1	-0.035599	2.7566	-0.35131	0.735079	0.801269	-7.63544
ENSG00000063761	ADCK1	0.214271	1.5622	2.36854	0.0475832	0.0939553	-5.04299
ENSG00000063854	HAGH	0.117012	3.70079	1.64104	0.142185	0.224864	-6.629
ENSG00000063978	RNF4	-0.0784117	6.65944	-2.15963	0.0652979	0.120956	-6.39536
ENSG00000064012	CASP8	0.158478	5.96397	4.55649	0.00222865	0.00876661	-2.73777
ENSG00000064102	INTS13	-0.433173	5.30723	-11.1787	6.37574e-06	0.000186132	3.86507
ENSG00000064115	TM7SF3	-0.0531949	6.87947	-1.43681	0.191392	0.285087	-7.43833
ENSG00000064195	DLX3	0.84705	0.559653	6.73293	0.000203626	0.00155424	0.984813
ENSG00000064199	SPA17	0.165378	3.86092	2.38958	0.0460921	0.0917235	-5.56603
ENSG00000064201	TSPAN32	0.0761348	2.59057	0.797694	0.449714	0.556877	-7.31808
ENSG00000064218	DMRT3	0.314704	1.24151	0.891894	0.400328	0.508683	-6.89205
ENSG00000064225	ST3GAL6	0.567845	5.56411	13.1367	2.01733e-06	0.000102259	5.10686
ENSG00000064300	NGFR	0.560258	-0.549126	3.71862	0.006675	0.0202134	-2.5124
ENSG00000064309	CDON	-0.695546	1.58741	-4.14776	0.00375647	0.0129524	-2.37806
ENSG00000064313	TAF2	0.00763602	5.83098	0.212906	0.837107	0.87788	-8.31221
ENSG00000064393	HIPK2	0.347711	5.04731	2.73448	0.0274403	0.0608658	-5.27098
ENSG00000064419	TNPO3	-0.133585	7.15462	-4.73118	0.00179641	0.0074587	-2.63728
ENSG00000064489	BORCS8-MEF2B	-0.00624727	1.81728	-0.0359978	0.972229	0.980409	-7.46793
ENSG00000064490	RFXANK	0.0780288	5.16648	0.996565	0.350226	0.459086	-7.69842
ENSG00000064545	TMEM161A	-0.569473	3.18389	-4.81589	0.00162068	0.00690933	-1.84822
ENSG00000064547	LPAR2	0.172631	2.84821	2.15741	0.0655177	0.121322	-5.68186
ENSG00000064601	CTSA	0.403215	7.10517	7.65176	8.74525e-05	0.000890969	0.714323
ENSG00000064607	SUGP2	0.0104506	6.77312	0.180754	0.861379	0.897201	-8.44232
ENSG00000064651	SLC12A2	0.247494	4.28294	3.14282	0.0150447	0.0377833	-4.49502
ENSG00000064652	SNX24	0.179106	3.56248	2.0515	0.0769133	0.137822	-6.01036
ENSG00000064666	CNN2	-0.099006	7.94238	-1.22109	0.259269	0.362381	-7.77347
ENSG00000064687	ABCA7	0.857884	4.02467	6.95117	0.000165311	0.00136105	0.483019
ENSG00000064703	DDX20	-0.155104	6.13068	-3.00699	0.0183378	0.0442575	-5.02605
ENSG00000064726	BTBD1	0.0483045	6.97572	1.22761	0.25695	0.359991	-7.70232
ENSG00000064763	FAR2	0.699625	6.19513	16.6995	3.55717e-07	4.62852e-05	6.95389
ENSG00000064932	SBNO2	-0.0684135	5.00598	-0.412585	0.691522	0.764938	-8.10206
ENSG00000064933	PMS1	-0.221777	5.3219	-5.84132	0.000504401	0.00294531	-1.00116
ENSG00000064961	HMG20B	-0.274242	6.00112	-6.4508	0.000268647	0.00186922	-0.409486
ENSG00000064989	CALCRL	-0.0552955	-0.683107	-0.246042	0.812289	0.859792	-6.80131
ENSG00000064995	TAF11	-0.17357	6.23069	-5.63464	0.000631031	0.00347941	-1.38732
ENSG00000064999	ANKS1A	-0.0502762	5.35977	-0.969296	0.362796	0.472175	-7.75894
ENSG00000065000	AP3D1	-0.154112	7.65374	-2.20348	0.0610998	0.114866	-6.40876
ENSG00000065029	ZNF76	-0.0428247	5.09576	-0.96019	0.367069	0.476047	-7.72132
ENSG00000065054	SLC9A3R2	-0.653326	1.71639	-5.42818	0.000793622	0.00408046	-0.727511
ENSG00000065057	NTHL1	-0.702181	2.7763	-9.5421	1.93564e-05	0.000356196	3.10822
ENSG00000065060	UHRF1BP1	0.0799815	6.95999	2.22121	0.0594801	0.11235	-6.33296
ENSG00000065135	GNAI3	-0.0383641	7.73252	-1.1614	0.281321	0.385758	-7.8299
ENSG00000065150	IPO5	-0.426915	8.59326	-16.4791	3.91825e-07	4.7835e-05	6.6862
ENSG00000065154	OAT	-0.163227	5.5768	-2.61323	0.0329006	0.070407	-5.55017
ENSG00000065183	WDR3	-0.334	7.0727	-11.1602	6.45076e-06	0.000186362	3.63138
ENSG00000065243	PKN2	0.00831022	6.04644	0.129948	0.900046	0.926625	-8.36021
ENSG00000065268	WDR18	-0.560936	4.45828	-5.91142	0.000468076	0.00278938	-0.757147
ENSG00000065308	TRAM2	-0.0264213	5.4777	-0.563876	0.589397	0.681962	-8.10421
ENSG00000065320	NTN1	-0.537472	-0.829036	-2.33918	0.0497457	0.0974798	-4.50914
ENSG00000065328	MCM10	-0.207465	6.91886	-6.44719	0.000269616	0.00187438	-0.523376
ENSG00000065357	DGKA	0.32926	3.78387	5.20474	0.00102366	0.00488061	-1.48553
ENSG00000065413	ANKRD44	0.243345	5.2747	3.72366	0.00662902	0.0201215	-3.80896
ENSG00000065427	KARS	-0.162419	7.9403	-4.23383	0.00335842	0.0119376	-3.36892
ENSG00000065457	ADAT1	0.0655666	4.3366	1.50243	0.174117	0.263947	-6.95044
ENSG00000065485	PDIA5	-0.136475	5.31909	-1.65021	0.140276	0.222442	-6.93774
ENSG00000065491	TBC1D22B	0.0152605	5.21591	0.303998	0.769443	0.827802	-8.18335
ENSG00000065518	NDUFB4	-0.0837873	6.5957	-1.8556	0.103326	0.174104	-6.8367
ENSG00000065526	SPEN	-0.0467443	7.51097	-0.7877	0.455191	0.562143	-8.18166
ENSG00000065534	MYLK	0.59342	1.72691	4.19344	0.00353915	0.0123952	-2.35312
ENSG00000065548	ZC3H15	-0.165823	7.57767	-6.06296	0.000399071	0.00248012	-1.00671
ENSG00000065559	MAP2K4	-0.0694217	4.87401	-1.48205	0.179325	0.269911	-7.08241
ENSG00000065600	TMEM206	-0.0779332	4.64565	-1.5999	0.151051	0.235618	-6.88269
ENSG00000065609	SNAP91	0.893411	0.172695	5.15543	0.0010838	0.00510832	-0.726857
ENSG00000065613	SLK	-0.047886	6.74945	-1.60936	0.14897	0.233118	-7.19826
ENSG00000065615	CYB5R4	0.160727	6.3824	5.26349	0.000956764	0.00465975	-1.86659
ENSG00000065621	GSTO2	0.0606433	0.486365	0.4883	0.639378	0.723877	-6.98772
ENSG00000065665	SEC61A2	0.0556254	2.8015	0.754744	0.473574	0.579518	-7.40542
ENSG00000065675	PRKCQ	-0.267414	3.25499	-2.57808	0.0346842	0.0732709	-5.13657
ENSG00000065802	ASB1	-0.219099	5.84906	-5.55855	0.000686216	0.00368173	-1.42575
ENSG00000065809	FAM107B	0.207014	9.38298	4.24732	0.00330029	0.0117969	-3.39667
ENSG00000065833	ME1	0.287386	2.87128	2.55455	0.035934	0.0753471	-5.08151
ENSG00000065882	TBC1D1	-0.149571	8.19969	-3.24925	0.0129033	0.0335843	-4.82923
ENSG00000065883	CDK13	-0.080155	6.70441	-2.07904	0.0737737	0.133484	-6.52112
ENSG00000065911	MTHFD2	-0.0924204	7.42365	-1.66807	0.136626	0.217908	-7.17364
ENSG00000065923	SLC9A7	-0.123323	1.64485	-1.30228	0.231619	0.331759	-6.56089
ENSG00000065970	FOXJ2	0.367242	4.60636	4.62897	0.00203683	0.00818746	-2.40629
ENSG00000065978	YBX1	-0.39204	12.294	-7.11835	0.000141386	0.00122453	0.0704089
ENSG00000065989	PDE4A	0.507973	3.15111	5.66128	0.000612885	0.00340091	-0.779976
ENSG00000066027	PPP2R5A	0.177657	6.01894	5.02952	0.00125581	0.0057106	-2.11709
ENSG00000066044	ELAVL1	-0.264806	7.14364	-9.49833	1.99845e-05	0.000362905	2.36042
ENSG00000066056	TIE1	0.502691	0.612903	3.80857	0.00590394	0.0183907	-2.63279
ENSG00000066084	DIP2B	0.0185981	7.08926	0.610312	0.559799	0.656496	-8.28386
ENSG00000066117	SMARCD1	-0.199383	6.76242	-6.13753	0.000369323	0.00234914	-0.857377
ENSG00000066135	KDM4A	-0.20092	7.99967	-7.17201	0.000134547	0.00118014	0.178897
ENSG00000066136	NFYC	-0.00255302	8.77436	-0.041847	0.96772	0.977343	-8.57626
ENSG00000066185	ZMYND12	0.133051	2.10157	1.67448	0.135338	0.216292	-6.19563
ENSG00000066279	ASPM	-0.0342469	7.5147	-0.286488	0.782306	0.83804	-8.47347
ENSG00000066294	CD84	0.213106	5.32227	1.54084	0.16467	0.252522	-7.08602
ENSG00000066322	ELOVL1	0.17441	6.42954	3.55589	0.00835964	0.0239749	-4.232
ENSG00000066336	SPI1	0.105511	6.7437	1.78819	0.114295	0.188796	-6.94965
ENSG00000066379	ZNRD1	-0.0841896	0.866375	-0.815821	0.439894	0.547466	-6.85983
ENSG00000066422	ZBTB11	-0.178	6.4451	-1.98298	0.0853015	0.149482	-6.63276
ENSG00000066427	ATXN3	0.0373535	5.17481	0.567203	0.587248	0.679988	-8.04969
ENSG00000066455	GOLGA5	0.107829	5.69651	1.68391	0.133462	0.21377	-6.95508
ENSG00000066557	LRRC40	-0.118674	5.55368	-2.99864	0.0185636	0.0446655	-4.95131
ENSG00000066583	ISOC1	0.167904	4.33078	3.60936	0.00776056	0.0226179	-3.80091
ENSG00000066629	EML1	-0.19084	-0.194824	-0.905593	0.393485	0.50215	-6.51207
ENSG00000066651	TRMT11	-0.0514234	4.53049	-1.0532	0.325192	0.433546	-7.52079
ENSG00000066654	THUMPD1	-0.148247	6.29706	-3.77365	0.00619125	0.0190941	-3.89209
ENSG00000066697	MSANTD3	-0.00360767	4.49676	-0.0732795	0.943512	0.959893	-8.09692
ENSG00000066739	ATG2B	0.115836	5.43708	2.42798	0.0434923	0.0875836	-5.81295
ENSG00000066777	ARFGEF1	0.168081	6.71564	3.08447	0.0163755	0.0404679	-4.98018
ENSG00000066827	ZFAT	0.0611685	3.37515	1.00123	0.348109	0.456947	-7.32329
ENSG00000066855	MTFR1	-0.241084	3.97513	-4.33125	0.00296246	0.0108427	-2.68621
ENSG00000066923	STAG3	0.786007	2.33666	9.44966	2.07099e-05	0.000369182	3.11816
ENSG00000066926	FECH	0.219844	4.56943	4.60804	0.00209031	0.0083476	-2.42832
ENSG00000066933	MYO9A	0.0754349	5.36046	1.22385	0.258286	0.361373	-7.48734
ENSG00000067048	DDX3Y	-0.255828	7.62081	-6.21592	0.000340685	0.00221775	-0.833666
ENSG00000067057	PFKP	-0.57403	7.3418	-6.83775	0.000184111	0.00145835	-0.130387
ENSG00000067064	IDI1	-0.407005	6.62456	-5.57219	0.000675942	0.00363368	-1.50971
ENSG00000067066	SP100	0.316066	6.56818	10.2342	1.18736e-05	0.000268783	2.99565
ENSG00000067082	KLF6	0.382442	5.30579	1.80013	0.112274	0.186259	-6.72564
ENSG00000067113	PLPP1	0.189235	0.279207	1.01248	0.343046	0.451808	-6.52626
ENSG00000067141	NEO1	0.0283284	4.60713	0.280723	0.786557	0.841309	-8.07765
ENSG00000067167	TRAM1	-0.00916921	7.43701	-0.180554	0.86153	0.897201	-8.4964
ENSG00000067177	PHKA1	-0.907363	2.29788	-11.2496	6.09665e-06	0.000180551	4.45549
ENSG00000067182	TNFRSF1A	-0.128083	6.85078	-3.55997	0.00831224	0.023897	-4.27258
ENSG00000067191	CACNB1	-0.352536	2.57935	-2.90301	0.0213678	0.0497118	-4.471
ENSG00000067208	EVI5	0.238767	4.3752	3.69742	0.0068721	0.0206964	-3.67926
ENSG00000067221	STOML1	0.0965046	1.11751	0.715913	0.495859	0.59964	-7.00719
ENSG00000067225	PKM	-0.155266	9.99747	-3.23885	0.0130976	0.0339776	-4.88771
ENSG00000067248	DHX29	-0.0234263	6.08236	-0.522922	0.616212	0.705578	-8.2226
ENSG00000067334	DNTTIP2	-0.175497	7.38917	-4.69915	0.00186823	0.00767591	-2.69668
ENSG00000067365	METTL22	-0.00101473	3.69433	-0.0142174	0.98903	0.991911	-7.92912
ENSG00000067369	TP53BP1	-0.0201574	6.96677	-0.603726	0.563943	0.659577	-8.27777
ENSG00000067445	TRO	-0.453356	3.00231	-6.7812	0.000194365	0.00150554	0.518655
ENSG00000067533	RRP15	-0.113993	5.92849	-3.30651	0.0118874	0.0314652	-4.53913
ENSG00000067560	RHOA	-0.0741039	9.78606	-2.37067	0.0474297	0.0937307	-6.22274
ENSG00000067596	DHX8	0.000321411	6.8376	0.0103617	0.992005	0.99405	-8.46732
ENSG00000067601	PMS2P4	-0.238718	-0.33404	-1.02004	0.339675	0.448226	-6.36876
ENSG00000067606	PRKCZ	0.0474124	3.40337	0.810168	0.442941	0.550406	-7.5063
ENSG00000067646	ZFY	0.0494931	4.5423	0.881906	0.405371	0.513472	-7.69005
ENSG00000067704	IARS2	0.0311544	7.74942	1.00874	0.344724	0.453367	-7.99298
ENSG00000067798	NAV3	0.504254	6.9378	4.50396	0.00238002	0.00919995	-2.9253
ENSG00000067829	IDH3G	-0.101122	4.30634	-1.8955	0.097318	0.1661	-6.39992
ENSG00000067836	ROGDI	0.447309	3.75244	7.05187	0.000150403	0.00127916	0.636912
ENSG00000067840	PDZD4	-0.340371	-1.05975	-1.07538	0.31578	0.42332	-6.1483
ENSG00000067842	ATP2B3	-0.324635	0.359696	-1.72375	0.125808	0.204201	-5.67884
ENSG00000067900	ROCK1	0.2277	7.71865	3.20645	0.0137229	0.0352073	-4.8702
ENSG00000067955	CBFB	0.0207369	7.81581	0.621181	0.552999	0.650599	-8.32408
ENSG00000067992	PDK3	-0.331727	1.88725	-2.77409	0.0258676	0.057953	-4.49936
ENSG00000068001	HYAL2	0.111465	3.90384	1.54574	0.163498	0.251114	-6.80198
ENSG00000068024	HDAC4	-0.209405	6.37983	-3.1958	0.0139352	0.0356084	-4.76928
ENSG00000068028	RASSF1	-0.0388864	5.36487	-0.935758	0.378721	0.487754	-7.79214
ENSG00000068078	FGFR3	0.317385	2.34473	3.17333	0.0143949	0.0365456	-4.00188
ENSG00000068079	IFI35	0.880454	3.89849	14.315	1.08708e-06	7.31507e-05	6.05742
ENSG00000068097	HEATR6	0.0400807	4.68288	0.791398	0.453159	0.560261	-7.7961
ENSG00000068120	COASY	-0.220766	5.89847	-5.028	0.00125807	0.00571388	-2.10068
ENSG00000068137	PLEKHH3	-0.705726	2.73864	-7.16083	0.000135941	0.00119081	0.975319
ENSG00000068305	MEF2A	0.202652	6.0193	5.40647	0.000813252	0.00414503	-1.63884
ENSG00000068308	OTUD5	-0.233808	4.1696	-4.22192	0.00341065	0.0120701	-2.87992
ENSG00000068323	TFE3	0.248304	3.91261	4.29638	0.00309803	0.0112344	-2.72278
ENSG00000068354	TBC1D25	0.170037	1.5687	1.3762	0.208689	0.304747	-6.45197
ENSG00000068366	ACSL4	-0.0855581	6.64932	-1.21834	0.260253	0.363294	-7.67981
ENSG00000068383	INPP5A	-0.0440049	5.22203	-0.799637	0.448653	0.555855	-7.88873
ENSG00000068394	GPKOW	0.102586	3.14473	1.4158	0.197238	0.291796	-6.79583
ENSG00000068400	GRIPAP1	-0.0466933	4.95704	-0.877503	0.407609	0.515596	-7.77333
ENSG00000068438	FTSJ1	-0.263318	3.89175	-5.44523	0.000778573	0.0040257	-1.20696
ENSG00000068489	PRR11	-0.0833283	7.13618	-1.92927	0.0924956	0.159426	-6.78233
ENSG00000068615	REEP1	-0.438702	-0.00949459	-2.23641	0.0581262	0.110229	-4.84504
ENSG00000068650	ATP11A	-0.199325	7.18522	-6.06303	0.000399041	0.00248012	-0.980476
ENSG00000068654	POLR1A	-0.229317	6.52963	-7.0669	0.00014831	0.00126789	0.181947
ENSG00000068697	LAPTM4A	0.30261	5.23977	7.52838	9.74953e-05	0.000952192	0.835478
ENSG00000068724	TTC7A	-0.398282	5.94878	-8.91635	3.09396e-05	0.000465991	2.00594
ENSG00000068745	IP6K2	-0.100863	6.05552	-2.70106	0.0288447	0.0634023	-5.4882
ENSG00000068784	SRBD1	-0.0158872	4.25611	-0.311434	0.764003	0.823827	-7.99605
ENSG00000068796	KIF2A	-0.0932514	6.89301	-1.94601	0.090193	0.156198	-6.73684
ENSG00000068831	RASGRP2	-0.252461	6.55938	-3.1724	0.0144141	0.0365889	-4.82663
ENSG00000068878	PSME4	-0.00271449	6.85095	-0.0742207	0.942788	0.95951	-8.46556
ENSG00000068885	IFT80	0.00367619	5.53931	0.0764602	0.941065	0.958111	-8.28774
ENSG00000068903	SIRT2	0.257748	3.2628	3.47771	0.00932658	0.0261179	-3.7639
ENSG00000068912	ERLEC1	0.154301	5.90255	2.36868	0.0475726	0.0939456	-5.97844
ENSG00000068971	PPP2R5B	0.454172	1.53227	3.46302	0.0095213	0.0265417	-3.36526
ENSG00000068976	PYGM	0.272259	-0.0565898	1.31261	0.228291	0.328072	-6.11227
ENSG00000069011	PITX1	0.482711	2.25705	4.29217	0.00311484	0.011278	-2.34353
ENSG00000069020	MAST4	0.509183	0.316267	3.30374	0.0119345	0.0315558	-3.30504
ENSG00000069248	NUP133	-0.136297	7.09598	-4.53159	0.00229904	0.00897298	-2.90257
ENSG00000069275	NUCKS1	-0.228199	9.41233	-3.54374	0.00850255	0.0242835	-4.41922
ENSG00000069329	VPS35	-0.0768007	7.77887	-2.72825	0.0276967	0.0613276	-5.60996
ENSG00000069345	DNAJA2	-0.141222	6.60877	-4.33437	0.00295067	0.0108139	-3.12742
ENSG00000069399	BCL3	0.583675	2.08314	4.93267	0.00140862	0.006204	-1.44077
ENSG00000069424	KCNAB2	0.0711897	7.87985	2.25437	0.0565647	0.107882	-6.34441
ENSG00000069431	ABCC9	0.278728	1.27474	2.91824	0.0208929	0.0488822	-4.12761
ENSG00000069482	GAL	-1.56958	4.45083	-9.22615	2.4445e-05	0.000409705	2.54793
ENSG00000069493	CLEC2D	0.663477	1.9392	6.36613	0.000292452	0.00198471	0.307375
ENSG00000069702	TGFBR3	-0.248027	4.67037	-5.55459	0.000689233	0.00369671	-1.22894
ENSG00000069712	KIAA1107	0.542235	1.01309	1.76827	0.117743	0.193737	-5.78364
ENSG00000069812	HES2	-0.125103	1.36186	-0.598332	0.567351	0.662624	-7.15331
ENSG00000069849	ATP1B3	-0.0818157	7.05453	-2.04104	0.0781395	0.13952	-6.61119
ENSG00000069869	NEDD4	0.201162	5.676	4.55164	0.00224217	0.00881138	-2.7005
ENSG00000069943	PIGB	0.0311934	5.20925	0.53815	0.606165	0.696391	-8.07324
ENSG00000069956	MAPK6	-0.152458	7.99214	-5.63365	0.000631712	0.003482	-1.53784
ENSG00000069966	GNB5	0.0462129	4.45874	0.431653	0.678207	0.7544	-7.98809
ENSG00000069974	RAB27A	0.28441	8.11603	5.79656	0.000529231	0.00305168	-1.34807
ENSG00000069998	HDHD5	-0.239651	4.94534	-4.36531	0.00283631	0.0104902	-2.8307
ENSG00000070010	UFD1L	-0.0557056	6.13114	-1.23301	0.255045	0.35802	-7.59738
ENSG00000070018	LRP6	0.0536892	4.45291	0.703442	0.503159	0.605634	-7.81976
ENSG00000070047	PHRF1	0.0366049	4.00416	0.446108	0.668193	0.745961	-7.88625
ENSG00000070061	IKBKAP	-0.0790951	5.65224	-2.05261	0.0767832	0.137678	-6.41702
ENSG00000070081	NUCB2	0.0288818	8.75393	0.701857	0.504091	0.606532	-8.30629
ENSG00000070087	PFN2	0.228297	1.81532	1.52717	0.167976	0.256461	-6.32148
ENSG00000070159	PTPN3	0.0358136	3.71305	0.46902	0.652468	0.73432	-7.81071
ENSG00000070182	SPTB	0.267809	0.125848	1.76536	0.118254	0.194287	-5.56508
ENSG00000070190	DAPP1	0.788424	5.05286	15.6426	5.72098e-07	5.56656e-05	6.58145
ENSG00000070214	SLC44A1	0.286609	7.21063	6.91412	0.000171206	0.00138729	-0.0426498
ENSG00000070269	TMEM260	-0.00405946	4.95788	-0.0962843	0.925833	0.945984	-8.18359
ENSG00000070366	SMG6	-0.0680713	4.28984	-1.17338	0.276774	0.380538	-7.3418
ENSG00000070367	EXOC5	0.00871084	7.45028	0.25469	0.805848	0.854782	-8.47909
ENSG00000070371	CLTCL1	-0.0589777	6.46832	-1.60802	0.149262	0.233509	-7.16771
ENSG00000070404	FSTL3	0.00329739	2.0003	0.0259536	0.979976	0.98524	-7.51486
ENSG00000070413	DGCR2	0.0813208	5.48197	1.60189	0.15061	0.23515	-7.03188
ENSG00000070423	RNF126	-0.454045	5.05345	-5.41768	0.000803052	0.00411232	-1.46557
ENSG00000070444	MNT	0.0855304	4.17961	1.02093	0.33928	0.447847	-7.48217
ENSG00000070476	ZXDC	-0.00872166	5.44279	-0.203895	0.843892	0.88333	-8.25127
ENSG00000070495	JMJD6	0.0993397	5.05233	1.14897	0.286104	0.390862	-7.51744
ENSG00000070501	POLB	0.107727	3.98481	1.76374	0.118541	0.194642	-6.521
ENSG00000070540	WIPI1	0.929398	2.68119	10.0835	1.31738e-05	0.000284571	3.54856
ENSG00000070610	GBA2	0.0977667	5.18629	2.51226	0.0382972	0.0792662	-5.63989
ENSG00000070614	NDST1	0.838978	5.33929	17.5685	2.45777e-07	4.11282e-05	7.47245
ENSG00000070669	ASNS	-0.00150328	4.05805	-0.0143786	0.988905	0.991846	-8.0088
ENSG00000070718	AP3M2	0.0289939	3.63231	0.375361	0.717848	0.787156	-7.83633
ENSG00000070731	ST6GALNAC2	0.459376	0.699197	1.39024	0.204563	0.300187	-6.20494
ENSG00000070756	PABPC1	-0.23927	10.5035	-6.63216	0.000224585	0.00165978	-0.446983
ENSG00000070759	TESK2	0.5033	1.93698	4.90214	0.00146094	0.00636596	-1.44746
ENSG00000070761	CFAP20	-0.29661	5.23289	-6.14085	0.000368057	0.00234261	-0.636835
ENSG00000070770	CSNK2A2	-0.260482	7.00665	-6.65122	0.000220443	0.00164356	-0.307084
ENSG00000070778	PTPN21	0.520771	2.30309	5.94033	0.000453949	0.00272188	-0.256693
ENSG00000070785	EIF2B3	-0.372117	4.65487	-8.83236	3.30199e-05	0.000483735	2.14426
ENSG00000070808	CAMK2A	1.18507	-1.12284	4.15459	0.00372304	0.0128648	-1.79446
ENSG00000070814	TCOF1	-0.620485	6.76421	-19.2209	1.27414e-07	3.05147e-05	8.03544
ENSG00000070831	CDC42	0.145795	8.51707	5.72455	0.000572059	0.00323964	-1.45057
ENSG00000070882	OSBPL3	0.151842	2.15117	1.96173	0.0880805	0.153375	-5.79973
ENSG00000070950	RAD18	-0.203292	5.81054	-4.64036	0.00200836	0.00809074	-2.6003
ENSG00000070961	ATP2B1	0.231633	5.63712	3.53921	0.00855651	0.0243955	-4.14363
ENSG00000071051	NCK2	-0.111888	6.60852	-2.44166	0.0426025	0.0861697	-5.95988
ENSG00000071054	MAP4K4	-0.150275	8.31485	-2.31782	0.0513803	0.100028	-6.26816
ENSG00000071073	MGAT4A	0.776734	6.48823	18.9117	1.43477e-07	3.1847e-05	7.92919
ENSG00000071082	RPL31	-0.385722	9.36047	-9.95697	1.43895e-05	0.000298726	2.63503
ENSG00000071127	WDR1	0.0741315	8.82115	1.53967	0.16495	0.252857	-7.4118
ENSG00000071189	SNX13	0.0884994	5.83564	2.13395	0.0678889	0.124789	-6.3246
ENSG00000071205	ARHGAP10	0.904819	0.706071	5.94703	0.000450747	0.00271154	0.106942
ENSG00000071242	RPS6KA2	-0.170805	-0.391687	-0.718633	0.494276	0.59847	-6.62196
ENSG00000071243	ING3	0.249407	4.72114	5.13095	0.0011151	0.00522394	-1.76903
ENSG00000071246	VASH1	0.211208	4.96493	3.33374	0.0114344	0.0305503	-4.33696
ENSG00000071462	WBSCR22	-0.0153674	5.89606	-0.242258	0.815112	0.861953	-8.31455
ENSG00000071537	SEL1L	0.238953	7.59403	6.51205	0.000252771	0.00179989	-0.50097
ENSG00000071539	TRIP13	-0.38972	5.99086	-9.58744	1.87291e-05	0.000350508	2.56034
ENSG00000071553	ATP6AP1	0.199894	5.89476	2.70562	0.0286485	0.0630633	-5.45786
ENSG00000071564	TCF3	-0.623046	6.98131	-14.7006	8.97116e-07	6.66301e-05	5.84691
ENSG00000071575	TRIB2	0.57758	0.366728	4.82432	0.00160425	0.00685372	-1.18865
ENSG00000071626	DAZAP1	-0.259577	7.52396	-6.48364	0.000260001	0.0018252	-0.527743
ENSG00000071655	MBD3	-0.341214	5.66822	-6.61201	0.000229058	0.00167792	-0.182219
ENSG00000071794	HLTF	0.0692538	7.33362	2.00263	0.082808	0.145932	-6.68915
ENSG00000071859	FAM50A	0.222227	4.27645	4.75526	0.00174443	0.00730529	-2.17251
ENSG00000071889	FAM3A	-0.155033	2.19234	-1.61955	0.146756	0.230286	-6.29242
ENSG00000071894	CPSF1	-0.270101	5.99425	-3.47475	0.00936549	0.0262047	-4.2937
ENSG00000071909	MYO3B	0.238073	-0.402896	1.30081	0.232099	0.332188	-6.04483
ENSG00000071967	CYBRD1	0.318062	5.84508	4.95914	0.00136493	0.00606491	-2.18269
ENSG00000071994	PDCD2	-0.210713	7.15902	-7.14817	0.000137539	0.00120192	0.2052
ENSG00000072042	RDH11	-0.425333	5.70699	-8.09361	5.99185e-05	0.00070574	1.30466
ENSG00000072062	PRKACA	0.262978	5.48439	7.22996	0.000127574	0.00113647	0.495747
ENSG00000072071	ADGRL1	-0.082989	5.26812	-2.01349	0.0814608	0.144065	-6.41016
ENSG00000072110	ACTN1	-0.0964508	8.69984	-2.57693	0.0347447	0.0733514	-5.88361
ENSG00000072121	ZFYVE26	0.284229	5.36184	7.24585	0.000125733	0.00112615	0.53215
ENSG00000072133	RPS6KA6	-0.0725966	1.31135	-0.580826	0.578492	0.672689	-7.1516
ENSG00000072134	EPN2	-0.0842253	2.61053	-1.27124	0.241879	0.3433	-6.84068
ENSG00000072135	PTPN18	0.233358	5.46164	3.66708	0.00716524	0.0212906	-3.92448
ENSG00000072195	SPEG	0.899363	-1.25451	3.96554	0.00477908	0.0156633	-2.03641
ENSG00000072201	LNX1	1.00964	0.0473481	5.6747	0.000603965	0.00336813	-0.080383
ENSG00000072210	ALDH3A2	-0.0603383	5.49016	-0.976974	0.359222	0.468446	-7.77368
ENSG00000072274	TFRC	0.121158	8.3521	1.13954	0.289775	0.39467	-7.88441
ENSG00000072310	SREBF1	-0.775685	5.76875	-10.0501	1.34826e-05	0.000288062	2.96459
ENSG00000072364	AFF4	0.0917528	7.03944	2.87984	0.0221118	0.0509895	-5.32645
ENSG00000072401	UBE2D1	0.0345585	4.04237	0.395743	0.70338	0.775097	-7.91788
ENSG00000072415	MPP5	-0.125166	4.71329	-1.39502	0.203177	0.298524	-7.16262
ENSG00000072422	RHOBTB1	-0.505019	3.74795	-7.05505	0.000149957	0.00127764	0.644152
ENSG00000072501	SMC1A	0.00319505	7.86661	0.107258	0.917415	0.939881	-8.53355
ENSG00000072506	HSD17B10	0.0325596	5.07699	0.648378	0.5362	0.635723	-7.97884
ENSG00000072518	MARK2	-0.0666558	5.44712	-1.36331	0.212537	0.30928	-7.33504
ENSG00000072571	HMMR	0.0872231	7.16538	2.39701	0.0455773	0.0908193	-6.08177
ENSG00000072609	CHFR	0.271441	5.25751	6.26716	0.0003233	0.00213616	-0.498693
ENSG00000072657	TRHDE	0.401832	6.10213	12.6414	2.65697e-06	0.000114206	4.72474
ENSG00000072682	P4HA2	-0.58721	3.64574	-3.83696	0.00568097	0.0179156	-3.31326
ENSG00000072694	FCGR2B	1.59972	-0.0715261	9.55013	1.92436e-05	0.000355465	3.52469
ENSG00000072736	NFATC3	-0.123945	6.55828	-3.58828	0.007991	0.0231304	-4.19896
ENSG00000072756	TRNT1	-0.0403505	4.8795	-0.489925	0.638281	0.722815	-8.04034
ENSG00000072778	ACADVL	0.0752378	6.74458	1.25345	0.247934	0.349761	-7.64974
ENSG00000072786	STK10	0.36305	6.47867	10.835	7.94957e-06	0.000209183	3.45458
ENSG00000072803	FBXW11	-0.0852406	6.518	-2.65121	0.0310788	0.0672045	-5.62607
ENSG00000072818	ACAP1	0.638834	4.45857	12.068	3.70153e-06	0.000137456	4.61035
ENSG00000072840	EVC	0.160149	2.58217	1.95577	0.0888761	0.154549	-5.91531
ENSG00000072849	DERL2	-0.029995	4.98846	-0.525062	0.614795	0.704297	-8.04097
ENSG00000072858	SIDT1	-0.784921	1.81014	-6.80751	0.000189518	0.00148091	0.814563
ENSG00000072864	NDE1	0.0773541	4.21361	1.42588	0.194416	0.288602	-7.02365
ENSG00000072952	MRVI1	0.837451	1.1249	6.58936	0.000234207	0.00170346	0.726248
ENSG00000072954	TMEM38A	0.50745	1.49618	4.20388	0.00349144	0.0122836	-2.28451
ENSG00000072958	AP1M1	-0.130839	6.42015	-3.01141	0.0182194	0.0440169	-5.05755
ENSG00000073008	PVR	-0.162443	4.77667	-2.78344	0.0255103	0.0572457	-5.14542
ENSG00000073050	XRCC1	-0.0502782	5.26091	-1.25518	0.247336	0.349277	-7.43334
ENSG00000073060	SCARB1	-0.390979	6.34726	-11.7829	4.38856e-06	0.00014922	4.13533
ENSG00000073111	MCM2	-0.361417	8.30769	-8.46512	4.41641e-05	0.000579823	1.40895
ENSG00000073150	PANX2	0.546117	-0.382325	3.12758	0.0153809	0.0385223	-3.41426
ENSG00000073169	SELENOO	-0.406017	2.68057	-4.87608	0.0015073	0.00652559	-1.65481
ENSG00000073282	TP63	-0.562686	-0.991315	-2.40676	0.0449101	0.0897789	-4.37444
ENSG00000073331	ALPK1	0.151396	5.16846	3.50401	0.00898857	0.0253778	-4.11707
ENSG00000073350	LLGL2	0.0591958	3.462	0.522407	0.616553	0.705705	-7.72452
ENSG00000073417	PDE8A	-0.208471	3.69145	-3.98871	0.00463371	0.0152808	-3.10998
ENSG00000073464	CLCN4	-0.0180608	1.16162	-0.130116	0.899918	0.926551	-7.28905
ENSG00000073536	NLE1	-0.582823	4.90212	-10.8292	7.98005e-06	0.000209651	3.68346
ENSG00000073578	SDHA	-0.450618	6.74937	-13.2105	1.93789e-06	0.000100388	5.00562
ENSG00000073584	SMARCE1	-0.11575	7.65263	-3.96843	0.00476067	0.0156213	-3.73181
ENSG00000073605	GSDMB	-0.748136	1.68904	-5.67943	0.000600856	0.00335444	-0.416626
ENSG00000073614	KDM5A	0.0241404	7.24221	0.449672	0.665736	0.743883	-8.38851
ENSG00000073670	ADAM11	0.35825	1.36997	3.66363	0.00719936	0.0213748	-3.02969
ENSG00000073711	PPP2R3A	0.106484	0.637638	0.609598	0.560248	0.656788	-6.95493
ENSG00000073712	FERMT2	0.549084	2.80482	3.61945	0.00765278	0.022393	-3.4404
ENSG00000073734	ABCB11	0.542467	0.832944	4.92233	0.0014261	0.00626263	-1.1646
ENSG00000073737	DHRS9	-0.40474	6.90241	-4.51899	0.0023356	0.00907387	-2.90085
ENSG00000073756	PTGS2	1.01634	1.36832	2.83847	0.0235082	0.0535161	-4.25845
ENSG00000073792	IGF2BP2	-0.0950987	7.76114	-2.83023	0.0237972	0.0540177	-5.45123
ENSG00000073803	MAP3K13	-0.0187754	4.57904	-0.328334	0.751693	0.814485	-8.05572
ENSG00000073849	ST6GAL1	-0.364801	5.41473	-9.45897	2.05689e-05	0.000367858	2.5418
ENSG00000073910	FRY	0.808218	4.70105	9.74067	1.67722e-05	0.00032917	2.8935
ENSG00000073921	PICALM	0.309665	7.24575	9.98467	1.41129e-05	0.000296179	2.74171
ENSG00000073969	NSF	0.150381	6.52604	5.08341	0.00117875	0.00545662	-2.11381
ENSG00000074054	CLASP1	-0.167931	6.89593	-6.0298	0.000413144	0.00253988	-0.994928
ENSG00000074071	MRPS34	-0.610621	5.47348	-13.28	1.8662e-06	9.84571e-05	5.20925
ENSG00000074181	NOTCH3	-0.244558	0.0843908	-1.8797	0.0996558	0.169129	-5.39256
ENSG00000074201	CLNS1A	-0.227451	6.49998	-4.16316	0.00368162	0.0127732	-3.355
ENSG00000074219	TEAD2	0.21575	2.21265	2.12251	0.0690755	0.126521	-5.57712
ENSG00000074266	EED	0.0783594	4.71249	0.980256	0.357703	0.466923	-7.63051
ENSG00000074319	TSG101	0.165766	5.55311	3.64864	0.00734985	0.0217307	-3.96718
ENSG00000074356	NCBP3	0.0213087	6.20217	0.421788	0.685081	0.760237	-8.29181
ENSG00000074370	ATP2A3	0.267319	6.14161	4.93236	0.00140914	0.00620467	-2.26044
ENSG00000074416	MGLL	1.44318	2.81291	11.829	4.26819e-06	0.000146874	4.76485
ENSG00000074582	BCS1L	-0.17759	4.71818	-3.90801	0.00516186	0.0166043	-3.43798
ENSG00000074603	DPP8	0.0382058	6.88861	0.662121	0.527831	0.628008	-8.2309
ENSG00000074621	SLC24A1	0.0152764	3.52985	0.294949	0.776081	0.8331	-7.84288
ENSG00000074657	ZNF532	0.346899	5.28217	3.97915	0.00469313	0.0154461	-3.43734
ENSG00000074660	SCARF1	1.80476	-0.373657	9.47999	2.02545e-05	0.000365353	3.48229
ENSG00000074695	LMAN1	-0.0866793	8.56977	-1.77078	0.117303	0.193167	-7.08727
ENSG00000074696	HACD3	-0.39315	6.66688	-12.6432	2.65426e-06	0.000114206	4.66176
ENSG00000074706	IPCEF1	0.695894	5.8689	6.23692	0.000333437	0.00218393	-0.627054
ENSG00000074755	ZZEF1	-0.0233963	6.04049	-0.614577	0.557125	0.653886	-8.16005
ENSG00000074800	ENO1	-0.573637	10.6722	-7.5112	9.89933e-05	0.000959451	0.464999
ENSG00000074842	MYDGF	-0.0163118	6.59567	-0.200777	0.846243	0.885058	-8.41845
ENSG00000074855	ANO8	0.332651	1.23555	1.86555	0.101796	0.172022	-5.70602
ENSG00000074935	TUBE1	-0.222855	4.53608	-4.11066	0.00394362	0.0134506	-3.11124
ENSG00000074964	ARHGEF10L	0.32692	3.19003	1.65417	0.139459	0.221415	-6.49136
ENSG00000074966	TXK	-0.168793	-0.852297	-1.02993	0.335305	0.443983	-6.24128
ENSG00000075089	ACTR6	-0.119576	4.65566	-2.75788	0.0264995	0.0590963	-5.16198
ENSG00000075131	TIPIN	-0.174123	5.07987	-4.31744	0.00301536	0.01099	-2.92203
ENSG00000075142	SRI	-0.245705	4.80354	-5.63744	0.000629091	0.0034706	-1.1533
ENSG00000075151	EIF4G3	-0.218574	7.90342	-7.54831	9.57895e-05	0.000943257	0.562553
ENSG00000075188	NUP37	-0.0992957	5.09612	-1.91587	0.0943803	0.162091	-6.52274
ENSG00000075213	SEMA3A	-0.278482	1.53383	-2.17433	0.0638596	0.118983	-5.32749
ENSG00000075218	GTSE1	0.00725734	6.20263	0.0847795	0.93467	0.953009	-8.38745
ENSG00000075234	TTC38	-0.2945	4.0144	-4.58268	0.00215714	0.00854839	-2.34869
ENSG00000075239	ACAT1	-0.295099	6.35892	-8.35124	4.84353e-05	0.000614327	1.4504
ENSG00000075240	GRAMD4	-0.393109	5.86614	-7.77509	7.85561e-05	0.000825788	0.97863
ENSG00000075275	CELSR1	-0.470552	6.88076	-10.1657	1.24458e-05	0.000276434	2.91407
ENSG00000075292	ZNF638	0.10685	7.06988	2.9399	0.0202365	0.0477659	-5.23622
ENSG00000075303	SLC25A40	0.412519	6.45074	12.3572	3.12612e-06	0.000127554	4.50105
ENSG00000075336	TIMM21	-0.202273	5.19174	-5.61048	0.000647997	0.00354115	-1.2557
ENSG00000075340	ADD2	-0.620814	5.52638	-9.66054	1.77652e-05	0.00034181	2.69076
ENSG00000075391	RASAL2	-0.00736444	4.4579	-0.0606778	0.953211	0.966962	-8.09002
ENSG00000075399	VPS9D1	0.57377	1.73994	5.16948	0.00106628	0.00504012	-1.05868
ENSG00000075407	ZNF37A	-0.183699	5.45808	-3.40739	0.010299	0.0282086	-4.31153
ENSG00000075413	MARK3	0.0201532	6.5457	0.561309	0.591059	0.683406	-8.26045
ENSG00000075415	SLC25A3	-0.236479	8.35684	-6.31786	0.000307066	0.00205853	-0.754689
ENSG00000075420	FNDC3B	0.339241	8.04839	7.12031	0.00014113	0.00122295	0.123287
ENSG00000075426	FOSL2	-0.182757	6.1596	-2.27657	0.0546942	0.105108	-6.15529
ENSG00000075539	FRYL	-0.0259155	7.46197	-0.616727	0.55578	0.652894	-8.30613
ENSG00000075568	TMEM131	0.203413	7.11266	6.34835	0.000297743	0.00201235	-0.650634
ENSG00000075618	FSCN1	-0.30515	6.35928	-2.90844	0.021197	0.0494049	-5.20745
ENSG00000075624	ACTB	-0.127754	12.2524	-2.48212	0.0400782	0.0821296	-6.05652
ENSG00000075643	MOCOS	1.33833	0.156345	5.3596	0.000857497	0.00429919	-0.465443
ENSG00000075651	PLD1	0.556176	5.85716	13.7294	1.46904e-06	8.71701e-05	5.41865
ENSG00000075702	WDR62	0.0997648	5.18626	1.94317	0.0905794	0.156752	-6.49938
ENSG00000075711	DLG1	0.13079	6.57108	3.61475	0.00770275	0.0225129	-4.16138
ENSG00000075785	RAB7A	-0.00955523	8.19355	-0.283477	0.784526	0.83971	-8.51088
ENSG00000075790	BCAP29	0.212724	5.26012	4.69684	0.00187352	0.00768427	-2.43499
ENSG00000075826	SEC31B	-0.140667	3.19886	-1.07481	0.316019	0.423537	-7.20496
ENSG00000075856	SART3	-0.188329	6.3789	-5.94584	0.000451313	0.00271297	-1.03565
ENSG00000075884	ARHGAP15	0.0223258	6.71983	0.740637	0.481592	0.586853	-8.15513
ENSG00000075886	TUBA3D	8.30259	-2.93036	18.0275	2.03608e-07	3.67873e-05	6.12516
ENSG00000075914	EXOSC7	-0.299132	5.17925	-4.03966	0.00433063	0.0145101	-3.33159
ENSG00000075945	KIFAP3	0.266316	3.08995	2.16279	0.0649865	0.120555	-5.73235
ENSG00000075975	MKRN2	-0.057086	5.89676	-0.881639	0.405507	0.513566	-7.9286
ENSG00000076003	MCM6	-0.156082	8.56407	-6.03628	0.000410351	0.00252636	-1.08405
ENSG00000076043	REXO2	-0.352105	3.67661	-6.14724	0.000365634	0.00233016	-0.327762
ENSG00000076053	RBM7	0.0185892	5.03735	0.185405	0.857857	0.894456	-8.18396
ENSG00000076067	RBMS2	-0.112786	4.03344	-2.34693	0.0491648	0.0965935	-5.6679
ENSG00000076108	BAZ2A	-0.0736729	7.77377	-2.06987	0.0748044	0.134862	-6.61633
ENSG00000076201	PTPN23	0.102236	5.43468	2.05113	0.0769563	0.137869	-6.38335
ENSG00000076242	MLH1	-0.0447061	6.83084	-1.33771	0.220369	0.318513	-7.55748
ENSG00000076248	UNG	-0.333579	6.04197	-6.85931	0.00018036	0.00143914	0.027742
ENSG00000076258	FMO4	0.605083	1.93456	5.75631	0.000552717	0.00316153	-0.387192
ENSG00000076321	KLHL20	-0.0456961	4.45926	-0.506122	0.627397	0.713983	-7.94957
ENSG00000076351	SLC46A1	-0.147011	3.45762	-1.54549	0.163558	0.251166	-6.7012
ENSG00000076382	SPAG5	-0.0897926	7.81222	-2.9489	0.0199705	0.0473135	-5.27079
ENSG00000076513	ANKRD13A	0.222581	6.25645	5.83611	0.000507223	0.00295481	-1.14969
ENSG00000076554	TPD52	-0.304897	5.08191	-3.347	0.0112205	0.0301639	-4.33647
ENSG00000076555	ACACB	0.327451	4.03174	7.09184	0.000144908	0.0012493	0.619862
ENSG00000076604	TRAF4	-0.0569183	4.07463	-0.801574	0.447599	0.554965	-7.66314
ENSG00000076641	PAG1	0.566735	5.0848	12.3632	3.11522e-06	0.000127423	4.69692
ENSG00000076650	GPATCH1	-0.111966	5.27143	-2.86764	0.0225144	0.0517755	-5.10546
ENSG00000076662	ICAM3	1.1216	4.71777	15.7183	5.52401e-07	5.46612e-05	6.67584
ENSG00000076685	NT5C2	0.0179967	6.97886	0.461624	0.657524	0.738001	-8.36149
ENSG00000076706	MCAM	0.760444	0.778883	6.97631	0.000161441	0.00134145	1.19209
ENSG00000076716	GPC4	0.124983	4.23943	1.38589	0.205833	0.301515	-7.07932
ENSG00000076770	MBNL3	0.410998	5.48928	8.94138	3.03485e-05	0.000460244	2.09519
ENSG00000076826	CAMSAP3	-0.0201431	1.03836	-0.183911	0.858988	0.895231	-7.24656
ENSG00000076864	RAP1GAP	0.65972	3.14449	7.57824	9.32891e-05	0.000929376	1.29732
ENSG00000076924	XAB2	-0.131705	5.6166	-2.12801	0.0685023	0.125652	-6.29843
ENSG00000076928	ARHGEF1	-0.0591224	6.78671	-1.03778	0.331868	0.440491	-7.89193
ENSG00000076944	STXBP2	0.0415902	6.33188	0.63363	0.545271	0.644028	-8.1871
ENSG00000076984	MAP2K7	-0.138852	4.92369	-3.05133	0.0171863	0.0420684	-4.76006
ENSG00000077044	DGKD	-0.164094	5.90341	-3.0203	0.0179837	0.0435876	-4.97281
ENSG00000077097	TOP2B	-0.155346	9.96295	-2.69675	0.0290312	0.063719	-5.72202
ENSG00000077147	TM9SF3	-0.0436828	8.14849	-1.58623	0.154109	0.239504	-7.32525
ENSG00000077150	NFKB2	0.13863	3.91888	2.10178	0.0712777	0.129806	-6.01464
ENSG00000077152	UBE2T	-0.175467	5.21502	-4.82962	0.001594	0.00682407	-2.24978
ENSG00000077157	PPP1R12B	0.0244555	4.23369	0.52731	0.613307	0.703003	-7.89143
ENSG00000077232	DNAJC10	0.332041	7.56337	10.9239	7.50438e-06	0.00020263	3.42853
ENSG00000077235	GTF3C1	-0.179961	6.66011	-3.52824	0.00868876	0.0246975	-4.29988
ENSG00000077238	IL4R	0.410648	4.22953	7.88244	7.16327e-05	0.000790735	1.36251
ENSG00000077254	USP33	-0.0540493	6.92727	-1.60452	0.150031	0.234424	-7.22236
ENSG00000077312	SNRPA	-0.255455	6.2122	-6.8104	0.000188994	0.00147945	-0.0479563
ENSG00000077327	SPAG6	0.042108	2.73805	0.457317	0.660478	0.740009	-7.5836
ENSG00000077348	EXOSC5	-0.49654	4.3465	-8.83943	3.28389e-05	0.000482367	2.20901
ENSG00000077380	DYNC1I2	-0.0185597	7.04052	-0.455351	0.661828	0.74107	-8.36994
ENSG00000077420	APBB1IP	0.371141	7.31638	12.6488	2.64599e-06	0.000114206	4.6104
ENSG00000077454	LRCH4	0.112465	5.61111	1.60474	0.149982	0.234369	-7.04945
ENSG00000077458	FAM76B	0.00695279	5.1318	0.19341	0.851804	0.889595	-8.19931
ENSG00000077463	SIRT6	-0.11163	3.25201	-1.73782	0.123205	0.200607	-6.39078
ENSG00000077514	POLD3	-0.0783903	6.06238	-1.69	0.132265	0.212284	-7.00154
ENSG00000077549	CAPZB	-0.0460497	8.03143	-1.76367	0.118552	0.194642	-7.075
ENSG00000077585	GPR137B	0.567364	2.58376	7.94645	6.7831e-05	0.000764603	1.76714
ENSG00000077684	JADE1	-0.1365	6.55711	-4.14896	0.00375054	0.0129363	-3.38239
ENSG00000077713	SLC25A43	-0.147392	3.49216	-2.46327	0.0412344	0.0839884	-5.36972
ENSG00000077721	UBE2A	0.0991952	5.42948	2.58379	0.0343878	0.0728816	-5.57165
ENSG00000077782	FGFR1	0.0584211	4.3596	0.939697	0.376824	0.485879	-7.59941
ENSG00000077935	SMC1B	0.234506	2.26496	2.25151	0.056811	0.108269	-5.39592
ENSG00000077942	FBLN1	0.557792	2.21208	1.86226	0.102299	0.172676	-5.95513
ENSG00000077984	CST7	2.27671	2.18598	19.9008	9.87709e-08	2.72031e-05	8.7423
ENSG00000078043	PIAS2	-0.15668	5.25199	-2.89638	0.0215779	0.0500385	-5.05749
ENSG00000078061	ARAF	-0.0128389	4.62353	-0.209197	0.839898	0.880246	-8.10042
ENSG00000078070	MCCC1	-0.25811	5.88543	-6.0611	0.000399845	0.0024812	-0.833752
ENSG00000078081	LAMP3	0.604588	-0.0902867	3.24714	0.0129425	0.0336652	-3.29701
ENSG00000078114	NEBL	-0.626645	1.49809	-5.03455	0.00124839	0.00568938	-1.16942
ENSG00000078124	ACER3	0.106587	4.48999	2.18597	0.0627431	0.117408	-6.00732
ENSG00000078140	UBE2K	0.0340256	7.63754	1.1242	0.295828	0.401326	-7.86545
ENSG00000078142	PIK3C3	0.0302023	5.45398	0.651211	0.534468	0.634124	-8.04295
ENSG00000078177	N4BP2	0.163281	6.01932	2.50458	0.0387429	0.0799883	-5.78671
ENSG00000078237	TIGAR	0.379343	2.99407	3.68013	0.0070375	0.0210298	-3.39832
ENSG00000078246	TULP3	-0.345867	3.97564	-4.78014	0.00169242	0.00714178	-2.07494
ENSG00000078269	SYNJ2	0.243897	5.33463	5.56199	0.000683608	0.00366892	-1.33972
ENSG00000078304	PPP2R5C	0.106488	7.17924	3.65563	0.00727932	0.0215691	-4.15886
ENSG00000078319	PMS2P1	-0.184316	3.16371	-2.69749	0.028999	0.0636821	-4.93154
ENSG00000078369	GNB1	-0.0734798	9.06029	-2.61706	0.0327116	0.0700751	-5.83103
ENSG00000078399	HOXA9	-0.441454	5.33602	-6.66265	0.000218	0.00163007	-0.0723696
ENSG00000078403	MLLT10	0.0670491	6.27593	1.53142	0.166942	0.255106	-7.24582
ENSG00000078487	ZCWPW1	0.286898	2.35798	3.88754	0.00530596	0.0169563	-2.94327
ENSG00000078596	ITM2A	0.212379	2.15206	1.8465	0.104747	0.176034	-5.96644
ENSG00000078618	NRDC	0.0392935	8.44618	0.977971	0.35876	0.468021	-8.05647
ENSG00000078668	VDAC3	-0.236031	6.7297	-6.49672	0.000256644	0.00181318	-0.449835
ENSG00000078674	PCM1	0.0179631	8.16631	0.332819	0.748438	0.812401	-8.49267
ENSG00000078687	TNRC6C	-0.233596	4.45597	-1.90323	0.0961928	0.164519	-6.41821
ENSG00000078699	CBFA2T2	0.099766	4.58504	1.95821	0.08855	0.154047	-6.36531
ENSG00000078747	ITCH	0.0759744	6.7544	1.32869	0.22319	0.321861	-7.56079
ENSG00000078804	TP53INP2	0.76024	5.26416	5.61046	0.000648014	0.00354115	-1.26396
ENSG00000078808	SDF4	-0.121499	7.06096	-3.41468	0.0101933	0.0279947	-4.50966
ENSG00000078900	TP73	-0.222687	4.07109	-2.92418	0.0207107	0.0485704	-4.78576
ENSG00000078902	TOLLIP	0.136633	4.64932	2.43617	0.0429571	0.0867968	-5.65757
ENSG00000078967	UBE2D4	0.0666182	3.09375	0.917386	0.387663	0.496638	-7.33693
ENSG00000079134	THOC1	-0.18103	5.74093	-3.61091	0.00774388	0.0225886	-4.05262
ENSG00000079150	FKBP7	0.00647486	3.24661	0.097358	0.925009	0.945375	-7.81983
ENSG00000079215	SLC1A3	0.885887	2.45191	7.6203	8.98984e-05	0.000908606	1.49195
ENSG00000079246	XRCC5	-0.166367	9.72823	-6.49069	0.000258186	0.00182096	-0.594731
ENSG00000079257	LXN	5.49283	-3.03192	11.4718	5.30711e-06	0.00016622	4.12233
ENSG00000079263	SP140	2.0082	0.913833	12.9162	2.27771e-06	0.000106968	5.63592
ENSG00000079277	MKNK1	0.179838	5.95166	3.57762	0.00811038	0.0234021	-4.13487
ENSG00000079308	TNS1	0.0358212	5.6832	0.863277	0.414901	0.522898	-7.91214
ENSG00000079313	REXO1	-0.215523	5.29953	-4.60439	0.00209978	0.00837936	-2.5656
ENSG00000079332	SAR1A	0.0728343	7.04823	2.02064	0.0805861	0.142869	-6.64123
ENSG00000079335	CDC14A	0.00733857	5.31408	0.152986	0.88247	0.913882	-8.23941
ENSG00000079337	RAPGEF3	1.50159	-0.577219	9.6	1.85593e-05	0.000349203	3.5685
ENSG00000079385	CEACAM1	1.33226	-1.49624	5.23605	0.000987394	0.004764	-0.372383
ENSG00000079387	SENP1	0.00952786	6.02248	0.202139	0.845216	0.884378	-8.3432
ENSG00000079432	CIC	0.0663869	5.68087	1.26745	0.243159	0.344868	-7.48989
ENSG00000079435	LIPE	0.0440315	1.53373	0.522026	0.616806	0.705769	-7.24497
ENSG00000079459	FDFT1	-0.504591	7.02391	-5.58882	0.000663646	0.00359684	-1.52786
ENSG00000079462	PAFAH1B3	-0.277789	4.00439	-4.3944	0.00273318	0.0102047	-2.60447
ENSG00000079482	OPHN1	0.475773	2.17828	4.24827	0.00329626	0.0117851	-2.38594
ENSG00000079616	KIF22	-0.161088	6.68678	-5.32317	0.000893717	0.00443371	-1.82666
ENSG00000079691	CARMIL1	0.910669	1.89814	5.93555	0.000456255	0.00273274	-0.163578
ENSG00000079739	PGM1	-0.203552	5.73244	-2.21772	0.0597959	0.112826	-6.18131
ENSG00000079785	DDX1	-0.139885	7.05016	-4.40149	0.00270867	0.0101315	-3.07772
ENSG00000079805	DNM2	0.0565802	7.15606	0.737153	0.483586	0.588832	-8.19783
ENSG00000079819	EPB41L2	-0.149252	8.12899	-5.2172	0.00100905	0.00483321	-2.06124
ENSG00000079931	MOXD1	-0.318833	2.63876	-2.74599	0.0269733	0.059942	-4.72769
ENSG00000079950	STX7	0.622959	5.73971	13.0848	2.07546e-06	0.000103616	5.05083
ENSG00000079974	RABL2B	-0.040898	4.06767	-0.739455	0.482268	0.587546	-7.71195
ENSG00000079999	KEAP1	-0.169579	6.01091	-4.54901	0.00224955	0.00883409	-2.75413
ENSG00000080031	PTPRH	0.817538	2.78497	5.57319	0.000675196	0.0036312	-0.796766
ENSG00000080189	SLC35C2	0.0206966	5.21512	0.204806	0.843206	0.882791	-8.21156
ENSG00000080200	CRYBG3	0.202547	5.69673	1.79502	0.113135	0.18735	-6.79916
ENSG00000080298	RFX3	0.00984519	3.7535	0.0941297	0.927487	0.947331	-7.93746
ENSG00000080345	RIF1	-0.066472	8.29915	-1.15685	0.283063	0.387797	-7.863
ENSG00000080371	RAB21	0.010797	6.90169	0.349994	0.736027	0.802034	-8.40466
ENSG00000080503	SMARCA2	0.262795	7.51542	6.91216	0.000171524	0.00138782	-0.0650452
ENSG00000080546	SESN1	-0.120425	5.0745	-2.09017	0.0725413	0.1316	-6.26176
ENSG00000080561	MID2	0.904028	0.0317293	3.85509	0.0055433	0.0175451	-2.43064
ENSG00000080603	SRCAP	-0.063404	6.86128	-1.84415	0.105116	0.176528	-6.8815
ENSG00000080608	PUM3	-0.238766	6.6164	-7.76454	7.92766e-05	0.000830416	0.870051
ENSG00000080709	KCNN2	-0.086837	4.25823	-0.92413	0.384363	0.493252	-7.59279
ENSG00000080802	CNOT4	-0.00327398	4.88168	-0.0637655	0.950834	0.965143	-8.17237
ENSG00000080815	PSEN1	0.273305	7.20837	9.63264	1.81263e-05	0.000346286	2.46424
ENSG00000080819	CPOX	-0.517757	4.76203	-10.0491	1.34923e-05	0.000288062	3.12256
ENSG00000080822	CLDND1	-0.0971747	5.99896	-2.48908	0.0396593	0.0815643	-5.80747
ENSG00000080823	MOK	0.148536	1.66673	1.17466	0.276292	0.380192	-6.71509
ENSG00000080824	HSP90AA1	-0.12701	11.1809	-3.96776	0.00476495	0.0156263	-3.81022
ENSG00000080839	RBL1	0.116723	7.01938	1.71228	0.127969	0.206957	-7.08275
ENSG00000080845	DLGAP4	-0.264466	4.86333	-6.56593	0.000239666	0.00173325	-0.0967941
ENSG00000080947	CROCCP3	0.493904	0.212649	2.39773	0.0455275	0.0907529	-4.65541
ENSG00000080986	NDC80	0.0515307	6.35961	0.654594	0.532405	0.632039	-8.17618
ENSG00000081014	AP4E1	0.257003	5.38439	5.10336	0.00115157	0.00536499	-1.92235
ENSG00000081019	RSBN1	-0.127663	5.68837	-3.07833	0.0165227	0.0407119	-4.85063
ENSG00000081026	MAGI3	-0.0127175	4.22618	-0.131697	0.898709	0.925521	-8.03462
ENSG00000081052	COL4A4	-0.120548	-0.215826	-0.322691	0.755795	0.817409	-6.88627
ENSG00000081059	TCF7	-0.170631	3.29968	-2.69512	0.0291017	0.0638483	-4.96758
ENSG00000081087	OSTM1	0.565791	6.73638	13.7424	1.45905e-06	8.71701e-05	5.3233
ENSG00000081154	PCNP	-0.0687112	7.67122	-2.53957	0.0367534	0.076734	-5.89552
ENSG00000081177	EXD2	0.0482312	3.95013	1.03567	0.332787	0.441605	-7.41814
ENSG00000081181	ARG2	-0.055732	1.29402	-0.426625	0.681707	0.757426	-7.23189
ENSG00000081189	MEF2C	0.0736901	7.30576	1.89211	0.0978142	0.166706	-6.84891
ENSG00000081237	PTPRC	0.635987	7.58049	17.1474	2.9334e-07	4.3882e-05	7.05168
ENSG00000081307	UBA5	-0.160365	6.05467	-4.76921	0.00171505	0.00721651	-2.46357
ENSG00000081320	STK17B	0.257082	6.36318	3.68806	0.00696116	0.0208999	-4.02705
ENSG00000081377	CDC14B	-0.235236	4.14369	-4.16069	0.00369349	0.0127929	-2.96088
ENSG00000081386	ZNF510	0.0106546	4.47746	0.135349	0.89592	0.92324	-8.08572
ENSG00000081479	LRP2	0.681994	-0.62692	3.42987	0.00997685	0.0275364	-2.91472
ENSG00000081665	ZNF506	0.158617	4.1298	1.4733	0.181604	0.272853	-6.94519
ENSG00000081692	JMJD4	-0.349448	4.16188	-4.60908	0.00208762	0.00834087	-2.3429
ENSG00000081721	DUSP12	-0.164258	5.03887	-3.99006	0.00462539	0.0152595	-3.37886
ENSG00000081760	AACS	-0.261184	4.37161	-3.88174	0.00534758	0.0170541	-3.4074
ENSG00000081791	KIAA0141	-0.135454	5.68319	-3.03331	0.0176449	0.0428986	-4.91893
ENSG00000081870	HSPB11	0.307939	6.06429	8.95769	2.99701e-05	0.000456978	2.02358
ENSG00000081913	PHLPP1	-0.423476	5.69399	-7.1933	0.000131937	0.00116219	0.427645
ENSG00000081923	ATP8B1	0.500023	0.0641238	2.165	0.0647691	0.120235	-4.96988
ENSG00000081985	IL12RB2	-0.0292778	4.47993	-0.144639	0.88883	0.918142	-8.08468
ENSG00000082014	SMARCD3	0.336956	2.50072	2.91143	0.0211039	0.0492294	-4.44069
ENSG00000082068	WDR70	-0.0637957	5.12346	-1.55126	0.162188	0.249642	-7.03714
ENSG00000082074	FYB	0.969756	5.54348	20.5062	7.92865e-08	2.42631e-05	8.6893
ENSG00000082146	STRADB	-0.478538	4.39242	-9.15983	2.5695e-05	0.000420426	2.47266
ENSG00000082153	BZW1	-0.202334	9.07907	-5.72115	0.000574176	0.00324829	-1.47007
ENSG00000082175	PGR	0.255791	0.164308	2.09588	0.0719177	0.130761	-5.09814
ENSG00000082196	C1QTNF3	-0.0678759	1.51801	-0.698538	0.506048	0.608222	-7.12475
ENSG00000082212	ME2	-0.150215	7.22935	-5.37162	0.000845897	0.00426551	-1.81469
ENSG00000082213	C5orf22	0.13195	6.19685	4.16107	0.00369169	0.012792	-3.32006
ENSG00000082258	CCNT2	0.174854	6.4681	3.52569	0.00871978	0.0247755	-4.28191
ENSG00000082269	FAM135A	0.100153	4.8726	1.27947	0.239122	0.340288	-7.33452
ENSG00000082397	EPB41L3	1.35319	1.14519	3.49061	0.0091591	0.0257668	-3.2028
ENSG00000082512	TRAF5	-0.0864433	1.67624	-0.695546	0.507816	0.609815	-7.16753
ENSG00000082515	MRPL22	-0.167687	5.05134	-3.99501	0.00459504	0.0151866	-3.37397
ENSG00000082516	GEMIN5	-0.328977	5.89814	-9.11591	2.6562e-05	0.000429068	2.1827
ENSG00000082641	NFE2L1	0.100752	7.68908	3.51079	0.00890354	0.0251894	-4.40788
ENSG00000082701	GSK3B	0.0795439	6.9867	2.028	0.0796944	0.141531	-6.62501
ENSG00000082781	ITGB5	0.130128	2.06037	1.1091	0.301888	0.408189	-6.88679
ENSG00000082805	ERC1	0.019167	4.40263	0.244478	0.813456	0.860476	-8.04723
ENSG00000082898	XPO1	-0.0865276	9.25485	-2.5651	0.0353681	0.0744059	-5.91533
ENSG00000082996	RNF13	0.194085	5.45466	4.54776	0.00225306	0.00883737	-2.66971
ENSG00000083093	PALB2	-0.0875433	5.27996	-2.29973	0.0528077	0.10216	-5.98193
ENSG00000083097	DOPEY1	0.443739	4.80929	5.1745	0.00106009	0.0050195	-1.72853
ENSG00000083099	LYRM2	0.0377641	6.21029	0.725714	0.490171	0.594719	-8.10414
ENSG00000083123	BCKDHB	-0.437678	4.76422	-8.94097	3.0358e-05	0.000460244	2.21892
ENSG00000083168	KAT6A	0.0499063	6.60703	0.964104	0.365228	0.474294	-7.9461
ENSG00000083223	ZCCHC6	0.267361	5.23284	5.82555	0.000512998	0.00298181	-1.0053
ENSG00000083290	ULK2	0.215096	3.19856	1.87568	0.10026	0.169997	-6.18238
ENSG00000083312	TNPO1	0.0831208	8.80717	1.69659	0.130981	0.210714	-7.19849
ENSG00000083444	PLOD1	-0.0878021	6.48946	-1.54257	0.164254	0.252063	-7.25785
ENSG00000083454	P2RX5	-0.463524	2.25037	-5.86395	0.000492348	0.0028923	-0.332117
ENSG00000083457	ITGAE	-0.0278886	4.21333	-0.394801	0.704046	0.775521	-7.95431
ENSG00000083520	DIS3	-0.177595	7.30889	-6.30839	0.000310029	0.00207083	-0.709503
ENSG00000083535	PIBF1	-0.130017	5.34816	-3.2507	0.0128765	0.0335251	-4.53057
ENSG00000083544	TDRD3	-0.0509848	4.32906	-1.16611	0.279528	0.383528	-7.35814
ENSG00000083635	NUFIP1	-0.251303	4.77189	-6.04016	0.000408688	0.00251999	-0.671063
ENSG00000083642	PDS5B	0.0199816	7.19848	0.319278	0.75828	0.819099	-8.44101
ENSG00000083720	OXCT1	-0.257746	6.18601	-6.22703	0.000336828	0.00220178	-0.686015
ENSG00000083750	RRAGB	0.0875666	2.13231	0.841112	0.426446	0.534327	-7.16655
ENSG00000083799	CYLD	0.353608	5.3561	9.47145	2.03816e-05	0.000366491	2.56007
ENSG00000083807	SLC27A5	-0.718202	1.08146	-4.32972	0.00296827	0.0108495	-2.00279
ENSG00000083812	ZNF324	-0.3486	3.60922	-5.99693	0.000427644	0.00261154	-0.485994
ENSG00000083814	ZNF671	0.244153	3.76208	3.20306	0.0137901	0.0353452	-4.29259
ENSG00000083817	ZNF416	0.0176176	2.85791	0.245584	0.812631	0.859885	-7.69606
ENSG00000083828	ZNF586	-0.0377534	3.77964	-0.742375	0.480599	0.585989	-7.64706
ENSG00000083838	ZNF446	0.358301	1.95815	3.36388	0.0109544	0.0296113	-3.61898
ENSG00000083844	ZNF264	-0.0406078	5.28694	-0.284539	0.783742	0.839089	-8.20218
ENSG00000083845	RPS5	-0.253446	9.09128	-4.18727	0.00356772	0.0124644	-3.47557
ENSG00000083857	FAT1	-0.129218	7.14316	-3.26632	0.0125911	0.0329325	-4.74113
ENSG00000083896	YTHDC1	-0.075083	5.97693	-2.13292	0.0679943	0.124901	-6.34701
ENSG00000083937	CHMP2B	0.135212	4.7137	2.67031	0.0302024	0.0656703	-5.30901
ENSG00000084070	SMAP2	-0.0297572	8.95835	-0.329306	0.750987	0.814042	-8.52107
ENSG00000084072	PPIE	-0.148958	7.7076	-2.48662	0.0398067	0.0817636	-5.97914
ENSG00000084073	ZMPSTE24	0.0190508	9.29503	0.328266	0.751742	0.814485	-8.52864
ENSG00000084090	STARD7	-0.0984377	8.41473	-3.75483	0.00635227	0.0194608	-4.08029
ENSG00000084092	NOA1	-0.346863	4.92421	-9.01475	2.86873e-05	0.000445543	2.25264
ENSG00000084093	REST	0.0161615	6.63292	0.382949	0.712448	0.782532	-8.36326
ENSG00000084110	HAL	-0.411066	4.57073	-7.91384	6.97385e-05	0.000778505	1.32904
ENSG00000084112	SSH1	0.179759	4.85004	2.65722	0.0308002	0.0667418	-5.35498
ENSG00000084207	GSTP1	0.123188	7.08751	2.36217	0.0480438	0.0946839	-6.1291
ENSG00000084234	APLP2	-0.00248628	10.6317	-0.0526802	0.959371	0.971588	-8.60259
ENSG00000084444	FAM234B	-0.0170003	3.66247	-0.285725	0.782868	0.838483	-7.87604
ENSG00000084463	WBP11	-0.109566	7.4953	-4.10193	0.00398911	0.013573	-3.53077
ENSG00000084623	EIF3I	-0.181171	7.24562	-5.2249	0.00100014	0.00479749	-2.00039
ENSG00000084652	TXLNA	-0.019261	6.80388	-0.58076	0.578534	0.67269	-8.27697
ENSG00000084676	NCOA1	0.443353	5.34349	7.45929	0.00010368	0.000986776	0.750609
ENSG00000084693	AGBL5	-0.230934	4.87852	-4.62279	0.00205246	0.00824025	-2.46578
ENSG00000084710	EFR3B	-0.0686477	-1.0501	-0.27639	0.789757	0.843501	-6.71018
ENSG00000084731	KIF3C	0.233403	3.12857	3.0747	0.0166102	0.040877	-4.34335
ENSG00000084733	RAB10	-0.0153171	7.16538	-0.374321	0.71859	0.787716	-8.41717
ENSG00000084754	HADHA	-0.15191	8.62237	-5.835	0.000507831	0.00295698	-1.32211
ENSG00000084774	CAD	-0.479628	6.55104	-6.39216	0.000284892	0.00194804	-0.543861
ENSG00000085063	CD59	0.69699	3.8536	3.70287	0.00682085	0.0205759	-3.55687
ENSG00000085117	CD82	0.505712	5.93763	11.4878	5.25491e-06	0.000165331	3.98625
ENSG00000085185	BCORL1	-0.114058	4.02583	-1.31882	0.226307	0.325819	-7.11606
ENSG00000085224	ATRX	0.175287	6.27797	2.44886	0.0421419	0.0854091	-5.90814
ENSG00000085231	AK6	-0.111311	4.80221	-2.48828	0.0397074	0.0816472	-5.60624
ENSG00000085274	MYNN	0.0919987	5.30589	2.53435	0.0370434	0.077164	-5.62677
ENSG00000085365	SCAMP1	-0.271686	5.76749	-6.67528	0.000215336	0.00161673	-0.12959
ENSG00000085377	PREP	-0.238914	6.65562	-6.47742	0.000261614	0.00183418	-0.46322
ENSG00000085382	HACE1	0.0700731	5.30928	1.4832	0.179028	0.269611	-7.15956
ENSG00000085415	SEH1L	-0.280659	6.60019	-7.48304	0.000101505	0.000974081	0.59663
ENSG00000085433	WDR47	-0.115149	4.62603	-2.50076	0.0389669	0.0803403	-5.55314
ENSG00000085449	WDFY1	0.218335	7.47568	7.22264	0.000128433	0.00114228	0.259509
ENSG00000085465	OVGP1	0.16933	-0.440494	1.02971	0.335399	0.443984	-6.33526
ENSG00000085491	SLC25A24	0.122994	5.89607	3.29135	0.0121479	0.0319808	-4.55781
ENSG00000085511	MAP3K4	-0.10742	6.33074	-1.90626	0.0957551	0.16394	-6.73074
ENSG00000085514	PILRA	1.27986	1.11745	10.4354	1.03571e-05	0.000245201	4.0647
ENSG00000085644	ZNF213	-0.0817934	2.65754	-0.706514	0.501354	0.603986	-7.40644
ENSG00000085662	AKR1B1	-0.383373	6.16409	-9.15988	2.56938e-05	0.000420426	2.1838
ENSG00000085719	CPNE3	-0.0226865	4.33781	-0.374744	0.718288	0.787577	-7.98875
ENSG00000085721	RRN3	-0.244527	5.07144	-4.99603	0.00130648	0.00586514	-2.00595
ENSG00000085733	CTTN	0.484675	0.619429	3.85939	0.00551122	0.0174637	-2.56153
ENSG00000085760	MTIF2	-0.0705753	5.71173	-1.58205	0.155054	0.24077	-7.09597
ENSG00000085788	DDHD2	-0.24388	4.88772	-3.17834	0.014291	0.0363713	-4.55812
ENSG00000085831	TTC39A	1.68179	-0.920237	9.47879	2.02722e-05	0.000365353	3.47514
ENSG00000085832	EPS15	0.107605	6.71007	3.68044	0.00703455	0.0210248	-4.07965
ENSG00000085840	ORC1	-0.0388467	6.66659	-0.684843	0.514172	0.615531	-8.19135
ENSG00000085871	MGST2	0.0503971	5.39183	0.877838	0.407439	0.515459	-7.85055
ENSG00000085872	CHERP	-0.291546	6.38802	-5.01651	0.00127524	0.00575618	-2.18203
ENSG00000085978	ATG16L1	-0.201741	4.10305	-3.83376	0.00570566	0.0179592	-3.42263
ENSG00000085982	USP40	0.0747541	5.61617	1.63163	0.14417	0.227438	-7.01379
ENSG00000085998	POMGNT1	0.144207	5.49185	2.69804	0.0289751	0.0636382	-5.40561
ENSG00000085999	RAD54L	-0.329454	6.07201	-7.53338	9.70643e-05	0.000950793	0.71297
ENSG00000086015	MAST2	0.100209	5.09742	2.76046	0.0263978	0.0589332	-5.24069
ENSG00000086061	DNAJA1	-0.155012	8.22342	-5.50178	0.000730874	0.00384151	-1.70975
ENSG00000086062	B4GALT1	0.0198933	5.75364	0.554423	0.595529	0.68742	-8.15512
ENSG00000086065	CHMP5	0.095765	6.22536	2.30214	0.0526159	0.101896	-6.12594
ENSG00000086102	NFX1	0.0136019	6.9893	0.39105	0.7067	0.777874	-8.39572
ENSG00000086189	DIMT1	-0.109323	4.82296	-2.25221	0.0567508	0.108179	-5.97138
ENSG00000086200	IPO11	-0.270062	6.12097	-6.26281	0.000324736	0.0021417	-0.636662
ENSG00000086232	EIF2AK1	-0.172634	7.59309	-4.06263	0.00420109	0.0141488	-3.59274
ENSG00000086289	EPDR1	0.127354	4.83029	2.98995	0.0188017	0.0451333	-4.83771
ENSG00000086300	SNX10	0.392148	7.66867	6.37826	0.000288902	0.00196708	-0.653448
ENSG00000086475	SEPHS1	-0.426951	6.55451	-12.9762	2.20328e-06	0.000105903	4.88181
ENSG00000086504	MRPL28	-0.294372	5.085	-5.95245	0.000448172	0.00270096	-0.829069
ENSG00000086544	ITPKC	-0.211297	2.51344	-2.11808	0.0695405	0.12719	-5.65705
ENSG00000086548	CEACAM6	2.14712	3.37383	12.9508	2.23453e-06	0.000106582	5.39963
ENSG00000086589	RBM22	0.0348604	6.47524	1.18479	0.272502	0.376167	-7.69796
ENSG00000086598	TMED2	-0.111033	8.05379	-2.4611	0.0413699	0.0842229	-6.03685
ENSG00000086619	ERO1B	-0.167188	4.13641	-2.43304	0.0431612	0.0870607	-5.55751
ENSG00000086666	ZFAND6	0.192171	6.04528	5.91388	0.000466856	0.00278312	-1.0294
ENSG00000086696	HSD17B2	-0.0116657	-0.357774	-0.0721265	0.944399	0.960618	-6.90795
ENSG00000086712	TXLNG	-0.211128	4.46315	-4.69534	0.00187697	0.00769652	-2.28899
ENSG00000086730	LAT2	-0.0774636	7.00178	-1.51094	0.171982	0.26143	-7.3536
ENSG00000086758	HUWE1	-0.0739598	8.06421	-2.47287	0.0406415	0.0830777	-6.01929
ENSG00000086827	ZW10	-0.201701	5.1607	-5.32628	0.000890557	0.00442068	-1.60073
ENSG00000086848	ALG9	-0.133294	4.26368	-2.14079	0.0671883	0.123861	-6.0286
ENSG00000087008	ACOX3	-0.489195	3.89948	-9.99687	1.39929e-05	0.000294565	3.23992
ENSG00000087053	MTMR2	-0.208992	6.18883	-6.51394	0.000252299	0.00179864	-0.366142
ENSG00000087074	PPP1R15A	0.213787	4.60606	0.826558	0.434149	0.542072	-7.75127
ENSG00000087076	HSD17B14	0.956206	-1.24598	4.66006	0.00196016	0.00794694	-1.11377
ENSG00000087077	TRIP6	-0.20096	5.34751	-3.22404	0.0133796	0.034525	-4.57074
ENSG00000087086	FTL	0.218507	10.3452	2.89692	0.0215606	0.050011	-5.41603
ENSG00000087087	SRRT	-0.0432125	7.64203	-1.37437	0.209231	0.305355	-7.57309
ENSG00000087088	BAX	-0.132737	4.37238	-3.13782	0.0151542	0.038012	-4.52065
ENSG00000087095	NLK	0.0726933	5.00871	0.968436	0.363198	0.472378	-7.6977
ENSG00000087111	PIGS	0.266441	6.86287	5.78234	0.000537398	0.00308995	-1.28318
ENSG00000087116	ADAMTS2	0.167435	3.82625	1.40733	0.199639	0.294662	-6.96388
ENSG00000087152	ATXN7L3	0.0777462	6.65898	2.41114	0.0446136	0.0893515	-6.01296
ENSG00000087157	PGS1	-0.0123291	5.04705	-0.284961	0.783431	0.83881	-8.15934
ENSG00000087191	PSMC5	-0.0527786	7.22695	-1.73101	0.124457	0.202247	-7.07279
ENSG00000087206	UIMC1	0.0307039	4.99696	0.539675	0.605164	0.695724	-8.03419
ENSG00000087237	CETP	2.97585	-0.339594	11.1618	6.44417e-06	0.000186362	4.57765
ENSG00000087245	MMP2	0.897333	5.99403	13.0428	2.12386e-06	0.00010508	4.99417
ENSG00000087253	LPCAT2	0.203088	6.10983	3.31684	0.0117133	0.0310998	-4.54973
ENSG00000087263	OGFOD1	-0.199731	6.21672	-4.36246	0.00284663	0.0105189	-3.03925
ENSG00000087266	SH3BP2	0.0676349	5.71376	1.04982	0.326647	0.435064	-7.73711
ENSG00000087269	NOP14	-0.300331	6.53159	-9.65463	1.7841e-05	0.000342816	2.54555
ENSG00000087274	ADD1	0.0827452	7.32001	2.34654	0.049194	0.0966395	-6.17023
ENSG00000087299	L2HGDH	-0.198629	3.83918	-2.89125	0.0217419	0.0503451	-4.78694
ENSG00000087301	TXNDC16	0.0424329	3.36032	0.45377	0.662915	0.741935	-7.7373
ENSG00000087302	C14orf166	-0.151184	6.51508	-3.66004	0.00723513	0.0214535	-4.08702
ENSG00000087338	GMCL1	-0.152905	5.77692	-3.72836	0.00658654	0.0200225	-3.88456
ENSG00000087365	SF3B2	-0.156965	7.79039	-5.25269	0.000968688	0.00470275	-1.99914
ENSG00000087448	KLHL42	0.0273088	5.74365	0.366134	0.724439	0.792647	-8.24899
ENSG00000087460	GNAS	-0.0447854	9.92084	-1.45331	0.186911	0.279901	-7.54418
ENSG00000087470	DNM1L	0.0511778	6.69665	1.51486	0.171007	0.260115	-7.31879
ENSG00000087495	PHACTR3	0.450503	6.94931	12.8719	2.3346e-06	0.000107763	4.77803
ENSG00000087502	ERGIC2	-0.0293574	6.75185	-0.917959	0.387382	0.496317	-8.006
ENSG00000087510	TFAP2C	0.260149	1.63632	2.86654	0.0225511	0.0518372	-4.29747
ENSG00000087586	AURKA	-0.168987	6.94127	-3.53936	0.0085548	0.0243948	-4.31183
ENSG00000087589	CASS4	0.946882	1.9272	6.8603	0.000180191	0.00143848	0.844414
ENSG00000087842	PIR	-0.0104935	0.775466	-0.0819183	0.936869	0.954544	-7.19177
ENSG00000087884	AAMDC	0.167277	2.37129	2.04918	0.0771836	0.138231	-5.7257
ENSG00000087903	RFX2	-0.344091	4.33624	-3.60156	0.00784504	0.0228101	-3.81115
ENSG00000087995	METTL2A	-0.2746	5.1486	-6.17556	0.000355108	0.00228465	-0.5829
ENSG00000088035	ALG6	0.05907	4.27381	1.07972	0.313965	0.42142	-7.44087
ENSG00000088038	CNOT3	-0.101044	5.7967	-2.47371	0.0405898	0.0829926	-5.80079
ENSG00000088179	PTPN4	0.123594	3.67994	0.954808	0.369613	0.478685	-7.43905
ENSG00000088205	DDX18	-0.238828	7.93504	-7.15154	0.000137112	0.00119882	0.161187
ENSG00000088247	KHSRP	-0.29318	8.5007	-5.42829	0.000793529	0.00408046	-1.81111
ENSG00000088256	GNA11	-0.232203	3.76915	-3.14313	0.0150379	0.0377771	-4.38439
ENSG00000088298	EDEM2	0.455384	5.3075	11.7691	4.42513e-06	0.000149888	4.27043
ENSG00000088305	DNMT3B	-0.070405	4.391	-0.928563	0.382205	0.491092	-7.61603
ENSG00000088325	TPX2	-0.132359	8.21488	-3.65679	0.00726761	0.0215382	-4.21686
ENSG00000088356	PDRG1	-0.230644	4.65083	-2.95657	0.0197463	0.0468967	-4.85354
ENSG00000088367	EPB41L1	0.951906	1.78013	7.33114	0.000116346	0.00106753	1.35241
ENSG00000088448	ANKRD10	-0.112668	5.96974	-1.67579	0.135076	0.215999	-7.00771
ENSG00000088451	TGDS	-0.146583	4.48548	-2.59045	0.0340455	0.0723139	-5.38696
ENSG00000088543	C3orf18	0.370207	0.386026	2.03164	0.0792575	0.141044	-5.24612
ENSG00000088682	COQ9	-0.213617	4.87222	-3.94201	0.00493182	0.0160394	-3.41742
ENSG00000088727	KIF9	-0.369893	3.14121	-4.21925	0.00342249	0.0120886	-2.65477
ENSG00000088766	CRLS1	-0.121763	5.7094	-2.67966	0.0297827	0.0649435	-5.46906
ENSG00000088808	PPP1R13B	0.453234	1.49561	2.97545	0.0192059	0.0459102	-4.09356
ENSG00000088812	ATRN	0.027279	7.24502	0.495857	0.634283	0.719787	-8.36469
ENSG00000088826	SMOX	0.580986	2.49782	5.66356	0.000611358	0.0033977	-0.626256
ENSG00000088827	SIGLEC1	2.58079	2.07138	18.7839	1.50769e-07	3.19748e-05	8.32208
ENSG00000088832	FKBP1A	-0.0532044	7.83022	-1.69139	0.131992	0.21198	-7.16561
ENSG00000088833	NSFL1C	-0.0269558	5.74084	-0.763693	0.468533	0.574797	-8.00544
ENSG00000088836	SLC4A11	-0.281372	2.05919	-3.29233	0.0121308	0.0319512	-3.75048
ENSG00000088854	C20orf194	-0.0294148	5.35631	-0.370688	0.721183	0.789765	-8.18271
ENSG00000088876	ZNF343	-0.324365	3.36961	-3.8316	0.00572232	0.0179968	-3.26341
ENSG00000088881	EBF4	-0.229439	-1.07508	-0.896033	0.398251	0.50655	-6.32017
ENSG00000088882	CPXM1	0.851312	2.94829	14.1942	1.15559e-06	7.60254e-05	6.14004
ENSG00000088888	MAVS	-0.035844	6.75564	-0.7097	0.499487	0.602527	-8.18264
ENSG00000088899	LZTS3	0.0334787	-0.921252	0.145425	0.888231	0.917949	-6.76964
ENSG00000088930	XRN2	0.0588194	8.02605	1.85155	0.103956	0.174954	-6.94964
ENSG00000088970	KIZ	0.103614	4.37415	1.4718	0.181998	0.273336	-6.99795
ENSG00000088986	DYNLL1	-0.147911	7.34493	-4.15385	0.00372665	0.01287	-3.44704
ENSG00000088992	TESC	0.354461	4.20515	6.45099	0.000268595	0.00186922	-0.0978967
ENSG00000089006	SNX5	-0.136831	7.95067	-4.30123	0.00307877	0.0111817	-3.27488
ENSG00000089009	RPL6	-0.342783	9.76478	-9.39584	2.15468e-05	0.000381221	2.17702
ENSG00000089012	SIRPG	1.11509	1.6625	8.91719	3.09195e-05	0.000465991	2.81545
ENSG00000089022	MAPKAPK5	-0.272107	5.19028	-5.56759	0.00067939	0.00364866	-1.30715
ENSG00000089041	P2RX7	0.500387	4.20326	10.7391	8.46397e-06	0.000216513	3.73796
ENSG00000089048	ESF1	-0.249051	6.05166	-5.7521	0.000555238	0.00317325	-1.22103
ENSG00000089050	RBBP9	-0.207728	3.70686	-3.99036	0.00462358	0.0152565	-3.111
ENSG00000089053	ANAPC5	-0.183127	7.47605	-4.32041	0.00300391	0.0109556	-3.22103
ENSG00000089057	SLC23A2	0.00813941	5.98261	0.139899	0.892446	0.920636	-8.34942
ENSG00000089060	SLC8B1	0.358651	4.37914	5.08014	0.00118328	0.00546959	-1.7672
ENSG00000089063	TMEM230	0.00422337	6.732	0.136924	0.894717	0.922288	-8.44581
ENSG00000089091	DZANK1	-0.265549	4.10206	-2.93411	0.0204098	0.0480787	-4.77659
ENSG00000089094	KDM2B	-0.114147	6.39294	-2.88929	0.0218051	0.0504523	-5.24254
ENSG00000089123	TASP1	-0.0919367	3.48427	-1.2971	0.233308	0.333484	-7.02189
ENSG00000089127	OAS1	1.66702	2.30615	9.76325	1.65038e-05	0.000325448	3.39506
ENSG00000089154	GCN1	-0.264358	7.24443	-4.84516	0.00156441	0.00672	-2.49181
ENSG00000089157	RPLP0	-0.318866	10.4025	-6.57007	0.000238692	0.00172923	-0.513983
ENSG00000089159	PXN	0.259477	3.45736	4.06041	0.00421343	0.0141806	-2.95578
ENSG00000089177	KIF16B	0.0574756	3.73041	0.950843	0.371495	0.480582	-7.45411
ENSG00000089195	TRMT6	-0.0271635	5.63475	-0.764759	0.467935	0.574362	-7.98762
ENSG00000089199	CHGB	0.181527	-0.915752	1.0891	0.310069	0.417255	-6.16686
ENSG00000089220	PEBP1	-0.536077	6.69064	-16.9311	3.21769e-07	4.48081e-05	7.01342
ENSG00000089234	BRAP	0.0338089	5.01705	0.665541	0.52576	0.626086	-7.95591
ENSG00000089248	ERP29	-0.00557729	8.03427	-0.170721	0.868986	0.902974	-8.5322
ENSG00000089280	FUS	-0.242492	9.02132	-7.51582	9.85881e-05	0.000956646	0.489729
ENSG00000089289	IGBP1	-0.178417	4.65823	-3.81282	0.00586997	0.0183159	-3.56509
ENSG00000089327	FXYD5	0.684203	6.11944	17.0941	3.0007e-07	4.3882e-05	7.15119
ENSG00000089335	ZNF302	0.131486	5.37611	2.86701	0.0225353	0.0518152	-5.12491
ENSG00000089351	GRAMD1A	-0.358897	4.63438	-3.17711	0.0143164	0.0364136	-4.51053
ENSG00000089486	CDIP1	-0.381822	2.96767	-3.82183	0.00579865	0.0181482	-3.18225
ENSG00000089505	CMTM1	0.422143	-0.22102	2.64852	0.0312043	0.0674318	-4.17508
ENSG00000089597	GANAB	-0.0520668	9.16812	-1.24208	0.251868	0.354283	-7.79194
ENSG00000089639	GMIP	0.356034	5.43939	5.09928	0.00115707	0.00538733	-1.93634
ENSG00000089682	RBM41	0.0997465	3.45603	1.21543	0.261299	0.364446	-7.11185
ENSG00000089685	BIRC5	-0.177111	7.00123	-5.19145	0.0010395	0.00494321	-2.02368
ENSG00000089692	LAG3	1.28385	-0.688451	6.3131	0.000308552	0.0020643	0.735297
ENSG00000089693	MLF2	-0.0230862	6.32988	-0.492493	0.636548	0.721515	-8.27309
ENSG00000089723	OTUB2	-0.281511	1.35864	-1.63814	0.142795	0.225703	-6.0545
ENSG00000089737	DDX24	-0.221216	3.82275	-1.07243	0.317019	0.424671	-7.3508
ENSG00000089775	ZBTB25	0.0519769	2.22591	0.723317	0.491558	0.59614	-7.28626
ENSG00000089818	NECAP1	0.217705	4.63742	2.42902	0.0434238	0.0875203	-5.66605
ENSG00000089820	ARHGAP4	0.09864	5.47674	1.40027	0.201662	0.296853	-7.29417
ENSG00000089847	ANKRD24	0.398369	0.0648791	2.1778	0.0635245	0.118495	-4.95193
ENSG00000089876	DHX32	-0.409475	3.84351	-6.17808	0.000354187	0.00228185	-0.327211
ENSG00000089902	RCOR1	0.0576885	7.19827	1.40529	0.200221	0.2953	-7.50542
ENSG00000089916	GPATCH2L	-0.116735	6.81911	-2.72841	0.0276903	0.0613216	-5.53983
ENSG00000090006	LTBP4	0.0629394	3.77011	1.08344	0.312416	0.419934	-7.32887
ENSG00000090013	BLVRB	0.681197	2.40643	7.10595	0.000143022	0.00123546	0.988252
ENSG00000090020	SLC9A1	0.411934	4.33011	7.54773	9.58384e-05	0.000943257	1.01998
ENSG00000090054	SPTLC1	0.133481	6.06779	4.039	0.00433444	0.0145169	-3.47637
ENSG00000090060	PAPOLA	-0.0568003	9.27929	-2.0407	0.0781786	0.139573	-6.71365
ENSG00000090061	CCNK	-0.0238518	6.59781	-0.612923	0.558161	0.6549	-8.23374
ENSG00000090097	PCBP4	0.650176	2.98689	6.9127	0.000171437	0.00138782	0.660921
ENSG00000090104	RGS1	1.01147	-0.218354	2.40039	0.0453444	0.0904426	-4.54429
ENSG00000090238	YPEL3	0.98746	2.28431	12.8966	2.30264e-06	0.000107163	5.49892
ENSG00000090263	MRPS33	-0.186682	4.69832	-4.02211	0.00443253	0.0147855	-3.26955
ENSG00000090266	NDUFB2	-0.0890848	5.14968	-1.60807	0.149251	0.233509	-6.96551
ENSG00000090273	NUDC	-0.268441	7.14195	-8.34155	4.88197e-05	0.000616291	1.3622
ENSG00000090316	MAEA	-0.0638304	5.97591	-1.54461	0.163769	0.251466	-7.18633
ENSG00000090339	ICAM1	1.29097	2.71807	15.5678	5.92331e-07	5.65796e-05	6.88928
ENSG00000090372	STRN4	-0.0497655	5.97539	-0.843011	0.425448	0.533586	-7.97462
ENSG00000090376	IRAK3	0.0325136	7.82986	0.969382	0.362756	0.47216	-8.03643
ENSG00000090382	LYZ	1.05892	9.20078	17.8745	2.16679e-07	3.83909e-05	7.3341
ENSG00000090432	MUL1	-0.0661437	4.38525	-1.46873	0.182806	0.2744	-7.00386
ENSG00000090447	TFAP4	-0.466552	3.66688	-7.83374	7.46847e-05	0.000807533	1.43183
ENSG00000090470	PDCD7	-0.126298	5.1712	-1.4484	0.188236	0.281451	-7.17964
ENSG00000090487	SPG21	0.292194	6.30419	8.17942	5.57853e-05	0.000673376	1.29865
ENSG00000090520	DNAJB11	0.0518542	7.40305	1.14156	0.288986	0.393856	-7.83192
ENSG00000090554	FLT3LG	0.277625	-0.345218	1.13162	0.292888	0.39785	-6.25043
ENSG00000090565	RAB11FIP3	-0.0481582	2.26242	-0.577336	0.580728	0.674577	-7.39676
ENSG00000090581	GNPTG	0.0883246	4.40251	1.48953	0.177397	0.267727	-6.98082
ENSG00000090612	ZNF268	0.0474576	5.62246	0.616765	0.555756	0.652894	-8.09451
ENSG00000090615	GOLGA3	-0.0234478	6.52391	-0.50017	0.631385	0.717039	-8.29321
ENSG00000090621	PABPC4	-0.311682	9.34119	-3.76229	0.00628787	0.0193244	-4.09372
ENSG00000090659	CD209	0.647856	0.0380957	5.12756	0.00111951	0.00524077	-0.739026
ENSG00000090661	CERS4	-0.162694	2.71397	-2.04458	0.077722	0.138983	-5.81633
ENSG00000090674	MCOLN1	0.466812	2.60944	4.18332	0.00358608	0.01251	-2.57997
ENSG00000090686	USP48	0.176965	7.35168	4.68069	0.00191104	0.00780712	-2.71928
ENSG00000090776	EFNB1	0.193384	1.158	2.09705	0.0717902	0.130596	-5.34867
ENSG00000090857	PDPR	-0.0625299	6.34341	-1.20038	0.266751	0.370145	-7.66341
ENSG00000090861	AARS	-0.357865	7.3242	-6.5959	0.000232707	0.00169704	-0.391085
ENSG00000090863	GLG1	0.14622	7.55521	2.8406	0.0234342	0.0533918	-5.42329
ENSG00000090889	KIF4A	0.162791	5.65369	3.2021	0.0138091	0.0353754	-4.65603
ENSG00000090905	TNRC6A	-0.0457851	6.09285	-0.480314	0.644784	0.728152	-8.24744
ENSG00000090924	PLEKHG2	0.133671	5.644	2.45723	0.0416122	0.0846088	-5.80229
ENSG00000090971	NAT14	-0.487097	2.82041	-7.5056	9.94876e-05	0.000963198	1.29662
ENSG00000090975	PITPNM2	-0.368546	1.77154	-3.07921	0.0165016	0.0406815	-4.00264
ENSG00000090989	EXOC1	0.0588746	5.83733	1.11116	0.301056	0.407273	-7.69133
ENSG00000091009	RBM27	-0.0484115	6.75538	-1.54605	0.163424	0.251041	-7.28376
ENSG00000091039	OSBPL8	0.0856447	8.18322	2.17467	0.0638265	0.118972	-6.48003
ENSG00000091073	DTX2	-0.126108	4.06283	-2.26444	0.0557082	0.106536	-5.79975
ENSG00000091106	NLRC4	0.759256	2.21899	6.99068	0.000159274	0.0013293	0.912481
ENSG00000091127	PUS7	-0.642061	4.98257	-12.518	2.85012e-06	0.000119539	4.81501
ENSG00000091136	LAMB1	-0.632136	2.67228	-5.87383	0.000487182	0.00287114	-0.413568
ENSG00000091140	DLD	-0.0502424	7.41238	-1.0403	0.330768	0.43949	-7.94038
ENSG00000091157	WDR7	0.204363	4.80326	3.5602	0.00830961	0.0238936	-3.96654
ENSG00000091164	TXNL1	-0.18414	5.8778	-4.05495	0.00424394	0.0142683	-3.42517
ENSG00000091262	ABCC6	-0.258799	1.69659	-2.13192	0.0680977	0.125035	-5.43234
ENSG00000091317	CMTM6	0.460256	8.25364	10.9827	7.22496e-06	0.000199236	3.43709
ENSG00000091409	ITGA6	0.759711	4.5251	10.361	1.08907e-05	0.000251003	3.40378
ENSG00000091428	RAPGEF4	-0.553225	-0.398574	-2.61138	0.0329918	0.0705621	-4.18967
ENSG00000091436	MAP3K20	-0.042666	7.22725	-1.06544	0.319973	0.428038	-7.90148
ENSG00000091483	FH	-0.264998	6.60783	-8.04205	6.25663e-05	0.00072555	1.13525
ENSG00000091490	SEL1L3	-0.467105	6.77962	-4.43145	0.00260771	0.00984155	-3.00842
ENSG00000091513	TF	0.0746747	-0.877494	0.411647	0.692181	0.765563	-6.69745
ENSG00000091527	CDV3	-0.135445	8.57321	-4.56931	0.00219332	0.00864723	-2.9312
ENSG00000091542	ALKBH5	-0.201236	5.4499	-3.66833	0.0071529	0.0212735	-3.91998
ENSG00000091592	NLRP1	2.31935	0.0123998	10.8157	8.0503e-06	0.000210252	4.38875
ENSG00000091640	SPAG7	-0.247467	4.42436	-4.41481	0.00266325	0.0100007	-2.66272
ENSG00000091651	ORC6	-0.234355	5.58062	-5.117	0.00113338	0.00529817	-1.93657
ENSG00000091732	ZC3HC1	-0.164143	4.91508	-4.12517	0.00386925	0.0132599	-3.16309
ENSG00000091844	RGS17	-0.162781	-0.468605	-0.902168	0.395188	0.503546	-6.45093
ENSG00000091947	TMEM101	-0.285682	4.59664	-5.30954	0.000907697	0.0044869	-1.5177
ENSG00000091986	CCDC80	0.758782	0.123661	4.53232	0.00229694	0.00896772	-1.51853
ENSG00000092010	PSME1	-0.0527412	6.97254	-1.66653	0.136937	0.218275	-7.14191
ENSG00000092020	PPP2R3C	0.0148193	6.22381	0.382525	0.712749	0.782733	-8.31228
ENSG00000092036	HAUS4	0.0893029	5.24036	2.37702	0.046976	0.0930678	-5.85717
ENSG00000092067	CEBPE	1.16738	3.6089	5.15509	0.00108422	0.00510886	-1.49279
ENSG00000092068	SLC7A8	1.95667	1.16175	12.3024	3.22686e-06	0.000129602	5.27713
ENSG00000092094	OSGEP	-0.0711349	5.39326	-1.79704	0.112795	0.186879	-6.74585
ENSG00000092098	RNF31	0.0696758	5.40742	1.43169	0.192802	0.286826	-7.24266
ENSG00000092108	SCFD1	0.0670247	6.21858	1.93689	0.0914408	0.157945	-6.67163
ENSG00000092140	G2E3	-0.0864857	5.68784	-1.5246	0.168605	0.257218	-7.16851
ENSG00000092148	HECTD1	0.172473	8.05483	4.66903	0.00193865	0.0078938	-2.77515
ENSG00000092199	HNRNPC	-0.202736	9.7302	-7.87947	7.18143e-05	0.000791155	0.831124
ENSG00000092201	SUPT16H	-0.220647	8.83868	-6.15861	0.000361365	0.0023074	-0.951195
ENSG00000092203	TOX4	0.0516557	5.80066	1.55942	0.160268	0.247331	-7.14047
ENSG00000092208	GEMIN2	-0.189408	3.84095	-3.89931	0.0052226	0.0167443	-3.27175
ENSG00000092330	TINF2	0.327471	4.73183	5.74512	0.000559445	0.00319228	-1.0111
ENSG00000092345	DAZL	8.62266	-1.22315	11.922	4.03676e-06	0.000142234	4.43674
ENSG00000092439	TRPM7	0.144512	7.30645	3.23347	0.0131993	0.0341824	-4.80335
ENSG00000092445	TYRO3	-0.106198	3.33402	-1.29451	0.234153	0.334519	-6.98978
ENSG00000092470	WDR76	0.0932285	6.18449	1.41681	0.196954	0.291454	-7.38166
ENSG00000092529	CAPN3	0.600986	3.40021	5.68441	0.000597595	0.0033417	-0.806856
ENSG00000092531	SNAP23	0.00145009	6.17309	0.0391124	0.969828	0.978772	-8.3866
ENSG00000092607	TBX15	0.429242	0.452974	2.65005	0.0311327	0.0673034	-4.32987
ENSG00000092621	PHGDH	-0.446318	7.05538	-5.58149	0.000669034	0.00361389	-1.54016
ENSG00000092758	COL9A3	0.0597525	4.26982	0.695022	0.508126	0.610012	-7.78847
ENSG00000092820	EZR	-0.304419	8.63286	-11.7493	4.47862e-06	0.000149888	3.9592
ENSG00000092841	MYL6	0.291752	9.62618	9.04585	2.80142e-05	0.000440713	1.88488
ENSG00000092847	AGO1	0.01516	6.47047	0.344499	0.739989	0.805284	-8.35956
ENSG00000092853	CLSPN	-0.0869281	7.1725	-1.0594	0.322542	0.430742	-7.90367
ENSG00000092871	RFFL	0.247014	5.23956	3.81476	0.00585454	0.0182813	-3.66912
ENSG00000092929	UNC13D	0.153397	6.59645	3.24032	0.0130699	0.0339325	-4.72844
ENSG00000092931	MFSD11	0.178985	4.70906	3.43697	0.00987738	0.0273498	-4.13345
ENSG00000092964	DPYSL2	0.108565	5.65464	0.865885	0.413557	0.521482	-7.90515
ENSG00000092969	TGFB2	0.721981	1.70842	4.51786	0.00233889	0.00907925	-1.89969
ENSG00000092978	GPATCH2	-0.0355808	4.58173	-0.521044	0.617457	0.706465	-7.96576
ENSG00000093000	NUP50	-0.0534979	7.63303	-0.886555	0.403018	0.511551	-8.1033
ENSG00000093009	CDC45	-0.20704	6.16011	-4.3543	0.00287643	0.0106101	-3.04291
ENSG00000093010	COMT	-0.228749	6.88489	-5.15919	0.00107908	0.00508898	-2.05398
ENSG00000093072	CECR1	0.476742	4.3063	3.01111	0.0182273	0.0440233	-4.69987
ENSG00000093144	ECHDC1	-0.0603192	7.06633	-1.38464	0.206199	0.301918	-7.5208
ENSG00000093167	LRRFIP2	0.31696	5.6908	6.105	0.000381985	0.00240561	-0.754249
ENSG00000093183	SEC22C	0.0385775	5.58729	0.62581	0.550118	0.648132	-8.0827
ENSG00000093217	XYLB	-0.225628	4.30285	-4.29152	0.00311745	0.011285	-2.80964
ENSG00000094631	HDAC6	-0.0943904	3.94839	-1.65696	0.138887	0.220747	-6.66123
ENSG00000094804	CDC6	-0.296815	7.37772	-7.44081	0.000105406	0.000998762	0.4866
ENSG00000094841	UPRT	0.0215877	3.20106	0.295062	0.775998	0.8331	-7.76523
ENSG00000094880	CDC23	-0.102319	6.55104	-3.46723	0.009465	0.026416	-4.37937
ENSG00000094914	AAAS	-0.0605031	5.38043	-1.10803	0.302323	0.408605	-7.61989
ENSG00000094916	CBX5	-0.278755	9.47045	-5.42691	0.000794755	0.00408375	-1.83659
ENSG00000094975	SUCO	0.0310187	6.46724	0.809362	0.443376	0.550804	-8.07005
ENSG00000095002	MSH2	-0.14128	6.6683	-4.77962	0.00169349	0.00714266	-2.52731
ENSG00000095015	MAP3K1	-0.115471	7.87611	-1.96339	0.0878601	0.153088	-6.77934
ENSG00000095059	DHPS	-0.319332	5.31596	-6.0231	0.000416054	0.00255303	-0.786518
ENSG00000095066	HOOK2	-0.00417936	3.00085	-0.0510584	0.960621	0.972372	-7.76385
ENSG00000095139	ARCN1	0.06246	8.16034	2.16169	0.0650944	0.120701	-6.49856
ENSG00000095209	TMEM38B	-0.186632	5.592	-2.06222	0.075676	0.136092	-6.39236
ENSG00000095261	PSMD5	-0.296735	5.19151	-6.26769	0.000323127	0.00213587	-0.485642
ENSG00000095303	PTGS1	0.972315	4.70603	8.66154	3.77538e-05	0.000525017	1.99345
ENSG00000095319	NUP188	-0.193489	7.02032	-4.40733	0.00268866	0.0100749	-3.06689
ENSG00000095321	CRAT	0.173086	2.77063	2.81775	0.0242423	0.0548472	-4.65183
ENSG00000095370	SH2D3C	0.268945	3.40292	4.00075	0.00456008	0.0151013	-3.02878
ENSG00000095380	NANS	-0.135773	5.29257	-2.42691	0.0435629	0.0877042	-5.78928
ENSG00000095383	TBC1D2	1.04727	2.45373	11.6347	4.80179e-06	0.0001562	4.68692
ENSG00000095485	CWF19L1	-0.0823307	5.47413	-1.848	0.104511	0.175745	-6.6868
ENSG00000095539	SEMA4G	-0.172471	0.517511	-0.957368	0.368401	0.477396	-6.64029
ENSG00000095564	BTAF1	-0.211682	7.17339	-6.62624	0.00022589	0.00166188	-0.347914
ENSG00000095574	IKZF5	-0.172275	5.15925	-4.73496	0.00178815	0.00743187	-2.36587
ENSG00000095585	BLNK	0.402469	1.14277	2.61893	0.0326202	0.0699065	-4.5518
ENSG00000095637	SORBS1	0.0104468	-1.11283	0.0306278	0.976371	0.982913	-6.73853
ENSG00000095739	BAMBI	0.435319	1.11947	2.92174	0.0207853	0.0486994	-4.08124
ENSG00000095787	WAC	0.0354362	8.15241	1.11767	0.298437	0.404401	-7.8997
ENSG00000095794	CREM	0.0758047	2.81045	0.837343	0.428432	0.536351	-7.33906
ENSG00000095906	NUBP2	-0.35557	4.1078	-5.7554	0.00055326	0.00316354	-0.874604
ENSG00000095932	SMIM24	0.205907	1.67721	1.76406	0.118484	0.194568	-5.96418
ENSG00000095951	HIVEP1	0.506017	3.02252	7.0917	0.000144926	0.0012493	0.835989
ENSG00000095970	TREM2	0.0264194	5.51812	0.388298	0.70865	0.779449	-8.20297
ENSG00000096060	FKBP5	-0.0356454	7.76876	-0.809129	0.443502	0.550919	-8.17898
ENSG00000096063	SRPK1	-0.376124	7.77901	-12.8947	2.30519e-06	0.000107163	4.73837
ENSG00000096070	BRPF3	0.0976209	6.61588	3.07715	0.016551	0.0407549	-4.98039
ENSG00000096080	MRPS18A	-0.210381	5.21387	-4.85089	0.00155366	0.00668251	-2.22125
ENSG00000096092	TMEM14A	0.0906912	4.37971	1.28596	0.236968	0.337809	-7.23024
ENSG00000096093	EFHC1	0.0438016	3.45342	0.494249	0.635365	0.720546	-7.73817
ENSG00000096150	RPS18	-0.274979	8.38274	-7.4273	0.00010669	0.00100544	0.420895
ENSG00000096155	BAG6	-0.245278	4.19588	-1.76715	0.11794	0.193948	-6.5594
ENSG00000096171	VARS	-0.222167	4.21173	-2.04736	0.0773955	0.138536	-6.1566
ENSG00000096384	HSP90AB1	-0.406496	11.4042	-7.89628	7.07905e-05	0.000785636	0.837662
ENSG00000096401	CDC5L	-0.0351639	7.32512	-0.5981	0.567498	0.662749	-8.30931
ENSG00000096433	ITPR3	0.194142	5.09264	3.90438	0.00518707	0.0166601	-3.51281
ENSG00000096654	ZNF184	0.03085	4.71616	0.319797	0.757902	0.818905	-8.08574
ENSG00000096717	SIRT1	0.12193	5.6746	1.95616	0.088823	0.154473	-6.56317
ENSG00000096746	HNRNPH3	-0.0389797	7.9089	-1.24351	0.251368	0.353739	-7.74581
ENSG00000096872	IFT74	-0.117474	3.32108	-2.24324	0.0575273	0.109306	-5.66616
ENSG00000096968	JAK2	0.361921	5.6829	5.90473	0.000471418	0.00280323	-0.985583
ENSG00000096996	IL12RB1	0.127054	2.22323	1.4277	0.193908	0.288082	-6.55274
ENSG00000097007	ABL1	-0.234423	5.78115	-4.91618	0.00143662	0.00629713	-2.22858
ENSG00000097021	ACOT7	-0.572316	4.82397	-12.6679	2.61744e-06	0.000114125	4.93437
ENSG00000097033	SH3GLB1	0.163018	6.80462	4.18595	0.00357384	0.0124779	-3.35742
ENSG00000097046	CDC7	0.0278244	6.44249	0.839437	0.427327	0.535252	-8.04124
ENSG00000097096	SYDE2	0.118242	4.2454	1.45058	0.187646	0.280722	-6.99874
ENSG00000099139	PCSK5	0.265588	4.45869	1.83166	0.107102	0.179323	-6.52286
ENSG00000099194	SCD	-1.31603	8.83388	-13.8702	1.36496e-06	8.38247e-05	5.2891
ENSG00000099203	TMED1	-0.154223	3.43899	-1.92766	0.0927213	0.159756	-6.16316
ENSG00000099219	ERMP1	0.0368995	6.43707	0.788365	0.454825	0.561736	-8.08383
ENSG00000099246	RAB18	0.0207737	6.31856	0.423615	0.683805	0.759044	-8.3065
ENSG00000099250	NRP1	1.15587	3.24831	16.1282	4.58212e-07	5.00331e-05	7.09494
ENSG00000099251	HSD17B7P2	-0.0123619	0.562592	-0.0994367	0.923414	0.944329	-7.13405
ENSG00000099256	PRTFDC1	-0.339059	3.24467	-4.01457	0.00447712	0.0148952	-2.96988
ENSG00000099282	TSPAN15	0.591528	0.904948	3.81967	0.00581561	0.0181944	-2.68526
ENSG00000099284	H2AFY2	-0.15921	4.63152	-2.60558	0.0332804	0.0709991	-5.39234
ENSG00000099290	WASHC2A	0.118431	6.08736	3.158	0.0147176	0.0371594	-4.78884
ENSG00000099308	MAST3	0.28684	4.06965	5.6942	0.000591254	0.00331652	-0.942111
ENSG00000099326	MZF1	0.029863	3.20586	0.35428	0.732942	0.79978	-7.74495
ENSG00000099330	OCEL1	0.327046	2.0094	2.80057	0.0248686	0.0560264	-4.49068
ENSG00000099331	MYO9B	0.0520981	7.2189	1.08272	0.312717	0.420168	-7.8828
ENSG00000099337	KCNK6	0.28486	4.79721	6.14059	0.000368154	0.00234261	-0.561028
ENSG00000099341	PSMD8	-0.126142	6.80122	-2.80854	0.0245759	0.0554841	-5.41407
ENSG00000099364	FBXL19	-0.412948	5.31421	-7.39412	0.000109917	0.00102273	0.691742
ENSG00000099377	HSD3B7	1.00583	0.111156	5.53608	0.000703523	0.00374419	-0.253894
ENSG00000099381	SETD1A	-0.157526	5.93998	-2.21327	0.0602008	0.113411	-6.2201
ENSG00000099385	BCL7C	-0.119207	4.21557	-2.21121	0.0603884	0.113723	-5.91257
ENSG00000099399	MAGEB2	-0.168973	4.7963	-3.00337	0.0184353	0.0444217	-4.80983
ENSG00000099622	CIRBP	0.0935062	6.08	0.925861	0.383519	0.492475	-7.91472
ENSG00000099624	ATP5D	-0.262838	4.70485	-3.21979	0.0134616	0.0346825	-4.46007
ENSG00000099625	CBARP	-0.121034	0.460137	-0.644052	0.538851	0.637905	-6.88519
ENSG00000099725	PRKY	-0.191557	1.96012	-2.18005	0.0633084	0.118198	-5.42707
ENSG00000099783	HNRNPM	-0.0733672	8.74644	-2.64403	0.0314149	0.0678159	-5.7813
ENSG00000099785	2023-03-02	0.536232	2.33247	5.41046	0.000809609	0.00413436	-0.895913
ENSG00000099795	NDUFB7	-0.102032	4.61423	-1.62856	0.144823	0.228101	-6.83752
ENSG00000099797	TECR	-0.221146	6.49827	-2.31379	0.0516952	0.100419	-6.14224
ENSG00000099800	TIMM13	-0.35043	4.97234	-3.94853	0.00488894	0.0159415	-3.42516
ENSG00000099804	CDC34	-0.365812	4.63654	-6.25612	0.00032696	0.00215259	-0.397677
ENSG00000099810	MTAP	-0.112336	0.319851	-0.629028	0.54812	0.646285	-6.8597
ENSG00000099814	CEP170B	0.597931	2.81973	8.15509	5.69237e-05	0.00067967	1.91023
ENSG00000099817	POLR2E	-0.182583	6.23226	-4.16237	0.00368541	0.012781	-3.32231
ENSG00000099821	POLRMT	-0.547934	4.97697	-5.60111	0.000654715	0.00356708	-1.22532
ENSG00000099822	HCN2	-0.238874	1.92999	-1.20793	0.264006	0.367519	-6.74246
ENSG00000099840	IZUMO4	0.739391	-1.19375	3.15044	0.0148796	0.0374711	-3.21895
ENSG00000099849	RASSF7	0.765692	0.466286	2.43744	0.042875	0.0866571	-4.65272
ENSG00000099860	GADD45B	-0.151643	4.05995	-2.96836	0.0194071	0.0462565	-4.71588
ENSG00000099864	PALM	-0.859375	3.33238	-13.0548	2.10999e-06	0.000104707	5.43121
ENSG00000099875	MKNK2	-0.189427	6.13195	-1.97354	0.0865263	0.151227	-6.60538
ENSG00000099889	ARVCF	0.260489	0.0340008	1.56361	0.159292	0.246193	-5.81734
ENSG00000099899	TRMT2A	-0.261878	5.25962	-5.5747	0.000674071	0.00362835	-1.31044
ENSG00000099901	RANBP1	-0.402522	8.04061	-13.4762	1.67948e-06	9.31321e-05	5.08014
ENSG00000099904	ZDHHC8	-0.483559	3.54456	-6.71287	0.000207618	0.00157597	0.327348
ENSG00000099910	KLHL22	0.0486857	3.38631	0.634697	0.544611	0.643295	-7.6363
ENSG00000099917	MED15	-0.200809	5.55134	-4.79388	0.00166445	0.00705077	-2.35376
ENSG00000099940	SNAP29	0.182145	5.45074	5.16851	0.00106748	0.00504148	-1.85036
ENSG00000099942	CRKL	-0.154839	7.0333	-2.56082	0.0355967	0.074782	-5.81851
ENSG00000099949	LZTR1	-0.352345	5.10977	-7.62605	8.94453e-05	0.000906647	0.954983
ENSG00000099954	CECR2	-0.00304994	3.15325	-0.0330699	0.974487	0.981568	-7.80199
ENSG00000099956	SMARCB1	-0.226027	5.02541	-5.76654	0.000546638	0.00313217	-1.03856
ENSG00000099958	DERL3	0.165769	0.659544	1.30339	0.231261	0.331476	-6.30277
ENSG00000099968	BCL2L13	-0.0177643	6.81205	-0.478615	0.645937	0.728906	-8.33688
ENSG00000099974	DDTL	0.0417908	-0.847162	0.230405	0.823975	0.867992	-6.76843
ENSG00000099977	DDT	-0.182123	3.50981	-1.98158	0.0854825	0.149671	-6.10047
ENSG00000099985	OSM	0.247654	0.386104	0.615935	0.556275	0.653244	-6.8854
ENSG00000099991	CABIN1	-0.208443	6.3103	-5.27049	0.000949118	0.0046348	-1.84783
ENSG00000099992	TBC1D10A	0.533867	2.07766	7.32531	0.000116962	0.0010708	1.27669
ENSG00000099994	SUSD2	4.17429	-2.23075	12.1504	3.5262e-06	0.000133865	4.58901
ENSG00000099995	SF3A1	-0.164235	7.44321	-5.5802	0.000669987	0.00361607	-1.57184
ENSG00000099998	GGT5	0.445602	-1.18811	1.61509	0.14772	0.23158	-5.47396
ENSG00000099999	RNF215	0.567038	1.36236	4.07957	0.00410824	0.0138832	-2.42602
ENSG00000100014	SPECC1L	-0.0722078	6.10676	-1.4072	0.199677	0.294665	-7.3828
ENSG00000100023	PPIL2	-0.177792	5.60293	-4.15306	0.00373052	0.012878	-3.24252
ENSG00000100024	UPB1	-0.498742	0.781466	-4.16073	0.00369333	0.0127929	-2.17112
ENSG00000100027	YPEL1	-0.341699	1.02414	-2.8445	0.0232993	0.0531797	-4.17415
ENSG00000100028	SNRPD3	-0.202714	7.23934	-6.96275	0.000163515	0.00135037	0.00662804
ENSG00000100029	PES1	-0.412477	6.30061	-10.2438	1.17954e-05	0.000267651	3.03642
ENSG00000100030	MAPK1	0.0406431	7.44178	1.45363	0.186824	0.279836	-7.46072
ENSG00000100031	GGT1	0.983784	4.98888	20.8474	7.02419e-08	2.27598e-05	8.88756
ENSG00000100034	PPM1F	-0.0689029	4.55485	-1.1924	0.269682	0.373241	-7.37414
ENSG00000100038	TOP3B	-0.196169	4.3373	-3.2145	0.0135645	0.0348822	-4.39597
ENSG00000100055	CYTH4	0.535918	6.25215	10.1506	1.25756e-05	0.000278196	2.97055
ENSG00000100056	DGCR14	-0.217805	4.20466	-3.93457	0.00498114	0.0161628	-3.29716
ENSG00000100058	CRYBB2P1	-0.203242	3.68623	-3.47835	0.00931813	0.0261119	-3.85875
ENSG00000100060	MFNG	-0.146715	4.45517	-3.28741	0.0122164	0.0321306	-4.30924
ENSG00000100065	CARD10	0.00893414	0.58975	0.0649727	0.949904	0.964496	-7.14437
ENSG00000100068	LRP5L	0.089213	0.594647	0.657508	0.530631	0.630596	-6.91125
ENSG00000100075	SLC25A1	-0.424939	6.71868	-12.9752	2.20457e-06	0.000105903	4.86436
ENSG00000100077	GRK3	0.131742	6.35783	3.36006	0.011014	0.0297543	-4.51752
ENSG00000100083	GGA1	-0.366456	5.21145	-6.48203	0.000260417	0.00182734	-0.249282
ENSG00000100084	HIRA	-0.268597	6.24063	-6.59489	0.000232938	0.00169743	-0.283924
ENSG00000100092	SH3BP1	-0.0153582	6.00429	-0.258101	0.803312	0.853062	-8.32605
ENSG00000100095	SEZ6L	2.79621	-0.898175	9.95493	1.44101e-05	0.00029878	3.78724
ENSG00000100097	LGALS1	0.201084	8.76581	2.7047	0.028688	0.0631251	-5.68805
ENSG00000100099	HPS4	-0.274533	5.41452	-6.63822	0.00022326	0.00165443	-0.113495
ENSG00000100100	PIK3IP1	0.650388	0.414779	5.03001	0.00125509	0.00570889	-0.935483
ENSG00000100104	SRRD	-0.246553	4.93585	-6.21144	0.00034225	0.00222315	-0.504695
ENSG00000100105	PATZ1	-0.388697	5.63857	-7.28971	0.000120804	0.00109386	0.533943
ENSG00000100106	TRIOBP	0.423956	5.30985	9.91034	1.48691e-05	0.000304853	2.9195
ENSG00000100109	TFIP11	-0.0450377	5.49604	-1.24184	0.251949	0.354337	-7.48934
ENSG00000100116	GCAT	-0.292562	2.61277	-2.91987	0.0208428	0.0488133	-4.45389
ENSG00000100122	CRYBB1	0.113051	0.726464	0.722762	0.49188	0.59637	-6.89803
ENSG00000100124	ANKRD54	-0.266117	4.34838	-5.21451	0.00101219	0.0048441	-1.58896
ENSG00000100129	EIF3L	-0.281408	8.65644	-9.63825	1.80531e-05	0.000345674	2.39719
ENSG00000100138	SNU13	-0.198271	6.66209	-4.38178	0.00277742	0.0103241	-3.06715
ENSG00000100139	MICALL1	0.0717767	4.85122	1.37874	0.207938	0.30398	-7.20972
ENSG00000100142	POLR2F	-0.275216	4.89472	-5.4359	0.000786767	0.00405657	-1.41621
ENSG00000100147	CCDC134	-0.207737	2.84627	-2.04763	0.0773647	0.13851	-5.84396
ENSG00000100150	DEPDC5	0.0260926	4.78536	0.557341	0.593632	0.685614	-7.98416
ENSG00000100151	PICK1	-0.217006	2.69484	-2.76527	0.0262094	0.0585759	-4.7129
ENSG00000100154	TTC28	-0.156834	2.95747	-1.51683	0.170519	0.259492	-6.61917
ENSG00000100162	CENPM	-0.179422	4.51151	-3.96471	0.00478437	0.0156744	-3.31586
ENSG00000100167	2023-09-03	0.358453	3.0826	3.25596	0.0127797	0.0333309	-4.05494
ENSG00000100181	TPTEP1	0.250923	3.08791	3.48867	0.00918415	0.0258109	-3.70616
ENSG00000100196	KDELR3	0.420158	2.40909	3.38437	0.0106404	0.0289484	-3.69731
ENSG00000100201	DDX17	-0.0679163	9.42284	-1.21497	0.261463	0.364616	-7.82802
ENSG00000100206	DMC1	-0.124083	2.15436	-1.28924	0.235884	0.336642	-6.70517
ENSG00000100207	TCF20	-0.139878	3.85927	-3.01905	0.0180166	0.04362	-4.595
ENSG00000100209	HSCB	0.159708	2.315	1.83649	0.106328	0.178257	-6.0215
ENSG00000100211	CBY1	-0.253981	2.05447	-2.43556	0.0429972	0.0868298	-5.06194
ENSG00000100216	TOMM22	-0.340719	6.93196	-9.0375	2.81933e-05	0.000441187	1.99371
ENSG00000100219	XBP1	-0.187775	7.3984	-1.50438	0.173625	0.263346	-7.39171
ENSG00000100220	RTCB	-0.155855	6.56358	-4.91095	0.00144563	0.00632513	-2.34192
ENSG00000100221	JOSD1	0.00125095	5.2491	0.0218547	0.983138	0.98744	-8.24097
ENSG00000100225	FBXO7	0.0443285	6.57895	1.31678	0.226956	0.326496	-7.55571
ENSG00000100226	GTPBP1	-0.284087	5.49539	-7.48664	0.00010118	0.000972096	0.752951
ENSG00000100227	POLDIP3	-0.123895	6.82282	-3.34356	0.0112756	0.0302344	-4.5955
ENSG00000100228	RAB36	0.271087	-0.377638	1.93781	0.0913135	0.157775	-5.20224
ENSG00000100234	TIMP3	0.614076	3.67454	5.50022	0.000732146	0.00384697	-1.09047
ENSG00000100239	PPP6R2	-0.105593	5.38288	-1.68624	0.133003	0.213199	-6.89931
ENSG00000100241	SBF1	-0.23614	5.83547	-6.5094	0.000253435	0.00180149	-0.320942
ENSG00000100242	SUN2	0.424794	7.32517	10.3441	1.10164e-05	0.000253194	3.01394
ENSG00000100243	CYB5R3	-0.0978422	6.61353	-2.54399	0.0365095	0.0763213	-5.80288
ENSG00000100246	DNAL4	-0.351766	2.78762	-4.86244	0.00153222	0.00660749	-1.69851
ENSG00000100258	LMF2	-0.0804892	4.07495	-0.841992	0.425983	0.534054	-7.62861
ENSG00000100263	RHBDD3	-0.246115	3.53124	-4.83242	0.00158864	0.00680782	-1.91086
ENSG00000100266	PACSIN2	-0.0768611	6.37738	-2.26529	0.055637	0.106449	-6.20179
ENSG00000100271	TTLL1	-0.381388	2.96085	-4.503	0.00238289	0.00920554	-2.21956
ENSG00000100276	RASL10A	0.0764341	-0.796138	0.42485	0.682944	0.758495	-6.70967
ENSG00000100280	AP1B1	0.0327275	6.94058	0.791038	0.453356	0.560407	-8.13655
ENSG00000100281	HMGXB4	-0.0206248	6.13827	-0.563915	0.589372	0.681962	-8.20612
ENSG00000100284	TOM1	0.695633	3.60871	7.21755	0.000129033	0.00114392	0.840239
ENSG00000100285	NEFH	-0.857676	4.92818	-16.5083	3.86812e-07	4.7835e-05	7.03416
ENSG00000100288	CHKB	0.181192	4.13021	2.24004	0.0578068	0.109699	-5.85154
ENSG00000100290	BIK	-0.121789	3.54427	-1.86729	0.10153	0.171694	-6.27519
ENSG00000100292	HMOX1	1.79171	1.8869	14.0931	1.21674e-06	7.76319e-05	6.2268
ENSG00000100294	MCAT	-0.397118	3.97942	-7.9349	6.84994e-05	0.000769512	1.46304
ENSG00000100296	THOC5	-0.264994	5.73573	-5.75721	0.000552175	0.00316061	-1.16816
ENSG00000100297	MCM5	-0.140915	7.66337	-2.37001	0.0474774	0.0938024	-6.15578
ENSG00000100298	APOBEC3H	0.534882	-0.491511	2.21433	0.0601033	0.113276	-4.7695
ENSG00000100299	ARSA	0.393957	2.27803	5.18062	0.00105261	0.00499406	-1.17135
ENSG00000100300	TSPO	0.020839	4.72474	0.254209	0.806206	0.854941	-8.10849
ENSG00000100302	RASD2	1.16452	-1.26933	3.88155	0.00534895	0.0170541	-2.14667
ENSG00000100304	TTLL12	-0.412916	6.18825	-11.6543	4.74451e-06	0.000155561	4.06794
ENSG00000100307	CBX7	0.334753	2.06118	3.65381	0.00729761	0.0216194	-3.21257
ENSG00000100316	RPL3	-0.35622	10.4525	-6.71469	0.000207252	0.00157391	-0.357219
ENSG00000100319	ZMAT5	-0.0246037	2.95529	-0.398522	0.701418	0.773296	-7.66507
ENSG00000100320	RBFOX2	-0.326464	4.54524	-4.64094	0.00200695	0.00809024	-2.37712
ENSG00000100321	SYNGR1	-0.321765	3.71793	-6.422	0.000276493	0.00190858	-0.0285398
ENSG00000100324	TAB1	-0.210216	4.73781	-3.32364	0.0116002	0.0308785	-4.30906
ENSG00000100325	ASCC2	-0.0320235	5.89287	-0.648863	0.535903	0.635462	-8.11503
ENSG00000100330	MTMR3	0.36642	5.83437	9.54436	1.93245e-05	0.000356006	2.54602
ENSG00000100335	MIEF1	-0.225026	6.58001	-6.99928	0.000157993	0.0013253	0.105787
ENSG00000100336	APOL4	0.365918	-0.451809	2.01587	0.0811688	0.143671	-5.07198
ENSG00000100342	APOL1	0.288231	3.84067	4.54823	0.00225173	0.00883635	-2.36003
ENSG00000100344	PNPLA3	-0.0514443	2.34599	-0.453702	0.662961	0.741936	-7.48727
ENSG00000100345	MYH9	0.17946	9.97289	2.18758	0.0625903	0.117175	-6.50356
ENSG00000100347	SAMM50	-0.13621	5.95762	-3.95161	0.00486884	0.0159039	-3.58594
ENSG00000100348	TXN2	-0.124026	5.90362	-3.17149	0.014433	0.0366144	-4.74111
ENSG00000100350	FOXRED2	-0.337741	5.46099	-5.86645	0.000491034	0.00288766	-0.993794
ENSG00000100353	EIF3D	-0.24211	8.17825	-6.69208	0.000211847	0.00159925	-0.334711
ENSG00000100354	TNRC6B	-0.0660266	5.84269	-0.632488	0.545977	0.644678	-8.11863
ENSG00000100359	SGSM3	-0.47965	4.84946	-7.54572	9.60086e-05	0.000943432	0.923623
ENSG00000100360	IFT27	0.0197971	3.21451	0.258058	0.803344	0.853062	-7.77996
ENSG00000100364	KIAA0930	0.0383374	9.19143	1.04763	0.327591	0.436181	-8.00688
ENSG00000100365	NCF4	0.637288	5.13834	16.7327	3.50606e-07	4.62852e-05	7.10684
ENSG00000100368	CSF2RB	0.43097	4.38314	5.07808	0.00118614	0.00547821	-1.77007
ENSG00000100372	SLC25A17	-0.177865	4.48274	-3.75295	0.00636864	0.0195037	-3.61851
ENSG00000100373	UPK3A	1.12178	-0.108933	6.9381	0.000167364	0.00137119	1.29934
ENSG00000100376	FAM118A	-0.163788	4.34567	-3.45114	0.00968194	0.0268942	-4.03968
ENSG00000100379	KCTD17	0.0471133	1.16839	0.286937	0.781975	0.837758	-7.25437
ENSG00000100380	ST13	-0.0678959	8.57029	-1.98707	0.0847765	0.148687	-6.77489
ENSG00000100385	IL2RB	0.103525	1.28286	0.601491	0.565354	0.660759	-7.13134
ENSG00000100387	RBX1	-0.159049	5.74666	-4.49188	0.0024164	0.0092906	-2.79275
ENSG00000100393	EP300	0.0663752	7.98263	2.01708	0.0810205	0.14344	-6.70593
ENSG00000100395	L3MBTL2	-0.174174	5.46815	-4.59917	0.00211342	0.00841145	-2.60147
ENSG00000100401	RANGAP1	-0.304642	6.68095	-6.85595	0.000180939	0.00144306	-0.0556904
ENSG00000100403	ZC3H7B	-0.172957	6.53109	-5.00992	0.00128519	0.00579319	-2.20885
ENSG00000100410	PHF5A	-0.273697	5.78974	-7.32272	0.000117237	0.00107183	0.543051
ENSG00000100412	ACO2	-0.101374	7.11927	-2.16198	0.0650664	0.120676	-6.43561
ENSG00000100413	POLR3H	-0.493181	5.14863	-11.6415	4.78183e-06	0.000156166	4.21125
ENSG00000100416	TRMU	-0.255393	4.63233	-5.00655	0.00129033	0.00581315	-1.91119
ENSG00000100417	PMM1	-0.167347	3.21902	-2.02403	0.0801741	0.142246	-5.96985
ENSG00000100418	DESI1	-0.405588	5.45139	-4.79087	0.00167053	0.00707107	-2.33947
ENSG00000100422	CERK	-0.243457	6.77493	-6.00381	0.000424563	0.0025945	-1.01276
ENSG00000100425	BRD1	-0.0521159	6.31485	-1.36792	0.211153	0.307617	-7.46014
ENSG00000100426	ZBED4	-0.251739	6.79076	-5.74565	0.000559129	0.00319157	-1.31906
ENSG00000100427	MLC1	-0.408441	8.43327	-13.114	2.0426e-06	0.000103042	4.84527
ENSG00000100429	HDAC10	-0.127161	3.53763	-1.20724	0.264255	0.367794	-7.13928
ENSG00000100433	KCNK10	0.319798	0.754154	2.67828	0.0298441	0.0650624	-4.36233
ENSG00000100439	ABHD4	0.802552	1.63817	8.17582	5.59523e-05	0.000674044	2.172
ENSG00000100441	KHNYN	0.241713	6.06218	4.92682	0.00141848	0.00623747	-2.25677
ENSG00000100442	FKBP3	0.0310792	6.18574	0.892973	0.399786	0.508033	-7.95986
ENSG00000100445	SDR39U1	-0.0324858	3.86333	-0.525379	0.614585	0.704154	-7.81313
ENSG00000100448	CTSG	-0.303805	10.055	-4.95784	0.00136704	0.00607103	-2.44137
ENSG00000100461	RBM23	0.0477374	6.45127	1.40829	0.199366	0.294417	-7.42731
ENSG00000100462	PRMT5	-0.286929	6.76439	-7.43387	0.000106064	0.00100277	0.530256
ENSG00000100473	COCH	0.0389083	6.36723	1.29082	0.235364	0.335995	-7.56098
ENSG00000100478	AP4S1	-0.33065	3.37045	-4.17823	0.00360995	0.0125763	-2.76639
ENSG00000100479	POLE2	-0.00246956	4.39133	-0.0505357	0.961023	0.972372	-8.07715
ENSG00000100483	VCPKMT	-0.200723	3.4073	-2.61717	0.0327066	0.0700735	-5.11272
ENSG00000100485	SOS2	0.332573	6.27025	6.66114	0.000218321	0.00163173	-0.21638
ENSG00000100490	CDKL1	0.139419	2.58871	0.983179	0.356354	0.465367	-7.14882
ENSG00000100503	NIN	0.161569	8.33943	4.7507	0.00175414	0.00732935	-2.67819
ENSG00000100504	PYGL	-0.128943	8.28339	-2.81732	0.0242576	0.0548744	-5.49688
ENSG00000100505	TRIM9	-0.375305	1.49709	-3.30765	0.0118679	0.0314241	-3.58807
ENSG00000100519	PSMC6	-0.0947684	6.76156	-2.31517	0.0515877	0.100304	-6.17063
ENSG00000100522	GNPNAT1	-0.33072	5.00319	-6.48708	0.000259113	0.00182361	-0.207778
ENSG00000100523	DDHD1	-0.207465	4.87982	-2.06551	0.0753003	0.135578	-6.26226
ENSG00000100526	CDKN3	0.0968949	5.30235	1.95514	0.0889598	0.154646	-6.50222
ENSG00000100528	CNIH1	-0.0845008	6.72451	-2.52314	0.0376745	0.0782223	-5.84739
ENSG00000100532	CGRRF1	0.022867	2.43678	0.248062	0.810783	0.858638	-7.5904
ENSG00000100554	ATP6V1D	0.172639	5.48121	4.52172	0.0023276	0.00905666	-2.7097
ENSG00000100558	PLEK2	0.464516	-0.516142	2.55407	0.0359599	0.0753917	-4.25365
ENSG00000100564	PIGH	-0.124303	3.58133	-1.37036	0.210424	0.306718	-6.95474
ENSG00000100567	PSMA3	-0.128408	6.91476	-2.74643	0.0269557	0.0599278	-5.5212
ENSG00000100568	VTI1B	-0.00701326	6.93949	-0.211243	0.838359	0.878886	-8.45179
ENSG00000100575	TIMM9	-0.173201	4.78472	-4.06375	0.0041949	0.0141384	-3.22638
ENSG00000100577	GSTZ1	0.251578	3.12433	4.15014	0.00374479	0.0129218	-2.75131
ENSG00000100578	KIAA0586	-0.126482	5.73083	-3.13256	0.0152701	0.0382737	-4.77416
ENSG00000100580	TMED8	-0.144009	6.21284	-3.15949	0.0146858	0.0371017	-4.80331
ENSG00000100583	SAMD15	0.204171	0.514681	1.15172	0.285041	0.389816	-6.43947
ENSG00000100591	AHSA1	-0.281754	7.06853	-7.52854	9.74814e-05	0.000952192	0.596289
ENSG00000100592	DAAM1	0.0331078	3.70708	0.412806	0.691367	0.764938	-7.83672
ENSG00000100596	SPTLC2	0.0897921	5.76769	1.83843	0.10602	0.177793	-6.74865
ENSG00000100599	RIN3	0.975196	4.07952	14.7105	8.92768e-07	6.66301e-05	6.24538
ENSG00000100600	LGMN	1.35349	-1.27106	4.80012	0.0016519	0.00701377	-0.928381
ENSG00000100601	ALKBH1	-0.212995	3.91817	-2.09902	0.071576	0.130264	-6.01738
ENSG00000100603	SNW1	0.036457	6.93908	1.13366	0.292082	0.397026	-7.80493
ENSG00000100605	ITPK1	-0.0840498	4.35956	-0.964609	0.364991	0.474023	-7.57508
ENSG00000100612	DHRS7	0.197264	4.18283	2.76018	0.0264091	0.0589505	-5.06341
ENSG00000100614	PPM1A	0.109626	6.01999	1.82191	0.108676	0.181493	-6.81005
ENSG00000100625	SIX4	0.133345	-0.809581	0.412713	0.691433	0.764938	-6.71218
ENSG00000100628	ASB2	0.524693	-0.447849	2.77265	0.0259229	0.0580613	-3.93631
ENSG00000100629	CEP128	0.0383126	5.22846	0.82483	0.43507	0.542853	-7.8687
ENSG00000100632	ERH	-0.228516	7.5806	-8.57221	4.05299e-05	0.000548981	1.54071
ENSG00000100644	HIF1A	-0.0341888	6.93685	-0.914476	0.389094	0.498162	-8.02745
ENSG00000100647	SUSD6	0.439366	4.69481	9.04747	2.79798e-05	0.000440713	2.32031
ENSG00000100650	SRSF5	-0.102629	8.07344	-1.45563	0.186287	0.279168	-7.49346
ENSG00000100664	EIF5	-0.0775535	8.8691	-1.3677	0.211221	0.307689	-7.63372
ENSG00000100697	DICER1	0.11009	7.4444	2.1759	0.063708	0.118797	-6.43784
ENSG00000100711	ZFYVE21	-0.24609	3.79171	-4.27705	0.00317604	0.0114519	-2.72258
ENSG00000100714	MTHFD1	-0.307641	7.52334	-11.2511	6.09091e-06	0.000180551	3.66485
ENSG00000100722	ZC3H14	-0.138985	6.3228	-3.37865	0.0107269	0.0291119	-4.48442
ENSG00000100726	TELO2	-0.617553	4.65626	-7.49005	0.000100873	0.000970274	0.906352
ENSG00000100731	PCNX1	0.173723	6.81223	4.94955	0.00138058	0.00611636	-2.31882
ENSG00000100744	GSKIP	0.0352834	3.67469	0.575464	0.58193	0.675683	-7.74143
ENSG00000100749	VRK1	-0.00675323	6.51233	-0.175417	0.865423	0.900404	-8.41392
ENSG00000100764	PSMC1	-0.0690579	7.05894	-2.05576	0.0764191	0.137161	-6.58974
ENSG00000100767	PAPLN	-0.436202	4.01382	-6.58725	0.000234693	0.00170624	0.0926657
ENSG00000100784	RPS6KA5	-0.0656986	3.90436	-0.718173	0.494544	0.598533	-7.69305
ENSG00000100796	PPP4R3A	-0.00190153	7.19811	-0.038432	0.970353	0.978938	-8.4975
ENSG00000100802	C14orf93	-0.0391025	3.35825	-0.662687	0.527488	0.627691	-7.61004
ENSG00000100804	PSMB5	-0.298243	5.97978	-7.42967	0.000106464	0.00100532	0.622749
ENSG00000100811	YY1	-0.110651	8.08713	-3.09114	0.0162174	0.0401486	-5.06599
ENSG00000100813	ACIN1	-0.0565224	8.18769	-1.91115	0.0950532	0.162975	-6.871
ENSG00000100814	CCNB1IP1	-0.451157	5.7017	-11.0987	6.70798e-06	0.00019145	3.74854
ENSG00000100815	TRIP11	0.105053	6.11077	1.5855	0.154272	0.239691	-7.15128
ENSG00000100823	APEX1	-0.265606	7.46781	-8.38469	4.71347e-05	0.000608041	1.37895
ENSG00000100836	PABPN1	-0.25377	7.19309	-8.36449	4.79155e-05	0.000611432	1.37913
ENSG00000100852	ARHGAP5	1.22178	1.79194	11.4982	5.22143e-06	0.000164979	4.70013
ENSG00000100865	CINP	-0.0445977	4.22386	-0.784088	0.457182	0.563927	-7.70916
ENSG00000100883	SRP54	0.149898	6.33074	4.63888	0.00201206	0.00810366	-2.67618
ENSG00000100888	CHD8	-0.00953881	7.47051	-0.216968	0.834054	0.875685	-8.49037
ENSG00000100889	PCK2	-0.148135	4.517	-3.47018	0.00942579	0.0263244	-4.04554
ENSG00000100890	KIAA0391	-0.168414	5.43831	-4.46345	0.00250441	0.00953842	-2.78184
ENSG00000100897	DCAF11	0.130429	6.10285	4.25937	0.00324931	0.0116525	-3.16856
ENSG00000100902	PSMA6	-0.206798	7.15767	-6.83685	0.000184269	0.00145835	-0.120284
ENSG00000100906	NFKBIA	0.447154	5.36523	3.83503	0.00569585	0.0179489	-3.66
ENSG00000100908	EMC9	0.0702153	2.02256	0.577909	0.580361	0.674245	-7.33625
ENSG00000100911	PSME2	0.0646412	6.54201	2.18322	0.0630052	0.117743	-6.34658
ENSG00000100916	BRMS1L	-0.0566561	3.177	-0.780407	0.459217	0.565972	-7.47676
ENSG00000100918	REC8	0.292266	0.153286	1.52337	0.168906	0.257465	-5.89903
ENSG00000100926	TM9SF1	0.103574	5.30417	2.30947	0.052035	0.10102	-5.97159
ENSG00000100934	SEC23A	-0.0492486	4.74871	-1.03284	0.334025	0.442679	-7.5845
ENSG00000100938	GMPR2	-0.0316611	5.53615	-0.624059	0.551207	0.649189	-8.07527
ENSG00000100941	PNN	-0.194409	8.10992	-5.01098	0.00128359	0.00578754	-2.3251
ENSG00000100949	RABGGTA	0.0128639	3.21592	0.210211	0.839135	0.879588	-7.79288
ENSG00000100968	NFATC4	-0.29623	2.37358	-2.41862	0.0441119	0.0885936	-5.16647
ENSG00000100979	PLTP	0.0470491	5.74162	0.988556	0.353882	0.462678	-7.80359
ENSG00000100982	PCIF1	-0.060968	4.48528	-1.13174	0.292842	0.397831	-7.42788
ENSG00000100983	GSS	-0.0662446	5.52523	-1.73589	0.123559	0.201044	-6.85444
ENSG00000100985	MMP9	2.83861	0.783907	11.2209	6.20766e-06	0.000182367	4.64077
ENSG00000100991	TRPC4AP	0.0422576	6.49864	0.836718	0.428761	0.536682	-8.0505
ENSG00000100994	PYGB	0.152284	5.33789	3.10199	0.0159633	0.0397279	-4.75655
ENSG00000100997	ABHD12	0.0575093	5.37829	1.62506	0.14557	0.228903	-6.98287
ENSG00000101000	PROCR	0.910134	1.85279	6.77709	0.000195136	0.00150966	0.772764
ENSG00000101003	GINS1	-0.264961	6.09862	-8.08681	6.02603e-05	0.000706743	1.24015
ENSG00000101004	NINL	-0.285957	4.12977	-6.05519	0.000402318	0.00249187	-0.528407
ENSG00000101017	CD40	0.523178	2.03496	6.69778	0.000210678	0.00159262	0.642495
ENSG00000101019	UQCC1	-0.222558	5.71804	-5.2808	0.000937982	0.00459945	-1.75025
ENSG00000101040	ZMYND8	-0.0934209	6.51978	-1.50404	0.173711	0.263453	-7.31227
ENSG00000101049	SGK2	-0.0519475	-0.488936	-0.254465	0.806016	0.854795	-6.84375
ENSG00000101052	IFT52	-0.160584	5.13185	-3.71653	0.00669413	0.0202518	-3.79404
ENSG00000101057	MYBL2	-0.240433	8.62917	-5.23027	0.000993977	0.0047818	-2.06394
ENSG00000101079	NDRG3	-0.274383	5.07953	-6.44423	0.000270416	0.00187915	-0.268991
ENSG00000101082	SLA2	0.130861	1.43788	1.02323	0.338258	0.446677	-6.81805
ENSG00000101084	C20orf24	0.119051	7.402	2.26273	0.0558532	0.106727	-6.30358
ENSG00000101096	NFATC2	0.945205	5.15551	9.85952	1.54123e-05	0.000311737	2.91148
ENSG00000101098	RIMS4	-0.324213	0.944082	-1.72637	0.125318	0.203546	-5.82466
ENSG00000101104	PABPC1L	0.732599	4.06597	7.96917	6.65359e-05	0.000756194	1.48088
ENSG00000101109	STK4	0.231568	7.45173	7.75788	7.97345e-05	0.000832878	0.79258
ENSG00000101115	SALL4	-0.344358	2.05351	-3.14177	0.0150677	0.0378353	-3.9768
ENSG00000101126	ADNP	-0.0862776	8.03905	-1.49551	0.175869	0.265944	-7.44015
ENSG00000101132	PFDN4	-0.293467	5.05262	-6.39678	0.000283573	0.00194119	-0.316733
ENSG00000101138	CSTF1	-0.153769	5.55051	-2.66142	0.0306072	0.0663982	-5.47138
ENSG00000101146	RAE1	-0.251481	6.01735	-6.5684	0.000239084	0.00173085	-0.282569
ENSG00000101150	TPD52L2	0.0676945	7.0581	1.37109	0.210206	0.306508	-7.53722
ENSG00000101152	DNAJC5	0.287912	7.47665	4.74605	0.0017641	0.00735547	-2.63958
ENSG00000101158	NELFCD	-0.106227	6.49037	-3.04208	0.01742	0.0424894	-5.01907
ENSG00000101160	CTSZ	0.872949	8.00733	26.3201	1.2625e-08	1.25596e-05	10.5115
ENSG00000101161	PRPF6	-0.0935845	6.99543	-2.54716	0.0363357	0.0760157	-5.83665
ENSG00000101166	PRELID3B	-0.0991718	7.14033	-3.59404	0.00792734	0.0229985	-4.24725
ENSG00000101181	MTG2	-0.209095	4.72089	-3.4049	0.0103353	0.0282859	-4.18297
ENSG00000101182	PSMA7	-0.0987039	7.55362	-2.49915	0.0390618	0.0804759	-5.95084
ENSG00000101187	SLCO4A1	-0.760328	3.38609	-5.5863	0.000665495	0.00360331	-0.91463
ENSG00000101188	NTSR1	-0.383725	5.66915	-4.23094	0.00337101	0.0119695	-3.14129
ENSG00000101189	MRGBP	-0.297015	5.61506	-5.86447	0.000492073	0.0028923	-1.02145
ENSG00000101190	TCFL5	-0.274167	4.88998	-6.97054	0.000162319	0.00134318	0.330743
ENSG00000101191	DIDO1	-0.163444	7.35212	-4.6204	0.00205855	0.00825469	-2.80045
ENSG00000101193	GID8	-0.140109	6.465	-3.94978	0.00488081	0.0159216	-3.65668
ENSG00000101194	SLC17A9	-0.495043	4.84696	-4.25815	0.00325442	0.0116683	-2.95914
ENSG00000101199	ARFGAP1	-0.150072	5.216	-1.75413	0.12025	0.196888	-6.77541
ENSG00000101210	EEF1A2	0.835237	2.42659	9.69023	1.73898e-05	0.000336162	3.29231
ENSG00000101213	PTK6	0.97603	-0.246939	6.50935	0.000253449	0.00180149	0.881376
ENSG00000101216	GMEB2	-0.195541	4.61164	-2.93317	0.0204381	0.0481068	-4.88222
ENSG00000101220	C20orf27	-0.185299	4.79494	-3.47438	0.00937041	0.0262095	-4.09269
ENSG00000101224	CDC25B	0.178697	5.0042	3.91255	0.00513046	0.0165197	-3.48519
ENSG00000101230	ISM1	0.236571	-1.20805	0.707764	0.500621	0.603455	-6.44726
ENSG00000101236	RNF24	0.243875	7.1403	3.67551	0.00708241	0.0211258	-4.12626
ENSG00000101246	ARFRP1	-0.139805	4.02107	-2.88853	0.0218295	0.0504903	-4.83069
[truncated: 14,526 more rows]
