# Supplementary material for: Autophagy degrades immunogenic endogenous retroelements induced by 5-azacytidine in acute myeloid leukemia
Source: Leukemia. 2024 Apr 16;38(5):1019–31. doi: 10.1038/s41375-024-02250-6 (PMC11073987; doi:10.1038/s41375-024-02250-6)
Supplement: Supplementary file 7 — Supplemental Table 6 [file 41375_2024_2250_MOESM7_ESM.xlsx]

## Sheet: S6_DAC_DEMs
Peptide	logFC	P.Value	adj.P.Val	category	type	direction	ERE.class
AAAAAAARI	-0.567356	0.562494	0.758591	otherPCG	notDE	dn	NA
AAAAAQSVY	1.99321	0.148359	0.499912	otherPCG	notDE	up	NA
AAAAHQQAL	0.145863	0.635239	0.80273	otherPCG	notDE	up	NA
AAAALHPAL	0.40662	0.161215	0.511189	otherPCG	notDE	up	NA
AAAGRSPHL	-0.0232277	0.932283	0.967442	otherPCG	notDE	dn	NA
AAAGSPLSL	1.46263	0.223134	0.561702	otherPCG	notDE	up	NA
AAAHGPHAL	-0.211821	0.57942	0.767467	otherPCG	notDE	dn	NA
AAAHSVVL	1.00172	0.335202	0.622945	otherPCG	notDE	up	NA
AAAIKALEL	0.97204	0.372203	0.645227	otherPCG	notDE	up	NA
AAAPAGTTF	0.00309753	0.997585	0.998787	otherPCG	notDE	up	NA
AAAPGSRSL	-2.00895	0.0566085	0.373141	otherPCG	notDE	dn	NA
AAAPHTVSY	1.0433	0.0107907	0.228515	otherPCG	DE	up	NA
AAAPPAKEI	-0.692944	0.0184935	0.262603	otherPCG	notDE	dn	NA
AAAPVVPAV	0.985486	0.469239	0.704751	otherPCG	notDE	up	NA
AAARGGLSL	-0.245538	0.640874	0.806043	otherPCG	notDE	dn	NA
AAASHFFNL	1.27773	0.448448	0.692175	otherPCG	notDE	up	NA
AAAVPRAAF	2.00407	0.0852821	0.414211	otherPCG	notDE	up	NA
AAAVPTRSY	0.294914	0.576673	0.766335	otherPCG	notDE	up	NA
AAAYPHTSL	-0.186726	0.409793	0.668516	otherPCG	notDE	dn	NA
AADDSKLVL	-0.790974	0.0774612	0.405379	otherPCG	notDE	dn	NA
AADGQLHTL	0.0623112	0.806064	0.90244	otherPCG	notDE	up	NA
AADKRSKAL	-0.714263	0.396602	0.660196	otherPCG	notDE	dn	NA
AADPGLHET	-1.11818	0.0449198	0.35119	otherPCG	DE	dn	NA
AADPQIRQF	-0.410208	0.802314	0.900371	otherPCG	notDE	dn	NA
AAEAEPRAL	1.24795	0.212708	0.554574	otherPCG	notDE	up	NA
AAEEGLREL	-0.546312	0.12755	0.476076	otherPCG	notDE	dn	NA
AAEERVRTL	0.0972029	0.680004	0.829446	otherPCG	notDE	up	NA
AAEKGVRTL	-0.3094	0.199647	0.542896	otherPCG	notDE	dn	NA
AAEPAERAL	0.194862	0.833824	0.916589	otherPCG	notDE	up	NA
AAFAHFPEL	1.35806	0.386567	0.653768	otherPCG	notDE	up	NA
AAFAYTVKY	0.22537	0.888082	0.946371	otherPCG	notDE	up	NA
AAFDGRHSQTL	0.241624	0.280495	0.597191	CTA	notDE	up	NA
AAFDTKTGL	0.379367	0.472809	0.707142	otherPCG	notDE	up	NA
AAFGKSPEI	-0.679494	0.170079	0.519291	otherPCG	notDE	dn	NA
AAFHPTMPL	0.642445	0.197976	0.541634	otherPCG	notDE	up	NA
AAFPGASLY	2.65099	0.362907	0.639393	otherPCG	notDE	up	NA
AAGEPGTSM	-1.04919	0.243489	0.577785	otherPCG	notDE	dn	NA
AAGPRPMAL	1.15801	0.326148	0.619228	otherPCG	notDE	up	NA
AAGPSFRL	-1.94291	0.0442498	0.351009	otherPCG	DE	dn	NA
AAGRPLEL	0.0299765	0.901978	0.952588	otherPCG	notDE	up	NA
AAHATDSAL	0.296148	0.758504	0.875832	otherPCG	notDE	up	NA
AAHGGQASL	-1.38249	0.00900404	0.21446	otherPCG	DE	dn	NA
AAHLGSAL	-3.83724	0.0341142	0.325334	otherPCG	DE	dn	NA
AAHMPAAAL	1.33761	0.332714	0.622162	otherPCG	notDE	up	NA
AAHVAPQL	-0.239431	0.552997	0.752737	otherPCG	notDE	dn	NA
AAIAAVNAL	1.39055	0.265512	0.591789	otherPCG	notDE	up	NA
AAIEASQSL	0.0527713	0.910874	0.956998	otherPCG	notDE	up	NA
AAIESGHKL	-0.213285	0.657523	0.816535	otherPCG	notDE	dn	NA
AAIGPAKEL	-1.012	0.376726	0.648437	otherPCG	notDE	dn	NA
AAIGTDKEL	0.321128	0.167341	0.517407	otherPCG	notDE	up	NA
AAIHPSLEI	1.07938	0.400295	0.66162	otherPCG	notDE	up	NA
AAIKALEL	0.177642	0.510154	0.728666	otherPCG	notDE	up	NA
AAIRENPVY	-0.141766	0.499223	0.721851	otherPCG	notDE	dn	NA
AAISRAQAV	0.468515	0.183231	0.529288	otherPCG	notDE	up	NA
AAISTSRVL	0.447484	0.043808	0.34947	otherPCG	notDE	up	NA
AAIVAKQVL	-0.293443	0.211019	0.553038	otherPCG	notDE	dn	NA
AAKLGAQL	-1.44484	0.0924024	0.424504	otherPCG	notDE	dn	NA
AAKWPETPL	-1.81269	0.123909	0.47163	otherPCG	notDE	dn	NA
AALDKATVL	-0.188615	0.459311	0.699473	otherPCG	notDE	dn	NA
AALGRALAM	1.67525	0.19401	0.538504	otherPCG	notDE	up	NA
AALGRGSAL	-1.03803	0.0148346	0.245209	otherPCG	DE	dn	NA
AALKYIPSV	0.830397	0.112076	0.455483	otherPCG	notDE	up	NA
AALVPRQAL	0.0925051	0.694833	0.838696	otherPCG	notDE	up	NA
AAMGRVLPM	2.29613	0.0330493	0.321631	otherPCG	DE	up	NA
AAMKALQAL	-0.00780932	0.965267	0.983137	otherPCG	notDE	dn	NA
AAMKGNSTL	-0.163479	0.773297	0.883673	otherPCG	notDE	dn	NA
AAMKNVTEL	0.243196	0.327182	0.619572	otherPCG	notDE	up	NA
AAMPGVSQL	20	0.173406	0.521977	CTA	DACspecific	up	NA
AAMPHSSSA	-0.287009	0.558186	0.755885	otherPCG	notDE	dn	NA
AAMPRIYEL	3.4555	0.0780754	0.406264	otherPCG	notDE	up	NA
AAMPVAQHL	1.00012	0.414967	0.671147	otherPCG	notDE	up	NA
AAMSHLLEM	0.373999	0.337921	0.62472	otherPCG	notDE	up	NA
AAMYKSLEL	1.56102	0.43767	0.685036	otherPCG	notDE	up	NA
AANGQAYAV	0.146882	0.818193	0.908721	otherPCG	notDE	up	NA
AANGSLRAL	-0.0589943	0.909703	0.956405	otherPCG	notDE	dn	NA
AANKVVLQL	0.998489	0.196648	0.540335	otherPCG	notDE	up	NA
AANPHSFVF	-0.164272	0.459494	0.699473	otherPCG	notDE	dn	NA
AANPIQFTL	0.87715	0.311498	0.610836	otherPCG	notDE	up	NA
AAPPAPAAA	0.933593	0.30449	0.608316	otherPCG	notDE	up	NA
AAPPAPPHA	0.404177	0.503279	0.724452	otherPCG	notDE	up	NA
AAPPAPVHA	0.346776	0.457249	0.698258	otherPCG	notDE	up	NA
AAPPPPAHA	-0.487293	0.194295	0.538959	otherPCG	notDE	dn	NA
AAQAHTREL	-0.369547	0.369532	0.643934	otherPCG	notDE	dn	NA
AAQASQAL	0.41343	0.357132	0.635732	otherPCG	notDE	up	NA
AAQEPASVL	0.0656586	0.94227	0.971897	otherPCG	notDE	up	NA
AAQGKTRTL	-0.251112	0.735466	0.862199	otherPCG	notDE	dn	NA
AAQKAVSAL	2.50423	0.0181715	0.260524	otherPCG	DE	up	NA
AAQNSRLSL	0.131	0.536225	0.743876	otherPCG	notDE	up	NA
AAQQHFNAV	0.670918	0.178255	0.525162	otherPCG	notDE	up	NA
AARSQLETY	0.0369918	0.913435	0.958257	otherPCG	notDE	up	NA
AASEAGRAM	0.656136	0.507349	0.72668	otherPCG	notDE	up	NA
AASEEARSL	0.0899715	0.930491	0.966738	otherPCG	notDE	up	NA
AASEGKVL	-0.963372	0.0353923	0.328716	otherPCG	notDE	dn	NA
AASEMARAL	-0.293142	0.666046	0.82093	otherPCG	notDE	dn	NA
AASHPLLL	3.39656	3.15675e-05	0.0202572	otherPCG	DE	up	NA
AASPAGLDL	0.693399	0.493686	0.7189	otherPCG	notDE	up	NA
AASPGAPQM	0.434094	0.33295	0.622162	otherPCG	notDE	up	NA
AASPKSFTL	0.709146	0.335993	0.623535	otherPCG	notDE	up	NA
AASPQAPTL	0.658426	0.623775	0.795324	otherPCG	notDE	up	NA
AASPSGSQL	-0.492266	0.227176	0.564455	otherPCG	notDE	dn	NA
AASPVVSSM	-0.254487	0.846565	0.924357	otherPCG	notDE	dn	NA
AASPYFRAM	0.249678	0.875939	0.939574	otherPCG	notDE	up	NA
AASQRSSSL	-1.13507	0.260848	0.589157	otherPCG	notDE	dn	NA
AASSAHVAL	0.0646947	0.909628	0.956405	otherPCG	notDE	up	NA
AATAVTQAL	0.571469	0.33281	0.622162	otherPCG	notDE	up	NA
AATEIVERV	0.00767962	0.97911	0.990376	otherPCG	notDE	up	NA
AATGHTVVL	-0.223798	0.410468	0.668549	otherPCG	notDE	dn	NA
AATPENPEI	-0.264739	0.840596	0.920509	otherPCG	notDE	dn	NA
AATSRIAEL	0.581921	0.0181696	0.260524	CTA	notDE	up	NA
AAVADPHSL	0.855207	0.344763	0.628561	otherPCG	notDE	up	NA
AAVAHAQSL	-0.181562	0.525263	0.737476	otherPCG	notDE	dn	NA
AAVALAHAL	0.248095	0.49087	0.717211	otherPCG	notDE	up	NA
AAVAVVESM	2.29168	0.0263109	0.300951	otherPCG	DE	up	NA
AAVDAGMAM	0.873866	0.438072	0.685585	otherPCG	notDE	up	NA
AAVDRTTEL	0.133108	0.511663	0.729575	otherPCG	notDE	up	NA
AAVEHGPVL	0.825878	0.249948	0.582528	otherPCG	notDE	up	NA
AAVETRLSL	-0.106255	0.665849	0.820846	otherPCG	notDE	dn	NA
AAVGQAAHL	20	0.00355623	0.178641	otherPCG	DACspecific	up	NA
AAVKATQTL	0.13852	0.648647	0.811386	otherPCG	notDE	up	NA
AAVKTGSEL	-0.545305	0.0247133	0.295079	otherPCG	notDE	dn	NA
AAVNHISQL	-0.505956	0.025363	0.298243	otherPCG	notDE	dn	NA
AAVPKSLQL	0.490763	0.038757	0.337936	otherPCG	notDE	up	NA
AAVPRAAFL	-0.385471	0.310531	0.609565	otherPCG	notDE	dn	NA
AAVQQKNSL	0.61236	0.335121	0.622914	otherPCG	notDE	up	NA
AAVSGRASAM	-0.711658	0.220162	0.559066	otherPCG	notDE	dn	NA
AAVSRIVAL	-0.399126	0.718292	0.851071	otherPCG	notDE	dn	NA
AAVSVRPVL	20	0.0800697	0.40885	otherPCG	DACspecific	up	NA
AAWEDKDEF	0.477376	0.804079	0.901427	otherPCG	notDE	up	NA
AAYDRYLKL	1.92889	0.202781	0.545397	otherPCG	notDE	up	NA
AAYGKPVFL	2.37986	0.0445795	0.35119	otherPCG	DE	up	NA
AAYLRALSL	-0.0820122	0.965362	0.983137	otherPCG	notDE	dn	NA
AAYQIHHSL	0.879039	0.117851	0.464246	otherPCG	notDE	up	NA
AAYYHPSYL	0.19836	0.597873	0.778786	otherPCG	notDE	up	NA
AFIDRHPRL	-0.18812	0.32336	0.618503	otherPCG	notDE	dn	NA
AFIEKHWTF	0.678305	0.6547	0.815066	otherPCG	notDE	up	NA
AFIHISTAY	2.01401	0.0276664	0.30604	otherPCG	DE	up	NA
AFIKIKMAF	-0.86298	0.649771	0.8119	otherPCG	notDE	dn	NA
AFIKKSHLL	0.416838	0.0606557	0.379559	otherPCG	notDE	up	NA
AFLKVSSVF	0.663085	0.661887	0.818455	otherPCG	notDE	up	NA
AFMKGVFTF	0.0866362	0.788918	0.892895	otherPCG	notDE	up	NA
AFMVNGQKF	-0.635365	0.330393	0.620764	otherPCG	notDE	dn	NA
AFNSRSYLI	1.29492	0.106326	0.44537	otherPCG	notDE	up	NA
AFQKIVVLF	0.828199	0.0126443	0.238815	otherPCG	notDE	up	NA
AFSPDSHYLLF	0.739776	0.328366	0.620159	otherPCG	notDE	up	NA
AGAPAGQAL	-0.704376	0.0266203	0.301976	otherPCG	notDE	dn	NA
AGFEDKSAY	-0.284099	0.309768	0.609295	otherPCG	notDE	dn	NA
AGHLSTAQY	-0.0265217	0.886622	0.945312	otherPCG	notDE	dn	NA
AGIAHPSAL	-0.705991	0.0406699	0.342211	otherPCG	notDE	dn	NA
AGIESHSEL	-0.229413	0.406087	0.665714	otherPCG	notDE	dn	NA
AGIFPRLSF	0.00281207	0.992566	0.996303	otherPCG	notDE	up	NA
AGVETSRAL	0.0251929	0.953132	0.977492	otherPCG	notDE	up	NA
AGVSRSATL	-0.390362	0.17502	0.523348	otherPCG	notDE	dn	NA
AGYSGQNSM	-0.541693	0.350956	0.632447	otherPCG	notDE	dn	NA
AIDPHLLLSV	-1.04034	0.420178	0.674757	otherPCG	notDE	dn	NA
AIDRVTTSV	1.21755	0.109913	0.451893	otherPCG	notDE	up	NA
AIEESVRQL	0.591522	0.430672	0.681022	otherPCG	notDE	up	NA
AIIESGKTL	-0.121824	0.488648	0.715855	otherPCG	notDE	dn	NA
AIISKLVAL	-1.70168	0.189206	0.534983	otherPCG	notDE	dn	NA
AILAHLNTV	1.40378	0.366049	0.642121	otherPCG	notDE	up	NA
AILDHTYKM	0.151179	0.706879	0.845749	otherPCG	notDE	up	NA
AILEKVFTA	2.6894	0.27695	0.594982	otherPCG	notDE	up	NA
AILTVVPKI	-1.6265	0.288225	0.600407	otherPCG	notDE	dn	NA
AIMDIVIKV	-0.655903	0.0640836	0.385587	otherPCG	notDE	dn	NA
AIMDLLLRL	-1.72362	0.309733	0.609295	otherPCG	notDE	dn	NA
AIMEHAYYA	2.30904	0.133139	0.4831	otherPCG	notDE	up	NA
AIMEQLKEL	1.09745	0.436708	0.684572	CTA	notDE	up	NA
AINERIQEV	3.77845	0.000313347	0.0672349	otherPCG	DE	up	NA
AIQDEIRSV	0.117932	0.688159	0.834665	otherPCG	notDE	up	NA
AIQDHLLEV	-1.28386	0.534495	0.74351	otherPCG	notDE	dn	NA
AIQDKLFQV	1.33032	0.526097	0.73764	otherPCG	notDE	up	NA
AITEKLERV	0.521016	0.167336	0.517407	otherPCG	notDE	up	NA
AITSQLHQV	-0.763999	0.40256	0.663217	otherPCG	notDE	dn	NA
AIVDKVPSV	-0.0281843	0.881033	0.942102	otherPCG	notDE	dn	NA
AIVDKVSSV	0.0215727	0.917395	0.960352	otherPCG	notDE	up	NA
AIVERAAQL	-0.734529	0.0512076	0.364039	otherPCG	notDE	dn	NA
AIVKPGVPM	-0.965733	0.124111	0.47173	otherPCG	notDE	dn	NA
AIVRSLPSV	0.314677	0.148031	0.499746	otherPCG	notDE	up	NA
AIWKELISL	2.57267	0.172643	0.520988	otherPCG	notDE	up	NA
ALAAALAHI	0.60568	0.0986489	0.435175	otherPCG	notDE	up	NA
ALADFAELLRA	-0.557948	0.0940999	0.427093	otherPCG	notDE	dn	NA
ALADGVQKV	0.206786	0.346293	0.629375	otherPCG	notDE	up	NA
ALADLQEAVKL	-0.351086	0.386527	0.653768	otherPCG	notDE	dn	NA
ALADVATVL	-0.125453	0.938072	0.970292	otherPCG	notDE	dn	NA
ALADVMSQL	0.385003	0.300364	0.606602	otherPCG	notDE	up	NA
ALAEALKEV	1.23911	0.181405	0.528802	otherPCG	notDE	up	NA
ALAEEVEQV	0.189751	0.410025	0.668516	otherPCG	notDE	up	NA
ALAEGQLRL	1.46872	0.36771	0.642727	otherPCG	notDE	up	NA
ALAEIAKAEL	0.541653	0.0244354	0.294534	otherPCG	notDE	up	NA
ALAEKTSHV	0.00772413	0.984384	0.993005	otherPCG	notDE	up	NA
ALAEQVQKA	-0.00527954	0.991429	0.995452	otherPCG	notDE	dn	NA
ALAERLDIV	20	9.45941e-05	0.0421322	otherPCG	DACspecific	up	NA
ALAFKLDEV	-0.234383	0.921236	0.962286	otherPCG	notDE	dn	NA
ALAGFNAHL	0.506324	0.249852	0.582528	otherPCG	notDE	up	NA
ALAGVSFEI	2.52452	0.0851631	0.414211	otherPCG	notDE	up	NA
ALAKAPFAA	-0.898256	0.332798	0.622162	otherPCG	notDE	dn	NA
ALAKDMALA	-1.34651	0.263879	0.59083	otherPCG	notDE	dn	NA
ALAKEIDSV	0.360346	0.42904	0.67973	otherPCG	notDE	up	NA
ALAKLVEAI	1.42557	0.206139	0.549237	otherPCG	notDE	up	NA
ALANGVSRI	0.104809	0.688703	0.834665	otherPCG	notDE	up	NA
ALANHLIKV	0.325614	0.116316	0.4616	otherPCG	notDE	up	NA
ALANQIPTV	0.819549	0.584862	0.770808	otherPCG	notDE	up	NA
ALAPAPPQV	-0.891684	0.346374	0.629438	otherPCG	notDE	dn	NA
ALAPGLPTA	0.405206	0.617769	0.791448	otherPCG	notDE	up	NA
ALAPGVRAV	-0.374203	0.0818161	0.411142	otherPCG	notDE	dn	NA
ALAPHLDDA	-0.566404	0.49532	0.719789	otherPCG	notDE	dn	NA
ALAPSPAAA	0.326317	0.610921	0.787474	otherPCG	notDE	up	NA
ALAPSTMKI	0.374218	0.715298	0.850335	otherPCG	notDE	up	NA
ALAQAVQRA	-0.116739	0.88062	0.942102	otherPCG	notDE	dn	NA
ALAQGAERV	0.97543	0.227018	0.56425	otherPCG	notDE	up	NA
ALAQRLLEV	1.43552	0.284547	0.599136	otherPCG	notDE	up	NA
ALASEEPRV	-0.643468	0.235159	0.569491	otherPCG	notDE	dn	NA
ALASHILTA	-0.468924	0.0512578	0.364039	otherPCG	notDE	dn	NA
ALASHLIEA	1.8131	0.383637	0.652416	otherPCG	notDE	up	NA
ALASISHVA	-0.45432	0.136737	0.486001	otherPCG	notDE	dn	NA
ALASLIRSV	2.21798	0.217396	0.55798	otherPCG	notDE	up	NA
ALASVIKEL	-0.287497	0.57107	0.762759	otherPCG	notDE	dn	NA
ALATHILSL	0.560703	0.285295	0.59963	otherPCG	notDE	up	NA
ALATLIHQV	0.152672	0.485567	0.713978	otherPCG	notDE	up	NA
ALAVRVVYC	-0.68071	0.477146	0.710138	otherPCG	notDE	dn	NA
ALDAGNIKL	0.642239	0.495413	0.719789	otherPCG	notDE	up	NA
ALDANIARL	0.348696	0.121576	0.468828	otherPCG	notDE	up	NA
ALDAQLRQA	0.456062	0.195501	0.540323	otherPCG	notDE	up	NA
ALDDIIYRA	0.235619	0.877978	0.941007	otherPCG	notDE	up	NA
ALDDMISTL	0.329735	0.40502	0.664686	otherPCG	notDE	up	NA
ALDESHNQNL	2.23908	0.135374	0.485862	otherPCG	notDE	up	NA
ALDEVFTKV	0.94927	0.455515	0.697682	otherPCG	notDE	up	NA
ALDEYNMKI	-0.256267	0.260215	0.588557	otherPCG	notDE	dn	NA
ALDFKLAAA	1.65309	0.292777	0.602146	otherPCG	notDE	up	NA
ALDGAVYHL	-0.384131	0.674962	0.826378	otherPCG	notDE	dn	NA
ALDGHLYAV	-0.665159	0.0705162	0.392948	otherPCG	notDE	dn	NA
ALDHMVEYV	0.168862	0.929851	0.966449	otherPCG	notDE	up	NA
ALDKALTSV	-0.649703	0.286016	0.599959	otherPCG	notDE	dn	NA
ALDKATVLL	0.249386	0.327877	0.619949	otherPCG	notDE	up	NA
ALDKNIHQSV	0.255637	0.373253	0.646289	otherPCG	notDE	up	NA
ALDKRQAHL	1.02813	0.0108596	0.229235	otherPCG	DE	up	NA
ALDNDNYNL	0.389575	0.664994	0.820315	otherPCG	notDE	up	NA
ALDPAAQAFL	1.45895	0.379675	0.649899	otherPCG	notDE	up	NA
ALDPLADKILI	3.15836	0.0326041	0.319862	otherPCG	DE	up	NA
ALDQDHVAV	-0.526497	0.660214	0.817815	otherPCG	notDE	dn	NA
ALDRHLESI	0.784515	0.00880868	0.21446	otherPCG	notDE	up	NA
ALDRQTATQLL	1.28233	0.00851657	0.211286	otherPCG	DE	up	NA
ALDSHPTIV	1.42742	0.182595	0.529015	otherPCG	notDE	up	NA
ALDSQVPKV	0.514067	0.0737522	0.400944	otherPCG	notDE	up	NA
ALDSTNVEA	0.170518	0.591516	0.775408	otherPCG	notDE	up	NA
ALDTNQVLL	4.14478	0.0890455	0.417712	otherPCG	notDE	up	NA
ALDTNQVSL	20	1.899e-05	0.018795	otherPCG	DACspecific	up	NA
ALDTRVVEL	-0.425638	0.0536955	0.368127	otherPCG	notDE	dn	NA
ALDTSNVMV	1.67781	0.397211	0.660366	otherPCG	notDE	up	NA
ALDTTRHEL	0.0822322	0.766451	0.879568	otherPCG	notDE	up	NA
ALEEKLENV	-0.473222	0.18497	0.531521	otherPCG	notDE	dn	NA
ALEERLAQA	1.84508	0.0149814	0.245924	otherPCG	DE	up	NA
ALESFLKQV	-1.46679	0.534777	0.743567	otherPCG	notDE	dn	NA
ALFASGLIHRV	-0.45614	0.49309	0.718581	otherPCG	notDE	dn	NA
ALFEEELARL	20	0.000238923	0.0590048	otherPCG	DACspecific	up	NA
ALFEESGLIRI	-0.634319	0.414882	0.671147	otherPCG	notDE	dn	NA
ALFEEVPEL	0.256449	0.277691	0.595038	otherPCG	notDE	up	NA
ALFEGKVQL	0.690709	0.796445	0.897083	otherPCG	notDE	up	NA
ALFHGEHLL	20	0.000333265	0.0672349	otherPCG	DACspecific	up	NA
ALFNGAQKL	-0.0162627	0.950633	0.976203	otherPCG	notDE	dn	NA
ALFPAPLAQI	-0.56833	0.249254	0.582237	otherPCG	notDE	dn	NA
ALFPHLLQPVL	0.0169608	0.948869	0.975517	otherPCG	notDE	up	NA
ALFPLLPKV	0.12644	0.8811	0.942102	otherPCG	notDE	up	NA
ALFQHITAL	0.36094	0.568294	0.761965	otherPCG	notDE	up	NA
ALFQRPPLI	-1.17739	0.1279	0.476144	otherPCG	notDE	dn	NA
ALFSDTPANA	0.715994	0.552857	0.752737	otherPCG	notDE	up	NA
ALGAGIERM	-1.43779	0.17437	0.522996	otherPCG	notDE	dn	NA
ALGAGIERMGL	-1.09981	0.0899712	0.419615	otherPCG	notDE	dn	NA
ALGAVVKV	-0.00885709	0.983858	0.992699	otherPCG	notDE	dn	NA
ALGDFGIRL	-0.19684	0.625039	0.796158	otherPCG	notDE	dn	NA
ALGDKFLLRV	0.755717	0.319727	0.616599	otherPCG	notDE	up	NA
ALGEKQPEL	1.52263	0.152614	0.502596	otherPCG	notDE	up	NA
ALGGAPYQV	0.485949	0.445953	0.691038	otherPCG	notDE	up	NA
ALGKILSV	0.128494	0.860703	0.931913	otherPCG	notDE	up	NA
ALGPGVPHI	1.02516	0.446312	0.691109	otherPCG	notDE	up	NA
ALGPKPQGL	0.00198746	0.996207	0.998149	otherPCG	notDE	up	NA
ALGPTGRGV	-0.446078	0.048053	0.359047	otherPCG	notDE	dn	NA
ALGSFIYHL	0.400187	0.0873693	0.416013	otherPCG	notDE	up	NA
ALGTVTNV	1.1971	0.485171	0.713761	otherPCG	notDE	up	NA
ALHAAVIAI	20	0.00477786	0.185927	otherPCG	DACspecific	up	NA
ALHDQLFYL	-0.279223	0.491912	0.717855	otherPCG	notDE	dn	NA
ALHDQSQEL	-0.11572	0.632861	0.801392	otherPCG	notDE	dn	NA
ALHDRAPQL	1.18011	0.0535387	0.367626	otherPCG	notDE	up	NA
ALHDSSDYL	-0.676935	0.464519	0.702139	otherPCG	notDE	dn	NA
ALHEAILSI	-0.186682	0.744276	0.866343	otherPCG	notDE	dn	NA
ALHHAVIFL	1.08009	0.0342504	0.325334	otherPCG	DE	up	NA
ALHVNIVNV	0.829227	0.363763	0.640396	otherPCG	notDE	up	NA
ALIAESQRL	-0.0631173	0.784682	0.890288	otherPCG	notDE	dn	NA
ALIARVTNV	0.328386	0.134585	0.484841	otherPCG	notDE	up	NA
ALIEAEKVAQV	-0.550855	0.52434	0.736955	otherPCG	notDE	dn	NA
ALIEDEHNL	0.323441	0.151335	0.502144	otherPCG	notDE	up	NA
ALIEKLVEL	-0.903104	0.03266	0.319862	otherPCG	notDE	dn	NA
ALIKQLFEA	-1.86169	0.299481	0.606038	otherPCG	notDE	dn	NA
ALILEPSLYTV	0.805401	0.516128	0.731879	otherPCG	notDE	up	NA
ALIQQATTV	4.23062	0.0579358	0.37487	otherPCG	notDE	up	NA
ALISEKLETL	0.938272	0.449979	0.693338	otherPCG	notDE	up	NA
ALITDPDEMRM	0.952414	0.498938	0.721842	otherPCG	notDE	up	NA
ALITEVVRL	0.193091	0.759811	0.876798	otherPCG	notDE	up	NA
ALITRIFGV	-0.715613	0.00662914	0.203074	otherPCG	notDE	dn	NA
ALITTILHL	-0.294648	0.482693	0.712694	otherPCG	notDE	dn	NA
ALKDEEKAGV	-1.24427	0.0240364	0.294073	CTA	DE	dn	NA
ALKDEVVSV	0.906469	0.155792	0.50674	otherPCG	notDE	up	NA
ALKDFVASI	0.395272	0.323536	0.618503	otherPCG	notDE	up	NA
ALKDKIEKA	0.0655041	0.79942	0.898424	otherPCG	notDE	up	NA
ALKDLINEA	3.30201	0.00496238	0.186256	otherPCG	DE	up	NA
ALKERVDEL	0.0408783	0.940822	0.97114	otherPCG	notDE	up	NA
ALKKALAAA	0.086928	0.791909	0.894348	otherPCG	notDE	up	NA
ALKPDLVNV	1.44339	0.257644	0.586643	otherPCG	notDE	up	NA
ALKRFVNLV	1.53919	0.0236221	0.291176	otherPCG	DE	up	NA
ALKSHIMAA	0.210553	0.82425	0.910922	otherPCG	notDE	up	NA
ALLAALKNV	-0.213591	0.799169	0.898402	otherPCG	notDE	dn	NA
ALLAELEKI	-0.861312	0.0664187	0.387378	otherPCG	notDE	dn	NA
ALLAENSEL	-0.56837	0.723772	0.85471	otherPCG	notDE	dn	NA
ALLAGSEYLKL	-0.622966	0.153871	0.504143	otherPCG	notDE	dn	NA
ALLAKILQI	0.257606	0.350996	0.632447	otherPCG	notDE	up	NA
ALLAYTLGV	2.60009	0.0480351	0.359047	otherPCG	DE	up	NA
ALLDGRLQV	0.255328	0.325591	0.619117	otherPCG	notDE	up	NA
ALLDGRVQL	-0.343814	0.117671	0.464012	otherPCG	notDE	dn	NA
ALLDIQSSGRA	-1.38217	0.0907911	0.421672	otherPCG	notDE	dn	NA
ALLDKLYA	1.6168	0.482003	0.712368	otherPCG	notDE	up	NA
ALLDKLYAL	-0.935955	0.0261985	0.300758	otherPCG	notDE	dn	NA
ALLDQLHTL	1.16916	0.397923	0.660605	otherPCG	notDE	up	NA
ALLDRIVSV	-0.564089	0.0870537	0.416013	otherPCG	notDE	dn	NA
ALLDRYFEA	-1.15326	0.26236	0.589712	otherPCG	notDE	dn	NA
ALLDSAHLL	-0.286891	0.492162	0.717855	otherPCG	notDE	dn	NA
ALLEDSVIRQA	-0.301679	0.547175	0.74919	otherPCG	notDE	dn	NA
ALLEEVKAL	2.19369	0.100193	0.436755	otherPCG	notDE	up	NA
ALLEKGITEA	0.632033	0.396362	0.659912	otherPCG	notDE	up	NA
ALLEKLTEL	-1.25231	0.316411	0.615412	otherPCG	notDE	dn	NA
ALLELALRM	0.0655149	0.881081	0.942102	otherPCG	notDE	up	NA
ALLENPKMEL	-0.281261	0.762044	0.877576	otherPCG	notDE	dn	NA
ALLEQVNAL	0.309316	0.571413	0.762989	otherPCG	notDE	up	NA
ALLERGYSL	-0.978331	0.404423	0.664542	otherPCG	notDE	dn	NA
ALLESVLRHV	-0.618412	0.496884	0.720652	otherPCG	notDE	dn	NA
ALLETNPYL	0.283672	0.884635	0.94443	otherPCG	notDE	up	NA
ALLETVNRL	2.50785	0.282185	0.597558	otherPCG	notDE	up	NA
ALLGARVVL	1.64568	0.187726	0.534155	otherPCG	notDE	up	NA
ALLGDLTKA	-0.523985	0.0611333	0.379959	otherPCG	notDE	dn	NA
ALLGELARL	-0.128878	0.683373	0.831867	otherPCG	notDE	dn	NA
ALLGELSKV	-0.284487	0.464931	0.702265	otherPCG	notDE	dn	NA
ALLGHTDTV	0.991044	0.188167	0.534469	otherPCG	notDE	up	NA
ALLGILQHV	-0.5988	0.0694082	0.391818	otherPCG	notDE	dn	NA
ALLGKIEKV	-0.290579	0.228422	0.564876	otherPCG	notDE	dn	NA
ALLGKLDAI	2.10409	0.247214	0.581198	otherPCG	notDE	up	NA
ALLGQTFSL	0.555904	0.350854	0.632447	otherPCG	notDE	up	NA
ALLGRIPSA	-0.278949	0.295383	0.603344	otherPCG	notDE	dn	NA
ALLGRLAEL	-0.16937	0.671811	0.82484	otherPCG	notDE	dn	NA
ALLGRLREV	-0.645259	0.0777896	0.40612	otherPCG	notDE	dn	NA
ALLHQLESL	-0.303819	0.427445	0.678468	otherPCG	notDE	dn	NA
ALLKIEGVYA	2.16425	0.362172	0.639147	otherPCG	notDE	up	NA
ALLKQIQEA	-0.579947	0.0199102	0.270091	otherPCG	notDE	dn	NA
ALLKVNQEL	-0.331245	0.242121	0.576667	otherPCG	notDE	dn	NA
ALLKYIETL	-0.0761948	0.705368	0.845227	otherPCG	notDE	dn	NA
ALLNAILHSA	-0.412931	0.747802	0.86801	otherPCG	notDE	dn	NA
ALLNEAKEV	1.98025	0.112032	0.455483	otherPCG	notDE	up	NA
ALLNIKVKL	20	0.0288775	0.309455	otherPCG	DACspecific	up	NA
ALLNLAERL	0.352194	0.575154	0.76485	otherPCG	notDE	up	NA
ALLNQHYQV	0.703362	0.328549	0.620364	otherPCG	notDE	up	NA
ALLPLLERV	1.33483	0.00253044	0.157999	otherPCG	DE	up	NA
ALLPQNHKL	-0.464494	0.0443733	0.351009	otherPCG	notDE	dn	NA
ALLPSSPTL	1.52159	0.257619	0.586643	otherPCG	notDE	up	NA
ALLQDLHKA	1.71923	0.323555	0.618503	otherPCG	notDE	up	NA
ALLQKLQQL	2.4975	0.16938	0.518857	otherPCG	notDE	up	NA
ALLQRLEAL	0.486455	0.691192	0.836087	otherPCG	notDE	up	NA
ALLQRQHAL	0.86087	0.146265	0.4973	otherPCG	notDE	up	NA
ALLQSDVRL	1.94523	0.252736	0.584279	otherPCG	notDE	up	NA
ALLRDLNKA	0.316924	0.147282	0.498602	otherPCG	notDE	up	NA
ALLRQIKEV	0.0438048	0.884183	0.944099	otherPCG	notDE	up	NA
ALLRTVVSV	1.44802	0.0395335	0.339945	otherPCG	DE	up	NA
ALLRVTPFI	-1.24774	0.0365174	0.332521	otherPCG	DE	dn	NA
ALLSAVTRL	-1.16868	0.601714	0.781155	otherPCG	notDE	dn	NA
ALLSGLREA	-1.13512	0.00252927	0.157999	otherPCG	DE	dn	NA
ALLSRLEQI	1.96693	0.338487	0.625096	otherPCG	notDE	up	NA
ALLSSLARC	0.932327	0.541856	0.746961	otherPCG	notDE	up	NA
ALLTFMEQV	-0.0843525	0.833779	0.916589	otherPCG	notDE	dn	NA
ALLTGIISKA	-0.797141	0.325069	0.619117	otherPCG	notDE	dn	NA
ALLTRVQEI	0.27374	0.515708	0.731594	otherPCG	notDE	up	NA
ALLTVVSQV	-0.905582	0.469175	0.704751	otherPCG	notDE	dn	NA
ALLTYLEQV	2.9201	0.001188	0.109425	otherPCG	DE	up	NA
ALMAHAMEEV	0.808992	0.0113144	0.233479	otherPCG	notDE	up	NA
ALMAHVDAV	0.637695	0.0887971	0.417196	otherPCG	notDE	up	NA
ALMDEVVKA	-0.326475	0.17457	0.523122	otherPCG	notDE	dn	NA
ALMDHGVKV	-0.511843	0.58065	0.768182	otherPCG	notDE	dn	NA
ALMDQVHHM	0.275375	0.169976	0.519291	otherPCG	notDE	up	NA
ALMEAVSHA	1.1758	0.358714	0.637045	otherPCG	notDE	up	NA
ALMEAVSHV	0.11825	0.722131	0.853752	otherPCG	notDE	up	NA
ALMEDTGRQML	0.292706	0.647257	0.810348	otherPCG	notDE	up	NA
ALMEDTLRV	0.441135	0.0872291	0.416013	otherPCG	notDE	up	NA
ALMEEILKL	-0.0926914	0.63608	0.803413	otherPCG	notDE	dn	NA
ALMELDKGL	0.438938	0.292113	0.602146	otherPCG	notDE	up	NA
ALMELFPKL	-0.200867	0.496161	0.720072	otherPCG	notDE	dn	NA
ALMEQVAHQTI	0.375636	0.330056	0.620764	otherPCG	notDE	up	NA
ALMHALTDL	0.926867	0.146435	0.4975	otherPCG	notDE	up	NA
ALMKEIPAL	1.99704	0.180144	0.528074	otherPCG	notDE	up	NA
ALMMTIVNL	0.967241	0.337303	0.624589	otherPCG	notDE	up	NA
ALMPQLVQL	-0.574186	0.0516552	0.364712	otherPCG	notDE	dn	NA
ALMPTLEAL	1.70743	0.0999276	0.436755	otherPCG	notDE	up	NA
ALMPVLNQV	-0.903732	0.0560101	0.372503	otherPCG	notDE	dn	NA
ALMPVTPQA	0.236122	0.852185	0.927951	otherPCG	notDE	up	NA
ALMSKLDGI	0.737962	0.654692	0.815066	otherPCG	notDE	up	NA
ALNDHFVKL	0.504087	0.525892	0.73756	otherPCG	notDE	up	NA
ALNEDIVRV	0.420443	0.2081	0.551249	otherPCG	notDE	up	NA
ALNEEAGRLLL	1.78908	0.268359	0.592922	otherPCG	notDE	up	NA
ALNEKLVNL	0.54797	0.0260525	0.300758	otherPCG	notDE	up	NA
ALNELLQHV	1.77903	0.229472	0.565453	otherPCG	notDE	up	NA
ALNEQIARL	-0.138091	0.588862	0.772948	otherPCG	notDE	dn	NA
ALNGHVEMV	-1.43493	0.181986	0.528826	otherPCG	notDE	dn	NA
ALNGKLYIV	20	0.00056361	0.0793329	otherPCG	DACspecific	up	NA
ALNHHIHSV	0.206155	0.804901	0.901592	otherPCG	notDE	up	NA
ALNNHVEVA	-0.587245	0.125019	0.473063	otherPCG	notDE	dn	NA
ALNNLLHSL	0.733466	0.555844	0.754545	otherPCG	notDE	up	NA
ALNPILYTL	1.40193	0.3389	0.625423	otherPCG	notDE	up	NA
ALNQETTYV	0.488052	0.471027	0.705827	otherPCG	notDE	up	NA
ALNSKDAAL	1.56905	0.316386	0.615412	otherPCG	notDE	up	NA
ALNSKILSV	-2.784	0.0862565	0.415939	otherPCG	notDE	dn	NA
ALPDQGIAKA	0.00297292	0.987925	0.99425	otherPCG	notDE	up	NA
ALPENPPAI	0.98671	0.699132	0.84168	otherPCG	notDE	up	NA
ALPHHRVIEV	1.03393	0.0074494	0.205618	otherPCG	DE	up	NA
ALPPVLTTV	0.0941957	0.868562	0.935729	otherPCG	notDE	up	NA
ALPSKLPTF	4.53067	0.0847171	0.413604	otherPCG	notDE	up	NA
ALPYFWEHF	-0.698736	0.594376	0.776877	otherPCG	notDE	dn	NA
ALQALVVTL	2.66622	0.0709369	0.394257	otherPCG	notDE	up	NA
ALQDSNNKL	0.603548	0.0881743	0.416545	otherPCG	notDE	up	NA
ALQEASEAYL	0.812101	0.199551	0.542896	otherPCG	notDE	up	NA
ALQEEQARL	1.9803	0.0134626	0.239549	otherPCG	DE	up	NA
ALQEKLWNV	0.0470441	0.897296	0.950722	otherPCG	notDE	up	NA
ALQEKVQAV	-0.157438	0.396257	0.659912	otherPCG	notDE	dn	NA
ALQEMVHQV	2.01973	0.131705	0.481506	otherPCG	notDE	up	NA
ALQEVLKTA	-0.0351677	0.871639	0.936995	otherPCG	notDE	dn	NA
ALQGGLRQV	-0.444682	0.50273	0.724268	otherPCG	notDE	dn	NA
ALQPHLAAI	-1.58968	0.0472885	0.358361	otherPCG	DE	dn	NA
ALQQQLQAV	2.54187	0.0915612	0.423189	otherPCG	notDE	up	NA
ALQSLLHLL	-0.13036	0.725067	0.855709	otherPCG	notDE	dn	NA
ALQWVVVEV	-0.412057	0.56483	0.760505	otherPCG	notDE	dn	NA
ALRDVSEEL	0.311989	0.140893	0.491269	otherPCG	notDE	up	NA
ALREENEQL	-0.171363	0.40156	0.662495	otherPCG	notDE	dn	NA
ALREEVESF	0.937746	0.527071	0.738076	otherPCG	notDE	up	NA
ALRETVVEV	0.774939	0.00810621	0.208146	otherPCG	notDE	up	NA
ALRGEIETV	-0.913781	0.00531483	0.188874	otherPCG	notDE	dn	NA
ALSALTARL	1.5823	0.0500375	0.361376	otherPCG	notDE	up	NA
ALSASLARV	-0.645855	0.0925128	0.424504	otherPCG	notDE	dn	NA
ALSDHHIYL	0.0429363	0.821367	0.909941	otherPCG	notDE	up	NA
ALSDHHVYL	-0.463558	0.140807	0.491269	otherPCG	notDE	dn	NA
ALSDSIHTV	0.0186024	0.925001	0.963657	otherPCG	notDE	up	NA
ALSEKIVSV	-0.166158	0.42576	0.677666	otherPCG	notDE	dn	NA
ALSELATAV	1.52795	0.411308	0.668679	otherPCG	notDE	up	NA
ALSELTQGV	0.437585	0.752254	0.871135	otherPCG	notDE	up	NA
ALSERAVAV	-0.0909595	0.642815	0.807235	otherPCG	notDE	dn	NA
ALSEVSLRL	-0.497229	0.681479	0.830529	otherPCG	notDE	dn	NA
ALSFIRDEV	-0.151409	0.899939	0.951746	otherPCG	notDE	dn	NA
ALSGHLETV	1.01391	0.427692	0.678559	otherPCG	notDE	up	NA
ALSGHVSTV	-1.05758	0.00339897	0.178164	otherPCG	DE	dn	NA
ALSGLAVRL	1.78244	0.153392	0.503965	otherPCG	notDE	up	NA
ALSKEGIVAL	-0.147746	0.644714	0.808671	otherPCG	notDE	dn	NA
ALSKEIYVI	-0.440392	0.513201	0.730271	otherPCG	notDE	dn	NA
ALSNHLNAV	1.12322	0.323004	0.618246	otherPCG	notDE	up	NA
ALSNILERV	0.782754	0.567739	0.761659	otherPCG	notDE	up	NA
ALSNISLRL	-3.09593	0.0196824	0.268913	otherPCG	DE	dn	NA
ALSNLEVKL	2.84855	0.257273	0.586643	otherPCG	notDE	up	NA
ALSPHNILL	1.65436	0.33475	0.622537	otherPCG	notDE	up	NA
ALSPNNHEV	-0.892982	0.00711347	0.205618	otherPCG	notDE	dn	NA
ALSQINTKL	0.863537	0.318325	0.616157	otherPCG	notDE	up	NA
ALSRVSVNV	-1.55792	0.170651	0.519648	otherPCG	notDE	dn	NA
ALSSLIHAL	0.583517	0.142779	0.491989	otherPCG	notDE	up	NA
ALSSSSIRV	-0.191697	0.746106	0.866985	otherPCG	notDE	dn	NA
ALSSVIKEL	1.88184	0.262846	0.590107	otherPCG	notDE	up	NA
ALTAHLYSL	-1.75061	0.323655	0.618606	otherPCG	notDE	dn	NA
ALTDFVRSV	-2.24374	0.39881	0.661072	otherPCG	notDE	dn	NA
ALTETTLRL	0.363379	0.549413	0.750605	otherPCG	notDE	up	NA
ALTEYTLYL	1.78812	0.107803	0.448323	otherPCG	notDE	up	NA
ALTGHLEEV	-0.0700785	0.943368	0.972555	otherPCG	notDE	dn	NA
ALTGYLHTI	-0.00584857	0.981586	0.991728	otherPCG	notDE	dn	NA
ALTKGVQAV	0.397706	0.142271	0.491729	otherPCG	notDE	up	NA
ALTPVVVTL	1.17682	0.389127	0.655563	otherPCG	notDE	up	NA
ALTRVIYNL	-0.298639	0.760572	0.876981	otherPCG	notDE	dn	NA
ALTSLELEL	2.33503	0.255205	0.58616	otherPCG	notDE	up	NA
ALTSLLKTV	-0.546257	0.48793	0.715353	otherPCG	notDE	dn	NA
ALVDHLNVGV	2.80525	0.211366	0.553561	otherPCG	notDE	up	NA
ALVDHVAEL	0.728497	0.0103091	0.223084	otherPCG	notDE	up	NA
ALVDQLWKL	0.121423	0.682102	0.830909	otherPCG	notDE	up	NA
ALVDQRELYL	2.50838	0.255786	0.586261	otherPCG	notDE	up	NA
ALVESLEYV	1.15993	0.423342	0.676152	otherPCG	notDE	up	NA
ALVGSSPHL	0.396595	0.569955	0.762375	otherPCG	notDE	up	NA
ALVRDILYV	-1.31278	0.40754	0.667184	otherPCG	notDE	dn	NA
ALVSSLHLL	0.413984	0.276294	0.594653	otherPCG	notDE	up	NA
ALVSYLIRL	20	0.611215	0.78752	otherPCG	DACspecific	up	NA
ALVVQVAEA	0.403867	0.41904	0.673955	otherPCG	notDE	up	NA
ALWEDEGVRA	1.87703	0.224394	0.563282	otherPCG	notDE	up	NA
ALWEKNTHL	-0.765238	0.0241387	0.294073	otherPCG	notDE	dn	NA
ALWGHLKEL	0.494436	0.766029	0.879354	otherPCG	notDE	up	NA
ALWHVPEHA	-2.26337	0.0285455	0.308846	otherPCG	DE	dn	NA
ALWKGVQSL	-1.77865	0.716963	0.850653	otherPCG	notDE	dn	NA
ALWNEEALL	0.651141	0.0487011	0.359047	otherPCG	notDE	up	NA
ALWTGMHTI	0.434441	0.641335	0.8063	otherPCG	notDE	up	NA
ALWVAVPKA	-0.143129	0.853681	0.928698	otherPCG	notDE	dn	NA
ALYASRLYL	2.16031	0.316615	0.61554	otherPCG	notDE	up	NA
ALYAVIEKA	0.973001	0.252659	0.584279	otherPCG	notDE	up	NA
ALYDNVEKL	0.50561	0.454084	0.69645	otherPCG	notDE	up	NA
ALYEQSLHI	0.429331	0.348336	0.631132	otherPCG	notDE	up	NA
ALYGHTQAV	-0.288284	0.268123	0.592922	otherPCG	notDE	dn	NA
ALYGKLLKL	0.552581	0.129649	0.478596	otherPCG	notDE	up	NA
ALYGQPLLL	0.389858	0.137617	0.487321	otherPCG	notDE	up	NA
ALYHEQLAL	-0.456899	0.397331	0.660366	otherPCG	notDE	dn	NA
ALYHFNHSL	1.25815	0.209438	0.552411	otherPCG	notDE	up	NA
ALYHLAIKL	2.38645	0.135199	0.485496	otherPCG	notDE	up	NA
ALYNALDKV	1.81892	0.212749	0.554574	otherPCG	notDE	up	NA
ALYNVDAGHRA	1.60217	0.000300579	0.0669388	otherPCG	DE	up	NA
ALYPGQLVQL	0.389374	0.121236	0.468271	otherPCG	notDE	up	NA
ALYSAEHGL	2.51521	0.249375	0.582237	otherPCG	notDE	up	NA
ALYSKGILL	1.56217	0.321675	0.61694	otherPCG	notDE	up	NA
ALYTVLHRL	0.663588	0.012674	0.238815	otherPCG	notDE	up	NA
ALYVAVVNV	0.20045	0.905806	0.955139	otherPCG	notDE	up	NA
AMAARPHSI	1.8657	0.0220523	0.283211	otherPCG	DE	up	NA
AMAASPHAV	-0.359845	0.153386	0.503965	otherPCG	notDE	dn	NA
AMAAVPAKV	-1.79315	0.00183436	0.136931	otherPCG	DE	dn	NA
AMADKMDMSL	-1.1762	0.00710768	0.205618	otherPCG	DE	dn	NA
AMAEMVLQV	-0.45087	0.100457	0.436816	otherPCG	notDE	dn	NA
AMAENILAA	1.06256	0.160544	0.511189	otherPCG	notDE	up	NA
AMAPGAPQV	0.460485	0.577818	0.767029	otherPCG	notDE	up	NA
AMAPGTVTV	-1.4345	0.0316497	0.317261	otherPCG	DE	dn	NA
AMAPTSPQI	-0.105632	0.781753	0.888474	otherPCG	notDE	dn	NA
AMAQEGLREV	-0.401531	0.103188	0.440794	otherPCG	notDE	dn	NA
AMASHLTST	-0.559474	0.176488	0.523667	otherPCG	notDE	dn	NA
AMASIINRL	-2.54271	0.340013	0.625965	otherPCG	notDE	dn	NA
AMDTTVTHA	-0.274519	0.316457	0.615413	otherPCG	notDE	dn	NA
AMEKSVPAI	0.793649	0.334706	0.622537	otherPCG	notDE	up	NA
AMFDHIPVGV	-0.565894	0.16513	0.515237	otherPCG	notDE	dn	NA
AMFDKKVQL	-0.44179	0.189298	0.534983	otherPCG	notDE	dn	NA
AMFERIVKA	0.518316	0.484767	0.71369	otherPCG	notDE	up	NA
AMFGKLMTI	-0.522284	0.241912	0.576616	otherPCG	notDE	dn	NA
AMGEKSFSV	-0.510423	0.0528033	0.366718	otherPCG	notDE	dn	NA
AMGIAPPKV	-0.416852	0.048864	0.359142	otherPCG	notDE	dn	NA
AMHGFSVTL	0.326904	0.305332	0.608316	otherPCG	notDE	up	NA
AMIDQVLEL	0.341755	0.12474	0.472533	otherPCG	notDE	up	NA
AMIELVERL	-0.116072	0.675732	0.826919	otherPCG	notDE	dn	NA
AMKEEKEQL	0.657352	0.113757	0.458295	otherPCG	notDE	up	NA
AMKSDIDEV	0.177127	0.501104	0.723196	otherPCG	notDE	up	NA
AMLAVLHTV	1.676	0.119844	0.467194	otherPCG	notDE	up	NA
AMLEEVNYI	0.11743	0.7822	0.888684	otherPCG	notDE	up	NA
AMLERLLSL	0.159651	0.68344	0.831867	otherPCG	notDE	up	NA
AMLGQAEEV	-0.559685	0.376067	0.648405	otherPCG	notDE	dn	NA
AMLGVNPRF	1.92651	0.0013656	0.118488	otherPCG	DE	up	NA
AMLNHVLNV	0.307404	0.913901	0.95849	otherPCG	notDE	up	NA
AMLPSITNV	-2.90055	0.0128093	0.238815	otherPCG	DE	dn	NA
AMLTVLHEI	-1.15379	0.155953	0.50677	otherPCG	notDE	dn	NA
AMMAKAEYL	-0.392097	0.132954	0.482839	otherPCG	notDE	dn	NA
AMNARPHKV	0.694674	0.087793	0.416371	otherPCG	notDE	up	NA
AMNDILAQV	1.13822	0.307011	0.608918	otherPCG	notDE	up	NA
AMNGHTAAV	-0.0620251	0.896192	0.950389	otherPCG	notDE	dn	NA
AMNGHVPAV	-0.486183	0.0375261	0.335265	otherPCG	notDE	dn	NA
AMNGKSFSV	-0.545673	0.0243392	0.294534	otherPCG	notDE	dn	NA
AMNPVEHPF	0.0465991	0.908072	0.955997	otherPCG	notDE	up	NA
AMPDSPAEV	1.4109	0.478695	0.71084	otherPCG	notDE	up	NA
AMPPPPPQGV	2.57436	0.0618397	0.38096	otherPCG	notDE	up	NA
AMQDRYMEV	2.12898	0.0156492	0.247168	otherPCG	DE	up	NA
AMQEALAKL	1.17997	0.175752	0.523348	otherPCG	notDE	up	NA
AMQKIYQTF	1.04404	0.0792245	0.408104	otherPCG	notDE	up	NA
AMTKDNNLL	0.539269	0.0274697	0.305366	otherPCG	notDE	up	NA
AMVPGHHIVSI	0.115985	0.552315	0.752737	otherPCG	notDE	up	NA
AMWEHPITA	-0.423403	0.14663	0.497623	otherPCG	notDE	dn	NA
AMYEHKIFV	0.29926	0.231118	0.566785	otherPCG	notDE	up	NA
APAEDMARY	0.583038	0.175002	0.523348	otherPCG	notDE	up	NA
APAEPGSKY	-0.325663	0.497418	0.720766	otherPCG	notDE	dn	NA
APAFLYDIY	2.06346	0.0690046	0.390034	otherPCG	notDE	up	NA
APAKAVVY	0.825492	0.447929	0.692014	otherPCG	notDE	up	NA
APANHQVVY	1.03147	0.00388841	0.18092	otherPCG	DE	up	NA
APAPIHNQF	2.50114	0.290774	0.601889	otherPCG	notDE	up	NA
APAPKAYVL	0.405957	0.292826	0.602146	otherPCG	notDE	up	NA
APAPPASQY	3.95127	0.0137805	0.240386	otherPCG	DE	up	NA
APAPSTVHF	0.669376	0.0138755	0.240693	otherPCG	notDE	up	NA
APAPVINSKY	0.572237	0.0322053	0.319285	otherPCG	notDE	up	NA
APAPVQPPM	0.420313	0.240791	0.575674	otherPCG	notDE	up	NA
APAQYQHQF	0.0527585	0.773149	0.883673	otherPCG	notDE	up	NA
APARPQPAY	1.02993	0.1502	0.501493	otherPCG	notDE	up	NA
APASFGKSF	-1.90639	0.0761355	0.403355	otherPCG	notDE	dn	NA
APATGAHNY	-1.07018	0.0879015	0.416371	otherPCG	notDE	dn	NA
APATSILEY	1.89572	0.290235	0.601538	otherPCG	notDE	up	NA
APDAKSFVL	0.0520115	0.774117	0.883857	otherPCG	notDE	up	NA
APDELHYTY	0.0945269	0.648492	0.811267	otherPCG	notDE	up	NA
APDNIIKFY	1.33284	0.38827	0.65474	otherPCG	notDE	up	NA
APEDLRLLF	2.0443	0.0654091	0.386895	otherPCG	notDE	up	NA
APEEHPVL	-0.606131	0.522105	0.735617	otherPCG	notDE	dn	NA
APEEHPVLL	-0.404756	0.07825	0.406264	otherPCG	notDE	dn	NA
APEGTTTEISY	0.404379	0.148155	0.49991	otherPCG	notDE	up	NA
APEVSQHVY	-0.0102278	0.965472	0.983137	otherPCG	notDE	dn	NA
APFDKTANITF	2.30564	0.273575	0.594653	otherPCG	notDE	up	NA
APFDWKILY	0.108309	0.715417	0.850335	otherPCG	notDE	up	NA
APFGEKEAY	0.613752	0.0319597	0.318469	otherPCG	notDE	up	NA
APFHQLRISY	0.26742	0.396173	0.659912	otherPCG	notDE	up	NA
APFHVVITSY	-0.675492	0.54114	0.746434	otherPCG	notDE	dn	NA
APFNEHWRQVY	0.221283	0.706527	0.84563	otherPCG	notDE	up	NA
APFPHPLWL	-0.736987	0.267614	0.592775	otherPCG	notDE	dn	NA
APFQSMQTVF	2.10937	0.178277	0.525162	otherPCG	notDE	up	NA
APFRSEVCF	0.882237	0.483275	0.713127	otherPCG	notDE	up	NA
APFSKVLTF	0.0284602	0.935273	0.968985	otherPCG	notDE	up	NA
APFSYHSTF	0.49169	0.77221	0.88305	otherPCG	notDE	up	NA
APGPPGRSM	0.0812594	0.840344	0.920458	otherPCG	notDE	up	NA
APHALVMTF	0.438493	0.579703	0.767708	otherPCG	notDE	up	NA
APHDYGLIL	-2.3771	0.260558	0.588999	otherPCG	notDE	dn	NA
APHPFPHPAF	0.453801	0.165279	0.515371	otherPCG	notDE	up	NA
APHPRLSQY	0.00333405	0.986041	0.993474	otherPCG	notDE	up	NA
APHQVHNLY	0.460458	0.0614153	0.380594	otherPCG	notDE	up	NA
APHSTYNLY	0.441521	0.791963	0.894348	otherPCG	notDE	up	NA
APIASIHSF	0.297859	0.277516	0.595038	otherPCG	notDE	up	NA
APIEAQVRL	1.09965	0.117966	0.464286	otherPCG	notDE	up	NA
APIGSLNSNY	1.90148	0.18472	0.531287	otherPCG	notDE	up	NA
APINEVARF	0.0947456	0.713051	0.848952	otherPCG	notDE	up	NA
APIPHDGNLY	2.14215	0.196375	0.540335	otherPCG	notDE	up	NA
APIQVFSTY	-1.48301	0.493621	0.7189	otherPCG	notDE	dn	NA
APIRPDIVNF	2.84899	0.304719	0.608316	otherPCG	notDE	up	NA
APISLHVSY	20	0.000107452	0.0448678	otherPCG	DACspecific	up	NA
APIVAHLWEY	-1.06764	0.277772	0.595039	otherPCG	notDE	dn	NA
APIWDKLGETY	0.108457	0.956789	0.979139	otherPCG	notDE	up	NA
APKPVQVLY	2.29604	0.382244	0.651556	otherPCG	notDE	up	NA
APKRPPSAF	0.351401	0.39891	0.661073	otherPCG	notDE	up	NA
APKTTRVTY	0.171454	0.467259	0.703892	otherPCG	notDE	up	NA
APLAKQQSY	0.03615	0.892222	0.948129	otherPCG	notDE	up	NA
APLDSIHSL	-0.0498428	0.823722	0.910763	otherPCG	notDE	dn	NA
APLEEARQF	1.98097	0.127659	0.476076	otherPCG	notDE	up	NA
APLHQNKSY	-0.356105	0.400419	0.66162	otherPCG	notDE	dn	NA
APLKDEQEM	0.410111	0.315452	0.614344	otherPCG	notDE	up	NA
APLKLPRVSY	1.85158	0.305414	0.608316	otherPCG	notDE	up	NA
APLKLQMEF	-0.344361	0.284902	0.599223	otherPCG	notDE	dn	NA
APLKSKMIY	0.445121	0.0429512	0.347322	otherPCG	notDE	up	NA
APLPAQAVF	1.65	0.557495	0.755578	otherPCG	notDE	up	NA
APLPQDRGF	0.251476	0.637083	0.804055	otherPCG	notDE	up	NA
APLQEKVVF	0.560686	0.0302983	0.314386	otherPCG	notDE	up	NA
APLTSRGSQQY	0.18568	0.70677	0.845693	otherPCG	notDE	up	NA
APLYEEITY	1.93384	0.228817	0.565356	otherPCG	notDE	up	NA
APMDWMQEY	-0.018233	0.925608	0.964063	otherPCG	notDE	dn	NA
APMETETSF	1.27673	0.225561	0.564104	otherPCG	notDE	up	NA
APMLKAREY	0.183668	0.812993	0.90557	otherPCG	notDE	up	NA
APMPPDHFY	-0.755581	0.677566	0.827723	otherPCG	notDE	dn	NA
APMSAAHQL	0.19816	0.596116	0.777929	otherPCG	notDE	up	NA
APNEMVYRF	-0.447713	0.599502	0.7797	otherPCG	notDE	dn	NA
APPPRDYTY	0.0762857	0.968851	0.98507	otherPCG	notDE	up	NA
APRADAKAY	0.712599	0.106998	0.446738	otherPCG	notDE	up	NA
APRAGTPGF	-0.42076	0.0540115	0.368517	otherPCG	notDE	dn	NA
APRAPQALERY	2.45084	0.00715015	0.205618	otherPCG	DE	up	NA
APREPGAVSY	0.265015	0.200358	0.543378	otherPCG	notDE	up	NA
APRPDSRHHSL	-0.800273	0.644964	0.808671	otherPCG	notDE	dn	NA
APRPEHTKSVY	0.634052	0.0983915	0.434758	otherPCG	notDE	up	NA
APRSAEPGY	0.479625	0.342828	0.627082	otherPCG	notDE	up	NA
APRYDMDRF	0.119665	0.830604	0.914965	otherPCG	notDE	up	NA
APSKTSLIM	0.0789655	0.691613	0.836387	otherPCG	notDE	up	NA
APSTIIFHL	1.13529	0.234557	0.569175	otherPCG	notDE	up	NA
APSVVKISY	0.55215	0.0597976	0.376872	otherPCG	notDE	up	NA
APSVVKVSY	-0.52772	0.0750586	0.403355	otherPCG	notDE	dn	NA
APTGTTIKF	0.841475	0.0511614	0.364039	otherPCG	notDE	up	NA
APTTHTEEY	-0.338406	0.239045	0.573808	otherPCG	notDE	dn	NA
APVENDNSY	0.646427	0.100691	0.436816	otherPCG	notDE	up	NA
APVEVTHNF	-0.211994	0.306771	0.60878	otherPCG	notDE	dn	NA
APVFFREEY	-0.995048	0.249853	0.582528	otherPCG	notDE	dn	NA
APVGGHILSY	2.35446	0.197329	0.541495	otherPCG	notDE	up	NA
APVGHSGIWSF	0.211093	0.885087	0.94452	otherPCG	notDE	up	NA
APVKIAVIF	-2.39759	0.000815266	0.0929548	otherPCG	DE	dn	NA
APVKMLPTY	0.284944	0.730345	0.859364	otherPCG	notDE	up	NA
APVLVVLRY	-0.0415827	0.961732	0.98164	otherPCG	notDE	dn	NA
APVMSMVTY	-0.858919	0.641711	0.806464	otherPCG	notDE	dn	NA
APVNIAVIKY	0.957238	0.319627	0.616563	otherPCG	notDE	up	NA
APVPTGEVY	2.45843	0.251355	0.583033	otherPCG	notDE	up	NA
APVQPSQVEY	-0.71048	0.0153831	0.246035	otherPCG	notDE	dn	NA
APVSPHSTF	0.323966	0.343045	0.627082	otherPCG	notDE	up	NA
APWARVDEM	0.775961	0.283918	0.599024	otherPCG	notDE	up	NA
APWIESQDWAY	0.592183	0.0205945	0.275332	otherPCG	notDE	up	NA
APWMPKPGDDY	20	0.0581826	0.374959	otherPCG	DACspecific	up	NA
APYAAQQAASY	1.542	0.0013216	0.115419	otherPCG	DE	up	NA
APYDENWFY	-0.0927156	0.688943	0.834665	otherPCG	notDE	dn	NA
APYGNPKNMAY	0.367863	0.126599	0.475173	otherPCG	notDE	up	NA
APYQPSAQSSY	1.44275	0.222348	0.560885	otherPCG	notDE	up	NA
AQAEVYKEL	-1.04819	0.0180123	0.259634	otherPCG	DE	dn	NA
AQFGYYFRV	-0.370434	0.784892	0.890288	otherPCG	notDE	dn	NA
AQMDYQLRL	0.738273	0.42575	0.677666	otherPCG	notDE	up	NA
AQVPKSSAL	0.00768089	0.991115	0.995298	otherPCG	notDE	up	NA
AQWHEQILV	0.316603	0.377605	0.648999	otherPCG	notDE	up	NA
AQYDRQIRL	0.0472062	0.908856	0.956207	otherPCG	notDE	up	NA
AQYEHDLEV	0.821015	0.00661864	0.203074	otherPCG	notDE	up	NA
AQYENPPHI	0.160251	0.437129	0.684991	otherPCG	notDE	up	NA
ASAPASRAV	0.770421	0.12716	0.475808	otherPCG	notDE	up	NA
ASFDRAIEM	1.0935	0.0304538	0.314905	otherPCG	DE	up	NA
ASHQGPTL	-0.434411	0.290855	0.601889	otherPCG	notDE	dn	NA
ASIPYFHAM	1.09488	0.19349	0.537982	otherPCG	notDE	up	NA
ASMNHTKAL	-0.605754	0.470447	0.705116	otherPCG	notDE	dn	NA
ASNPRQAAY	1.38648	0.0610512	0.379956	otherPCG	notDE	up	NA
ASSPEHPEL	-0.818202	0.00611048	0.197426	otherPCG	notDE	dn	NA
ASSPHGLVM	0.130482	0.561038	0.757384	otherPCG	notDE	up	NA
ASTSRSLAL	-2.74584	0.0284346	0.308378	otherPCG	DE	dn	NA
ASVDKVLEL	2.37197	0.158739	0.510156	otherPCG	notDE	up	NA
ASVTSRTSM	-0.323707	0.210537	0.55269	otherPCG	notDE	dn	NA
ATADTVIIY	2.38362	0.0663525	0.387378	otherPCG	notDE	up	NA
ATAERVEHV	-1.48629	0.0555079	0.371686	otherPCG	notDE	dn	NA
ATDPTIHTV	-0.690695	0.0492911	0.359864	otherPCG	notDE	dn	NA
ATIGELAQV	1.68997	0.305369	0.608316	otherPCG	notDE	up	NA
ATIPPISSL	1.52392	0.490198	0.716711	otherPCG	notDE	up	NA
ATPMPTPSV	1.04581	0.125454	0.473584	otherPCG	notDE	up	NA
ATSDLNIKV	1.30895	0.317565	0.615693	otherPCG	notDE	up	NA
ATTHLSPEL	0.0316461	0.872503	0.937697	otherPCG	notDE	up	NA
ATVHPGLEL	4.82497	0.0291957	0.310778	otherPCG	DE	up	NA
ATYSGLESQSV	-0.429433	0.295422	0.603344	otherPCG	notDE	dn	NA
AVAAVLTQV	0.484468	0.652094	0.813261	otherPCG	notDE	up	NA
AVANIVNSV	1.63882	0.361529	0.63865	otherPCG	notDE	up	NA
AVAQQVQQV	0.11853	0.712987	0.848952	otherPCG	notDE	up	NA
AVATAVQRV	0.15634	0.578412	0.767242	otherPCG	notDE	up	NA
AVFDKTLAEL	0.220009	0.871477	0.936939	otherPCG	notDE	up	NA
AVFGHPFSL	0.181305	0.891686	0.947908	otherPCG	notDE	up	NA
AVGEHVFAV	0.453505	0.0643105	0.385587	otherPCG	notDE	up	NA
AVHDITVAY	-0.38866	0.277792	0.595039	otherPCG	notDE	dn	NA
AVHDSFVAV	1.58197	0.24708	0.581198	otherPCG	notDE	up	NA
AVHETLVAV	-0.620335	0.0305384	0.314905	otherPCG	notDE	dn	NA
AVHGNVPEV	-0.165194	0.449409	0.692972	otherPCG	notDE	dn	NA
AVHIAHSL	-0.151683	0.87479	0.938796	otherPCG	notDE	dn	NA
AVIDHHNY	0.365863	0.500268	0.722448	otherPCG	notDE	up	NA
AVIDVGINRV	1.09862	0.337822	0.624685	otherPCG	notDE	up	NA
AVIEAEKIAQV	-0.106647	0.85204	0.927869	otherPCG	notDE	dn	NA
AVIEHLERL	-0.21652	0.296258	0.603813	otherPCG	notDE	dn	NA
AVIGDVIRV	20	0.0146727	0.244756	otherPCG	DACspecific	up	NA
AVIHEAPAV	1.14084	0.00512365	0.187599	otherPCG	DE	up	NA
AVINSLEKA	-0.964463	0.235561	0.569979	otherPCG	notDE	dn	NA
AVLGGKLYV	20	3.25292e-06	0.0157271	otherPCG	DACspecific	up	NA
AVMEQIPEI	2.20955	0.426902	0.678343	otherPCG	notDE	up	NA
AVNPHLFSL	-0.674773	0.630276	0.799495	otherPCG	notDE	dn	NA
AVNSHVISV	1.60259	0.152341	0.502431	otherPCG	notDE	up	NA
AVSAVVHEY	0.590676	0.0280356	0.306601	otherPCG	notDE	up	NA
AVSDHISKV	-1.06696	0.0696985	0.39208	otherPCG	notDE	dn	NA
AVTSPGQAL	-0.55014	0.0341858	0.325334	CTA	notDE	dn	NA
AVWAAVQAV	-1.37469	0.310153	0.609451	otherPCG	notDE	dn	NA
AWAPKPYHKF	-0.645656	0.0154854	0.246035	otherPCG	notDE	dn	NA
AWHPHTNKF	1.47578	0.431334	0.681332	otherPCG	notDE	up	NA
AYAIIKEEL	0.056392	0.827325	0.913035	CTA	notDE	up	NA
AYALLLQHL	-0.774968	0.0864513	0.415939	otherPCG	notDE	dn	NA
AYARIGNSYF	0.248093	0.805388	0.901986	otherPCG	notDE	up	NA
AYATHPFKF	1.4637	0.342276	0.627031	otherPCG	notDE	up	NA
AYDPEINKL	-1.09381	0.00739101	0.205618	otherPCG	DE	dn	NA
AYDTVRWEF	-2.01373	0.455626	0.697682	otherPCG	notDE	dn	NA
AYFKQSSVF	0.995938	0.578927	0.767311	otherPCG	notDE	up	NA
AYFKRYQVKF	-0.672725	0.640448	0.80598	otherPCG	notDE	dn	NA
AYFTETEKF	-0.623198	0.0482927	0.359047	otherPCG	notDE	dn	NA
AYGDIKERL	0.411386	0.0651886	0.386064	otherPCG	notDE	up	NA
AYGHFSYEF	0.4196	0.100284	0.436755	otherPCG	notDE	up	NA
AYGKDFHLI	-0.236097	0.292159	0.602146	otherPCG	notDE	dn	NA
AYGNVFSAF	1.64721	0.0608986	0.379714	otherPCG	notDE	up	NA
AYGRAFNW	3.38323	0.0625305	0.382745	otherPCG	notDE	up	NA
AYGTVHYF	1.96062	0.220301	0.559312	otherPCG	notDE	up	NA
AYGTYRSNF	0.345732	0.657424	0.816535	otherPCG	notDE	up	NA
AYIAHPKL	-1.15409	0.0039661	0.181177	otherPCG	DE	dn	NA
AYIDYLSHL	0.579381	0.70831	0.846972	otherPCG	notDE	up	NA
AYIERMNYI	-0.214116	0.670369	0.823978	otherPCG	notDE	dn	NA
AYIKNGQLF	-1.07255	0.0344989	0.325903	otherPCG	DE	dn	NA
AYINRASLL	0.611005	0.0459169	0.353859	otherPCG	notDE	up	NA
AYKDQNENRW	0.121633	0.741932	0.864993	otherPCG	notDE	up	NA
AYKILAHLW	-1.47184	0.342405	0.627031	otherPCG	notDE	dn	NA
AYKKTHETL	1.51063	0.0469107	0.357006	otherPCG	DE	up	NA
AYKYIQELW	-0.425212	0.0749076	0.403355	otherPCG	notDE	dn	NA
AYLDKSPQF	-0.24169	0.424528	0.676833	otherPCG	notDE	dn	NA
AYLDSTERF	-0.401286	0.0737338	0.400944	otherPCG	notDE	dn	NA
AYLEAHETF	-0.306796	0.234366	0.568968	otherPCG	notDE	dn	NA
AYLEAIHNF	-0.00375684	0.98769	0.994195	otherPCG	notDE	dn	NA
AYLEALSHL	-0.295351	0.686064	0.833304	otherPCG	notDE	dn	NA
AYLEAYKEF	-0.365896	0.112077	0.455483	otherPCG	notDE	dn	NA
AYLESFYKF	-0.137248	0.572013	0.763332	otherPCG	notDE	dn	NA
AYLIQVHKW	-0.300205	0.349667	0.631982	otherPCG	notDE	dn	NA
AYLKAIVLF	0.169516	0.614892	0.789754	otherPCG	notDE	up	NA
AYLKDLQKL	0.782798	0.417397	0.672931	otherPCG	notDE	up	NA
AYLKEVEQL	-1.30234	0.0544248	0.369524	otherPCG	notDE	dn	NA
AYLKFLDQF	0.136213	0.508444	0.727624	otherPCG	notDE	up	NA
AYLLNLNHL	2.08316	0.0192795	0.26668	otherPCG	DE	up	NA
AYLNITKHL	-1.38607	0.0391781	0.339921	otherPCG	DE	dn	NA
AYLPVNESF	1.3396	0.472857	0.707142	otherPCG	notDE	up	NA
AYLPVNESFGF	0.108518	0.906637	0.955524	otherPCG	notDE	up	NA
AYLRIHAHF	0.214119	0.66495	0.820315	otherPCG	notDE	up	NA
AYLSEAMKL	-0.637866	0.658151	0.816824	otherPCG	notDE	dn	NA
AYLSGMLRF	-0.293015	0.417548	0.672931	otherPCG	notDE	dn	NA
AYLSKAMEI	-0.47528	0.190329	0.535961	otherPCG	notDE	dn	NA
AYLTHHQRI	0.12558	0.703274	0.844156	otherPCG	notDE	up	NA
AYLTLTSRM	1.52934	0.306055	0.608416	otherPCG	notDE	up	NA
AYMPHTFFI	-0.374198	0.204383	0.547517	otherPCG	notDE	dn	NA
AYMREHNQL	-0.342939	0.610243	0.787096	otherPCG	notDE	dn	NA
AYNKLNVFHW	0.018383	0.985399	0.993474	otherPCG	notDE	up	NA
AYNNQSNRL	0.0731862	0.885974	0.944728	otherPCG	notDE	up	NA
AYNPMARDLF	1.60154	0.253081	0.584279	otherPCG	notDE	up	NA
AYNPNTQTF	-0.101647	0.688252	0.834665	otherPCG	notDE	dn	NA
AYNPVTHQL	-0.0840702	0.810633	0.904474	otherPCG	notDE	dn	NA
AYPEYLITF	-0.480536	0.252856	0.584279	otherPCG	notDE	dn	NA
AYPHNLMTF	0.631891	0.166986	0.516993	otherPCG	notDE	up	NA
AYPHRLNLF	0.475831	0.0911913	0.42221	otherPCG	notDE	up	NA
AYPILYMHF	0.356426	0.71097	0.847887	otherPCG	notDE	up	NA
AYPTVKFYF	0.0599982	0.969341	0.985309	otherPCG	notDE	up	NA
AYQDRLAYL	0.219919	0.683955	0.832033	otherPCG	notDE	up	NA
AYQHAFLYI	-0.974883	0.421921	0.675468	otherPCG	notDE	dn	NA
AYQHLFYLL	0.242992	0.367087	0.642522	otherPCG	notDE	up	NA
AYQKQPTIF	-0.174613	0.838044	0.91933	otherPCG	notDE	dn	NA
AYQLMTDVF	0.18181	0.409518	0.668516	otherPCG	notDE	up	NA
AYQSIQNYL	1.69475	0.39596	0.659912	otherPCG	notDE	up	NA
AYRRQFAKF	0.0066363	0.974638	0.988203	otherPCG	notDE	up	NA
AYSAKIALF	2.6508	0.15843	0.509983	otherPCG	notDE	up	NA
AYSIVAGVF	1.16406	0.10432	0.442657	otherPCG	notDE	up	NA
AYSPAIQMF	1.80988	0.247203	0.581198	otherPCG	notDE	up	NA
AYSPRHYVI	0.0227826	0.900838	0.952219	otherPCG	notDE	up	NA
AYSRVQYQF	0.228434	0.61335	0.788871	otherPCG	notDE	up	NA
AYSVEHNQL	-0.345724	0.0911286	0.42221	otherPCG	notDE	dn	NA
AYTLLLHTW	-0.215679	0.446367	0.691109	otherPCG	notDE	dn	NA
AYTPFHAVL	0.49112	0.20247	0.545116	otherPCG	notDE	up	NA
AYTRALHSF	1.51382	0.209775	0.552444	otherPCG	notDE	up	NA
AYTRAVMHF	0.395042	0.2818	0.597558	otherPCG	notDE	up	NA
AYTTVLQEW	1.15749	0.287062	0.600144	otherPCG	notDE	up	NA
AYVEKVEKL	-0.642332	0.0431412	0.347768	otherPCG	notDE	dn	NA
AYVELVHHI	-0.258719	0.269907	0.593554	otherPCG	notDE	dn	NA
AYVGDLQTL	0.966683	0.435234	0.683384	otherPCG	notDE	up	NA
AYVHMVTHF	0.129947	0.64392	0.808045	otherPCG	notDE	up	NA
AYVPGFAHI	0.895606	0.505992	0.725981	otherPCG	notDE	up	NA
AYVVKVFSL	1.34521	0.113906	0.458577	otherPCG	notDE	up	NA
DAADIRFVY	0.572787	0.758903	0.876065	otherPCG	notDE	up	NA
DAAGPHEAF	0.348615	0.17376	0.522403	otherPCG	notDE	up	NA
DAAHEFTVY	0.799058	0.0733884	0.400415	otherPCG	notDE	up	NA
DAAKMALVL	0.25316	0.756181	0.874208	otherPCG	notDE	up	NA
DAAKNQVAM	0.387211	0.143149	0.492597	otherPCG	notDE	up	NA
DAAQLPHDY	0.581025	0.0168122	0.251561	otherPCG	notDE	up	NA
DAARLVMLY	-0.380607	0.859699	0.931881	otherPCG	notDE	dn	NA
DAFANFANF	2.49025	0.0295052	0.312283	otherPCG	DE	up	NA
DAFDKGSLF	3.33354	0.0211199	0.278642	otherPCG	DE	up	NA
DAFEFHEAF	-0.487735	0.0656373	0.387195	otherPCG	notDE	dn	NA
DAFHFVSY	-1.9464	0.254389	0.585338	otherPCG	notDE	dn	NA
DAFKASVY	0.126354	0.586839	0.771908	otherPCG	notDE	up	NA
DAFKSGIVQY	2.23775	0.185588	0.532151	otherPCG	notDE	up	NA
DAFLAQHTM	1.67083	0.216718	0.557583	otherPCG	notDE	up	NA
DAFWNSSKY	20	5.68486e-05	0.0303845	otherPCG	DACspecific	up	NA
DAGPPTHAF	0.0673517	0.732046	0.860134	otherPCG	notDE	up	NA
DAHGVVIVF	-0.331846	0.856709	0.930679	otherPCG	notDE	dn	NA
DAHKGVAL	0.683715	0.348745	0.631257	otherPCG	notDE	up	NA
DAHPTLVTY	-3.68001	0.245747	0.580461	otherPCG	notDE	dn	NA
DAHRIVLY	0.201214	0.381118	0.650456	otherPCG	notDE	up	NA
DAHRSHPF	-0.0780315	0.788801	0.892838	otherPCG	notDE	dn	NA
DAHSDYARY	0.895779	0.0351017	0.32843	otherPCG	notDE	up	NA
DAHVAPRM	0.319157	0.325683	0.619117	otherPCG	notDE	up	NA
DAHVDSTTY	0.115103	0.555214	0.754545	otherPCG	notDE	up	NA
DAHVTLEF	1.22871	0.0479862	0.359047	otherPCG	DE	up	NA
DAIKVLQY	0.292512	0.864782	0.934283	otherPCG	notDE	up	NA
DAIRLAVSY	2.05224	0.191252	0.536736	otherPCG	notDE	up	NA
DAIRLFAAY	0.886072	0.654348	0.814855	otherPCG	notDE	up	NA
DAIRNLHHY	0.793435	0.00950038	0.219075	otherPCG	notDE	up	NA
DAISKTYSY	0.0914904	0.620895	0.793519	otherPCG	notDE	up	NA
DAISSVERY	0.459633	0.232504	0.567592	otherPCG	notDE	up	NA
DAITGEARY	0.816117	0.034414	0.325773	otherPCG	notDE	up	NA
DAIVHSAF	-0.106226	0.643894	0.808045	otherPCG	notDE	dn	NA
DAKESSTVF	0.099418	0.639425	0.805278	otherPCG	notDE	up	NA
DAKKGEYVF	0.605507	0.0441368	0.350707	otherPCG	notDE	up	NA
DAKKLTESY	0.624084	0.0831937	0.413461	otherPCG	notDE	up	NA
DAKKLVKY	0.234508	0.543427	0.747227	otherPCG	notDE	up	NA
DAKKREALY	0.156491	0.512663	0.730069	otherPCG	notDE	up	NA
DAKLSVVEY	-0.0563831	0.764015	0.878476	otherPCG	notDE	dn	NA
DAKNAVEEY	1.24202	0.202299	0.544984	otherPCG	notDE	up	NA
DAKNNEVSF	0.867849	0.00347924	0.178641	otherPCG	notDE	up	NA
DAKPELLAF	0.254241	0.386409	0.653768	otherPCG	notDE	up	NA
DAKSQEQVF	0.537978	0.0487043	0.359047	otherPCG	notDE	up	NA
DAKTETAVF	0.0648111	0.785985	0.890934	otherPCG	notDE	up	NA
DALGHFFQY	0.407302	0.0852216	0.414211	otherPCG	notDE	up	NA
DALKAMKQY	0.630614	0.0797526	0.408766	otherPCG	notDE	up	NA
DALKVAQAF	1.50012	0.0764584	0.403965	otherPCG	notDE	up	NA
DALQVAQEM	3.40567	0.0374143	0.335265	otherPCG	DE	up	NA
DALRKSFEM	-0.46409	0.386023	0.653579	otherPCG	notDE	dn	NA
DALRSHGY	-0.211243	0.640877	0.806043	otherPCG	notDE	dn	NA
DALRVEDMM	1.56511	0.252247	0.583943	otherPCG	notDE	up	NA
DALVHAQF	0.978003	0.00782428	0.207535	otherPCG	notDE	up	NA
DALVITHY	-0.402681	0.103801	0.441871	otherPCG	notDE	dn	NA
DAMGSQTKF	-0.700215	0.0135637	0.239549	otherPCG	notDE	dn	NA
DAMKDLAQY	-0.421813	0.250542	0.582543	otherPCG	notDE	dn	NA
DAMKTKTHY	0.529102	0.191557	0.536787	otherPCG	notDE	up	NA
DAMMAKAEY	-0.0322431	0.939806	0.970951	otherPCG	notDE	dn	NA
DANGMKILY	1.91441	0.00382407	0.18092	otherPCG	DE	up	NA
DANKEFSTY	0.34085	0.192868	0.537548	otherPCG	notDE	up	NA
DANPETHAF	-0.675132	0.0360943	0.331446	otherPCG	notDE	dn	NA
DANRQISEY	2.03359	0.219862	0.559066	otherPCG	notDE	up	NA
DAQQAFKY	-0.380386	0.188595	0.534745	otherPCG	notDE	dn	NA
DARAGETMY	0.149859	0.526412	0.737889	otherPCG	notDE	up	NA
DARGDAAVY	-0.775927	0.0632891	0.384046	otherPCG	notDE	dn	NA
DARQEEDSY	0.229874	0.243355	0.577567	otherPCG	notDE	up	NA
DARWEIHAY	-0.278404	0.325588	0.619117	otherPCG	notDE	dn	NA
DASALRILF	-0.545956	0.329347	0.620542	otherPCG	notDE	dn	NA
DASGAKLDY	0.142466	0.517192	0.732494	otherPCG	notDE	up	NA
DASKVVTVF	0.254548	0.280899	0.597315	otherPCG	notDE	up	NA
DASLKTYLY	0.693714	0.639625	0.805302	otherPCG	notDE	up	NA
DASPVQAVF	-1.59079	0.487594	0.715174	otherPCG	notDE	dn	NA
DASRDLFTY	-0.217452	0.784203	0.890274	otherPCG	notDE	dn	NA
DASRPELLY	2.03302	0.00111445	0.104868	otherPCG	DE	up	NA
DAVHADVY	-0.342499	0.145981	0.496761	otherPCG	notDE	dn	NA
DAVHAILAY	0.635908	0.399428	0.661301	otherPCG	notDE	up	NA
DAVLAIKY	1.58649	0.02438	0.294534	otherPCG	DE	up	NA
DAVREVRKY	0.65366	0.0437862	0.34947	otherPCG	notDE	up	NA
DAVRTKMVY	-0.0406456	0.812986	0.90557	otherPCG	notDE	dn	NA
DAVVSQVL	0.0492261	0.977719	0.989569	otherPCG	notDE	up	NA
DAWFEEKQQQF	-0.740512	0.421586	0.675468	otherPCG	notDE	dn	NA
DAWKQILAF	0.552598	0.182789	0.529015	otherPCG	notDE	up	NA
DAWKQLQTF	-3.32498	0.0481853	0.359047	otherPCG	DE	dn	NA
DAYELKHAL	2.76059	0.00623324	0.19878	otherPCG	DE	up	NA
DAYLETRDF	-0.377434	0.77507	0.884129	otherPCG	notDE	dn	NA
DAYPEIEKF	-0.0199896	0.923751	0.962955	otherPCG	notDE	dn	NA
DAYRDQFRM	1.29576	0.145537	0.496467	otherPCG	notDE	up	NA
DAYRQGHFTY	0.381679	0.561174	0.757458	otherPCG	notDE	up	NA
DAYTHLETF	20	0.0480202	0.359047	otherPCG	DACspecific	up	NA
DAYTSRLGY	0.139573	0.526588	0.737889	otherPCG	notDE	up	NA
DDRPQVLSY	-0.28379	0.257486	0.586643	otherPCG	notDE	dn	NA
DFFIEHSQY	1.31752	0.431267	0.681318	otherPCG	notDE	up	NA
DFFKERTSF	0.213104	0.537956	0.744503	otherPCG	notDE	up	NA
DFFLEHEAL	-0.55446	0.683448	0.831867	otherPCG	notDE	dn	NA
DFGAKTQNGVY	20	0.43403	0.682713	otherPCG	DACspecific	up	NA
DFKKEEKSY	-1.81855	0.00165201	0.127055	otherPCG	DE	dn	NA
DFQLQKTVY	-0.232223	0.79972	0.898424	otherPCG	notDE	dn	NA
DFREQKHSY	-0.0705274	0.821323	0.909941	otherPCG	notDE	dn	NA
DGFKEQGVTF	-0.989766	0.00604871	0.197041	otherPCG	notDE	dn	NA
DGHIQFTQF	-0.264411	0.795542	0.896643	otherPCG	notDE	dn	NA
DGIIQKNSY	0.290651	0.208222	0.551249	otherPCG	notDE	up	NA
DGKGEVEEY	-20	0.00330956	0.177111	otherPCG	CTspecific	dn	NA
DGKKIVSY	0.183598	0.493055	0.718581	otherPCG	notDE	up	NA
DGKLVTVKY	-0.127668	0.795782	0.896714	otherPCG	notDE	dn	NA
DGKMDPVAY	-0.074852	0.736371	0.862482	otherPCG	notDE	dn	NA
DGKSKGIAY	0.44493	0.466499	0.703626	otherPCG	notDE	up	NA
DGKVTRTAY	-0.260251	0.515893	0.73178	otherPCG	notDE	dn	NA
DGRLDIVKY	2.21236	0.29249	0.602146	otherPCG	notDE	up	NA
DGRQIVVKY	0.256946	0.205289	0.548285	otherPCG	notDE	up	NA
DGRVFQVEY	-0.660624	0.0297484	0.312805	otherPCG	notDE	dn	NA
DGRVITLSY	0.198588	0.378198	0.648999	otherPCG	notDE	up	NA
DGWRDMGYTY	1.94874	0.152689	0.502644	otherPCG	notDE	up	NA
DGYGGSRDSY	0.953226	0.0587449	0.375152	otherPCG	notDE	up	NA
DGYGRDRDY	0.129386	0.802329	0.900371	otherPCG	notDE	up	NA
DGYPDIARY	-3.33936	0.477065	0.710138	otherPCG	notDE	dn	NA
DGYSTKDSY	0.291131	0.300418	0.606602	otherPCG	notDE	up	NA
DIHRSIKY	-0.29165	0.679019	0.828665	otherPCG	notDE	dn	NA
DIKKEDIEY	-0.321955	0.13431	0.484578	otherPCG	notDE	dn	NA
DIKPEQQRY	0.427972	0.637252	0.804133	otherPCG	notDE	up	NA
DIMKIREY	-0.607769	0.07384	0.400946	CTA	notDE	dn	NA
DIREEAEKY	0.119689	0.621979	0.793856	otherPCG	notDE	up	NA
DIREEKTSW	-0.103671	0.797302	0.897443	otherPCG	notDE	dn	NA
DIYRELYAF	0.0476068	0.898571	0.951102	otherPCG	notDE	up	NA
DLANIRSEY	-1.40198	0.221401	0.560009	otherPCG	notDE	dn	NA
DLFEEKITH	0.525026	0.53072	0.741321	otherPCG	notDE	up	NA
DLFGRDLSY	-0.450606	0.333166	0.622351	otherPCG	notDE	dn	NA
DLFKDIINM	-0.210077	0.847055	0.924357	otherPCG	notDE	dn	NA
DLFRDIQSL	0.217279	0.591166	0.775219	otherPCG	notDE	up	NA
DLFRDITFY	0.271549	0.762721	0.877744	otherPCG	notDE	up	NA
DLHELKVTY	0.659147	0.146932	0.498051	otherPCG	notDE	up	NA
DLHEVKQEY	0.106929	0.88204	0.942711	otherPCG	notDE	up	NA
DLHIELNGY	1.40521	0.277361	0.595038	otherPCG	notDE	up	NA
DLHLEENSF	-0.531566	0.0519412	0.365033	otherPCG	notDE	dn	NA
DLHRERIVY	0.424327	0.0567985	0.373141	otherPCG	notDE	up	NA
DLKALNTSY	1.42318	0.39309	0.658023	otherPCG	notDE	up	NA
DLKDEAEQY	0.369786	0.530692	0.741321	otherPCG	notDE	up	NA
DLKDRDVTF	-0.64527	0.0628044	0.383409	otherPCG	notDE	dn	NA
DLKEERTAL	-0.167247	0.540047	0.745928	otherPCG	notDE	dn	NA
DLKETNISY	0.585656	0.24999	0.582528	otherPCG	notDE	up	NA
DLKHRDLEY	0.664769	0.292395	0.602146	otherPCG	notDE	up	NA
DLKKHTVYY	0.215406	0.393774	0.658303	otherPCG	notDE	up	NA
DLKPENLLY	0.515313	0.549316	0.750583	otherPCG	notDE	up	NA
DLKSETEGF	-1.21905	0.271412	0.594442	otherPCG	notDE	dn	NA
DLMREVNTF	0.0976098	0.771781	0.882908	otherPCG	notDE	up	NA
DLNKQATTY	-0.21036	0.57754	0.767029	otherPCG	notDE	dn	NA
DLREERVSF	-0.735918	0.0324618	0.319862	otherPCG	notDE	dn	NA
DLRHLVQSY	-0.109076	0.64274	0.807235	otherPCG	notDE	dn	NA
DLRKEDVAM	0.143009	0.49167	0.717764	otherPCG	notDE	up	NA
DLRKILITY	1.21177	0.374537	0.647337	otherPCG	notDE	up	NA
DLRKNYTAY	-1.30997	0.0515725	0.364712	otherPCG	notDE	dn	NA
DLRLEHTHF	-0.265105	0.213071	0.554627	otherPCG	notDE	dn	NA
DLRPEEIRY	-0.351139	0.100731	0.436816	otherPCG	notDE	dn	NA
DLRQELLAF	-0.295089	0.376013	0.648405	otherPCG	notDE	dn	NA
DLRRDIAY	0.04684	0.893308	0.948762	otherPCG	notDE	up	NA
DLRREFGRY	0.145164	0.647177	0.810348	otherPCG	notDE	up	NA
DLRRIKVAF	2.1518	0.391482	0.657268	otherPCG	notDE	up	NA
DLWLEREVF	0.0158405	0.960112	0.980797	otherPCG	notDE	up	NA
DLYNTVTKY	1.76864	0.0304132	0.314905	otherPCG	DE	up	NA
DMAKVFVEY	2.31902	0.240837	0.575683	otherPCG	notDE	up	NA
DMALNIHAF	0.604349	0.683181	0.831845	otherPCG	notDE	up	NA
DMARVSTY	-0.26815	0.199847	0.542896	otherPCG	notDE	dn	NA
DMFAHPYQY	-0.367913	0.144099	0.494264	otherPCG	notDE	dn	NA
DMFEILTRY	-0.842111	0.092305	0.424504	otherPCG	notDE	dn	NA
DMHIQITDF	-0.94482	0.294381	0.602837	otherPCG	notDE	dn	NA
DMHKGMARY	0.422211	0.233992	0.568575	otherPCG	notDE	up	NA
DMHSGHFVTY	-0.0524375	0.952862	0.97729	otherPCG	notDE	dn	NA
DMKDGTAYY	0.0477568	0.889149	0.946962	otherPCG	notDE	up	NA
DMKKAITY	-0.1314	0.930894	0.966931	otherPCG	notDE	dn	NA
DMKRHRIQF	0.640948	0.0226911	0.286888	otherPCG	notDE	up	NA
DMKRKEREY	-1.4537	0.105217	0.444487	otherPCG	notDE	dn	NA
DMKTMKSRY	1.14556	0.00323632	0.176928	otherPCG	DE	up	NA
DMKVDEVLY	-0.711694	0.361851	0.638881	otherPCG	notDE	dn	NA
DMMDSAQSF	-1.10164	0.484334	0.713604	otherPCG	notDE	dn	NA
DMMGHGSDY	-0.573189	0.041146	0.343449	otherPCG	notDE	dn	NA
DMNRHLHEY	0.348672	0.305287	0.608316	otherPCG	notDE	up	NA
DPADIIHDF	0.534087	0.0405393	0.341974	otherPCG	notDE	up	NA
DPADPHKVY	0.227528	0.625565	0.796425	otherPCG	notDE	up	NA
DPAGDSVSY	-0.757059	0.455827	0.697682	otherPCG	notDE	dn	NA
DPAKFISVL	-1.68617	0.143329	0.492837	otherPCG	notDE	dn	NA
DPAKGIQY	0.509474	0.0928448	0.424766	otherPCG	notDE	up	NA
DPANIVHDF	0.277997	0.196309	0.540335	otherPCG	notDE	up	NA
DPAPLQHQM	-0.145244	0.923658	0.962933	otherPCG	notDE	dn	NA
DPDATSLKY	-0.153758	0.424262	0.6767	otherPCG	notDE	dn	NA
DPDRQYRVM	1.26728	0.00494499	0.186256	otherPCG	DE	up	NA
DPEGSRITY	-0.452065	0.0812162	0.409977	otherPCG	notDE	dn	NA
DPENGHIF	0.782068	0.130608	0.480106	otherPCG	notDE	up	NA
DPERMGSGIQY	20	0.000269271	0.0620344	otherPCG	DACspecific	up	NA
DPFAHVAAL	1.90696	0.118599	0.465358	otherPCG	notDE	up	NA
DPFFDMHMM	-0.0730101	0.821745	0.909941	otherPCG	notDE	dn	NA
DPFGHSPTM	0.80728	0.0356916	0.329586	otherPCG	notDE	up	NA
DPFGRPTSF	-0.273021	0.29424	0.602734	otherPCG	notDE	dn	NA
DPFIDLNYM	0.136712	0.561206	0.757458	otherPCG	notDE	up	NA
DPFKDIILY	-0.197425	0.508893	0.727877	otherPCG	notDE	dn	NA
DPFKHFVGM	2.47364	0.117705	0.464012	otherPCG	notDE	up	NA
DPFLSEKSVSM	0.601266	0.317125	0.615594	otherPCG	notDE	up	NA
DPFPDHVVF	2.23809	0.348036	0.630913	otherPCG	notDE	up	NA
DPFRDLHSL	0.00467745	0.982056	0.991929	otherPCG	notDE	up	NA
DPFSEGIMF	0.475382	0.0667437	0.387378	otherPCG	notDE	up	NA
DPFSFDGPEIM	-0.390619	0.607609	0.785495	otherPCG	notDE	dn	NA
DPFTGAGRY	-1.28492	0.287814	0.600398	otherPCG	notDE	dn	NA
DPFTGNSAY	1.57111	0.267691	0.592775	otherPCG	notDE	up	NA
DPFVDRIGY	2.49754	0.388299	0.65474	otherPCG	notDE	up	NA
DPFVDRIGYF	-0.855402	0.0277573	0.30604	otherPCG	notDE	dn	NA
DPGHWDRYHY	-0.210395	0.51246	0.729985	otherPCG	notDE	dn	NA
DPGPPSHAF	2.50634	0.0186886	0.263971	otherPCG	DE	up	NA
DPHAMFAEF	0.407276	0.349857	0.632096	otherPCG	notDE	up	NA
DPHGFISY	-0.804687	0.0311842	0.316291	otherPCG	notDE	dn	NA
DPHLEFQQF	-1.09952	0.582432	0.769022	otherPCG	notDE	dn	NA
DPHQQIYTF	-0.0491683	0.857298	0.930895	otherPCG	notDE	dn	NA
DPHSWNSSF	-0.430453	0.127827	0.476144	otherPCG	notDE	dn	NA
DPHTVLVEF	-2.02415	0.464203	0.701899	otherPCG	notDE	dn	NA
DPHTVTVSM	0.271247	0.214585	0.555677	otherPCG	notDE	up	NA
DPIERLVSY	-1.5355	0.233578	0.568294	otherPCG	notDE	dn	NA
DPIESSDSY	0.278684	0.783036	0.889553	otherPCG	notDE	up	NA
DPIGAGALY	-0.768641	0.727478	0.857268	otherPCG	notDE	dn	NA
DPIGGHIHSY	0.601286	0.0250806	0.29631	otherPCG	notDE	up	NA
DPIHGHIEL	-0.634206	0.569992	0.762375	otherPCG	notDE	dn	NA
DPIHGVPEF	0.806063	0.614982	0.789754	otherPCG	notDE	up	NA
DPIHTFDLY	0.386527	0.764148	0.878496	otherPCG	notDE	up	NA
DPIMGFHQM	20	0.00035998	0.0672349	otherPCG	DACspecific	up	NA
DPIPIVVKY	1.14064	0.362592	0.639212	otherPCG	notDE	up	NA
DPIRGFGSY	-0.332112	0.259711	0.588379	otherPCG	notDE	dn	NA
DPITGTFRY	-0.430257	0.557895	0.755737	otherPCG	notDE	dn	NA
DPKDWPAQY	-0.0693893	0.810884	0.904602	otherPCG	notDE	dn	NA
DPKEEEVSL	0.522013	0.0655697	0.387195	otherPCG	notDE	up	NA
DPKELDKVF	-0.280519	0.842205	0.921742	otherPCG	notDE	dn	NA
DPKKAGTYF	-0.232812	0.422031	0.675468	otherPCG	notDE	dn	NA
DPKKTTMRDVY	-0.0136433	0.965644	0.983231	otherPCG	notDE	dn	NA
DPKLLSMAY	2.96992	0.291986	0.602146	otherPCG	notDE	up	NA
DPKMYDLQY	0.430406	0.0587683	0.375152	otherPCG	notDE	up	NA
DPKNPESPF	-0.251534	0.446847	0.691381	otherPCG	notDE	dn	NA
DPKQDLAY	0.46022	0.0613737	0.380594	otherPCG	notDE	up	NA
DPKQEEVSF	-0.14293	0.540382	0.746005	otherPCG	notDE	dn	NA
DPKRIITY	0.262118	0.288147	0.600407	otherPCG	notDE	up	NA
DPKVEIVRY	0.114952	0.816768	0.907882	otherPCG	notDE	up	NA
DPLEQDELHTF	0.166109	0.860587	0.931913	otherPCG	notDE	up	NA
DPLGEWERY	-1.94925	0.271998	0.594559	otherPCG	notDE	dn	NA
DPLHQEVSF	0.1985	0.333784	0.622351	otherPCG	notDE	up	NA
DPLKLTVKY	1.08496	0.00525085	0.187599	otherPCG	DE	up	NA
DPMAMTQKY	0.0576801	0.849356	0.925928	otherPCG	notDE	up	NA
DPMGKEGDFVY	0.325947	0.705704	0.845387	otherPCG	notDE	up	NA
DPMIDNNRY	-0.129665	0.57312	0.763633	otherPCG	notDE	dn	NA
DPMKARVVL	1.97313	0.100955	0.436816	otherPCG	notDE	up	NA
DPNDEEVAY	0.447835	0.662039	0.818483	otherPCG	notDE	up	NA
DPNEIKVVY	-0.472826	0.0419087	0.345252	otherPCG	notDE	dn	NA
DPNGNITHY	0.742222	0.149829	0.501383	otherPCG	notDE	up	NA
DPNLEFVAM	-0.208653	0.302525	0.606992	otherPCG	notDE	dn	NA
DPNSFAEY	0.565953	0.798248	0.898205	otherPCG	notDE	up	NA
DPQEGGQVY	0.35793	0.603804	0.782696	otherPCG	notDE	up	NA
DPQHVVVLY	2.15078	0.129074	0.47749	otherPCG	notDE	up	NA
DPRAIVEY	0.593652	0.02353	0.291176	otherPCG	notDE	up	NA
DPRGFTESF	-1.61447	0.411409	0.668679	otherPCG	notDE	dn	NA
DPRIEYQFF	0.312234	0.269164	0.593554	otherPCG	notDE	up	NA
DPRKDSEKY	0.179639	0.725914	0.856179	otherPCG	notDE	up	NA
DPRKETGSRY	0.286533	0.455778	0.697682	otherPCG	notDE	up	NA
DPRSGLVAY	0.0467097	0.822998	0.910188	otherPCG	notDE	up	NA
DPRTDVKAY	-0.998334	0.20652	0.54969	otherPCG	notDE	dn	NA
DPRVFKVTY	-0.273317	0.430198	0.680748	otherPCG	notDE	dn	NA
DPRVQYLGY	-0.273602	0.283843	0.599024	otherPCG	notDE	dn	NA
DPRYHEVHY	0.142426	0.42436	0.676727	otherPCG	notDE	up	NA
DPSDYVRAM	2.59049	0.210303	0.552444	otherPCG	notDE	up	NA
DPSLSLIKY	0.673923	0.594686	0.777058	otherPCG	notDE	up	NA
DPSQSEVM	1.54682	0.275783	0.594653	otherPCG	notDE	up	NA
DPTKLELLY	-2.82424	0.201097	0.543541	otherPCG	notDE	dn	NA
DPTTVTKTF	-0.31516	0.429222	0.679857	otherPCG	notDE	dn	NA
DPVEDRNFY	0.145518	0.572799	0.763551	otherPCG	notDE	up	NA
DPVEPHGEM	0.380668	0.141857	0.49166	otherPCG	notDE	up	NA
DPVGDIVSF	0.510878	0.759323	0.876466	otherPCG	notDE	up	NA
DPVHAVVY	0.0561193	0.765431	0.879066	otherPCG	notDE	up	NA
DPVKGFAEY	-0.0501506	0.860606	0.931913	otherPCG	notDE	dn	NA
DPVNPEKLL	0.151555	0.808335	0.903609	otherPCG	notDE	up	NA
DPVRHFSTY	0.232667	0.221326	0.560009	otherPCG	notDE	up	NA
DPWARGSYSY	-0.649014	0.0465425	0.356183	otherPCG	notDE	dn	NA
DPYGGHRDVAY	0.20178	0.546968	0.749183	otherPCG	notDE	up	NA
DPYGSGGQKF	-0.370867	0.262353	0.589712	otherPCG	notDE	dn	NA
DPYHSGYEM	0.426901	0.0598223	0.376872	otherPCG	notDE	up	NA
DPYHSGYEMPY	0.493173	0.339041	0.625423	otherPCG	notDE	up	NA
DPYKKAVAM	0.632207	0.157327	0.508886	otherPCG	notDE	up	NA
DPYLSSVSH	-0.125397	0.560901	0.757275	otherPCG	notDE	dn	NA
DPYRLGHDAY	0.339743	0.497737	0.721028	otherPCG	notDE	up	NA
DPYSHLGEAY	0.471993	0.182792	0.529015	otherPCG	notDE	up	NA
DPYSRMQSTY	0.393244	0.157408	0.508894	otherPCG	notDE	up	NA
DQIVTKAAY	1.30354	0.317239	0.615594	otherPCG	notDE	up	NA
DQKASGVKY	0.659406	0.269047	0.593554	otherPCG	notDE	up	NA
DQKVHNVSF	-0.149642	0.464576	0.702145	otherPCG	notDE	dn	NA
DQKWHDKQY	0.0896257	0.84679	0.924357	otherPCG	notDE	up	NA
DQMISRIEY	-0.0969976	0.720933	0.852865	otherPCG	notDE	dn	NA
DQREGGQVY	0.410623	0.0636395	0.384655	otherPCG	notDE	up	NA
DQRFEKVSY	-0.197937	0.2979	0.604939	otherPCG	notDE	dn	NA
DQRILYEY	-0.0288715	0.98163	0.991728	otherPCG	notDE	dn	NA
DQRKLWVGY	0.306287	0.196442	0.540335	otherPCG	notDE	up	NA
DQRRDPPQY	0.768794	0.0443509	0.351009	otherPCG	notDE	up	NA
DQRVIYYY	1.31464	0.271004	0.594165	otherPCG	notDE	up	NA
DQRVMMTY	0.0980581	0.724651	0.855521	otherPCG	notDE	up	NA
DSFLHHPY	-1.91334	0.0972734	0.432802	otherPCG	notDE	dn	NA
DSIKSHVSY	0.0352809	0.985874	0.993474	otherPCG	notDE	up	NA
DSNINGHDY	-0.955695	0.21798	0.55798	otherPCG	notDE	dn	NA
DSRTNTAY	-0.238351	0.575932	0.765732	otherPCG	notDE	dn	NA
DSVKLVVRY	1.15852	0.00881084	0.21446	otherPCG	DE	up	NA
DSVVVHVY	0.375602	0.240681	0.575618	otherPCG	notDE	up	NA
DSYRNEIAY	-0.959145	0.646919	0.810348	CTA	notDE	dn	NA
DSYSSSRSDLY	20	0.00397282	0.181177	otherPCG	DACspecific	up	NA
DTKKEVEQF	-0.468388	0.257452	0.586643	otherPCG	notDE	dn	NA
DTKVELETY	0.0754642	0.706177	0.845474	otherPCG	notDE	up	NA
DVAPTHILY	1.05123	0.198438	0.541977	otherPCG	notDE	up	NA
DVFKHELAY	-0.501701	0.0928153	0.424766	otherPCG	notDE	dn	NA
DVHADRNTF	0.0149409	0.948981	0.975557	otherPCG	notDE	up	NA
DVIQAGKEY	1.69322	0.379891	0.650116	otherPCG	notDE	up	NA
DVIRLIMQY	0.772219	0.0341397	0.325334	otherPCG	notDE	up	NA
DVKEERSSY	0.760372	0.119081	0.466343	otherPCG	notDE	up	NA
DVKEESTKY	-1.13651	0.124675	0.472505	otherPCG	notDE	dn	NA
DVKEVIEY	0.0840391	0.683952	0.832033	otherPCG	notDE	up	NA
DVKKEDGTF	0.209897	0.553472	0.752958	otherPCG	notDE	up	NA
DVKKTGFVF	-0.653723	0.696544	0.83985	otherPCG	notDE	dn	NA
DVKVERIEY	0.219026	0.295119	0.603344	otherPCG	notDE	up	NA
DVREEGKENAF	0.0136477	0.955242	0.978245	otherPCG	notDE	up	NA
DVSPVVSTY	0.824544	0.651115	0.812805	otherPCG	notDE	up	NA
DVVFLITKY	-0.0181262	0.990066	0.99478	otherPCG	notDE	dn	NA
DVYDDGKHVY	0.048226	0.924142	0.963114	otherPCG	notDE	up	NA
DVYGGTNRY	-0.487624	0.293529	0.602559	otherPCG	notDE	dn	NA
DYAELLQHF	0.687106	0.549253	0.750574	otherPCG	notDE	up	NA
DYAEVSNTF	1.56968	0.371233	0.644766	otherPCG	notDE	up	NA
DYAIWNTKF	0.551368	0.274172	0.594653	otherPCG	notDE	up	NA
DYAKNLAKL	0.765507	0.308192	0.60912	otherPCG	notDE	up	NA
DYAKVLLLI	0.854942	0.0572002	0.373198	otherPCG	notDE	up	NA
DYAYLREHF	-0.363785	0.181408	0.528802	otherPCG	notDE	dn	NA
DYDSVFHHL	0.65332	0.500128	0.722448	otherPCG	notDE	up	NA
DYIDTIWKI	-0.315516	0.210763	0.552957	otherPCG	notDE	dn	NA
DYIKFLRSI	0.133039	0.568567	0.761965	otherPCG	notDE	up	NA
DYILNVMKF	-0.07422	0.882459	0.942711	otherPCG	notDE	dn	NA
DYKNTFPKW	0.775794	0.0411646	0.343449	otherPCG	notDE	up	NA
DYLEVAKHF	1.70615	0.0852222	0.414211	otherPCG	notDE	up	NA
DYLKGLASF	-0.881256	0.1631	0.513131	otherPCG	notDE	dn	NA
DYLRWVQTL	0.51709	0.252967	0.584279	otherPCG	notDE	up	NA
DYLTRYEHF	-0.0552228	0.960475	0.980882	otherPCG	notDE	dn	NA
DYMKTTSNF	-0.210957	0.329581	0.620577	otherPCG	notDE	dn	NA
DYPRYLFEI	-0.518688	0.128794	0.477112	CTA	notDE	dn	NA
DYPSRWTAI	-0.486843	0.54591	0.748533	otherPCG	notDE	dn	NA
DYQALRTSI	0.731275	0.409587	0.668516	otherPCG	notDE	up	NA
DYSSILQKF	-2.56529	0.282121	0.597558	otherPCG	notDE	dn	NA
DYVEGLRVF	0.432009	0.0715622	0.395948	otherPCG	notDE	up	NA
DYYPEYKLLF	2.03128	0.0998981	0.436755	otherPCG	notDE	up	NA
EAAAVFKTL	0.695642	0.22958	0.565465	otherPCG	notDE	up	NA
EAAHVAEQL	0.9908	0.458724	0.699321	otherPCG	notDE	up	NA
EAAKPSPAM	0.383731	0.27075	0.59405	otherPCG	notDE	up	NA
EAAKVGEVY	-0.592427	0.0278782	0.306591	otherPCG	notDE	dn	NA
EAALPVRAM	1.66852	0.0490666	0.359445	otherPCG	DE	up	NA
EAAPEKSSF	-0.122906	0.512003	0.72967	otherPCG	notDE	dn	NA
EAARLEYDAY	0.714715	0.0747078	0.403073	otherPCG	notDE	up	NA
EAASVPVVY	1.50379	0.380181	0.650278	otherPCG	notDE	up	NA
EAAVAIKAM	0.13499	0.50308	0.72437	otherPCG	notDE	up	NA
EADKTIKVY	0.442551	0.141949	0.49166	otherPCG	notDE	up	NA
EADPTGHSY	20	0.132896	0.482839	CTA	DACspecific	up	NA
EADRVILTM	0.863321	0.0503677	0.361835	otherPCG	notDE	up	NA
EAEQATRTM	1.339	0.0628199	0.383409	otherPCG	notDE	up	NA
EAFDSTSRF	-0.0448411	0.809111	0.903893	otherPCG	notDE	dn	NA
EAFFSHVL	-0.55773	0.763754	0.878476	otherPCG	notDE	dn	NA
EAFKAIGTAY	0.294481	0.148445	0.499912	otherPCG	notDE	up	NA
EAFKDSEGY	1.2311	0.166442	0.516744	otherPCG	notDE	up	NA
EAFKQRHSY	0.496327	0.366643	0.642419	otherPCG	notDE	up	NA
EAFLNNQEY	0.509249	0.647794	0.81085	otherPCG	notDE	up	NA
EAFPGRAEM	0.187922	0.4228	0.676095	otherPCG	notDE	up	NA
EAFQGTKVF	0.815366	0.349349	0.631944	otherPCG	notDE	up	NA
EAFREHQQY	2.02974	0.000573143	0.0793329	otherPCG	DE	up	NA
EAFRGVHRY	0.708914	0.00793813	0.208146	otherPCG	notDE	up	NA
EAFRTREEY	0.678436	0.012507	0.238815	otherPCG	notDE	up	NA
EAFSPVYKY	0.649277	0.635858	0.803359	otherPCG	notDE	up	NA
EAFVAKHAM	0.437653	0.348433	0.631193	otherPCG	notDE	up	NA
EAHAEDSVM	0.657369	0.308207	0.60912	otherPCG	notDE	up	NA
EAHAQSIGM	1.46636	0.113629	0.458295	otherPCG	notDE	up	NA
EAHLELNAF	1.5744	0.308737	0.609295	otherPCG	notDE	up	NA
EAHSGPATY	1.7067	0.10062	0.436816	otherPCG	notDE	up	NA
EAIALAEKY	0.623218	0.0397035	0.339967	otherPCG	notDE	up	NA
EAIDQLHLEY	0.954451	0.19053	0.536281	otherPCG	notDE	up	NA
EAIEEHSAY	0.356993	0.0764168	0.403965	otherPCG	notDE	up	NA
EAIGAVIHY	0.138428	0.641755	0.806464	otherPCG	notDE	up	NA
EAIGIISKM	0.383966	0.104431	0.442907	otherPCG	notDE	up	NA
EAIIPGSVY	1.87212	0.360101	0.638297	otherPCG	notDE	up	NA
EAIKEELLY	0.158461	0.699889	0.841897	otherPCG	notDE	up	NA
EAIKILKGEY	0.341171	0.120484	0.468114	otherPCG	notDE	up	NA
EAIQRTEAY	0.165506	0.360582	0.638328	otherPCG	notDE	up	NA
EAIRDMVRY	1.26428	0.223462	0.562155	otherPCG	notDE	up	NA
EAIREAVVY	0.311709	0.200058	0.543108	otherPCG	notDE	up	NA
EAIRISPTF	5.3331	0.0481946	0.359047	otherPCG	DE	up	NA
EAIYETHTW	20	0.399235	0.661301	otherPCG	DACspecific	up	NA
EAKAGEGTY	-0.656625	0.129242	0.477581	otherPCG	notDE	dn	NA
EAKDSKVTY	-0.812105	0.443498	0.689073	otherPCG	notDE	dn	NA
EAKQEKSMY	0.741667	0.5033	0.724452	otherPCG	notDE	up	NA
EAKQELITY	0.262564	0.292251	0.602146	otherPCG	notDE	up	NA
EAKQQFVEY	-1.82396	0.299289	0.605924	otherPCG	notDE	dn	NA
EAKREAETF	0.437001	0.352301	0.632953	otherPCG	notDE	up	NA
EAKTPGKAY	-0.293367	0.65246	0.813414	otherPCG	notDE	dn	NA
EALAVLTSF	2.08043	0.0355055	0.329233	otherPCG	DE	up	NA
EALDHMVEY	0.393453	0.0689212	0.390034	otherPCG	notDE	up	NA
EALERTEKL	0.912149	0.371264	0.644766	otherPCG	notDE	up	NA
EALHASHGF	-0.279128	0.394528	0.659042	otherPCG	notDE	dn	NA
EALKSVIDY	1.54525	0.0648223	0.385894	otherPCG	notDE	up	NA
EALRNWQVY	1.93759	0.00989154	0.220911	otherPCG	DE	up	NA
EALSLAHTY	1.97472	0.316693	0.615589	otherPCG	notDE	up	NA
EAMHGVFLY	1.31749	0.325121	0.619117	otherPCG	notDE	up	NA
EAMKSLPAL	0.787098	0.0227247	0.286888	otherPCG	notDE	up	NA
EAMPKVAKY	1.75274	0.0801643	0.409004	otherPCG	notDE	up	NA
EAMRIGAEVY	-0.413003	0.205218	0.548206	otherPCG	notDE	dn	NA
EAMVGHEM	20	0.528178	0.739239	otherPCG	DACspecific	up	NA
EANAIALKY	0.437309	0.0632693	0.384046	otherPCG	notDE	up	NA
EANQHELLY	0.573057	0.022934	0.287542	otherPCG	notDE	up	NA
EANQWEVAY	0.408536	0.275914	0.594653	otherPCG	notDE	up	NA
EANSEESDSVF	-0.0607039	0.821617	0.909941	otherPCG	notDE	dn	NA
EANSNAVRF	1.99084	0.000843353	0.0938878	otherPCG	DE	up	NA
EAQDLQGKDTY	-0.297328	0.563073	0.758966	otherPCG	notDE	dn	NA
EAQKLLEQY	1.22931	0.00278875	0.162722	otherPCG	DE	up	NA
EAQPHSRPY	-1.01111	0.0893472	0.418186	otherPCG	notDE	dn	NA
EAQPIVTKY	0.252588	0.21069	0.552876	otherPCG	notDE	up	NA
EAQPVHQAY	-0.645679	0.537374	0.744248	otherPCG	notDE	dn	NA
EAREDMAAL	2.20091	0.00447305	0.185927	otherPCG	DE	up	NA
EAREEKVVY	0.146382	0.46718	0.703892	otherPCG	notDE	up	NA
EARENNAVY	0.948523	0.0852737	0.414211	otherPCG	notDE	up	NA
EARKQVEVF	0.628459	0.270944	0.594165	otherPCG	notDE	up	NA
EARPGATAF	0.547016	0.412339	0.669172	otherPCG	notDE	up	NA
EASAVTVRF	1.8324	0.0408098	0.342568	otherPCG	DE	up	NA
EASKHIMQY	1.02906	0.00169436	0.128471	otherPCG	DE	up	NA
EASKLLLTY	0.798211	0.11658	0.462375	otherPCG	notDE	up	NA
EATAAIHSF	-0.0921459	0.68912	0.834665	otherPCG	notDE	dn	NA
EATKAVTEM	2.02528	0.171835	0.520531	otherPCG	notDE	up	NA
EATYINHNF	-0.0408052	0.88246	0.942711	otherPCG	notDE	dn	NA
EAVDIRQIY	-0.723041	0.634364	0.801902	otherPCG	notDE	dn	NA
EAVDKYFKL	0.650384	0.633821	0.801696	otherPCG	notDE	up	NA
EAVGNIVKF	0.205289	0.70995	0.847525	otherPCG	notDE	up	NA
EAVKIIHDF	0.0452442	0.915425	0.959437	otherPCG	notDE	up	NA
EAVKPTVGM	-0.172959	0.402079	0.66279	otherPCG	notDE	dn	NA
EAVKQYSSY	0.448171	0.0701853	0.39272	otherPCG	notDE	up	NA
EAVNGVREM	0.263828	0.183412	0.529327	otherPCG	notDE	up	NA
EAVQEITEY	3.28809	0.00016989	0.0567517	otherPCG	DE	up	NA
EAVRPHSAL	-0.944693	0.259707	0.588379	otherPCG	notDE	dn	NA
EAVSHTSDM	-0.801061	0.467133	0.703892	otherPCG	notDE	dn	NA
EAVWAVTNY	-0.827154	0.579353	0.767455	otherPCG	notDE	dn	NA
EAWAGRISY	-0.757773	0.311822	0.611292	otherPCG	notDE	dn	NA
EAWASKDATY	0.116659	0.555887	0.754545	otherPCG	notDE	up	NA
EAYFERCGY	-0.204107	0.819137	0.909111	otherPCG	notDE	dn	NA
EAYLERIGY	0.618777	0.582566	0.769022	otherPCG	notDE	up	NA
EAYNAVVRY	1.18855	0.241918	0.576616	otherPCG	notDE	up	NA
EAYPDHTQF	-0.263587	0.251291	0.583033	otherPCG	notDE	dn	NA
EAYTDHATY	-0.190145	0.40765	0.6672	otherPCG	notDE	dn	NA
EAYVHVNQY	1.97338	0.101166	0.436904	otherPCG	notDE	up	NA
EDFAHVISF	0.351672	0.156417	0.507663	otherPCG	notDE	up	NA
EDFKQQVPY	-0.579433	0.0509753	0.363686	otherPCG	notDE	dn	NA
EFLRDQPQF	1.02198	0.224691	0.563606	otherPCG	notDE	up	NA
EFLTKTAKF	1.44024	0.0501366	0.361376	otherPCG	notDE	up	NA
EFMANTESY	0.972541	0.232266	0.567375	otherPCG	notDE	up	NA
EFMPWVSQY	0.0670217	0.7731	0.883673	otherPCG	notDE	up	NA
EFPPGTPRF	-0.676463	0.568174	0.761965	otherPCG	notDE	dn	NA
EGFISRMQY	1.04464	0.261296	0.589355	otherPCG	notDE	up	NA
EGFRWLSQY	3.00194	0.101612	0.437885	otherPCG	notDE	up	NA
EGFRWMAQY	0.494923	0.776297	0.885043	otherPCG	notDE	up	NA
EGHAYGVSY	0.727798	0.250796	0.582604	otherPCG	notDE	up	NA
EGHGLDLTY	-0.166632	0.525751	0.73756	otherPCG	notDE	dn	NA
EGHLSTVEF	-0.516987	0.0431522	0.347768	otherPCG	notDE	dn	NA
EGISKSYVF	-0.175194	0.644794	0.808671	otherPCG	notDE	dn	NA
EGIWPRQSTY	0.792674	0.0752714	0.403355	otherPCG	notDE	up	NA
EGKKYIVAY	-0.504651	0.0326608	0.319862	otherPCG	notDE	dn	NA
EGMDVHATY	0.580205	0.118335	0.464679	otherPCG	notDE	up	NA
EGRASGTVY	0.593298	0.165911	0.516214	otherPCG	notDE	up	NA
EGRGENTSY	0.178759	0.85834	0.931379	otherPCG	notDE	up	NA
EGRHGSVRY	0.281713	0.526736	0.737889	otherPCG	notDE	up	NA
EGRLFQVEY	0.0696068	0.730872	0.859565	otherPCG	notDE	up	NA
EGRLYQVEY	0.07809	0.716636	0.850343	otherPCG	notDE	up	NA
EGRMIVTAY	0.15407	0.459303	0.699473	otherPCG	notDE	up	NA
EGRNGWWQY	0.577703	0.254184	0.58523	otherPCG	notDE	up	NA
EGRPGAATF	-0.103699	0.618613	0.792133	otherPCG	notDE	dn	NA
EGRPSGEAF	0.251172	0.251202	0.583033	otherPCG	notDE	up	NA
EGRQSGEAF	0.507544	0.275702	0.594653	otherPCG	notDE	up	NA
EGRRETTVY	0.212037	0.499144	0.721851	otherPCG	notDE	up	NA
EGRTKELGY	-0.354066	0.239718	0.574343	otherPCG	notDE	dn	NA
EGRVAVEY	-0.490793	0.0431922	0.34788	otherPCG	notDE	dn	NA
EGWKDAGYEY	1.33591	0.188993	0.534983	otherPCG	notDE	up	NA
EGYGRSLRY	-0.136131	0.5868	0.771908	otherPCG	notDE	dn	NA
EGYPGQRYY	0.0999978	0.890413	0.947697	otherPCG	notDE	up	NA
EHAPSIVFI	-1.92181	0.0551878	0.371319	otherPCG	notDE	dn	NA
EIARERLAF	0.654459	0.414828	0.671147	otherPCG	notDE	up	NA
EIKQIVSEY	1.02784	0.513756	0.730605	otherPCG	notDE	up	NA
EIMREGSAF	2.08491	0.278739	0.595897	otherPCG	notDE	up	NA
EIREELEQY	0.299656	0.811774	0.905041	otherPCG	notDE	up	NA
EIRGFETAY	-0.103888	0.925118	0.96367	otherPCG	notDE	dn	NA
EIVKEVSTY	0.71502	0.182041	0.528826	otherPCG	notDE	up	NA
ELADIKQAY	-0.130971	0.788112	0.892437	otherPCG	notDE	dn	NA
ELAERVPAI	0.960208	0.620168	0.792984	otherPCG	notDE	up	NA
ELAKQITSY	0.104469	0.661056	0.818253	otherPCG	notDE	up	NA
ELAQQVQQV	-0.464982	0.602794	0.782146	otherPCG	notDE	dn	NA
ELASWGHEY	0.403985	0.597611	0.778596	otherPCG	notDE	up	NA
ELHHIHSRY	0.330534	0.401714	0.662495	otherPCG	notDE	up	NA
ELHPDVVSY	-0.886338	0.280702	0.597315	otherPCG	notDE	dn	NA
ELHRLQVSY	1.58696	0.209613	0.552444	otherPCG	notDE	up	NA
ELKAPGISY	-0.209496	0.403598	0.663845	otherPCG	notDE	dn	NA
ELKEEKTLF	0.252618	0.372712	0.645687	otherPCG	notDE	up	NA
ELKERIREY	-0.779808	0.024082	0.294073	otherPCG	notDE	dn	NA
ELKKGDTIY	-0.650697	0.00998637	0.221527	otherPCG	notDE	dn	NA
ELKREHTSY	0.0497068	0.868018	0.935519	otherPCG	notDE	up	NA
ELLESNFTL	1.76212	0.00036229	0.0672349	otherPCG	DE	up	NA
ELMEQVPHI	0.513945	0.783611	0.889828	otherPCG	notDE	up	NA
ELMGLKQVY	0.837856	0.572691	0.76355	otherPCG	notDE	up	NA
ELMKNLTQY	0.496217	0.156183	0.507292	otherPCG	notDE	up	NA
ELMRDIYSM	3.08332	0.0489426	0.359307	otherPCG	DE	up	NA
ELPKHYFSF	0.0521692	0.973741	0.987787	otherPCG	notDE	up	NA
ELRDNDKTRY	-0.694448	0.135845	0.486001	otherPCG	notDE	dn	NA
ELRGRLHAY	0.331059	0.219207	0.558578	otherPCG	notDE	up	NA
ELRSLTQSY	0.630716	0.0464911	0.356183	otherPCG	notDE	up	NA
ELSEKNFQL	0.231636	0.606719	0.78518	otherPCG	notDE	up	NA
ELSSVKLEY	1.14148	0.327874	0.619949	otherPCG	notDE	up	NA
ELWKNPTAF	2.18195	0.288478	0.600407	otherPCG	notDE	up	NA
ELWLEREVF	0.943282	0.045672	0.353369	otherPCG	notDE	up	NA
ELYAKLIFL	0.591256	0.164074	0.514636	otherPCG	notDE	up	NA
ELYGNTFQLY	-0.183088	0.434376	0.682713	otherPCG	notDE	dn	NA
ELYHQSVVY	0.546953	0.566299	0.761194	otherPCG	notDE	up	NA
EMARHLREY	0.698023	0.470012	0.704751	otherPCG	notDE	up	NA
EMEEKYYRF	0.517211	0.271674	0.594442	otherPCG	notDE	up	NA
EMHKNKLQY	-0.0291653	0.900519	0.952032	otherPCG	notDE	dn	NA
EMIAQQREY	0.619874	0.0217317	0.281466	otherPCG	notDE	up	NA
EMIKIMQEY	2.2718	0.00378124	0.18092	otherPCG	DE	up	NA
EMKEERVRF	0.0200068	0.923461	0.962925	otherPCG	notDE	up	NA
EMKELQTQY	0.0516898	0.807116	0.902906	otherPCG	notDE	up	NA
EMMEKAREAY	1.41683	0.00792751	0.208146	otherPCG	DE	up	NA
EMMHKTHKY	-0.272998	0.637742	0.804448	otherPCG	notDE	dn	NA
EMMKRNMAY	0.559381	0.0650617	0.385894	otherPCG	notDE	up	NA
EMMKVVQVY	0.699438	0.0192026	0.265891	otherPCG	notDE	up	NA
EMNPNYTEF	1.72413	0.328318	0.620157	otherPCG	notDE	up	NA
EMQRHYVMY	20	0.0129024	0.238815	otherPCG	DACspecific	up	NA
EMRKFTPQY	0.0359612	0.871517	0.936939	otherPCG	notDE	up	NA
EMRKIVAEY	-0.00410144	0.997723	0.998787	otherPCG	notDE	dn	NA
EMRKLFEKY	0.844735	0.0475754	0.358951	otherPCG	notDE	up	NA
EMYRLAQVY	0.320525	0.550215	0.751044	otherPCG	notDE	up	NA
ENMWNTGSTY	0.102323	0.929925	0.96645	otherPCG	notDE	up	NA
EPAHIVASF	-0.221544	0.321635	0.61694	otherPCG	notDE	dn	NA
EPARPDITY	-0.25687	0.316794	0.615589	otherPCG	notDE	dn	NA
EPDFVAKFY	1.5215	0.354434	0.63459	otherPCG	notDE	up	NA
EPEDAEKSRTY	-1.17876	0.462035	0.700841	otherPCG	notDE	dn	NA
EPEEAAALY	1.78019	0.318867	0.616458	otherPCG	notDE	up	NA
EPEEENGREY	0.276792	0.384011	0.652486	otherPCG	notDE	up	NA
EPEEGGRAY	0.0992241	0.705754	0.845387	otherPCG	notDE	up	NA
EPEELYQTF	-1.36938	0.293974	0.602559	otherPCG	notDE	dn	NA
EPEGTSHEF	-0.194924	0.399515	0.661338	otherPCG	notDE	dn	NA
EPEPHILLF	-0.21973	0.476327	0.70996	otherPCG	notDE	dn	NA
EPEPSPKAL	-0.373735	0.303913	0.60819	otherPCG	notDE	dn	NA
EPEQFVVVM	-0.364157	0.105524	0.444798	otherPCG	notDE	dn	NA
EPEQQARTL	0.973096	0.00234939	0.151655	otherPCG	notDE	up	NA
EPFELSHHF	0.893584	0.204078	0.547129	otherPCG	notDE	up	NA
EPFGEISSRY	0.55169	0.495657	0.719824	otherPCG	notDE	up	NA
EPFGRSLSF	2.09339	0.284178	0.599024	otherPCG	notDE	up	NA
EPFHAQVGSLY	1.97218	0.00147909	0.122018	otherPCG	DE	up	NA
EPFNFQMVY	0.299153	0.242414	0.576667	otherPCG	notDE	up	NA
EPFPGHWAY	2.48635	0.213213	0.554629	otherPCG	notDE	up	NA
EPFREELAY	2.28511	0.38121	0.650456	otherPCG	notDE	up	NA
EPFSEEATLF	0.456303	0.0658675	0.387378	otherPCG	notDE	up	NA
EPFSGTKSDVY	0.586297	0.41807	0.673448	otherPCG	notDE	up	NA
EPHDISVAL	-0.172035	0.623313	0.795103	otherPCG	notDE	dn	NA
EPHFVGSAY	1.55432	0.0146905	0.244756	otherPCG	DE	up	NA
EPHGDSTEF	0.270769	0.225083	0.564011	otherPCG	notDE	up	NA
EPHKNMEVM	0.479802	0.198761	0.542008	otherPCG	notDE	up	NA
EPHLMVEY	-0.1534	0.538574	0.744894	otherPCG	notDE	dn	NA
EPHQVYVQI	0.895012	0.293144	0.602226	otherPCG	notDE	up	NA
EPHSKPIKF	-0.149625	0.553049	0.752737	otherPCG	notDE	dn	NA
EPHSSPEL	1.32044	0.019986	0.270357	otherPCG	DE	up	NA
EPHWKEFRF	0.137809	0.879301	0.94167	otherPCG	notDE	up	NA
EPHYMVLEY	1.0831	0.307735	0.60912	otherPCG	notDE	up	NA
EPHYQPWSY	-0.319943	0.256496	0.586467	otherPCG	notDE	dn	NA
EPIEEEQEAF	-0.128534	0.804676	0.901519	otherPCG	notDE	dn	NA
EPIEGHEDY	0.701813	0.146514	0.497623	otherPCG	notDE	up	NA
EPIEGKLSLY	-0.0942097	0.898412	0.951102	otherPCG	notDE	dn	NA
EPIRLFGETDY	-1.43709	0.324233	0.618658	otherPCG	notDE	dn	NA
EPIRNRITY	-0.183079	0.364823	0.641427	otherPCG	notDE	dn	NA
EPIYIITEY	0.40879	0.0911781	0.42221	otherPCG	notDE	up	NA
EPIYPEVVHMF	-0.0582542	0.83393	0.916589	otherPCG	notDE	dn	NA
EPKGYHANF	1.0191	0.00730786	0.205618	otherPCG	DE	up	NA
EPKIDFRVY	1.35644	0.250135	0.582543	otherPCG	notDE	up	NA
EPKPRMSTY	0.657628	0.323814	0.618646	otherPCG	notDE	up	NA
EPKQASVTY	1.09844	0.00370021	0.180185	otherPCG	DE	up	NA
EPKRDSSAF	0.776143	0.0784933	0.406819	otherPCG	notDE	up	NA
EPKTESKSSKF	-0.240236	0.507753	0.726948	otherPCG	notDE	dn	NA
EPLGGKLLEEY	1.79957	0.201978	0.544779	otherPCG	notDE	up	NA
EPLHNVQVL	-0.317472	0.181653	0.528802	otherPCG	notDE	dn	NA
EPLLIDEDYY	-1.83189	0.384521	0.652495	otherPCG	notDE	dn	NA
EPLLKHWEF	-0.710482	0.642852	0.807235	otherPCG	notDE	dn	NA
EPLNLFRPF	0.891531	0.132812	0.482839	otherPCG	notDE	up	NA
EPLPMLPSY	20	6.50985e-05	0.0334556	otherPCG	DACspecific	up	NA
EPLQDPLAL	0.473372	0.0428354	0.347099	otherPCG	notDE	up	NA
EPLQVPEEY	1.44946	0.0249274	0.295546	otherPCG	DE	up	NA
EPLRDFSAM	0.317291	0.133378	0.483571	otherPCG	notDE	up	NA
EPLSLQKMVY	0.676381	0.607494	0.78547	otherPCG	notDE	up	NA
EPLSQITAY	2.53086	0.186917	0.533622	otherPCG	notDE	up	NA
EPLTKAIKY	-0.205029	0.264154	0.59094	otherPCG	notDE	dn	NA
EPMHWHLDM	20	1.42527e-05	0.0173132	otherPCG	DACspecific	up	NA
EPMNPIKQY	1.01376	0.378372	0.648999	otherPCG	notDE	up	NA
EPMPALEGHIF	-0.537365	0.284007	0.599024	otherPCG	notDE	dn	NA
EPNNHTEY	0.723573	0.503206	0.724452	otherPCG	notDE	up	NA
EPNPDDPLM	-0.068524	0.733091	0.860951	otherPCG	notDE	dn	NA
EPNPESLEL	0.87724	0.167588	0.517482	otherPCG	notDE	up	NA
EPNPFLLPTM	0.884888	0.196609	0.540335	otherPCG	notDE	up	NA
EPNSASSTHQM	0.788909	0.0555472	0.371686	otherPCG	notDE	up	NA
EPNSNVVKVAF	0.193541	0.588005	0.772442	otherPCG	notDE	up	NA
EPNSTKFVF	0.0857207	0.749774	0.869207	otherPCG	notDE	up	NA
EPNVSFVSH	-0.864707	0.0111497	0.232422	otherPCG	notDE	dn	NA
EPPLFHPNVY	0.816737	0.012349	0.238815	otherPCG	notDE	up	NA
EPPNFFQKY	2.413	0.128785	0.477112	otherPCG	notDE	up	NA
EPQHVLLRY	0.0659618	0.807155	0.902906	otherPCG	notDE	up	NA
EPQHWPVQY	-1.12427	0.0043586	0.185927	otherPCG	DE	dn	NA
EPQNRTSAY	0.507479	0.356822	0.63563	otherPCG	notDE	up	NA
EPQQTAAQM	1.1236	0.0478707	0.359047	otherPCG	DE	up	NA
EPQQYEVQF	2.86225	0.0907039	0.42156	otherPCG	notDE	up	NA
EPRFIAVGY	1.63188	0.000403646	0.0710179	otherPCG	DE	up	NA
EPRFISVGY	1.1472	0.609131	0.785941	otherPCG	notDE	up	NA
EPRHPGSSY	-0.209537	0.491447	0.717611	otherPCG	notDE	dn	NA
EPRPFDPQY	-0.218826	0.343237	0.627234	otherPCG	notDE	dn	NA
EPRPPHGELQY	-0.165236	0.773693	0.883673	otherPCG	notDE	dn	NA
EPRQEVPMY	-0.388903	0.342139	0.627031	otherPCG	notDE	dn	NA
EPRWDQSTF	-0.348092	0.0839761	0.413461	otherPCG	notDE	dn	NA
EPRWQETAY	0.0357533	0.870029	0.936294	otherPCG	notDE	up	NA
EPRYIAVEY	0.816741	0.0127526	0.238815	otherPCG	notDE	up	NA
EPSAVPTDY	0.851224	0.18206	0.528826	otherPCG	notDE	up	NA
EPSFIVVHY	0.628323	0.399958	0.661416	otherPCG	notDE	up	NA
EPTAAAIAY	0.375924	0.540643	0.746229	otherPCG	notDE	up	NA
EPTNFVHTAH	-0.0172183	0.933354	0.968056	otherPCG	notDE	dn	NA
EPTPGGVKY	0.681283	0.276841	0.594911	otherPCG	notDE	up	NA
EPVALIQRM	-0.111975	0.648796	0.811411	otherPCG	notDE	dn	NA
EPVDHGKIEY	0.111515	0.544869	0.748027	otherPCG	notDE	up	NA
EPVDISTAM	1.62148	0.352559	0.633184	otherPCG	notDE	up	NA
EPVEAKEDY	0.268548	0.304824	0.608316	otherPCG	notDE	up	NA
EPVELAQEF	-1.93742	0.295824	0.603572	otherPCG	notDE	dn	NA
EPVEVLPNVNY	-1.12558	0.284079	0.599024	otherPCG	notDE	dn	NA
EPVGIYQGF	-0.134852	0.781904	0.888494	otherPCG	notDE	dn	NA
EPVGVHHSL	0.209159	0.501942	0.723637	otherPCG	notDE	up	NA
EPVGWIAVY	0.755636	0.127544	0.476076	otherPCG	notDE	up	NA
EPVKDHNWRY	0.291744	0.267558	0.592775	otherPCG	notDE	up	NA
EPVKDPYVM	0.996843	0.288011	0.600398	otherPCG	notDE	up	NA
EPVKKIFNY	0.893456	0.0698434	0.392221	otherPCG	notDE	up	NA
EPVNLFQHL	-0.792948	0.367713	0.642727	otherPCG	notDE	dn	NA
EPVPWADAF	0.498196	0.538136	0.744675	otherPCG	notDE	up	NA
EPVQLTFALRY	20	0.979537	0.990583	otherPCG	DACspecific	up	NA
EPVQYYFTL	0.220769	0.416789	0.672664	otherPCG	notDE	up	NA
EPVWKVLIY	-0.152372	0.518991	0.733672	otherPCG	notDE	dn	NA
EPWIKLPIY	-0.827855	0.396254	0.659912	otherPCG	notDE	dn	NA
EPWPENATLY	4.03534	0.0644202	0.385587	otherPCG	notDE	up	NA
EPWPGQYQF	0.474803	0.0372572	0.335265	otherPCG	notDE	up	NA
EPWVHLHYY	0.888746	0.300578	0.606602	otherPCG	notDE	up	NA
EPYDDHSNM	0.471466	0.204479	0.547544	otherPCG	notDE	up	NA
EPYGKIKNY	-0.491915	0.0306203	0.315215	otherPCG	notDE	dn	NA
EPYGSQRDIAY	-0.0681254	0.913195	0.958081	otherPCG	notDE	dn	NA
EPYPDDGMGY	1.92198	0.318915	0.616458	otherPCG	notDE	up	NA
EPYTRNMTY	-1.24645	0.00487247	0.185927	otherPCG	DE	dn	NA
EPYVAIKAY	2.76037	0.103016	0.440616	otherPCG	notDE	up	NA
EQGRVHVVY	0.268301	0.216497	0.557494	otherPCG	notDE	up	NA
EQIKEYHHL	0.202854	0.496292	0.720146	otherPCG	notDE	up	NA
EQILATAVY	-0.120584	0.692365	0.837002	otherPCG	notDE	dn	NA
EQKELQALY	0.00748698	0.976911	0.989424	otherPCG	notDE	up	NA
EQKHDDYVY	0.599685	0.178699	0.525943	otherPCG	notDE	up	NA
EQKPDDAQY	0.0502631	0.80552	0.902059	otherPCG	notDE	up	NA
EQPETYYKW	-0.877558	0.0303046	0.314386	otherPCG	notDE	dn	NA
EQRATLTY	1.62661	0.0116899	0.23556	otherPCG	DE	up	NA
EQRKVYQY	0.401574	0.177234	0.524165	otherPCG	notDE	up	NA
EQRLILQY	0.0122534	0.951738	0.976738	otherPCG	notDE	up	NA
EQRMITVVY	-0.417777	0.162818	0.513131	otherPCG	notDE	dn	NA
EQRNLQVEY	1.12343	0.175073	0.523348	otherPCG	notDE	up	NA
EQRRQNVAY	0.220923	0.571935	0.763304	otherPCG	notDE	up	NA
EQRSGDITY	-0.20626	0.423741	0.676463	otherPCG	notDE	dn	NA
EQRVEMVTF	20	0.00646562	0.201854	otherPCG	DACspecific	up	NA
EQVEERLSF	1.7988	0.0615908	0.38089	otherPCG	notDE	up	NA
EQWKELKATY	0.161223	0.600543	0.780284	otherPCG	notDE	up	NA
EQYGAVRTPY	0.986144	0.151782	0.502431	otherPCG	notDE	up	NA
ESAPVHNSF	1.04638	0.0380505	0.335819	otherPCG	DE	up	NA
ESIKSVVSY	-0.0749524	0.774334	0.883897	otherPCG	notDE	dn	NA
ESREERLTF	0.835484	0.226969	0.56425	otherPCG	notDE	up	NA
ESRPHSRPY	-1.08278	0.0927217	0.424766	otherPCG	notDE	dn	NA
ESRQITQVY	0.16977	0.450466	0.693527	otherPCG	notDE	up	NA
ESSSVVLRY	0.502415	0.577642	0.767029	otherPCG	notDE	up	NA
ESSYIATQY	20	0.00444029	0.185927	otherPCG	DACspecific	up	NA
ESYFTTRTY	1.33823	0.0152963	0.246035	otherPCG	DE	up	NA
ESYMEKSLY	1.58008	0.24662	0.581198	otherPCG	notDE	up	NA
ETFKEQGNAY	0.0668755	0.768149	0.880577	otherPCG	notDE	up	NA
EVAKVIVSM	0.818089	0.267813	0.592775	otherPCG	notDE	up	NA
EVAPAGASY	-0.238623	0.457061	0.69813	otherPCG	notDE	dn	NA
EVDPDTKEM	-1.11447	0.00215345	0.145325	otherPCG	DE	dn	NA
EVFDKTYQF	2.55802	0.256957	0.586643	otherPCG	notDE	up	NA
EVFGRSEQY	-0.814679	0.175705	0.523348	otherPCG	notDE	dn	NA
EVFKERIGY	0.544288	0.0753499	0.403355	otherPCG	notDE	up	NA
EVFPLAMNY	0.917259	0.0159939	0.248117	otherPCG	notDE	up	NA
EVFRDTVHM	1.0534	0.0769355	0.40444	otherPCG	notDE	up	NA
EVIKNFIQY	1.81279	0.294152	0.602734	otherPCG	notDE	up	NA
EVIPTHTVY	-1.99592	0.374032	0.6468	otherPCG	notDE	dn	NA
EVISKLYAV	0.12088	0.560236	0.756991	otherPCG	notDE	up	NA
EVLGLILRY	0.375043	0.213289	0.554629	otherPCG	notDE	up	NA
EVNEDIQPM	-2.73771	0.0251205	0.29652	otherPCG	DE	dn	NA
EVNKFQMAY	0.389314	0.148795	0.500226	otherPCG	notDE	up	NA
EVNPNTRVM	-0.0798868	0.699937	0.841897	otherPCG	notDE	dn	NA
EVNRTGTQY	-0.142763	0.682651	0.831275	otherPCG	notDE	dn	NA
EVRGAEIEY	0.0159969	0.95346	0.977679	otherPCG	notDE	up	NA
EVRKEEQRY	-0.0526524	0.931178	0.967048	otherPCG	notDE	dn	NA
EVRPDTQY	-0.067695	0.97462	0.988203	otherPCG	notDE	dn	NA
EVRQGLKAY	0.0854206	0.739071	0.863618	otherPCG	notDE	up	NA
EVSKIVQTY	0.23303	0.339627	0.625965	otherPCG	notDE	up	NA
EVYAGSHQY	0.133368	0.483902	0.71359	otherPCG	notDE	up	NA
EWISFGHKF	0.807138	0.191129	0.536736	otherPCG	notDE	up	NA
EWPKHWPTF	-1.33519	0.495797	0.719879	otherPCG	notDE	dn	NA
EWSPYTKIFQF	-0.838757	0.0208097	0.276952	otherPCG	notDE	dn	NA
EYAHLFEVF	-0.492542	0.172148	0.520662	otherPCG	notDE	dn	NA
EYAKIHDLL	0.18471	0.656725	0.816311	otherPCG	notDE	up	NA
EYAKTFGYTF	0.900026	0.342928	0.627082	otherPCG	notDE	up	NA
EYALLYHTL	0.807004	0.421828	0.675468	otherPCG	notDE	up	NA
EYATKISRF	-0.198143	0.3086	0.609295	otherPCG	notDE	dn	NA
EYDLIVHQL	2.894	0.171988	0.520534	otherPCG	notDE	up	NA
EYDNFFQHL	-0.571664	0.0512321	0.364039	otherPCG	notDE	dn	NA
EYEGKWLLF	0.0876497	0.64838	0.811204	otherPCG	notDE	up	NA
EYFESPFTI	0.461562	0.108667	0.450101	otherPCG	notDE	up	NA
EYGFYHDFF	-0.391113	0.121834	0.469032	otherPCG	notDE	dn	NA
EYGIFNQKI	0.651468	0.177651	0.524705	otherPCG	notDE	up	NA
EYGKFFVTL	-0.665136	0.0453182	0.352059	otherPCG	notDE	dn	NA
EYGKVEFVF	-0.27962	0.866098	0.935097	otherPCG	notDE	dn	NA
EYGPIHILW	1.43235	0.0413133	0.343449	otherPCG	DE	up	NA
EYGQVNHAL	-0.0165869	0.941835	0.971649	otherPCG	notDE	dn	NA
EYGRIGNFI	0.0979087	0.940751	0.97114	otherPCG	notDE	up	NA
EYGRILTRL	0.730233	0.811052	0.904614	otherPCG	notDE	up	NA
EYGVHWNFF	-0.333108	0.110777	0.454048	otherPCG	notDE	dn	NA
EYHKWRTYF	0.646182	0.239429	0.574062	otherPCG	notDE	up	NA
EYIHHLEVI	-0.329686	0.815967	0.907474	otherPCG	notDE	dn	NA
EYIIEYPHF	-1.17745	0.0100742	0.221527	otherPCG	DE	dn	NA
EYIKFLRSI	2.33648	0.329191	0.620542	otherPCG	notDE	up	NA
EYIKGFQKL	0.330853	0.561927	0.758124	otherPCG	notDE	up	NA
EYIKRLEEL	1.38252	0.066635	0.387378	otherPCG	notDE	up	NA
EYIPKWEQF	-0.612727	0.0556876	0.371863	otherPCG	notDE	dn	NA
EYIRMVAEW	-1.21512	0.440728	0.687409	otherPCG	notDE	dn	NA
EYIRSLNQF	0.124352	0.580239	0.767934	otherPCG	notDE	up	NA
EYISKTYKI	0.495045	0.0689105	0.390034	otherPCG	notDE	up	NA
EYKIAFPYL	-0.0411364	0.963775	0.982226	otherPCG	notDE	dn	NA
EYKLLHEYW	-0.775289	0.717203	0.850796	otherPCG	notDE	dn	NA
EYLADLYHF	-0.388486	0.139192	0.488794	otherPCG	notDE	dn	NA
EYLDRAEKL	-0.116575	0.66172	0.818455	otherPCG	notDE	dn	NA
EYLERAPEL	1.75448	0.169431	0.518894	otherPCG	notDE	up	NA
EYLGSMAKI	0.772299	0.218741	0.558331	otherPCG	notDE	up	NA
EYLIKVNEI	-0.565492	0.717832	0.851071	otherPCG	notDE	dn	NA
EYLIVFPKL	0.159377	0.532964	0.742515	otherPCG	notDE	up	NA
EYLKHHNRI	0.0749302	0.732098	0.860134	otherPCG	notDE	up	NA
EYLKLETTW	-1.31112	0.480116	0.711075	otherPCG	notDE	dn	NA
EYLKLLHSF	2.19493	0.317952	0.616017	otherPCG	notDE	up	NA
EYLKNVLLQF	0.0358162	0.944617	0.972716	otherPCG	notDE	up	NA
EYLKVDAQF	-0.548766	0.0264775	0.301306	otherPCG	notDE	dn	NA
EYLNKHQNW	0.493117	0.201374	0.543699	otherPCG	notDE	up	NA
EYLRFAHKL	-0.348913	0.319179	0.616458	otherPCG	notDE	dn	NA
EYLRMSGIYW	0.141123	0.501027	0.723196	otherPCG	notDE	up	NA
EYLRQIFRL	3.05997	0.128546	0.47693	otherPCG	notDE	up	NA
EYLSKVDKL	0.173873	0.384111	0.652486	otherPCG	notDE	up	NA
EYLSLVARL	3.81835	0.079419	0.408195	otherPCG	notDE	up	NA
EYLTKVDKL	-0.285043	0.444421	0.689714	otherPCG	notDE	dn	NA
EYLTQMWHF	0.0601495	0.919121	0.961139	otherPCG	notDE	up	NA
EYMAQHLVF	4.05458	0.0527542	0.366718	otherPCG	notDE	up	NA
EYMEHTYLI	-1.38432	0.612063	0.788086	otherPCG	notDE	dn	NA
EYMEHVYL	2.192	0.103921	0.442121	otherPCG	notDE	up	NA
EYMEHVYLI	0.582474	0.607124	0.785433	otherPCG	notDE	up	NA
EYMKHTRL	0.967124	0.280356	0.597038	otherPCG	notDE	up	NA
EYMKHTRLF	-0.179092	0.356803	0.63563	otherPCG	notDE	dn	NA
EYMKVQTEI	-0.451664	0.178997	0.526471	otherPCG	notDE	dn	NA
EYMLEKSFYQF	-0.567308	0.109448	0.451093	otherPCG	notDE	dn	NA
EYMLQNHVF	0.388209	0.729251	0.8586	otherPCG	notDE	up	NA
EYMPIKLKI	0.720582	0.310147	0.609451	otherPCG	notDE	up	NA
EYNKSWQTF	-0.180802	0.397966	0.660605	otherPCG	notDE	dn	NA
EYNNNFHVL	-0.540052	0.0465868	0.356183	otherPCG	notDE	dn	NA
EYNSDLHQF	-0.436239	0.06814	0.388765	otherPCG	notDE	dn	NA
EYNSDLHQFF	-1.77409	0.0730121	0.399373	otherPCG	notDE	dn	NA
EYNTIKDKF	-0.361252	0.120514	0.468114	otherPCG	notDE	dn	NA
EYNTVASKF	1.10039	0.0535399	0.367626	otherPCG	notDE	up	NA
EYPDRIMNTF	0.415424	0.191833	0.537033	otherPCG	notDE	up	NA
EYPKFLKRF	0.449197	0.124109	0.47173	otherPCG	notDE	up	NA
EYPRETFSF	0.273347	0.362666	0.639212	otherPCG	notDE	up	NA
EYQIKTNQL	0.821461	0.187351	0.533657	otherPCG	notDE	up	NA
EYQKVGQSF	0.204339	0.400528	0.661621	otherPCG	notDE	up	NA
EYQKVWNLF	0.406949	0.29158	0.602146	otherPCG	notDE	up	NA
EYRPEFSNF	1.59833	0.418346	0.673642	otherPCG	notDE	up	NA
EYSKQMQRF	-0.0756791	0.665356	0.82061	otherPCG	notDE	dn	NA
EYSKYLQQAF	0.219535	0.268043	0.592922	otherPCG	notDE	up	NA
EYSRFVNQI	-1.7269	0.196255	0.540335	otherPCG	notDE	dn	NA
EYTLMRATF	2.5524	0.266412	0.592201	otherPCG	notDE	up	NA
EYTRALFLL	-0.280558	0.361675	0.63879	otherPCG	notDE	dn	NA
EYTRYLFAL	1.05636	0.281892	0.597558	otherPCG	notDE	up	NA
EYTSILHLF	0.157326	0.413875	0.670457	otherPCG	notDE	up	NA
EYVEKFYRI	1.22316	0.370046	0.6442	otherPCG	notDE	up	NA
EYVKFLHKF	-0.0778968	0.820724	0.909854	otherPCG	notDE	dn	NA
EYVKQTWNL	0.367802	0.10105	0.436816	otherPCG	notDE	up	NA
EYVRLVTEF	-1.16055	0.36793	0.642727	otherPCG	notDE	dn	NA
EYVRNQQTI	-0.607874	0.511858	0.729619	otherPCG	notDE	dn	NA
EYVRVSEHF	0.871668	0.0667511	0.387378	otherPCG	notDE	up	NA
EYVSQHLVF	-0.162392	0.467023	0.703892	otherPCG	notDE	dn	NA
EYYDKHFTEF	0.74237	0.0483445	0.359047	otherPCG	notDE	up	NA
EYYRGFTLF	-0.294897	0.196108	0.540335	otherPCG	notDE	dn	NA
FAAAAKKTL	-0.87473	0.00833647	0.209778	otherPCG	notDE	dn	NA
FAADIISVL	-20	0.0097697	0.219223	otherPCG	CTspecific	dn	NA
FAADVLMAI	-0.571243	0.54581	0.748533	otherPCG	notDE	dn	NA
FAADVRLM	0.801702	0.254182	0.58523	CTA	notDE	up	NA
FAADVRLMF	-0.289279	0.325337	0.619117	CTA	notDE	dn	NA
FAAEGRSTL	-0.209978	0.543098	0.74715	otherPCG	notDE	dn	NA
FAAGHTLTL	0.16279	0.778033	0.886432	otherPCG	notDE	up	NA
FAAGIIAHL	-3.09641	0.424998	0.677179	otherPCG	notDE	dn	NA
FAAGLGRSL	0.265132	0.275098	0.594653	otherPCG	notDE	up	NA
FAAHALLL	1.7728	0.261572	0.589376	otherPCG	notDE	up	NA
FAAKGEGQL	-1.63009	0.141641	0.491548	otherPCG	notDE	dn	NA
FAALEKTYY	1.59314	0.188855	0.534935	otherPCG	notDE	up	NA
FAALHGPAL	-0.224405	0.355367	0.635579	otherPCG	notDE	dn	NA
FAARIFTTL	0.0271022	0.989918	0.994757	CTA	notDE	up	NA
FAATHSLEF	1.28064	0.507538	0.726872	otherPCG	notDE	up	NA
FAATQMAVL	-1.67259	0.430014	0.680604	otherPCG	notDE	dn	NA
FADDGVKYL	-0.903817	0.0110173	0.231042	otherPCG	notDE	dn	NA
FADELSHLL	-1.20313	0.00681213	0.204871	otherPCG	DE	dn	NA
FADFERHFL	1.03057	0.305386	0.608316	otherPCG	notDE	up	NA
FADGFVKAL	-0.898158	0.170345	0.519431	otherPCG	notDE	dn	NA
FADGHVLEL	0.463998	0.640543	0.806001	otherPCG	notDE	up	NA
FADHVSSSL	0.989921	0.531606	0.741739	otherPCG	notDE	up	NA
FADKHIQVL	1.49336	0.461585	0.700581	otherPCG	notDE	up	NA
FADPEVLRRL	0.585822	0.569902	0.762375	otherPCG	notDE	up	NA
FADPHGKRV	-0.341303	0.451229	0.693919	otherPCG	notDE	dn	NA
FADPHGKRVF	-0.0701485	0.736532	0.862482	otherPCG	notDE	dn	NA
FADPHGKVF	-0.955104	0.377307	0.648999	otherPCG	notDE	dn	NA
FADPHSKRV	-0.465262	0.158428	0.509983	otherPCG	notDE	dn	NA
FADPHSKRVF	-0.519946	0.252318	0.583943	otherPCG	notDE	dn	NA
FADPVDVNPF	-1.56517	0.100126	0.436755	otherPCG	notDE	dn	NA
FADQEVRSL	-0.102426	0.622953	0.794872	otherPCG	notDE	dn	NA
FADSTVRVW	1.10743	0.322622	0.617958	otherPCG	notDE	up	NA
FADVAPLQL	-1.2052	0.234879	0.569179	otherPCG	notDE	dn	NA
FADVLVHRL	0.899744	0.388324	0.65474	otherPCG	notDE	up	NA
FAEDGARTV	-0.335229	0.16458	0.514979	otherPCG	notDE	dn	NA
FAEDPPTSL	-0.113269	0.881851	0.942664	otherPCG	notDE	dn	NA
FAEDSLRVI	-0.000831604	0.998215	0.998854	otherPCG	notDE	dn	NA
FAEGFVRAL	1.96647	0.211982	0.55409	otherPCG	notDE	up	NA
FAEGKPLAL	-0.867252	0.00869996	0.213693	otherPCG	notDE	dn	NA
FAEGKPLEL	1.85059	0.0948826	0.428318	otherPCG	notDE	up	NA
FAEGQGRAL	-1.24313	0.000630258	0.0825638	otherPCG	DE	dn	NA
FAESGWRSA	0.630568	0.272354	0.594559	otherPCG	notDE	up	NA
FAESLRTSL	0.0521774	0.881137	0.942102	otherPCG	notDE	up	NA
FAFEGIGDEDL	-0.504045	0.0486376	0.359047	otherPCG	notDE	dn	NA
FAFEHSEEY	-0.175138	0.368149	0.642782	otherPCG	notDE	dn	NA
FAFESDLHSL	-0.599707	0.131082	0.481319	otherPCG	notDE	dn	NA
FAFESDLHSLL	1.3039	0.0140653	0.240949	otherPCG	DE	up	NA
FAFESVVAI	0.162518	0.412491	0.669172	otherPCG	notDE	up	NA
FAFSRQAL	0.661088	0.0188344	0.264077	otherPCG	notDE	up	NA
FAFVTDNTY	1.83729	0.269923	0.593554	otherPCG	notDE	up	NA
FAGEGLRTL	-0.253878	0.338953	0.625423	otherPCG	notDE	dn	NA
FAGGHPAQL	-1.09772	0.0016021	0.125925	otherPCG	DE	dn	NA
FAGHVPEAV	-0.737185	0.0490208	0.359307	otherPCG	notDE	dn	NA
FAGPHSTL	0.259686	0.306521	0.608759	otherPCG	notDE	up	NA
FAGVERLAL	2.22596	0.0979728	0.433812	otherPCG	notDE	up	NA
FAGWGRAL	1.29353	0.042708	0.346908	otherPCG	DE	up	NA
FAHASGMQY	0.385199	0.114975	0.460111	otherPCG	notDE	up	NA
FAHDDSVMY	-0.410756	0.138331	0.487827	otherPCG	notDE	dn	NA
FAHDSTRVI	0.150796	0.837879	0.91933	otherPCG	notDE	up	NA
FAHFPGLASEL	-1.1788	0.361751	0.63879	otherPCG	notDE	dn	NA
FAHGNAEL	-0.519345	0.0689011	0.390034	otherPCG	notDE	dn	NA
FAHHKNQTL	0.374393	0.39637	0.659912	otherPCG	notDE	up	NA
FAHHNRYVL	0.599951	0.0268415	0.302675	otherPCG	notDE	up	NA
FAHLNSPQL	0.302958	0.165954	0.516214	otherPCG	notDE	up	NA
FAHPYQYEL	-0.223742	0.364258	0.64093	otherPCG	notDE	dn	NA
FAHRGDVTSL	0.180417	0.796378	0.897083	otherPCG	notDE	up	NA
FAHSFIEL	-2.91657	0.229664	0.565568	otherPCG	notDE	dn	NA
FAHTNVESL	0.632819	0.0415662	0.344546	otherPCG	notDE	up	NA
FAIDPHLLL	-0.321748	0.368892	0.643466	otherPCG	notDE	dn	NA
FAIDSSHPW	-0.284892	0.695801	0.839119	otherPCG	notDE	dn	NA
FAIDSSHPWL	1.17127	0.691669	0.836387	otherPCG	notDE	up	NA
FAIGGSGSTF	0.253737	0.846932	0.924357	otherPCG	notDE	up	NA
FAINNSKSF	-0.491173	0.0830314	0.413461	otherPCG	notDE	dn	NA
FAINRDTAF	-7.12107	2.1265e-05	0.0189429	otherPCG	DE	dn	NA
FAIPMIHAV	-0.869568	0.0745468	0.402625	otherPCG	notDE	dn	NA
FAISKNIQL	0.535028	0.112361	0.455648	otherPCG	notDE	up	NA
FAITGHAEA	-0.141143	0.595913	0.777858	otherPCG	notDE	dn	NA
FAIVASDTRL	0.816713	0.532612	0.742257	otherPCG	notDE	up	NA
FAKETTQNAL	0.287903	0.151709	0.502431	otherPCG	notDE	up	NA
FAKEVSHEM	0.31122	0.286227	0.600041	otherPCG	notDE	up	NA
FAKKYRVEY	0.809575	0.33185	0.621657	otherPCG	notDE	up	NA
FAKLTNTY	-0.843849	0.254809	0.585714	otherPCG	notDE	dn	NA
FAKMLDHEY	0.800254	0.0289028	0.309455	otherPCG	notDE	up	NA
FAKPGTEQY	0.294661	0.274467	0.594653	otherPCG	notDE	up	NA
FAKVHILY	1.44127	0.0492238	0.359864	otherPCG	DE	up	NA
FALHSASVF	-0.137055	0.704659	0.844908	otherPCG	notDE	dn	NA
FALPGNSQL	0.508448	0.740823	0.864678	otherPCG	notDE	up	NA
FALVSQAY	0.866177	0.520679	0.734757	otherPCG	notDE	up	NA
FAMAGHENL	-0.903439	0.0272398	0.304567	otherPCG	notDE	dn	NA
FAMDVYKNL	-0.0674286	0.927614	0.964724	otherPCG	notDE	dn	NA
FAMIPAKEA	0.0927251	0.702002	0.843312	otherPCG	notDE	up	NA
FAMKGTRML	0.291658	0.400352	0.66162	otherPCG	notDE	up	NA
FAMKSVTQM	0.926729	0.0273694	0.305012	otherPCG	notDE	up	NA
FAMMHGGTGF	-0.00224495	0.995091	0.997491	otherPCG	notDE	dn	NA
FAMMSHHEM	1.12963	0.00388005	0.18092	otherPCG	DE	up	NA
FAMNGKSF	-0.261511	0.311283	0.610683	otherPCG	notDE	dn	NA
FAMPPPHGM	-1.55939	0.166644	0.516744	otherPCG	notDE	dn	NA
FAMYPPSMI	1.69845	0.0815642	0.410185	otherPCG	notDE	up	NA
FANDANKVL	0.0320606	0.965135	0.983137	otherPCG	notDE	up	NA
FANDASKVL	1.43911	0.480705	0.711542	otherPCG	notDE	up	NA
FANDDRHVM	-0.748222	0.00733805	0.205618	otherPCG	notDE	dn	NA
FANERCLQL	-0.743592	0.58794	0.772442	otherPCG	notDE	dn	NA
FANGHVNSV	0.312674	0.217275	0.55798	otherPCG	notDE	up	NA
FANGRSTGL	-0.782914	0.0143742	0.243435	otherPCG	notDE	dn	NA
FANIDQETY	-1.35272	0.203179	0.545813	otherPCG	notDE	dn	NA
FANLKYVSL	-1.15664	0.534183	0.743335	otherPCG	notDE	dn	NA
FANLPNQVY	1.47887	0.246141	0.580789	otherPCG	notDE	up	NA
FANSRDTSF	-1.06371	0.00225812	0.148775	otherPCG	DE	dn	NA
FANVEEHSF	2.47972	0.0648409	0.385894	otherPCG	notDE	up	NA
FAPPQPVAA	1.34875	0.214795	0.555677	otherPCG	notDE	up	NA
FAQDGQHQVL	-0.0875359	0.768809	0.881106	otherPCG	notDE	dn	NA
FAQEAISVL	-1.46158	0.46391	0.701773	otherPCG	notDE	dn	NA
FAQEALTVL	-4.29155	0.034103	0.325334	otherPCG	DE	dn	NA
FAQKSGYFL	-0.479113	0.0418399	0.345252	otherPCG	notDE	dn	NA
FARLPEEEF	0.707792	0.578384	0.767242	otherPCG	notDE	up	NA
FARPGDVEF	0.676758	0.0140366	0.240949	otherPCG	notDE	up	NA
FASELSRSL	-3.89211	0.0551412	0.371319	otherPCG	notDE	dn	NA
FASEVSNVL	0.156605	0.937029	0.969848	otherPCG	notDE	up	NA
FASFAKAY	0.412301	0.206405	0.54969	otherPCG	notDE	up	NA
FASFPHMVL	-0.331387	0.244422	0.578698	otherPCG	notDE	dn	NA
FASGAFLHI	-1.23446	0.453841	0.696257	otherPCG	notDE	dn	NA
FASHVSPEV	-0.259951	0.272229	0.594559	otherPCG	notDE	dn	NA
FASKALEL	0.0242392	0.936999	0.969848	otherPCG	notDE	up	NA
FASPTSPPVL	-0.194818	0.910606	0.956952	otherPCG	notDE	dn	NA
FASREFQL	0.409212	0.717479	0.850963	otherPCG	notDE	up	NA
FASSEKHSY	-0.912112	0.12966	0.478596	otherPCG	notDE	dn	NA
FASVHSVSA	0.499558	0.374021	0.6468	otherPCG	notDE	up	NA
FATDDGFHF	-0.459858	0.82007	0.909661	otherPCG	notDE	dn	NA
FATEVRAVI	2.20046	0.193261	0.537957	otherPCG	notDE	up	NA
FATHAAAL	0.753344	0.153844	0.504143	otherPCG	notDE	up	NA
FATHHSPEM	0.779326	0.466219	0.703435	otherPCG	notDE	up	NA
FATIRTASL	1.55003	0.206668	0.54969	otherPCG	notDE	up	NA
FATLVSDRF	-0.159877	0.765697	0.879238	otherPCG	notDE	dn	NA
FATTNQISL	2.42347	0.136649	0.486001	otherPCG	notDE	up	NA
FAVDLEHHSY	-0.263978	0.228474	0.564876	otherPCG	notDE	dn	NA
FAVDNVGNRTL	0.969379	0.422005	0.675468	CTA	notDE	up	NA
FAVDREARL	0.46909	0.738314	0.863186	otherPCG	notDE	up	NA
FAVEEGDHL	-0.0890649	0.720427	0.852483	otherPCG	notDE	dn	NA
FAVESEHDQAM	1.19381	0.00600336	0.197041	otherPCG	DE	up	NA
FAVGLGPRL	2.05918	0.0699499	0.392221	otherPCG	notDE	up	NA
FAVGPGHGI	-0.826446	0.441023	0.687565	otherPCG	notDE	dn	NA
FAVGSFHTL	1.31524	0.356177	0.63563	otherPCG	notDE	up	NA
FAVGVQQVL	-2.15117	0.30361	0.607873	otherPCG	notDE	dn	NA
FAVISRHSL	0.65946	0.338012	0.624777	otherPCG	notDE	up	NA
FAVLRGAVL	1.37797	0.24937	0.582237	otherPCG	notDE	up	NA
FAVNMFRTL	0.895379	0.507621	0.726887	otherPCG	notDE	up	NA
FAVPKNYKL	0.188009	0.369087	0.643494	otherPCG	notDE	up	NA
FAVQRSKDM	-0.128258	0.647986	0.810939	otherPCG	notDE	dn	NA
FAVRDIVNY	0.0108509	0.991127	0.995298	otherPCG	notDE	up	NA
FAVRLGHIQY	1.20448	0.0114209	0.233479	otherPCG	DE	up	NA
FAVSAVVHEY	0.18521	0.780768	0.888248	otherPCG	notDE	up	NA
FAVSRSLLL	-3.8441	0.0352842	0.328716	otherPCG	DE	dn	NA
FAVTSRMV	-0.761224	0.00900055	0.21446	otherPCG	notDE	dn	NA
FAWAHDSSEY	0.432076	0.357857	0.636337	otherPCG	notDE	up	NA
FAYDGKDYL	-0.349281	0.374788	0.647417	otherPCG	notDE	dn	NA
FAYDGKDYLTL	-0.355753	0.163008	0.513131	otherPCG	notDE	dn	NA
FAYDPSNYEYL	-1.28707	0.134321	0.484578	otherPCG	notDE	dn	NA
FAYGQNKTAF	0.404448	0.121983	0.46935	otherPCG	notDE	up	NA
FAYHMIETY	0.53641	0.125968	0.473795	otherPCG	notDE	up	NA
FAYKDYLSF	0.989869	0.178572	0.525799	otherPCG	notDE	up	NA
FAYKQENEM	0.666831	0.269925	0.593554	otherPCG	notDE	up	NA
FAYMPNNSL	-1.2638	0.471214	0.70595	otherPCG	notDE	dn	NA
FAYPAIRYL	-2.42355	0.168841	0.518836	otherPCG	notDE	dn	NA
FAYRGFKYL	-1.221	0.238978	0.573808	otherPCG	notDE	dn	NA
FAYTARISV	0.427979	0.729212	0.8586	otherPCG	notDE	up	NA
FDKTANITF	-0.915741	0.25077	0.582604	otherPCG	notDE	dn	NA
FDNDYKTLY	-0.625653	0.0338125	0.323409	otherPCG	notDE	dn	NA
FDREHLLSY	0.203803	0.375199	0.647643	otherPCG	notDE	up	NA
FDREHQTTY	-0.034879	0.84915	0.925778	otherPCG	notDE	dn	NA
FDREQQEAF	0.145075	0.536073	0.743827	otherPCG	notDE	up	NA
FDVTSRVTY	-1.12765	0.432699	0.681888	otherPCG	notDE	dn	NA
FFIAGRYEF	-1.68234	0.0839338	0.413461	otherPCG	notDE	dn	NA
FFIDQANYF	2.25234	0.0562319	0.372503	otherPCG	notDE	up	NA
FFIRQIHKF	0.376315	0.294697	0.603115	otherPCG	notDE	up	NA
FFKDRHWLF	-1.40844	0.495106	0.719789	otherPCG	notDE	dn	NA
FFKPHWDEKF	0.983642	0.38258	0.651878	otherPCG	notDE	up	NA
FFRAEELEY	1.79327	0.333732	0.622351	otherPCG	notDE	up	NA
FGADARALM	1.43678	0.0640934	0.385587	otherPCG	notDE	up	NA
FGADVVSKF	-0.232622	0.814568	0.906644	otherPCG	notDE	dn	NA
FGAKTQNGVY	-0.708232	0.20554	0.548408	otherPCG	notDE	dn	NA
FGASHSASL	-0.200719	0.384157	0.652486	otherPCG	notDE	dn	NA
FGEMGGKFM	20	0.00156927	0.125259	otherPCG	DACspecific	up	NA
FGFSDKVTM	1.30422	0.0585353	0.375152	otherPCG	notDE	up	NA
FGFSGSHSY	-0.500568	0.066805	0.387378	otherPCG	notDE	dn	NA
FGFSHLEAL	-0.0125599	0.989143	0.994427	otherPCG	notDE	dn	NA
FGGRSSGSPY	0.811865	0.259968	0.588557	otherPCG	notDE	up	NA
FGHGRFQTM	0.859812	0.0279132	0.306601	otherPCG	notDE	up	NA
FGHSSTSAL	-0.464286	0.0789063	0.407555	otherPCG	notDE	dn	NA
FGHVQRAEM	-1.68545	0.0403492	0.341664	otherPCG	DE	dn	NA
FGHYQQAEL	0.961337	0.555524	0.754545	otherPCG	notDE	up	NA
FGIDRPAEL	-0.573842	0.0314522	0.316915	otherPCG	notDE	dn	NA
FGIRDSSFL	-1.59803	0.379404	0.649774	otherPCG	notDE	dn	NA
FGKAAGPSL	-0.20495	0.474303	0.708828	otherPCG	notDE	dn	NA
FGKLIDLAY	2.44426	0.0952159	0.428953	otherPCG	notDE	up	NA
FGKVGMKHY	-0.203639	0.923273	0.962925	otherPCG	notDE	dn	NA
FGLATKVEY	0.177296	0.551566	0.752043	otherPCG	notDE	up	NA
FGLPRWVTL	0.804916	0.0668343	0.387378	otherPCG	notDE	up	NA
FGMDPHLTQPM	0.353354	0.792957	0.894814	otherPCG	notDE	up	NA
FGNPGERL	1.21952	0.00485491	0.185927	otherPCG	DE	up	NA
FGNPRKPVL	-0.426846	0.266501	0.592201	otherPCG	notDE	dn	NA
FGQEHARVL	0.290499	0.357703	0.636266	otherPCG	notDE	up	NA
FGQLGREL	-0.267776	0.20788	0.550912	otherPCG	notDE	dn	NA
FGRIDRDSY	0.0161317	0.928054	0.964882	otherPCG	notDE	up	NA
FGRKDVVEY	-0.600242	0.114881	0.460111	otherPCG	notDE	dn	NA
FGRPVIVAY	0.532372	0.16057	0.511189	otherPCG	notDE	up	NA
FGVDRAILY	3.91903	0.0373967	0.335265	otherPCG	DE	up	NA
FGYDKPHVL	-0.502152	0.197537	0.541616	otherPCG	notDE	dn	NA
FGYDSPHDL	0.231144	0.330405	0.620764	otherPCG	notDE	up	NA
FIAEHYMFL	0.0187016	0.93704	0.969848	otherPCG	notDE	up	NA
FIAPSGHGL	-0.518625	0.0839573	0.413461	otherPCG	notDE	dn	NA
FIAPTGHSL	-0.691941	0.0128798	0.238815	otherPCG	notDE	dn	NA
FIASKGVKLV	0.477956	0.681461	0.830529	otherPCG	notDE	up	NA
FIDASRLVY	2.20833	0.166881	0.516993	otherPCG	notDE	up	NA
FIDGHFVEM	-1.30643	0.516633	0.732286	otherPCG	notDE	dn	NA
FIDQHRAAL	1.90076	0.180117	0.528074	otherPCG	notDE	up	NA
FIDTTSKF	0.699111	0.0974298	0.43323	otherPCG	notDE	up	NA
FIEDAVHVL	0.686017	0.581414	0.768584	otherPCG	notDE	up	NA
FIEEAYKKL	0.358529	0.827558	0.913041	otherPCG	notDE	up	NA
FIFDEMDKMHA	-0.26638	0.414198	0.67061	otherPCG	notDE	dn	NA
FIFDVHVHEV	0.206544	0.783208	0.889597	otherPCG	notDE	up	NA
FIFEKKLAQA	-0.0557728	0.917815	0.960514	otherPCG	notDE	dn	NA
FIFREGDGVYY	-1.02221	0.511379	0.729481	otherPCG	notDE	dn	NA
FIFSDTHEL	0.571477	0.140697	0.491269	otherPCG	notDE	up	NA
FIHHELLAY	0.24966	0.746473	0.86711	otherPCG	notDE	up	NA
FIHNSHTAY	1.10785	0.0119221	0.237252	otherPCG	DE	up	NA
FIHQHFVEV	1.29793	0.406797	0.666293	otherPCG	notDE	up	NA
FIIISSQHL	1.64313	0.328741	0.620516	otherPCG	notDE	up	NA
FIINGIEKV	-0.88944	0.617398	0.791383	otherPCG	notDE	dn	NA
FIISRTQAL	0.312183	0.206031	0.549059	otherPCG	notDE	up	NA
FIIYDTHSL	2.18812	0.230928	0.566725	otherPCG	notDE	up	NA
FIKDGSSTY	0.945941	0.00600656	0.197041	otherPCG	notDE	up	NA
FILAAIYHL	1.07783	0.0793103	0.408104	otherPCG	notDE	up	NA
FILEKIEYL	0.473131	0.0659613	0.387378	otherPCG	notDE	up	NA
FILESQHTL	1.8906	0.382738	0.651926	otherPCG	notDE	up	NA
FILPKEIAV	1.46529	0.431582	0.681332	otherPCG	notDE	up	NA
FILPYIHKA	1.95112	0.289344	0.600999	otherPCG	notDE	up	NA
FIMDRAQAL	0.149909	0.730535	0.859431	otherPCG	notDE	up	NA
FIMEELDKV	-0.0771275	0.960817	0.981157	otherPCG	notDE	dn	NA
FIMEGTLTRV	1.47722	0.431549	0.681332	otherPCG	notDE	up	NA
FINARNWTL	-0.46865	0.900236	0.951884	otherPCG	notDE	dn	NA
FIQEGARL	-0.0979888	0.766592	0.879622	otherPCG	notDE	dn	NA
FIQEIEHAL	1.18276	0.530677	0.741321	otherPCG	notDE	up	NA
FIQQHRQAL	1.73247	0.0628919	0.383551	otherPCG	notDE	up	NA
FIRDGELQY	-0.0827465	0.699942	0.841897	otherPCG	notDE	dn	NA
FIRPVDPEY	0.261133	0.761017	0.877085	otherPCG	notDE	up	NA
FISEFEHRV	-0.0943731	0.695839	0.839119	otherPCG	notDE	dn	NA
FISERVEVV	0.664387	0.723507	0.854702	otherPCG	notDE	up	NA
FISGHTSEL	0.0951455	0.623447	0.795176	otherPCG	notDE	up	NA
FISNVKTAL	1.20871	0.310529	0.609565	otherPCG	notDE	up	NA
FIVDARPAM	20	0.000519488	0.0779933	otherPCG	DACspecific	up	NA
FIWENIHTL	0.0759322	0.787267	0.891933	otherPCG	notDE	up	NA
FIYHGEVPQA	-1.74633	0.0744351	0.402209	otherPCG	notDE	dn	NA
FIYHLPQEF	-0.430234	0.661854	0.818455	otherPCG	notDE	dn	NA
FIYPSNMQTM	-2.13582	0.300793	0.606602	otherPCG	notDE	dn	NA
FLADAKWIL	-1.59689	0.298187	0.604989	otherPCG	notDE	dn	NA
FLADIVQKL	-0.666131	0.08503	0.414211	otherPCG	notDE	dn	NA
FLADNHHQV	0.647727	0.478996	0.71084	otherPCG	notDE	up	NA
FLADPSAFVAA	-0.0886224	0.69519	0.838807	otherPCG	notDE	dn	NA
FLADPVSNM	-1.88962	0.446835	0.691381	otherPCG	notDE	dn	NA
FLADVDKLKL	0.955731	0.485539	0.713978	otherPCG	notDE	up	NA
FLAEAARSL	-0.00651169	0.988752	0.994312	otherPCG	notDE	dn	NA
FLAEEGFYKF	-0.933341	0.0095419	0.219075	otherPCG	notDE	dn	NA
FLAELPGSLSL	-1.65791	0.0439078	0.349849	otherPCG	DE	dn	NA
FLAFILHRL	1.01676	0.174371	0.522996	otherPCG	notDE	up	NA
FLAFPGHVF	2.30259	0.0966753	0.431854	otherPCG	notDE	up	NA
FLAHIYTEL	-0.00576846	0.99603	0.998058	otherPCG	notDE	dn	NA
FLAKLIAQA	0.712811	0.016809	0.251561	otherPCG	notDE	up	NA
FLANIGTSV	-0.690571	0.75889	0.876065	otherPCG	notDE	dn	NA
FLAPLLAKL	0.0883172	0.771464	0.882908	otherPCG	notDE	up	NA
FLAPLVTEY	1.31549	0.426253	0.678137	otherPCG	notDE	up	NA
FLAQHGSEY	0.405663	0.129892	0.47863	otherPCG	notDE	up	NA
FLAQRAVEL	0.683655	0.0945039	0.427468	otherPCG	notDE	up	NA
FLASESLIKQI	0.153341	0.920476	0.961792	otherPCG	notDE	up	NA
FLATEGDHLQL	1.31405	0.385593	0.653253	otherPCG	notDE	up	NA
FLDARFKTM	-0.293528	0.293632	0.602559	otherPCG	notDE	dn	NA
FLDASRHIL	1.57107	0.158974	0.51043	otherPCG	notDE	up	NA
FLDDLSQKL	-0.916547	0.414809	0.671147	otherPCG	notDE	dn	NA
FLDDVVHSL	-0.256554	0.346666	0.629628	otherPCG	notDE	dn	NA
FLDEEVKLI	-1.19167	0.529696	0.74051	otherPCG	notDE	dn	NA
FLDEKTHEL	-0.44983	0.0580829	0.37487	otherPCG	notDE	dn	NA
FLDEPTNHL	-0.462637	0.107868	0.448453	otherPCG	notDE	dn	NA
FLDESRSTQYM	-0.730048	0.013207	0.238815	otherPCG	notDE	dn	NA
FLDGHDLQL	-0.674095	0.0651452	0.386018	otherPCG	notDE	dn	NA
FLDGNELTL	0.724365	0.0557163	0.371869	otherPCG	notDE	up	NA
FLDGNEMTL	0.841656	0.198856	0.54203	otherPCG	notDE	up	NA
FLDHIIASV	-2.63032	0.393053	0.658023	otherPCG	notDE	dn	NA
FLDIHNIHV	1.44627	0.419116	0.67396	otherPCG	notDE	up	NA
FLDIILKTV	1.01663	0.0100192	0.221527	otherPCG	DE	up	NA
FLDKILVKL	1.15427	0.232617	0.567592	otherPCG	notDE	up	NA
FLDKNDHSL	-0.155464	0.538508	0.74488	otherPCG	notDE	dn	NA
FLDKQGFYV	0.857594	0.468358	0.70429	otherPCG	notDE	up	NA
FLDKRIVAA	0.24236	0.771847	0.882908	otherPCG	notDE	up	NA
FLDKVLVAA	1.89195	0.0214877	0.280631	otherPCG	DE	up	NA
FLDLGPPGI	1.20045	0.305778	0.608382	otherPCG	notDE	up	NA
FLDNERHEV	-0.516677	0.0258393	0.300758	otherPCG	notDE	dn	NA
FLDNGPKTI	1.43438	0.380824	0.650456	otherPCG	notDE	up	NA
FLDNLHINL	2.32986	0.234688	0.569179	otherPCG	notDE	up	NA
FLDPDRHFL	-0.582198	0.0656268	0.387195	otherPCG	notDE	dn	NA
FLDPGGPMMKL	-0.216908	0.921551	0.96234	otherPCG	notDE	dn	NA
FLDPNNIPKA	-0.175308	0.560701	0.757159	otherPCG	notDE	dn	NA
FLDPRPLTV	0.0797914	0.936794	0.969848	otherPCG	notDE	up	NA
FLDQHGHNL	-0.435247	0.0617889	0.38096	otherPCG	notDE	dn	NA
FLDSEVSEL	-2.45527	0.398352	0.660839	otherPCG	notDE	dn	NA
FLDTLKVLV	1.20888	0.0663548	0.387378	otherPCG	notDE	up	NA
FLDTSNQHL	2.20869	0.136562	0.486001	otherPCG	notDE	up	NA
FLDVFLPRV	-0.202808	0.281825	0.597558	otherPCG	notDE	dn	NA
FLDVNSHKI	0.698971	0.275974	0.594653	otherPCG	notDE	up	NA
FLEEANRVL	3.70236	0.0668842	0.387389	otherPCG	notDE	up	NA
FLEEREIAL	1.13979	0.0601535	0.377712	otherPCG	notDE	up	NA
FLEKLLPPV	-0.615447	0.0573367	0.373427	otherPCG	notDE	dn	NA
FLENHVRHL	-0.424599	0.0531483	0.367037	otherPCG	notDE	dn	NA
FLEPVNPRL	1.07202	0.00714394	0.205618	otherPCG	DE	up	NA
FLFDEEMEQM	0.27895	0.272406	0.594559	otherPCG	notDE	up	NA
FLFDPKKLSV	-1.28244	0.213317	0.554629	otherPCG	notDE	dn	NA
FLFDRPMHV	2.26578	0.229022	0.565453	otherPCG	notDE	up	NA
FLFDTQHFI	-0.245894	0.422095	0.675468	otherPCG	notDE	dn	NA
FLFELPSRL	0.407679	0.203975	0.546961	otherPCG	notDE	up	NA
FLFEPVVKA	-0.385592	0.518322	0.733203	otherPCG	notDE	dn	NA
FLFEYDTPRM	0.205054	0.320572	0.61666	otherPCG	notDE	up	NA
FLFGEVHKA	2.10772	0.46629	0.703462	otherPCG	notDE	up	NA
FLFGYPKRL	0.26453	0.805736	0.902205	otherPCG	notDE	up	NA
FLFLDRTYV	0.0176703	0.947524	0.974434	otherPCG	notDE	up	NA
FLFNKVVNL	0.76818	0.0426212	0.346908	otherPCG	notDE	up	NA
FLFNTENKL	0.620629	0.607798	0.785663	otherPCG	notDE	up	NA
FLFPRSIDV	-1.13277	0.0313126	0.316915	otherPCG	DE	dn	NA
FLFQAHEA	-0.343901	0.246476	0.581198	otherPCG	notDE	dn	NA
FLFQEPRSI	-0.223669	0.92626	0.964405	otherPCG	notDE	dn	NA
FLFSRANDTAL	0.866796	0.410791	0.668679	otherPCG	notDE	up	NA
FLGDDVFLREL	-0.748786	0.0591804	0.376036	otherPCG	notDE	dn	NA
FLGEKIASV	-0.0398528	0.850524	0.926672	otherPCG	notDE	dn	NA
FLGKIYQI	2.02623	0.259771	0.588415	otherPCG	notDE	up	NA
FLGNVVLRL	-0.666882	0.54699	0.749183	otherPCG	notDE	dn	NA
FLGPRIIGL	-0.88576	0.180669	0.528132	otherPCG	notDE	dn	NA
FLGSFIDHV	-0.247454	0.916644	0.960156	otherPCG	notDE	dn	NA
FLHAADVVL	0.772223	0.624345	0.795585	otherPCG	notDE	up	NA
FLHAVDVVL	-0.399632	0.784304	0.890288	otherPCG	notDE	dn	NA
FLHDHVDLQV	0.969578	0.0146233	0.244245	otherPCG	notDE	up	NA
FLHDISDVQL	-3.05633	0.0646673	0.385894	otherPCG	notDE	dn	NA
FLHDNMVEI	-0.0157909	0.957879	0.979629	otherPCG	notDE	dn	NA
FLHEATARL	-3.08878	0.275857	0.594653	otherPCG	notDE	dn	NA
FLHEATVRL	-0.0587724	0.775311	0.884236	otherPCG	notDE	dn	NA
FLHEEEKSY	-0.0527248	0.773983	0.883853	otherPCG	notDE	dn	NA
FLHEHKIVY	0.313227	0.132662	0.482817	otherPCG	notDE	up	NA
FLHESLVEY	1.06466	0.667199	0.821719	otherPCG	notDE	up	NA
FLHEVLWEL	0.423356	0.10718	0.446864	otherPCG	notDE	up	NA
FLHHTLALY	1.99209	0.0967002	0.431854	otherPCG	notDE	up	NA
FLHLKEFYL	-0.252213	0.818908	0.908975	otherPCG	notDE	dn	NA
FLHPEEFEHM	-1.51419	0.000687354	0.0865982	otherPCG	DE	dn	NA
FLHPEEYDYM	0.72115	0.481202	0.711815	otherPCG	notDE	up	NA
FLHQQPANC	0.497931	0.365232	0.641714	otherPCG	notDE	up	NA
FLHSLNIEM	-0.454142	0.66854	0.822563	otherPCG	notDE	dn	NA
FLHWINPEM	-2.08116	0.145414	0.496301	otherPCG	notDE	dn	NA
FLIDLKTRY	0.383548	0.661311	0.81834	otherPCG	notDE	up	NA
FLIDNGVSL	0.133676	0.518324	0.733203	otherPCG	notDE	up	NA
FLIEEQKIVV	-0.401638	0.778688	0.886883	otherPCG	notDE	dn	NA
FLIEGTISRA	1.71198	0.214624	0.555677	otherPCG	notDE	up	NA
FLIGPKLYEA	-1.94885	0.0822617	0.412296	otherPCG	notDE	dn	NA
FLIIPLHSL	-0.191457	0.526863	0.737909	otherPCG	notDE	dn	NA
FLIPIYHQV	-3.56701	0.0114222	0.233479	otherPCG	DE	dn	NA
FLIQNVLRL	0.0586758	0.882229	0.942711	otherPCG	notDE	up	NA
FLIQQKLVEA	0.0277055	0.973432	0.987548	otherPCG	notDE	up	NA
FLIRESETL	0.764112	0.0256434	0.299779	otherPCG	notDE	up	NA
FLKDLVASV	1.57476	0.380921	0.650456	otherPCG	notDE	up	NA
FLKEHMDEV	-0.255523	0.579103	0.767311	otherPCG	notDE	dn	NA
FLKEKVPGI	-0.725941	0.478348	0.71084	otherPCG	notDE	dn	NA
FLKEPILNI	1.28047	0.703881	0.844658	otherPCG	notDE	up	NA
FLKNELDNV	-0.409731	0.132441	0.482565	otherPCG	notDE	dn	NA
FLKPDDIQY	-0.341283	0.219919	0.559066	otherPCG	notDE	dn	NA
FLKVAGMQY	0.496174	0.753101	0.871778	otherPCG	notDE	up	NA
FLLDGFPRTV	-0.702662	0.0795151	0.408332	otherPCG	notDE	dn	NA
FLLDGKVLSL	-0.303821	0.333875	0.622351	otherPCG	notDE	dn	NA
FLLDIEDRI	1.61535	0.0426907	0.346908	otherPCG	DE	up	NA
FLLDKALLI	0.396677	0.280117	0.596967	otherPCG	notDE	up	NA
FLLDKKIGV	-0.172745	0.537415	0.744248	otherPCG	notDE	dn	NA
FLLDPVKGERL	2.00933	0.14207	0.49166	otherPCG	notDE	up	NA
FLLEDLSQKL	0.0625985	0.819876	0.909596	otherPCG	notDE	up	NA
FLLEGIRSL	-0.409423	0.220711	0.559637	otherPCG	notDE	dn	NA
FLLEHIRIL	1.73779	0.176065	0.523478	otherPCG	notDE	up	NA
FLLEKGYEV	-0.251021	0.673054	0.825402	otherPCG	notDE	dn	NA
FLLEKPFSV	-0.435452	0.171459	0.519866	otherPCG	notDE	dn	NA
FLLEQEKTQAL	0.510434	0.616889	0.790987	otherPCG	notDE	up	NA
FLLEREQLL	-1.24012	0.443195	0.688922	otherPCG	notDE	dn	NA
FLLFINHRL	-0.988548	0.682633	0.831275	otherPCG	notDE	dn	NA
FLLGEHLLL	-0.680456	0.106692	0.446378	otherPCG	notDE	dn	NA
FLLGKEVSL	-4.04701	0.129955	0.47863	otherPCG	notDE	dn	NA
FLLGPRLVLA	-0.94298	0.0299696	0.313552	otherPCG	notDE	dn	NA
FLLGVLQRL	-0.255913	0.643876	0.808045	otherPCG	notDE	dn	NA
FLLHGTKNV	0.128389	0.574531	0.764571	otherPCG	notDE	up	NA
FLLHIQQQV	2.19449	0.239176	0.573808	otherPCG	notDE	up	NA
FLLLPGPSAA	0.428652	0.681951	0.830877	otherPCG	notDE	up	NA
FLLPHPGLKV	2.21596	0.126727	0.475322	otherPCG	notDE	up	NA
FLLPHPGLQV	-2.37239	0.175781	0.523348	otherPCG	notDE	dn	NA
FLLPIKTVGV	0.781561	0.3248	0.619117	otherPCG	notDE	up	NA
FLLPKVQSI	-1.7616	0.129956	0.47863	otherPCG	notDE	dn	NA
FLLPTGAEA	-0.980721	0.211083	0.553038	otherPCG	notDE	dn	NA
FLLPVAVKL	-0.26897	0.292534	0.602146	otherPCG	notDE	dn	NA
FLLQDTVEL	4.01735	0.0474016	0.358652	otherPCG	DE	up	NA
FLLQRVHSL	1.75865	0.114495	0.459286	otherPCG	notDE	up	NA
FLLSDVAHA	1.58938	0.499952	0.722448	otherPCG	notDE	up	NA
FLLSRDFEA	1.72279	0.43256	0.681829	otherPCG	notDE	up	NA
FLLTIENEL	0.291002	0.2603	0.588557	otherPCG	notDE	up	NA
[truncated: 11,364 more rows]
