# Supplementary material for: Autophagy degrades immunogenic endogenous retroelements induced by 5-azacytidine in acute myeloid leukemia
Source: Leukemia. 2024 Apr 16;38(5):1019–31. doi: 10.1038/s41375-024-02250-6 (PMC11073987; doi:10.1038/s41375-024-02250-6)
Supplement: Supplementary file 8 — Supplemental Table 7 [file 41375_2024_2250_MOESM8_ESM.xlsx]

## Sheet: S7_AZA_SPAvsAZA_DEGs
Gene.stable.ID	Gene.name	logFC	AveExpr	t	P.Value	adj.P.Val	B
ENSG00000000003	TSPAN6	0.130001	1.30393	1.25159	0.238378	0.34649	-5.67683
ENSG00000000419	DPM1	0.13101	6.03881	2.67769	0.0226256	0.0566931	-4.42082
ENSG00000000457	SCYL3	-0.172185	3.79734	-2.51193	0.0301751	0.0706093	-4.4049
ENSG00000000460	C1orf112	0.585775	5.1283	12.2596	1.77963e-07	3.48524e-05	7.86733
ENSG00000000938	FGR	0.18038	5.23601	3.37036	0.00682567	0.0228815	-3.14828
ENSG00000001036	FUCA2	0.223186	7.0544	3.98297	0.00243856	0.0107793	-2.18664
ENSG00000001084	GCLC	0.311019	4.65069	5.38482	0.000277468	0.00229003	0.248783
ENSG00000001167	NFYA	0.0601642	6.66059	1.09801	0.297185	0.409768	-6.79385
ENSG00000001460	STPG1	-0.0349233	3.36945	-0.551164	0.593267	0.690449	-6.82191
ENSG00000001461	NIPAL3	0.0593257	5.68711	1.33677	0.210051	0.314457	-6.46757
ENSG00000001497	LAS1L	0.354033	5.13428	6.32786	7.5111e-05	0.000992686	1.56362
ENSG00000001561	ENPP4	0.0104235	4.77884	0.186735	0.855493	0.90042	-7.24126
ENSG00000001617	SEMA3F	-0.510181	3.64629	-7.22799	2.40616e-05	0.000507246	2.9409
ENSG00000001629	ANKIB1	-0.0134653	5.58225	-0.3008	0.769547	0.834952	-7.30955
ENSG00000001630	CYP51A1	0.0741858	5.40127	1.10704	0.293441	0.406036	-6.70865
ENSG00000001631	KRIT1	-0.137604	5.63381	-2.75286	0.0198531	0.0513701	-4.26352
ENSG00000002016	RAD52	-0.222589	3.43124	-3.15165	0.00994046	0.0302996	-3.22756
ENSG00000002330	BAD	0.390804	2.7504	3.68654	0.00399267	0.0154943	-2.15913
ENSG00000002549	LAP3	0.753566	5.22443	9.12405	2.94413e-06	0.000164204	4.96182
ENSG00000002586	CD99	-0.0759711	6.36518	-1.74968	0.109833	0.19089	-5.94285
ENSG00000002726	AOC1	0.259498	5.05653	2.05569	0.0660379	0.127674	-5.36665
ENSG00000002822	MAD1L1	-0.104376	4.29681	-1.54425	0.152653	0.246886	-6.01023
ENSG00000002834	LASP1	0.115712	8.27003	2.74674	0.0200655	0.0518144	-4.33006
ENSG00000002919	SNX11	0.337508	5.17304	6.05713	0.000107949	0.0012348	1.1778
ENSG00000002933	TMEM176A	0.538178	2.28867	2.06147	0.0653955	0.126836	-4.79081
ENSG00000003056	M6PR	0.194615	8.60651	4.6829	0.000795985	0.00479148	-1.01083
ENSG00000003096	KLHL13	0.2459	0.0472692	1.32958	0.212329	0.316985	-5.2775
ENSG00000003137	CYP26B1	-0.315822	0.304734	-2.0293	0.0690464	0.132187	-4.38216
ENSG00000003147	ICA1	-0.567759	3.79689	-8.22357	7.6271e-06	0.000264478	4.10822
ENSG00000003249	DBNDD1	-0.270096	0.123746	-1.61429	0.136626	0.22682	-4.93547
ENSG00000003393	ALS2	0.154417	5.2542	3.12407	0.0104253	0.0313722	-3.58029
ENSG00000003400	CASP10	-0.132915	4.8065	-2.78666	0.0187196	0.0491618	-4.10965
ENSG00000003402	CFLAR	-0.0119871	6.81173	-0.23502	0.818797	0.872388	-7.39058
ENSG00000003436	TFPI	-0.206617	1.84861	-1.40156	0.19043	0.292294	-5.63338
ENSG00000003509	NDUFAF7	-0.231238	3.53329	-3.56009	0.00494191	0.0180477	-2.54273
ENSG00000003756	RBM5	-0.158936	7.45284	-2.41686	0.035576	0.0796979	-4.89981
ENSG00000003987	MTMR7	-0.17127	0.328987	-0.900183	0.38857	0.503315	-5.78745
ENSG00000003989	SLC7A2	0.260353	4.25176	2.94412	0.0142383	0.0397679	-3.74737
ENSG00000004059	ARF5	0.0180542	4.93441	0.299854	0.770248	0.835344	-7.23411
ENSG00000004139	SARM1	-0.343789	3.14179	-3.74209	0.00363749	0.0144677	-2.14801
ENSG00000004142	POLDIP2	0.256839	6.38376	5.71935	0.000172106	0.00166821	0.606093
ENSG00000004399	PLXND1	-0.448904	7.25941	-9.13059	2.92463e-06	0.000164204	4.89509
ENSG00000004455	AK2	0.207061	9.33342	4.97312	0.000510454	0.00350563	-0.529509
ENSG00000004468	CD38	-0.127429	5.99616	-1.89559	0.0863757	0.157992	-5.70569
ENSG00000004478	FKBP4	0.310237	7.5415	5.88132	0.000137343	0.00144252	0.827347
ENSG00000004487	KDM1A	-0.0236871	7.30084	-0.527429	0.60906	0.703561	-7.27679
ENSG00000004534	RBM6	-0.174798	6.72181	-3.90121	0.0027909	0.0119206	-2.32057
ENSG00000004660	CAMKK1	-0.265334	2.28758	-2.95166	0.0140532	0.0394001	-3.31806
ENSG00000004700	RECQL	0.131763	6.38744	2.98425	0.0132807	0.037719	-3.90474
ENSG00000004766	VPS50	0.00644796	4.46955	0.120253	0.906594	0.93693	-7.20229
ENSG00000004776	HSPB6	-0.661363	-0.718109	-3.5475	0.0050484	0.0183475	-1.87994
ENSG00000004777	ARHGAP33	-0.508382	2.7371	-4.62518	0.000870768	0.0050733	-0.606442
ENSG00000004779	NDUFAB1	0.36161	5.68906	6.42469	6.61286e-05	0.0009258	1.65024
ENSG00000004799	PDK4	-0.631177	-0.504199	-2.94971	0.014101	0.039502	-2.81786
ENSG00000004809	SLC22A16	0.401707	5.76278	8.91164	3.66005e-06	0.000178805	4.696
ENSG00000004838	ZMYND10	0.449324	-0.141733	2.34969	0.0399517	0.0871554	-3.80848
ENSG00000004864	SLC25A13	0.28911	5.23422	5.64868	0.000190126	0.00177884	0.575821
ENSG00000004866	ST7	0.466784	4.59696	8.14761	8.29472e-06	0.000281974	3.93356
ENSG00000004897	CDC27	0.120495	7.24112	2.59768	0.0260015	0.0629544	-4.59207
ENSG00000004961	HCCS	0.274622	3.81502	3.88713	0.00285675	0.0121039	-2.03778
ENSG00000004975	DVL2	0.146752	4.76632	2.81022	0.0179681	0.0476111	-4.063
ENSG00000005007	UPF1	0.265951	6.45439	5.57976	0.000209658	0.00190271	0.395671
ENSG00000005020	SKAP2	0.0644791	6.6313	1.33666	0.210086	0.314482	-6.51577
ENSG00000005022	SLC25A5	0.143881	7.18626	1.80969	0.0995564	0.176464	-5.87239
ENSG00000005059	MCUB	0.595333	1.5263	4.05231	0.00217623	0.00988972	-1.31406
ENSG00000005073	HOXA11	0.0488578	4.07455	0.818058	0.431828	0.54462	-6.78448
ENSG00000005075	POLR2J	0.33416	5.26257	7.06741	2.92648e-05	0.000573124	2.54349
ENSG00000005100	DHX33	0.0667562	5.48355	1.24217	0.241692	0.350322	-6.56404
ENSG00000005108	THSD7A	0.151156	6.84701	3.20729	0.009031	0.0282351	-3.52788
ENSG00000005156	LIG3	0.0734313	5.98666	1.50223	0.163038	0.259349	-6.27409
ENSG00000005175	RPAP3	0.200022	5.83822	4.33545	0.00137621	0.00708402	-1.54948
ENSG00000005187	ACSM3	-0.253625	2.05173	-2.36195	0.039116	0.0857044	-4.25648
ENSG00000005189	AC004381.6	-0.0535066	4.96313	-0.919902	0.378649	0.493208	-6.84311
ENSG00000005194	CIAPIN1	0.321165	5.32019	6.10363	0.00010136	0.00119564	1.22948
ENSG00000005206	SPPL2B	-0.105644	4.64954	-1.44446	0.17831	0.277322	-6.20341
ENSG00000005238	FAM214B	-0.0831792	3.51546	-1.11456	0.290349	0.402921	-6.38087
ENSG00000005243	COPZ2	-0.568645	0.723899	-4.37391	0.0012942	0.00675479	-0.701522
ENSG00000005249	PRKAR2B	0.176564	4.13474	2.45934	0.0330549	0.0754127	-4.55855
ENSG00000005302	MSL3	0.310828	4.13178	4.75541	0.000711555	0.00442226	-0.656555
ENSG00000005339	CREBBP	0.0201807	6.90508	0.410652	0.689734	0.770525	-7.33118
ENSG00000005379	TSPOAP1	-0.459435	5.33514	-2.52887	0.0293011	0.0689856	-4.61685
ENSG00000005381	MPO	0.000834747	9.21157	0.00983906	0.992338	0.995225	-7.40105
ENSG00000005436	GCFC2	0.103494	3.9102	1.7101	0.117129	0.200835	-5.70341
ENSG00000005448	WDR54	-0.469033	3.63475	-5.29391	0.000316787	0.00250707	0.270175
ENSG00000005469	CROT	0.525218	1.63437	4.80356	0.000660773	0.00419284	-0.148605
ENSG00000005471	ABCB4	-0.275366	2.71443	-2.88238	0.0158499	0.0432007	-3.53161
ENSG00000005483	KMT2E	-0.176081	6.58693	-3.26327	0.00820156	0.0263214	-3.42365
ENSG00000005486	RHBDD2	0.0981856	4.40557	1.44862	0.177172	0.276025	-6.15752
ENSG00000005700	IBTK	0.0351001	5.91192	0.750359	0.46982	0.580557	-7.08463
ENSG00000005801	ZNF195	-0.129721	5.03259	-2.38354	0.037685	0.0832923	-4.82825
ENSG00000005810	MYCBP2	-0.00516385	7.75936	-0.0746952	0.941887	0.961355	-7.42318
ENSG00000005812	FBXL3	0.064896	6.39673	1.20975	0.253388	0.363181	-6.66057
ENSG00000005844	ITGAL	-0.335712	6.6517	-7.42401	1.90242e-05	0.000445467	2.92597
ENSG00000005882	PDK2	0.154543	3.74688	2.33415	0.0410368	0.0888467	-4.69235
ENSG00000005884	ITGA3	0.23569	0.218092	1.12055	0.287907	0.400531	-5.54881
ENSG00000005889	ZFX	0.0996813	4.74519	1.76533	0.107063	0.187151	-5.76967
ENSG00000005893	LAMP2	0.152081	7.88635	3.32591	0.00736546	0.0242894	-3.32432
ENSG00000005961	ITGA2B	-0.763124	0.883627	-4.77583	0.000689538	0.00432757	-0.108583
ENSG00000006007	GDE1	0.151057	6.25769	3.24146	0.00851502	0.0270703	-3.4501
ENSG00000006015	C19orf60	-0.0418868	3.38961	-0.612911	0.553217	0.655403	-6.78886
ENSG00000006025	OSBPL7	-0.34092	3.57563	-4.43266	0.00117876	0.0063017	-1.0807
ENSG00000006047	YBX2	-0.909664	-0.164738	-4.05007	0.00218426	0.00991662	-1.13874
ENSG00000006062	MAP3K14	0.359531	1.82871	3.25955	0.00825421	0.0264706	-2.69399
ENSG00000006125	AP2B1	0.0209232	8.15746	0.438304	0.670209	0.754434	-7.31841
ENSG00000006194	ZNF263	-0.0245295	5.13284	-0.417705	0.684731	0.766624	-7.21521
ENSG00000006282	SPATA20	-0.521533	3.9781	-9.26287	2.5593e-06	0.000153437	5.21132
ENSG00000006327	TNFRSF12A	0.250857	0.36372	1.27833	0.229168	0.3366	-5.40922
ENSG00000006432	MAP3K9	-0.146132	2.58181	-1.59873	0.140053	0.231128	-5.55321
ENSG00000006451	RALA	0.186392	5.75501	4.15841	0.00183059	0.00872466	-1.84056
ENSG00000006453	BAIAP2L1	-0.930354	1.56253	-7.10224	2.80409e-05	0.000553559	2.9481
ENSG00000006459	KDM7A	-0.519612	1.95829	-4.90577	0.000565283	0.00376404	-0.0382333
ENSG00000006468	ETV1	-0.355635	1.94709	-3.3037	0.00765142	0.0249838	-2.64372
ENSG00000006530	AGK	0.0604894	4.82781	1.23409	0.244566	0.353416	-6.49245
ENSG00000006534	ALDH3B1	-0.403416	5.14333	-7.28759	2.23924e-05	0.000493179	2.83667
ENSG00000006576	PHTF2	0.0442249	5.34353	0.83289	0.423785	0.536551	-6.96803
ENSG00000006607	FARP2	0.2057	5.21453	3.9044	0.00277623	0.0118812	-2.2223
ENSG00000006625	GGCT	0.110724	5.72411	1.79169	0.102542	0.180808	-5.84449
ENSG00000006634	DBF4	0.042314	6.15161	0.64707	0.531731	0.636832	-7.17353
ENSG00000006638	TBXA2R	-0.272527	0.260641	-1.91772	0.0832527	0.153239	-4.53873
ENSG00000006652	IFRD1	-0.168903	5.89524	-3.10232	0.0108246	0.0322831	-3.6744
ENSG00000006695	COX10	0.258472	4.22984	4.65385	0.000832728	0.00494001	-0.836233
ENSG00000006704	GTF2IRD1	-0.169836	4.48875	-2.42864	0.0348588	0.0784994	-4.67197
ENSG00000006712	PAF1	0.281589	5.8797	6.0908	0.000103133	0.00120219	1.16883
ENSG00000006715	VPS41	0.118372	6.36318	2.62034	0.0249977	0.0610818	-4.53433
ENSG00000006740	ARHGAP44	-0.152563	2.15094	-1.47237	0.170784	0.268793	-5.61798
ENSG00000006744	ELAC2	0.282861	5.70062	6.14123	9.63467e-05	0.00115872	1.25187
ENSG00000006747	SCIN	-0.0750429	3.63338	-1.17347	0.267009	0.377558	-6.34247
ENSG00000006756	ARSD	-0.105948	4.87822	-1.83364	0.0957065	0.170905	-5.68736
ENSG00000006757	PNPLA4	-0.0681909	2.01968	-0.701993	0.498228	0.607017	-6.38576
ENSG00000006831	ADIPOR2	-0.000229413	7.6814	-0.00524241	0.995917	0.997356	-7.42663
ENSG00000006837	CDKL3	-0.0298597	1.93527	-0.326674	0.750451	0.820171	-6.56631
ENSG00000007047	MARK4	-0.334511	4.59247	-4.64412	0.000845433	0.00497956	-0.906915
ENSG00000007080	CCDC124	0.371749	4.58371	5.9735	0.000120989	0.0013332	1.12795
ENSG00000007129	CEACAM21	0.0388635	0.976848	0.316684	0.757804	0.825955	-6.31418
ENSG00000007168	PAFAH1B1	0.0153456	7.17242	0.292028	0.776058	0.840136	-7.37961
ENSG00000007202	KIAA0100	0.2023	8.96088	4.47398	0.00110409	0.00601388	-1.3459
ENSG00000007237	GAS7	0.128444	6.45836	1.31808	0.216015	0.32096	-6.53323
ENSG00000007255	TRAPPC6A	-0.454049	3.35477	-5.99402	0.000117639	0.00130884	1.34289
ENSG00000007264	MATK	0.164465	3.45391	1.99293	0.0734053	0.13879	-5.17897
ENSG00000007312	CD79B	-0.00267136	3.6726	-0.035096	0.972674	0.981846	-7.05396
ENSG00000007314	SCN4A	-0.972908	0.391716	-6.27317	8.07578e-05	0.00104283	1.87996
ENSG00000007341	ST7L	0.221644	4.54392	3.69618	0.00392856	0.0152971	-2.48984
ENSG00000007350	TKTL1	-0.218521	9.09602	-3.79865	0.00330946	0.0134708	-2.48311
ENSG00000007372	PAX6	-0.475356	-0.922087	-1.95745	0.0779065	0.145418	-4.26907
ENSG00000007376	RPUSD1	0.342106	3.7408	4.75018	0.000717314	0.00444204	-0.597597
ENSG00000007384	RHBDF1	-0.0305935	2.36902	-0.249456	0.807909	0.864224	-6.7012
ENSG00000007392	LUC7L	0.091235	4.77308	1.56769	0.147113	0.239999	-6.05665
ENSG00000007516	BAIAP3	-0.552549	-0.24889	-3.08601	0.0111344	0.0330047	-2.62997
ENSG00000007520	TSR3	0.232713	3.62728	2.98217	0.0133287	0.0378181	-3.56254
ENSG00000007541	PIGQ	0.130004	3.94478	2.08632	0.0627001	0.122904	-5.13566
ENSG00000007545	CRAMP1	-0.0895306	5.65145	-1.70112	0.118844	0.203129	-5.972
ENSG00000007866	TEAD3	0.313203	5.35258	6.38287	6.98577e-05	0.00095474	1.61864
ENSG00000007923	DNAJC11	0.32795	5.95155	7.56292	1.61499e-05	0.000406912	3.12281
ENSG00000007944	MYLIP	-0.230948	4.84978	-3.96465	0.00251324	0.0110212	-2.07428
ENSG00000007968	E2F2	0.45985	3.9184	7.12191	2.73743e-05	0.000547839	2.77082
ENSG00000008018	PSMB1	0.330688	7.39205	7.55749	1.6253e-05	0.000408314	3.08407
ENSG00000008083	JARID2	-0.280405	6.79171	-6.13583	9.70496e-05	0.00116554	1.20017
ENSG00000008086	CDKL5	-0.200498	2.33258	-2.3497	0.0399509	0.0871554	-4.34231
ENSG00000008128	CDK11A	0.132974	4.70723	2.04224	0.067555	0.129947	-5.33917
ENSG00000008130	NADK	-0.150309	6.62604	-3.2104	0.00898268	0.0281468	-3.51723
ENSG00000008226	DLEC1	0.244226	-0.676704	0.966643	0.355855	0.471231	-5.50264
ENSG00000008256	CYTH3	-0.0245518	4.37552	-0.303505	0.767543	0.833247	-7.14377
ENSG00000008277	ADAM22	0.252525	1.04231	2.06475	0.0650334	0.126394	-4.49193
ENSG00000008282	SYPL1	0.162466	6.9238	3.19426	0.00923598	0.028645	-3.55208
ENSG00000008283	CYB561	0.198451	2.47111	2.47658	0.0320821	0.0737696	-4.16428
ENSG00000008294	SPAG9	-0.167046	7.40632	-3.60974	0.00454397	0.0169908	-2.83152
ENSG00000008300	CELSR3	0.00129043	4.87043	0.0204051	0.98411	0.98996	-7.2736
ENSG00000008311	AASS	-0.169833	0.0143834	-0.991947	0.343938	0.45917	-5.62985
ENSG00000008324	SS18L2	0.133261	4.89997	2.72717	0.0207602	0.0531384	-4.22558
ENSG00000008382	MPND	-0.209927	2.66465	-2.70973	0.0213993	0.0543545	-3.81564
ENSG00000008394	MGST1	0.148213	6.1858	2.92252	0.0147825	0.0409059	-4.00401
ENSG00000008405	CRY1	0.391428	3.55217	5.71506	0.000173146	0.0016764	0.909822
ENSG00000008441	NFIX	-0.216899	4.23842	-3.46496	0.00580812	0.0203119	-2.83987
ENSG00000008513	ST3GAL1	-0.0495636	5.70678	-0.702279	0.498057	0.606952	-7.10618
ENSG00000008516	MMP25	-0.268653	1.91911	-2.92358	0.0147553	0.0408634	-3.28505
ENSG00000008710	PKD1	-0.670654	5.67455	-9.68879	1.68247e-06	0.00012481	5.5172
ENSG00000008735	MAPK8IP2	0.521304	-1.25991	1.84261	0.0943004	0.169014	-4.37829
ENSG00000008838	MED24	0.204227	6.32147	4.393	0.00125544	0.0065944	-1.47799
ENSG00000008853	RHOBTB2	0.385499	5.55086	7.22556	2.41323e-05	0.000507809	2.72354
ENSG00000008869	HEATR5B	0.00222132	5.02568	0.0434739	0.966154	0.977822	-7.29461
ENSG00000008952	SEC62	0.0139655	7.74484	0.233952	0.819603	0.872886	-7.39647
ENSG00000008988	RPS20	-0.0628576	9.47821	-1.07568	0.306603	0.419698	-6.79481
ENSG00000009307	CSDE1	0.0402995	10.4336	0.747462	0.471492	0.581986	-7.06849
ENSG00000009335	UBE3C	0.192399	6.93619	3.96844	0.0024976	0.0109721	-2.20987
ENSG00000009413	REV3L	-0.206364	6.3887	-3.67642	0.00406112	0.0156735	-2.69776
ENSG00000009694	TENM1	0.546435	-1.1286	2.43973	0.0341958	0.0772706	-3.53758
ENSG00000009780	FAM76A	-0.121648	2.77866	-1.5443	0.152641	0.246886	-5.67595
ENSG00000009790	TRAF3IP3	-0.0811324	5.22678	-0.885465	0.396092	0.510221	-6.90845
ENSG00000009830	POMT2	0.244922	3.65901	3.66978	0.00410676	0.0157758	-2.37919
ENSG00000009844	VTA1	0.19808	7.09569	4.3406	0.00136492	0.00705763	-1.58374
ENSG00000009950	MLXIPL	-0.324861	3.76428	-5.15234	0.000390317	0.00291832	0.0293366
ENSG00000009954	BAZ1B	0.209272	7.86634	3.49956	0.00547622	0.0194672	-3.02146
ENSG00000010017	RANBP9	0.0275603	6.78241	0.565388	0.583906	0.682148	-7.24796
ENSG00000010030	ETV7	-0.124002	-0.710162	-0.663807	0.521384	0.627768	-5.7324
ENSG00000010072	SPRTN	0.0601952	5.01386	1.06178	0.312581	0.425885	-6.71006
ENSG00000010165	METTL13	0.178807	5.87891	3.87616	0.00290919	0.0122613	-2.32892
ENSG00000010219	DYRK4	0.0940623	3.06409	1.36796	0.200404	0.303815	-5.9767
ENSG00000010244	ZNF207	0.23905	8.33314	3.43655	0.00609617	0.0210502	-3.12595
ENSG00000010256	UQCRC1	0.243741	7.21901	3.87946	0.00289333	0.0122245	-2.36519
ENSG00000010270	STARD3NL	0.170644	5.92837	3.32684	0.00735382	0.0242556	-3.28408
ENSG00000010278	CD9	0.0799304	4.12177	1.2528	0.237952	0.346006	-6.35067
ENSG00000010292	NCAPD2	0.0990446	8.62199	2.32456	0.04172	0.0900329	-5.04221
ENSG00000010295	IFFO1	-0.16593	3.80949	-2.14725	0.0565327	0.113685	-5.01085
ENSG00000010310	GIPR	-0.930705	2.4267	-8.75809	4.29481e-06	0.000187384	4.77112
ENSG00000010318	PHF7	-0.155978	4.61165	-2.99879	0.0129499	0.0370544	-3.71235
ENSG00000010319	SEMA3G	0.146244	3.49659	2.31328	0.0425386	0.0914331	-4.67327
ENSG00000010322	NISCH	-0.188216	6.76361	-3.44541	0.00600478	0.0208307	-3.11017
ENSG00000010327	STAB1	0.936172	3.76168	6.67875	4.76158e-05	0.000765494	2.22644
ENSG00000010361	FUZ	-0.0436501	2.49253	-0.489588	0.634677	0.725579	-6.63774
ENSG00000010404	IDS	-0.00840764	5.77773	-0.148141	0.885089	0.922059	-7.36282
ENSG00000010539	ZNF200	0.0181367	4.70925	0.264277	0.796775	0.856086	-7.21141
ENSG00000010610	CD4	-0.359621	8.53219	-8.06696	9.0736e-06	0.000293987	3.70813
ENSG00000010626	LRRC23	-0.440999	1.99627	-3.96807	0.00249913	0.0109733	-1.537
ENSG00000010671	BTK	-0.00993537	5.82487	-0.222808	0.828038	0.879856	-7.35116
ENSG00000010704	HFE	-0.0928595	1.12132	-0.842116	0.418832	0.532156	-6.04083
ENSG00000010803	SCMH1	0.0909969	7.33335	2.29736	0.0437203	0.0932981	-5.09936
ENSG00000010810	FYN	-0.55284	5.75603	-11.8873	2.39887e-07	4.18408e-05	7.53666
ENSG00000010818	HIVEP2	-0.00218044	6.15732	-0.022338	0.982605	0.988917	-7.39777
ENSG00000011007	ELOA	0.324264	6.26513	6.31089	7.6816e-05	0.00100444	1.46202
ENSG00000011009	LYPLA2	0.233775	4.61303	3.93222	0.0026514	0.0114781	-2.09566
ENSG00000011021	CLCN6	-0.276368	4.55304	-3.42338	0.00623465	0.0213997	-2.9631
ENSG00000011028	MRC2	-0.129987	8.73766	-2.70522	0.021568	0.0546225	-4.39347
ENSG00000011052	NME1-NME2	0.210903	4.68879	1.83248	0.0958896	0.171161	-5.66051
ENSG00000011114	BTBD7	0.117907	4.70668	1.68211	0.122548	0.207976	-5.88511
ENSG00000011132	APBA3	-0.0152107	2.73834	-0.188059	0.854481	0.89969	-6.80884
ENSG00000011143	MKS1	-0.103676	4.1705	-1.72732	0.113902	0.196278	-5.72856
ENSG00000011198	ABHD5	0.280769	3.46464	3.97005	0.00249099	0.0109487	-1.82881
ENSG00000011201	ANOS1	0.391743	4.26911	4.85358	0.00061207	0.00395813	-0.521075
ENSG00000011243	AKAP8L	-0.118149	5.74312	-2.41865	0.035466	0.079524	-4.84301
ENSG00000011258	MBTD1	-0.204445	6.34723	-4.02507	0.0022756	0.0102369	-2.09769
ENSG00000011260	UTP18	0.285494	6.03151	5.95448	0.000124184	0.00135113	0.964867
ENSG00000011275	RNF216	-0.0209539	5.81472	-0.459344	0.655522	0.742802	-7.26337
ENSG00000011295	TTC19	-0.00448282	4.778	-0.0829773	0.935459	0.957118	-7.25637
ENSG00000011304	PTBP1	0.3482	8.63551	7.60442	1.53851e-05	0.00039374	3.15188
ENSG00000011332	DPF1	0.418452	0.499059	2.90816	0.0151558	0.0417312	-3.022
ENSG00000011376	LARS2	0.334531	5.93111	7.76291	1.28053e-05	0.0003531	3.36866
ENSG00000011405	PIK3C2A	-0.0335874	5.46268	-0.600768	0.560971	0.661905	-7.1536
ENSG00000011422	PLAUR	0.146178	6.57857	3.03579	0.0121456	0.0352743	-3.82106
ENSG00000011426	ANLN	0.226986	7.23536	4.09882	0.00201697	0.00937364	-1.99127
ENSG00000011451	WIZ	0.0584746	5.01792	1.223	0.248554	0.35789	-6.53227
ENSG00000011454	RABGAP1	-0.0297695	4.67238	-0.551159	0.59327	0.690449	-7.08024
ENSG00000011478	QPCTL	-0.224044	3.26646	-2.94788	0.0141458	0.0395954	-3.54409
ENSG00000011485	PPP5C	0.224398	6.10991	5.38827	0.000276084	0.00228093	0.118912
ENSG00000011523	CEP68	-0.132858	3.08655	-1.64532	0.130017	0.218096	-5.61123
ENSG00000011566	MAP4K3	-0.0266004	3.5805	-0.381301	0.710722	0.7884	-6.95538
ENSG00000011600	TYROBP	0.0603959	6.86648	1.16571	0.269998	0.38103	-6.7243
ENSG00000011638	TMEM159	-0.310925	1.7587	-2.99604	0.0130119	0.0371577	-3.12695
ENSG00000012048	BRCA1	0.133353	7.61249	2.73388	0.0205191	0.0527014	-4.3581
ENSG00000012061	ERCC1	0.0867375	5.51437	2.0119	0.0711004	0.135412	-5.48845
ENSG00000012171	SEMA3B	-0.486844	-0.946379	-2.24705	0.0476658	0.0996086	-3.84591
ENSG00000012174	MBTPS2	-0.181617	3.81933	-2.46049	0.032989	0.0753222	-4.496
ENSG00000012211	PRICKLE3	-0.204045	1.70594	-1.67607	0.123747	0.209495	-5.22997
ENSG00000012232	EXTL3	0.0451619	4.62535	0.887985	0.394797	0.50901	-6.82161
ENSG00000012660	ELOVL5	0.142833	7.0974	2.95198	0.0140454	0.0393848	-3.97777
ENSG00000012779	ALOX5	-0.395076	2.94949	-3.59274	0.00467633	0.0173316	-2.36116
ENSG00000012817	KDM5D	-0.140089	5.47572	-1.59122	0.141733	0.233365	-6.1123
ENSG00000012822	CALCOCO1	-0.289498	4.70083	-4.45006	0.00114669	0.00617562	-1.23985
ENSG00000012963	UBR7	0.178409	5.58988	3.8382	0.0030985	0.0128266	-2.37287
ENSG00000012983	MAP4K5	-0.133454	5.23774	-2.41078	0.0359524	0.0803607	-4.80786
ENSG00000013275	PSMC4	0.319072	5.04364	6.20756	8.81398e-05	0.00109628	1.40473
ENSG00000013288	MAN2B2	0.0710687	6.70806	1.63019	0.133203	0.222466	-6.1265
ENSG00000013306	SLC25A39	0.208561	5.62395	4.1591	0.00182856	0.00872222	-1.8295
ENSG00000013364	MVP	0.0600023	5.26489	1.20337	0.255741	0.365551	-6.58575
ENSG00000013374	NUB1	0.122316	6.03657	2.77477	0.0191107	0.0499144	-4.2531
ENSG00000013375	PGM3	-0.0397466	5.41825	-0.747027	0.471744	0.582172	-7.04587
ENSG00000013392	RWDD2A	-0.456921	2.50184	-5.59746	0.000204444	0.00187414	0.908979
ENSG00000013441	CLK1	0.137129	6.20112	1.30943	0.218825	0.32424	-6.5335
ENSG00000013503	POLR3B	0.665292	3.67011	10.3587	8.95977e-07	9.00594e-05	6.29713
ENSG00000013523	ANGEL1	-0.103331	4.63171	-1.76076	0.107866	0.188231	-5.75886
ENSG00000013561	RNF14	0.053808	5.32781	1.19262	0.259751	0.370146	-6.60533
ENSG00000013563	DNASE1L1	-0.0214454	3.00386	-0.316932	0.757621	0.825808	-6.84075
ENSG00000013573	DDX11	0.103072	5.77707	1.42961	0.182429	0.282579	-6.35636
ENSG00000013583	HEBP1	-0.216348	3.83835	-3.62554	0.00442442	0.016663	-2.49038
ENSG00000013619	MAMLD1	-0.127706	-0.994113	-0.567321	0.58264	0.681223	-5.73111
ENSG00000013725	CD6	-0.508808	0.296164	-2.8696	0.0162058	0.0439737	-3.05091
ENSG00000013810	TACC3	0.150942	7.58504	3.29805	0.00772598	0.0251939	-3.37457
ENSG00000014123	UFL1	-0.154509	6.12249	-3.00601	0.012789	0.0367527	-3.85537
ENSG00000014138	POLA2	0.324043	5.18541	6.63416	5.04111e-05	0.000784821	1.97808
ENSG00000014164	ZC3H3	0.174181	3.14325	1.98568	0.0743056	0.140051	-5.11807
ENSG00000014216	CAPN1	0.184745	6.06879	3.82016	0.00319293	0.0131149	-2.4359
ENSG00000014257	ACPP	0.483715	4.0003	7.93793	1.04894e-05	0.000319953	3.75576
ENSG00000014641	MDH1	0.379915	7.69113	7.34648	2.08652e-05	0.000471286	2.8203
ENSG00000014824	SLC30A9	-0.0250554	6.61271	-0.535453	0.603697	0.699154	-7.261
ENSG00000014914	MTMR11	-0.119008	2.22805	-1.39861	0.19129	0.29317	-5.73227
ENSG00000014919	COX15	-0.274584	5.58502	-5.67481	0.000183237	0.00173964	0.582708
ENSG00000015133	CCDC88C	0.0540676	5.64382	0.691988	0.504233	0.612324	-7.10835
ENSG00000015153	YAF2	0.0707867	3.96639	1.284	0.227252	0.334295	-6.28326
ENSG00000015171	ZMYND11	0.410283	6.44144	8.26269	7.30618e-06	0.000258058	3.94215
ENSG00000015285	WAS	0.133625	4.71108	2.21208	0.0506089	0.104479	-5.06637
ENSG00000015475	BID	0.249907	5.40495	4.73774	0.000731215	0.0044894	-0.854396
ENSG00000015479	MATR3	0.209949	8.67383	4.03737	0.00223017	0.0100667	-2.0837
ENSG00000015532	XYLT2	-0.460313	4.56002	-6.49344	6.04554e-05	0.000873399	1.85915
ENSG00000015568	RGPD5	-0.299792	1.91131	-1.51759	0.159173	0.254707	-5.49759
ENSG00000015676	NUDCD3	-0.00975891	5.39416	-0.193114	0.850622	0.896832	-7.31988
ENSG00000016391	CHDH	-0.544334	-0.516515	-2.90041	0.0153611	0.0421954	-2.8944
ENSG00000016864	GLT8D1	-0.0815894	5.56711	-1.86675	0.090609	0.163972	-5.71832
ENSG00000017260	ATP2C1	0.117257	6.85984	2.57513	0.0270402	0.064897	-4.62594
ENSG00000017483	SLC38A5	0.264602	2.77048	2.4859	0.0315678	0.0728105	-4.21763
ENSG00000017797	RALBP1	-0.0294825	6.8922	-0.676271	0.513756	0.620903	-7.17778
ENSG00000018189	RUFY3	-0.326117	3.48911	-4.83579	0.000628944	0.00403245	-0.415929
ENSG00000018236	CNTN1	-0.306417	3.22128	-4.32913	0.00139019	0.00714538	-1.1815
ENSG00000018280	SLC11A1	-0.427178	3.08129	-6.1649	9.33271e-05	0.0011374	1.62384
ENSG00000018408	WWTR1	-0.00443004	1.76669	-0.0316662	0.975343	0.983907	-6.57883
ENSG00000018510	AGPS	0.183311	7.18358	3.82013	0.00319312	0.0131149	-2.46695
ENSG00000018610	CXorf56	0.360246	4.08733	5.81059	0.000151498	0.00154487	0.963119
ENSG00000018625	ATP1A2	-0.685668	1.99956	-5.93844	0.000126949	0.00136911	1.45238
ENSG00000018699	TTC27	0.377594	4.33392	6.76951	4.24291e-05	0.000705723	2.25839
ENSG00000018869	ZNF582	-0.295687	2.22381	-2.77747	0.019021	0.0497584	-3.60043
ENSG00000019102	VSIG2	-1.17315	-1.53189	-4.44055	0.0011641	0.00624212	-0.672815
ENSG00000019144	PHLDB1	0.276772	4.00442	3.48005	0.0056609	0.0199346	-2.77186
ENSG00000019169	MARCO	0.8151	2.50482	9.23913	2.62103e-06	0.000153437	5.2513
ENSG00000019485	PRDM11	0.261554	2.28525	2.65097	0.0237016	0.0586849	-3.82866
ENSG00000019582	CD74	-0.00550946	7.93724	-0.089368	0.930502	0.953802	-7.42051
ENSG00000019991	HGF	-0.0641304	1.74007	-0.513226	0.618613	0.711932	-6.43236
ENSG00000019995	ZRANB1	-0.0572462	5.95393	-1.03372	0.324911	0.438937	-6.83127
ENSG00000020129	NCDN	0.289702	4.49038	5.27052	0.00032784	0.00256835	0.0963704
ENSG00000020181	ADGRA2	-0.45346	4.32623	-5.73289	0.000168867	0.00165167	0.815147
ENSG00000020256	ZFP64	-0.167341	3.85016	-2.33809	0.0407588	0.0883902	-4.70671
ENSG00000020426	MNAT1	0.129095	4.35721	2.30169	0.0433955	0.0928264	-4.86152
ENSG00000020633	RUNX3	-0.00421589	5.20522	-0.0803706	0.937482	0.958391	-7.31509
ENSG00000020922	MRE11	0.0269239	5.51986	0.500391	0.62731	0.719203	-7.21784
ENSG00000021300	PLEKHB1	-0.738437	0.921039	-6.25403	8.28396e-05	0.00106132	1.90356
ENSG00000021355	SERPINB1	-0.356454	7.26168	-6.92262	3.50075e-05	0.000630469	2.27295
ENSG00000021574	SPAST	0.0547331	5.11049	0.7336	0.479545	0.589352	-7.02024
ENSG00000021762	OSBPL5	-0.199117	5.39093	-3.5938	0.00466794	0.0173079	-2.77616
ENSG00000021776	AQR	0.231977	6.65317	4.83845	0.000626385	0.00402053	-0.761124
ENSG00000021826	CPS1	-0.241549	4.47346	-3.86431	0.00296697	0.012436	-2.19035
ENSG00000022267	FHL1	0.0572244	2.17182	0.582531	0.572731	0.672419	-6.50432
ENSG00000022277	RTFDC1	0.321543	6.70729	7.16516	2.59677e-05	0.000530247	2.59581
ENSG00000022556	NLRP2	-0.340529	1.05688	-1.63396	0.132403	0.221344	-5.12546
ENSG00000022567	SLC45A4	0.0371265	4.5872	0.437647	0.670671	0.754756	-7.12638
ENSG00000022840	RNF10	0.0236219	6.39648	0.400518	0.696951	0.776472	-7.32134
ENSG00000022976	ZNF839	-0.12393	3.30889	-1.55739	0.149525	0.242967	-5.7866
ENSG00000023041	ZDHHC6	0.355421	6.3502	7.21749	2.43691e-05	0.00051127	2.67251
ENSG00000023171	GRAMD1B	0.313889	5.34472	5.88036	0.000137525	0.00144255	0.905899
ENSG00000023191	RNH1	0.171484	5.67508	2.86519	0.0163307	0.0442357	-4.07198
ENSG00000023228	NDUFS1	-0.00363163	6.82836	-0.0792594	0.938344	0.959102	-7.41763
ENSG00000023287	RB1CC1	-0.140219	6.11249	-2.48635	0.0315434	0.0727841	-4.75171
ENSG00000023318	ERP44	0.23991	6.76756	5.72725	0.000170208	0.00165783	0.607367
ENSG00000023330	ALAS1	0.492534	7.29724	8.65736	4.77561e-06	0.000202218	4.3783
ENSG00000023445	BIRC3	0.496151	0.586777	2.64983	0.0237486	0.0587628	-3.45913
ENSG00000023516	AKAP11	-0.147522	6.33023	-2.74005	0.0203001	0.0522895	-4.32681
ENSG00000023572	GLRX2	0.210206	3.2036	2.83208	0.017298	0.0462623	-3.72963
ENSG00000023608	SNAPC1	-0.0118174	4.14453	-0.195272	0.848976	0.895699	-7.13049
ENSG00000023697	DERA	0.12907	5.61499	2.94405	0.0142402	0.0397679	-3.93009
ENSG00000023734	STRAP	0.418749	6.85826	9.20288	2.71843e-06	0.000156781	4.97556
ENSG00000023839	ABCC2	-0.344054	1.02556	-2.25669	0.0468839	0.0984401	-4.18696
ENSG00000023892	DEF6	-0.0340946	6.53302	-0.74951	0.47031	0.580811	-7.11416
ENSG00000023902	PLEKHO1	0.414176	5.83043	5.45261	0.000251553	0.00214072	0.233085
ENSG00000023909	GCLM	0.120796	5.74769	1.88272	0.0882425	0.160724	-5.70885
ENSG00000024048	UBR2	-0.0206883	6.28198	-0.31755	0.757166	0.82552	-7.34896
ENSG00000024422	EHD2	-0.362331	2.36305	-2.95847	0.0138883	0.0389948	-3.32225
ENSG00000024526	DEPDC1	0.0405372	6.05544	0.763866	0.462074	0.573441	-7.08253
ENSG00000024862	CCDC28A	-0.00882831	4.29484	-0.142928	0.889102	0.924731	-7.16811
ENSG00000025039	RRAGD	-0.259019	6.57486	-5.31927	0.000305253	0.00243891	-0.00362091
ENSG00000025156	HSF2	0.0916358	5.11901	1.67764	0.123435	0.209069	-5.9496
ENSG00000025293	PHF20	-0.229583	6.47209	-5.08643	0.000430572	0.00313365	-0.362436
ENSG00000025423	HSD17B6	-0.202142	1.19493	-1.54427	0.152647	0.246886	-5.28278
ENSG00000025434	NR1H3	0.0960063	2.38349	1.18804	0.26147	0.37198	-6.02336
ENSG00000025708	TYMP	0.173488	4.08273	2.5522	0.0281383	0.0669528	-4.39183
ENSG00000025770	NCAPH2	0.288653	6.05525	5.99308	0.00011779	0.0013089	1.01943
ENSG00000025772	TOMM34	0.0698477	4.91092	1.24091	0.242137	0.350672	-6.49627
ENSG00000025796	SEC63	-0.137414	8.11947	-2.72602	0.0208017	0.053221	-4.36786
ENSG00000025800	KPNA6	0.0358017	6.60177	0.720742	0.487092	0.596839	-7.13823
ENSG00000026025	VIM	0.349217	9.29251	6.36914	7.11311e-05	0.000961646	1.5462
ENSG00000026036	RTEL1-TNFRSF6B	-0.183172	2.19766	-0.98854	0.345525	0.46061	-6.18668
ENSG00000026103	FAS	-0.172704	1.51076	-1.54203	0.153186	0.247493	-5.36575
ENSG00000026297	RNASET2	-0.413076	7.89107	-9.44978	2.12497e-06	0.000141744	5.23184
ENSG00000026508	CD44	0.195919	5.35366	3.87693	0.00290549	0.0122488	-2.28433
ENSG00000026559	KCNG1	-0.315064	1.44973	-2.78356	0.0188208	0.0493621	-3.41868
ENSG00000026652	AGPAT4	-0.166208	3.63119	-2.22004	0.0499241	0.103375	-4.85553
ENSG00000026950	BTN3A1	-0.595968	4.31454	-9.53956	1.94545e-06	0.00013574	5.46504
ENSG00000027001	MIPEP	0.111523	3.44672	1.66784	0.125399	0.211709	-5.66434
ENSG00000027075	PRKCH	0.036317	2.1027	0.370591	0.718445	0.794716	-6.59319
ENSG00000027697	IFNGR1	0.0197968	6.66507	0.461288	0.654173	0.741809	-7.30195
ENSG00000027847	B4GALT7	0.00724106	3.59595	0.108305	0.915833	0.94331	-7.03104
ENSG00000027869	SH2D2A	0.332799	1.65465	2.49876	0.0308723	0.071655	-3.93853
ENSG00000028116	VRK2	0.328094	4.99528	6.25821	8.23804e-05	0.00105951	1.48113
ENSG00000028137	TNFRSF1B	0.02574	6.76964	0.556431	0.589791	0.687392	-7.253
ENSG00000028203	VEZT	-0.0367738	4.68382	-0.77226	0.457302	0.568583	-6.92906
ENSG00000028277	POU2F2	0.389283	5.51891	7.94192	1.04422e-05	0.000319953	3.60844
ENSG00000028310	BRD9	0.116741	5.64569	2.60773	0.0255515	0.0621243	-4.51423
ENSG00000028528	SNX1	0.00391668	6.85545	0.0739272	0.942483	0.961793	-7.41867
ENSG00000028839	TBPL1	0.140799	4.29662	2.25688	0.0468688	0.0984401	-4.92485
ENSG00000029153	ARNTL2	0.274812	4.77973	5.84627	0.000144171	0.00149497	0.918164
ENSG00000029363	BCLAF1	0.232424	8.80893	4.89985	0.000570398	0.00378439	-0.657648
ENSG00000029364	SLC39A9	0.0809053	7.04872	1.81861	0.0981062	0.174269	-5.85769
ENSG00000029534	ANK1	-0.302509	0.545361	-1.93397	0.0810253	0.149843	-4.57552
ENSG00000029639	TFB1M	-0.273963	4.06517	-3.33096	0.00730198	0.0241216	-3.04168
ENSG00000029725	RABEP1	0.0455596	6.1914	0.911687	0.38276	0.497547	-6.96289
ENSG00000029993	HMGB3	0.366607	6.34861	5.32235	0.000303883	0.00243617	0.0086534
ENSG00000030066	NUP160	0.276389	6.91697	5.33383	0.000298834	0.00240098	0.0114201
ENSG00000030110	BAK1	0.200153	5.62312	4.06513	0.00213108	0.00975182	-1.98835
ENSG00000030582	GRN	-0.17624	8.59326	-3.06055	0.011636	0.0340929	-3.77858
ENSG00000031003	FAM13B	0.375803	6.66781	7.2757	2.2715e-05	0.00049679	2.73827
ENSG00000031081	ARHGAP31	-0.372033	3.30906	-5.13039	0.000403255	0.0029807	0.0769709
ENSG00000031691	CENPQ	0.196751	5.53403	3.18165	0.00943901	0.0291214	-3.50798
ENSG00000031698	SARS	-0.474517	6.78904	-11.6214	2.98411e-07	4.63541e-05	7.28779
ENSG00000031823	RANBP3	0.12419	5.20347	2.29065	0.0442274	0.0942285	-5.00424
ENSG00000032219	ARID4A	-0.169304	6.12165	-2.48871	0.0314147	0.0726129	-4.74811
ENSG00000032389	TSSC1	0.21695	4.70732	3.61021	0.0045404	0.0169812	-2.66279
ENSG00000032444	PNPLA6	0.143573	5.16086	2.91035	0.0150983	0.0415861	-3.94197
ENSG00000032742	IFT88	-0.0577689	4.36205	-1.06326	0.311939	0.42528	-6.60644
ENSG00000033011	ALG1	0.363076	4.01982	6.06227	0.000107199	0.00123082	1.33408
ENSG00000033030	ZCCHC8	-0.26193	5.57043	-5.95931	0.000123364	0.0013456	1.00058
ENSG00000033050	ABCF2	0.397185	5.86962	7.4636	1.81525e-05	0.000433143	3.00402
ENSG00000033100	CHPF2	0.153075	5.10955	3.14135	0.0101187	0.0306964	-3.53307
ENSG00000033170	FUT8	0.0540171	5.01483	1.08587	0.30228	0.414966	-6.6848
ENSG00000033178	UBA6	-0.0571265	6.74101	-1.30098	0.221594	0.327413	-6.56268
ENSG00000033327	GAB2	-0.227653	5.97313	-3.50424	0.00543289	0.0193611	-2.97732
ENSG00000033627	ATP6V0A1	0.117239	5.59957	2.26346	0.0463423	0.097684	-5.09012
ENSG00000033800	PIAS1	0.0609405	6.55659	1.33387	0.210969	0.315419	-6.51706
ENSG00000033867	SLC4A7	-0.195006	5.99487	-3.97632	0.0024654	0.0108695	-2.16459
ENSG00000034053	APBA2	-0.129378	1.93519	-1.26511	0.233683	0.341507	-5.82227
ENSG00000034152	MAP2K3	0.12376	4.30304	2.0564	0.0659579	0.127584	-5.25004
ENSG00000034510	TMSB10	0.123397	8.60226	2.70588	0.021543	0.0545748	-4.39502
ENSG00000034533	ASTE1	0.00605422	3.64333	0.0812198	0.936823	0.958002	-7.04461
ENSG00000034677	RNF19A	-0.0904823	5.60838	-1.62353	0.134627	0.224253	-6.07925
ENSG00000034693	PEX3	0.100091	4.20083	1.82441	0.0971739	0.172916	-5.5903
ENSG00000034713	GABARAPL2	-0.0757655	5.60122	-1.72692	0.113975	0.196379	-5.93008
ENSG00000035115	SH3YL1	-0.295602	3.4812	-3.67153	0.00409467	0.0157552	-2.34007
ENSG00000035141	FAM136A	0.358958	5.26324	6.83858	3.88898e-05	0.000668889	2.24415
ENSG00000035403	VCL	0.330467	6.602	7.55968	1.62112e-05	0.00040786	3.09622
ENSG00000035499	DEPDC1B	0.125434	5.62414	2.65648	0.0234753	0.058254	-4.42884
ENSG00000035664	DAPK2	-0.448137	1.38914	-2.83949	0.0170767	0.045777	-3.31018
ENSG00000035681	NSMAF	0.247222	6.37366	5.77118	0.000160054	0.00160184	0.682989
ENSG00000035687	ADSS	0.147457	6.69998	2.7715	0.0192198	0.0501262	-4.28434
ENSG00000035720	STAP1	0.623011	0.204194	3.9227	0.00269345	0.0116249	-1.35368
ENSG00000035862	TIMP2	-0.167051	7.36431	-3.7764	0.00343465	0.0138451	-2.54316
ENSG00000035928	RFC1	-0.0149424	7.24533	-0.273262	0.790049	0.851192	-7.38592
ENSG00000036054	TBC1D23	0.153947	5.76396	2.97024	0.0136073	0.038437	-3.89598
ENSG00000036257	CUL3	0.0868554	7.34944	1.86768	0.0904709	0.163831	-5.7856
ENSG00000036530	CYP46A1	-0.136909	1.75334	-1.08237	0.303757	0.416662	-5.97907
ENSG00000036549	ZZZ3	0.132028	6.23713	2.15747	0.0555575	0.112302	-5.30408
ENSG00000036672	USP2	0.336626	4.08567	4.63933	0.000851769	0.00500662	-0.835453
ENSG00000036828	CASR	-0.583914	-0.384689	-3.40484	0.00643513	0.0219153	-2.11638
ENSG00000037042	TUBG2	-0.354562	2.67978	-4.11488	0.00196487	0.0091868	-1.4262
ENSG00000037241	RPL26L1	0.421335	4.51259	7.00928	3.14382e-05	0.000600055	2.54991
ENSG00000037280	FLT4	-0.481701	-1.09051	-2.17893	0.05356	0.109289	-3.92754
ENSG00000037474	NSUN2	0.183453	6.87273	3.84957	0.00304048	0.0126569	-2.41235
ENSG00000037637	FBXO42	-0.153497	5.20342	-3.54325	0.00508491	0.0184452	-2.84383
ENSG00000037749	MFAP3	0.0555585	4.66873	0.789072	0.447839	0.559523	-6.91316
ENSG00000037757	MRI1	-0.169398	4.20988	-2.69965	0.021778	0.0550486	-4.1631
ENSG00000037897	METTL1	0.444984	4.07762	6.25212	8.30513e-05	0.00106259	1.59267
ENSG00000038002	AGA	-0.324377	4.98962	-6.9351	3.44679e-05	0.000626369	2.39788
ENSG00000038210	PI4K2B	-0.0722074	6.14554	-1.13516	0.282014	0.394336	-6.73402
ENSG00000038219	BOD1L1	-0.174128	7.30066	-3.19229	0.00926737	0.0287152	-3.5593
ENSG00000038274	MAT2B	0.0614805	6.7528	1.45285	0.176019	0.274775	-6.37013
ENSG00000038358	EDC4	0.278083	6.19484	5.75302	0.000164171	0.00162698	0.663035
ENSG00000038382	TRIO	-0.163326	4.95952	-2.42294	0.0352042	0.0790397	-4.75236
ENSG00000038427	VCAN	0.444307	4.84736	5.17897	0.000375208	0.00283669	-0.0919326
ENSG00000038532	CLEC16A	-0.0170905	5.46942	-0.352463	0.731592	0.805368	-7.28057
ENSG00000039068	CDH1	-0.00989203	-0.856521	-0.0406269	0.96837	0.978992	-5.92052
ENSG00000039123	SKIV2L2	0.136614	7.2828	3.19583	0.00921104	0.0286	-3.55309
ENSG00000039319	ZFYVE16	-0.138804	5.39803	-2.26771	0.0460052	0.0971277	-5.06365
ENSG00000039523	FAM65A	-0.237045	4.65334	-4.24366	0.00159479	0.00790241	-1.57603
ENSG00000039560	RAI14	-0.0842787	3.81196	-1.42005	0.185125	0.285882	-6.08201
ENSG00000039650	PNKP	-0.0351001	3.23425	-0.465356	0.651353	0.739536	-6.83563
ENSG00000040199	PHLPP2	0.0901561	2.27826	1.05524	0.315421	0.428906	-6.14042
ENSG00000040275	SPDL1	0.239069	6.37539	5.17313	0.000378466	0.00285074	-0.223614
ENSG00000040341	STAU2	0.131345	6.16196	2.81416	0.0178455	0.0473737	-4.19131
ENSG00000040487	PQLC2	0.178862	4.89906	3.78062	0.00341056	0.0137755	-2.39589
ENSG00000040531	CTNS	0.232659	3.0498	3.19104	0.00928745	0.0287516	-3.07564
ENSG00000040608	RTN4R	0.178898	0.490674	1.14913	0.276469	0.388192	-5.58381
ENSG00000040633	PHF23	0.011147	4.97392	0.154228	0.880408	0.918738	-7.27568
ENSG00000040933	INPP4A	-0.0979765	5.86815	-2.34714	0.0401277	0.0874619	-4.97187
ENSG00000041353	RAB27B	0.473747	0.836689	2.23619	0.0485615	0.100991	-4.17522
ENSG00000041357	PSMA4	0.236215	7.47055	4.94729	0.000530782	0.0036099	-0.596841
ENSG00000041802	LSG1	0.328052	6.18662	7.21492	2.44451e-05	0.00051127	2.67493
ENSG00000041880	PARP3	-0.322267	3.48428	-4.01576	0.00231064	0.0103594	-1.75553
ENSG00000041988	THAP3	-0.201226	3.01268	-2.36544	0.0388809	0.0852619	-4.47554
ENSG00000042088	TDP1	-0.0103136	5.3296	-0.196593	0.847968	0.895019	-7.31211
ENSG00000042286	AIFM2	0.25167	3.75328	4.04278	0.00221048	0.0100014	-1.76296
ENSG00000042317	SPATA7	-0.415318	2.64103	-4.55004	0.00097941	0.00551066	-0.709534
ENSG00000042429	MED17	0.167931	4.78765	2.47812	0.0319968	0.0736114	-4.63499
ENSG00000042445	RETSAT	-0.290326	3.48802	-4.04632	0.00219768	0.00995919	-1.7052
ENSG00000042493	CAPG	0.255122	8.06683	5.36143	0.000287061	0.00234465	0.0528292
ENSG00000042753	AP2S1	0.42242	6.29935	7.70345	1.37137e-05	0.000364725	3.28178
ENSG00000042980	ADAM28	0.0835543	1.96504	0.542993	0.598679	0.694744	-6.47445
ENSG00000043093	DCUN1D1	0.00219443	6.28642	0.0504665	0.960715	0.974742	-7.40259
ENSG00000043143	JADE2	0.0364713	5.52646	0.647455	0.531492	0.636668	-7.12917
ENSG00000043355	ZIC2	-0.0842063	5.09039	-1.13463	0.282226	0.394475	-6.64193
ENSG00000043462	LCP2	0.0278726	7.62756	0.626487	0.54462	0.647755	-7.21634
ENSG00000043514	TRIT1	-0.0747421	6.21619	-1.69375	0.120268	0.204874	-6.01831
ENSG00000043591	ADRB1	-0.113766	4.03088	-1.83423	0.0956139	0.170775	-5.54363
ENSG00000044090	CUL7	-0.382669	5.33952	-5.50585	0.000233011	0.00203224	0.352076
ENSG00000044115	CTNNA1	-0.073917	7.01726	-1.83147	0.0960491	0.171357	-5.83798
ENSG00000044446	PHKA2	-0.170907	4.68048	-3.56264	0.00492056	0.0179817	-2.74146
ENSG00000044459	CNTLN	-0.0108719	5.73207	-0.227365	0.824586	0.877001	-7.34323
ENSG00000044574	HSPA5	0.375794	9.45502	7.92091	1.06934e-05	0.000321578	3.55113
ENSG00000046604	DSG2	-0.0978497	7.36983	-2.20414	0.0513011	0.105769	-5.25299
ENSG00000046647	GEMIN8	-0.0957066	2.10417	-0.978868	0.35006	0.465325	-6.17291
ENSG00000046651	OFD1	-0.240936	4.99497	-4.21801	0.00166219	0.00814041	-1.66504
ENSG00000046653	GPM6B	0.329387	1.43202	2.69057	0.0221244	0.0557118	-3.56991
ENSG00000047056	WDR37	0.0314221	5.91155	0.686489	0.507553	0.615367	-7.13235
ENSG00000047188	YTHDC2	-0.10126	5.25431	-1.43499	0.180929	0.280711	-6.29943
ENSG00000047230	CTPS2	-0.0854083	4.15279	-1.51456	0.159929	0.255537	-6.02434
ENSG00000047249	ATP6V1H	0.046539	4.1988	0.824327	0.428416	0.54126	-6.80273
ENSG00000047315	POLR2B	0.264775	7.79118	5.58565	0.000207909	0.00189	0.390624
ENSG00000047346	FAM214A	-0.333443	4.40479	-4.25272	0.00157166	0.007817	-1.5227
ENSG00000047365	ARAP2	-0.0226264	2.76879	-0.240715	0.814497	0.869489	-6.80431
ENSG00000047410	TPR	-0.038409	8.31021	-0.656106	0.52613	0.631914	-7.18978
ENSG00000047578	KIAA0556	-0.0243284	4.45738	-0.453846	0.659346	0.745664	-7.09678
ENSG00000047579	DTNBP1	0.202289	3.28624	2.71756	0.02111	0.0537782	-3.94461
ENSG00000047597	XK	0.237343	5.03059	3.79665	0.00332052	0.013503	-2.38495
ENSG00000047621	C12orf4	0.219397	5.44827	4.61578	0.000883621	0.00512221	-1.05663
ENSG00000047634	SCML1	0.0658985	-0.0444275	0.319477	0.755745	0.824337	-6.05299
ENSG00000047644	WWC3	-0.145987	2.60531	-1.80901	0.0996674	0.176605	-5.25728
ENSG00000047648	ARHGAP6	-0.161533	-1.44869	-0.488898	0.635149	0.725921	-5.68007
ENSG00000047662	FAM184B	-0.0620803	0.428055	-0.361122	0.7253	0.800082	-6.15437
ENSG00000047849	MAP4	-0.176713	7.20972	-3.79982	0.003303	0.0134565	-2.5021
ENSG00000047932	GOPC	-0.115929	6.96275	-2.46182	0.0329129	0.0751983	-4.82047
ENSG00000047936	ROS1	-0.0147803	0.442037	-0.077623	0.939614	0.959888	-6.22313
ENSG00000048028	USP28	-0.212713	3.9772	-3.84687	0.00305418	0.0127047	-2.13668
ENSG00000048052	HDAC9	0.303522	3.49599	3.98209	0.0024421	0.0107888	-1.81456
ENSG00000048140	TSPAN17	0.118889	3.9299	1.75271	0.109292	0.190264	-5.64506
ENSG00000048162	NOP16	0.413299	5.1824	8.02569	9.50258e-06	0.000302712	3.73412
ENSG00000048342	CC2D2A	0.12289	2.95061	1.71862	0.115522	0.19864	-5.4735
ENSG00000048392	RRM2B	0.0524383	5.09519	0.90933	0.383945	0.498825	-6.87044
ENSG00000048405	ZNF800	-0.0579655	5.64074	-1.20571	0.254878	0.364771	-6.62107
ENSG00000048471	SNX29	-0.0601249	3.49641	-0.959672	0.35919	0.47486	-6.53469
ENSG00000048544	MRPS10	0.185471	6.56034	3.80936	0.00325093	0.0132985	-2.47397
ENSG00000048649	RSF1	-0.203213	6.41564	-3.70227	0.00388856	0.0151928	-2.654
ENSG00000048707	VPS13D	0.0873555	5.92172	1.42839	0.182773	0.282985	-6.3678
ENSG00000048740	CELF2	-0.104578	8.17526	-2.07908	0.0634749	0.124147	-5.45052
ENSG00000048828	FAM120A	0.244302	7.48363	5.3048	0.00031178	0.00248186	-0.0373347
ENSG00000048991	R3HDM1	0.156619	6.31755	3.46935	0.0057649	0.0202018	-3.05474
ENSG00000049089	COL9A2	-0.104392	7.91439	-1.96596	0.0768042	0.143765	-5.63211
ENSG00000049130	KITLG	0.563299	3.51293	5.19563	0.000366069	0.00278167	0.143316
ENSG00000049167	ERCC8	0.275268	4.1657	4.22897	0.00163301	0.00804324	-1.52401
ENSG00000049192	ADAMTS6	-0.348222	0.219969	-2.27541	0.0454008	0.0961815	-3.98857
ENSG00000049239	H6PD	-0.328621	5.92006	-7.28655	2.24204e-05	0.000493179	2.778
ENSG00000049245	VAMP3	0.121869	5.60922	2.62266	0.0248972	0.0609276	-4.48568
ENSG00000049246	PER3	0.0259975	2.72488	0.314307	0.759557	0.827394	-6.77129
ENSG00000049247	UTS2	-0.184275	4.38054	-3.3086	0.00758746	0.024822	-3.13566
ENSG00000049249	TNFRSF9	0.0637713	-0.324547	0.339597	0.740978	0.812755	-5.98069
ENSG00000049323	LTBP1	0.535159	0.401967	3.50844	0.00539421	0.0192511	-2.02928
ENSG00000049449	RCN1	-0.115485	5.96402	-2.50172	0.0307142	0.0714537	-4.7175
ENSG00000049540	ELN	-0.254831	-0.858856	-0.894729	0.391345	0.505922	-5.5283
ENSG00000049541	RFC2	0.15968	5.99224	3.10427	0.0107882	0.0322113	-3.67686
ENSG00000049618	ARID1B	0.00643865	7.29527	0.137713	0.893121	0.927399	-7.41646
ENSG00000049656	CLPTM1L	0.395327	7.46011	8.82024	4.02454e-06	0.00018339	4.5582
ENSG00000049759	NEDD4L	-0.0617428	4.98716	-1.21604	0.251083	0.360627	-6.53607
ENSG00000049769	PPP1R3F	-0.38179	0.107815	-1.79974	0.101196	0.178855	-4.67631
ENSG00000049860	HEXB	-0.059113	7.45142	-1.29501	0.22357	0.329824	-6.57805
ENSG00000049883	PTCD2	-0.32038	4.00059	-4.10218	0.00200597	0.00933341	-1.70752
ENSG00000050030	KIAA2022	-0.0813702	1.52978	-0.697842	0.500714	0.609415	-6.2614
ENSG00000050130	JKAMP	0.0948375	5.63222	2.18616	0.0529026	0.108294	-5.21957
ENSG00000050327	ARHGEF5	0.102828	2.44565	1.33486	0.210656	0.315089	-5.86544
ENSG00000050344	NFE2L3	0.0842863	2.28434	0.884488	0.396595	0.510755	-6.30574
ENSG00000050393	MCUR1	0.135286	5.35899	2.69408	0.0219898	0.0554863	-4.33888
ENSG00000050405	LIMA1	0.618454	6.1322	13.5086	6.90962e-08	2.20519e-05	8.80539
ENSG00000050426	LETMD1	-0.516213	5.77861	-10.1842	1.05224e-06	9.96395e-05	6.00117
ENSG00000050438	SLC4A8	0.175543	1.69915	1.21841	0.25022	0.35973	-5.81608
ENSG00000050555	LAMC3	-0.0335561	0.839464	-0.192844	0.850828	0.896995	-6.31057
ENSG00000050748	MAPK9	-0.125899	5.5275	-2.79016	0.0186058	0.0489023	-4.1897
ENSG00000050767	COL23A1	-0.652051	4.22736	-10.1926	1.04412e-06	9.94515e-05	6.1101
ENSG00000050820	BCAR1	0.112543	2.66719	1.3723	0.199092	0.302235	-5.87337
ENSG00000051009	FAM160A2	-0.0901798	4.65728	-1.39054	0.193656	0.296137	-6.27441
ENSG00000051108	HERPUD1	-0.590443	5.97576	-11.4596	3.41537e-07	4.98817e-05	7.16452
ENSG00000051128	HOMER3	0.077987	5.9801	1.57893	0.144521	0.236959	-6.16884
ENSG00000051180	RAD51	0.115896	5.49468	2.01438	0.0708045	0.134998	-5.48258
ENSG00000051341	POLQ	-0.132227	7.63868	-1.6205	0.135281	0.224905	-6.14865
ENSG00000051382	PIK3CB	-0.0468781	7.48362	-0.855246	0.411853	0.525188	-7.04092
ENSG00000051523	CYBA	0.219753	7.87897	4.01521	0.00231271	0.0103606	-2.13233
ENSG00000051596	THOC3	0.123929	5.53417	2.21097	0.050705	0.104665	-5.1703
ENSG00000051620	HEBP2	0.016018	6.7362	0.311144	0.761893	0.829258	-7.36627
ENSG00000051825	MPHOSPH9	-0.227983	5.78573	-3.96618	0.00250692	0.0110018	-2.16873
ENSG00000052126	PLEKHA5	-0.143617	4.17484	-2.36388	0.0389859	0.0854704	-4.72602
ENSG00000052344	PRSS8	-1.32066	1.5343	-8.88209	3.77382e-06	0.000178805	4.80459
ENSG00000052723	SIKE1	-0.113772	7.03056	-2.11966	0.0592508	0.117791	-5.38767
ENSG00000052749	RRP12	0.107965	6.46891	2.28661	0.0445353	0.0947441	-5.10143
ENSG00000052795	FNIP2	0.258854	4.97042	5.20059	0.000363395	0.00276991	-0.0751463
ENSG00000052802	MSMO1	-0.0704199	4.21007	-0.857654	0.410582	0.524103	-6.7762
ENSG00000052841	TTC17	-0.201026	6.63325	-4.70613	0.000767835	0.00465782	-0.974052
ENSG00000052850	ALX4	-0.577866	1.92099	-3.85551	0.00301063	0.0125721	-1.70727
ENSG00000053254	FOXN3	-0.143159	7.65509	-2.92974	0.0145984	0.0405397	-4.01793
ENSG00000053371	AKR7A2	0.030314	6.21169	0.510861	0.620211	0.713437	-7.25975
ENSG00000053372	MRTO4	0.458493	6.266	9.58813	1.85526e-06	0.000131039	5.3897
ENSG00000053501	USE1	0.057447	3.9478	0.755078	0.467104	0.578185	-6.81023
ENSG00000053524	MCF2L2	-0.652652	1.13825	-4.71632	0.000755822	0.00459627	-0.220514
ENSG00000053747	LAMA3	-0.342677	2.66167	-3.63058	0.00438702	0.0165803	-2.23613
ENSG00000053770	AP5M1	0.126743	5.93845	2.64608	0.0239038	0.0590459	-4.46941
ENSG00000053900	ANAPC4	0.0306408	5.48447	0.538245	0.601836	0.697515	-7.19337
ENSG00000053918	KCNQ1	-1.12018	2.94215	-12.7579	1.2082e-07	3.05186e-05	8.19815
ENSG00000054116	TRAPPC3	0.25551	5.35662	5.40852	0.000268097	0.00223531	0.202304
ENSG00000054118	THRAP3	0.104462	7.88448	2.34349	0.0403815	0.0878483	-5.02107
ENSG00000054148	PHPT1	-0.0020915	4.66887	-0.0421859	0.967157	0.978168	-7.24213
ENSG00000054219	LY75	-0.420112	6.84267	-8.83441	3.96555e-06	0.000182422	4.57814
ENSG00000054267	ARID4B	-0.287949	6.62866	-4.9489	0.000529496	0.00360543	-0.58402
ENSG00000054277	OPN3	-0.340075	5.14209	-6.15775	9.42289e-05	0.00114282	1.32402
ENSG00000054282	SDCCAG8	-0.604734	3.84683	-4.68176	0.000797397	0.00479663	-0.722126
ENSG00000054392	HHAT	0.567747	-0.610771	3.07271	0.0113935	0.0335537	-2.61621
ENSG00000054523	KIF1B	-0.505254	5.15314	-8.60704	5.03735e-06	0.00020919	4.40288
ENSG00000054598	FOXC1	-0.323127	0.21146	-2.15858	0.0554519	0.112166	-4.16749
ENSG00000054611	TBC1D22A	-0.358441	4.23287	-6.3202	7.58759e-05	0.00100049	1.66403
ENSG00000054654	SYNE2	0.334122	1.34438	2.41274	0.0358308	0.0801437	-4.0088
ENSG00000054690	PLEKHH1	-0.00992039	2.69125	-0.105376	0.9181	0.944576	-6.81013
ENSG00000054793	ATP9A	0.102749	0.0535761	0.635979	0.538654	0.642594	-5.92221
ENSG00000054965	FAM168A	-0.137474	5.44284	-2.87212	0.016135	0.0438114	-4.03943
ENSG00000054967	RELT	-0.0581657	4.32126	-1.05348	0.31619	0.429715	-6.60931
ENSG00000054983	GALC	0.0401402	6.14784	0.807264	0.437745	0.549982	-7.05233
ENSG00000055044	NOP58	0.243146	7.27842	5.42595	0.000261422	0.00219988	0.148652
ENSG00000055070	SZRD1	0.13824	6.97769	3.13216	0.0102806	0.0310399	-3.66155
ENSG00000055118	KCNH2	0.226566	3.42672	2.81928	0.0176872	0.0470477	-3.80113
ENSG00000055130	CUL1	0.0240959	6.35268	0.536512	0.602991	0.698524	-7.25153
ENSG00000055147	FAM114A2	0.0155705	4.94417	0.342942	0.738534	0.811003	-7.22054
ENSG00000055163	CYFIP2	-0.450665	2.65179	-3.98779	0.00241928	0.010721	-1.63088
ENSG00000055208	TAB2	-0.00479217	7.39016	-0.0947612	0.926321	0.950591	-7.42218
ENSG00000055211	GINM1	-0.0777648	5.56011	-1.37387	0.198619	0.301852	-6.41007
ENSG00000055332	EIF2AK2	0.635169	6.24535	7.09743	2.82068e-05	0.00055556	2.52305
ENSG00000055483	USP36	0.144538	5.81219	2.59307	0.0262107	0.0633097	-4.55197
ENSG00000055609	KMT2C	-0.166224	7.52603	-2.72337	0.0208977	0.0533714	-4.37646
ENSG00000055732	MCOLN3	-0.0573668	4.5395	-0.394474	0.70127	0.780074	-7.13778
ENSG00000055917	PUM2	0.11043	7.33137	2.15255	0.0560248	0.11302	-5.33684
ENSG00000055950	MRPL43	0.147855	4.51511	2.10032	0.0612289	0.120742	-5.21614
ENSG00000055955	ITIH4	-0.809662	-0.0831582	-4.06471	0.00213254	0.00975182	-1.11971
ENSG00000056050	HPF1	0.155837	4.47708	2.55722	0.0278944	0.0664729	-4.45261
ENSG00000056097	ZFR	0.426396	8.07072	7.60196	1.54293e-05	0.000393938	3.14192
ENSG00000056277	ZNF280C	0.0106825	2.51787	0.123221	0.904302	0.935551	-6.76422
ENSG00000056291	NPFFR2	0.44409	-0.863048	1.74629	0.110441	0.19166	-4.57005
ENSG00000056558	TRAF1	-0.611798	1.23593	-4.03894	0.00222442	0.0100486	-1.2894
ENSG00000056586	RC3H2	-0.0860101	5.68211	-1.46736	0.172116	0.270052	-6.29949
ENSG00000056972	TRAF3IP2	-0.114951	4.01737	-1.68813	0.121364	0.206434	-5.75618
ENSG00000056998	GYG2	-0.469696	3.68772	-6.44506	6.43902e-05	0.000906618	1.9154
ENSG00000057019	DCBLD2	0.345828	3.41797	5.14407	0.000395139	0.0029378	0.0780861
ENSG00000057252	SOAT1	0.202015	6.33794	4.18119	0.00176419	0.00852958	-1.83295
ENSG00000057294	PKP2	-0.0497668	2.40399	-0.451276	0.661136	0.747144	-6.63447
ENSG00000057608	GDI2	0.0447924	8.78649	0.892164	0.392656	0.507083	-6.9923
ENSG00000057657	PRDM1	0.0357223	3.42726	0.30966	0.762989	0.830084	-6.94647
ENSG00000057663	ATG5	0.255144	6.05911	5.88082	0.000137439	0.00144252	0.85637
ENSG00000057704	TMCC3	-0.0967602	-0.628217	-0.516477	0.61642	0.70984	-5.83614
ENSG00000057757	PITHD1	0.119896	5.07728	2.0278	0.0692219	0.132464	-5.41429
ENSG00000057935	MTA3	-0.230541	4.24164	-4.51422	0.00103617	0.00574559	-1.06548
ENSG00000058056	USP13	0.0765854	6.36404	1.82638	0.0968586	0.172533	-5.82859
ENSG00000058063	ATP11B	-0.145084	7.97911	-2.94944	0.0141075	0.0395138	-3.98141
ENSG00000058085	LAMC2	0.597906	-0.195157	2.29014	0.0442661	0.0942878	-3.89026
ENSG00000058091	CDK14	0.110466	5.50992	1.65058	0.128923	0.216577	-6.03182
ENSG00000058262	SEC61A1	0.358029	8.7332	7.19051	2.51796e-05	0.000521569	2.63276
ENSG00000058272	PPP1R12A	0.14533	6.50639	2.93688	0.0144184	0.0401432	-3.99138
ENSG00000058335	RASGRF1	0.594219	1.06616	3.32423	0.00738673	0.0243409	-2.43238
ENSG00000058404	CAMK2B	-0.400604	0.264865	-2.55192	0.028152	0.0669528	-3.55932
ENSG00000058453	CROCC	-0.23268	3.13421	-2.45631	0.0332282	0.0757581	-4.35247
ENSG00000058600	POLR3E	0.0524523	4.41768	1.06448	0.31141	0.424793	-6.61491
ENSG00000058668	ATP2B4	-0.00524982	7.83353	-0.120982	0.906032	0.936629	-7.41776
ENSG00000058673	ZC3H11A	-0.117732	7.67176	-2.46459	0.0327556	0.0749483	-4.81885
ENSG00000058729	RIOK2	0.0924266	5.37123	1.70049	0.118965	0.203155	-5.9462
ENSG00000058799	YIPF1	0.298986	5.0457	4.64608	0.000842864	0.00497293	-0.963881
ENSG00000058804	NDC1	0.154441	8.06134	2.72522	0.0208305	0.0532623	-4.36986
ENSG00000058866	DGKG	-0.132071	5.11821	-2.82921	0.0173847	0.0464148	-4.07789
ENSG00000059122	FLYWCH1	-0.531722	3.48572	-7.71595	1.35171e-05	0.000362291	3.5547
ENSG00000059145	UNKL	-0.0388621	3.57312	-0.492739	0.632524	0.723641	-6.90168
ENSG00000059377	TBXAS1	-0.33271	2.94532	-4.53902	0.000996514	0.00557957	-0.785567
ENSG00000059378	PARP12	0.655866	3.99353	6.66415	4.85126e-05	0.000769858	2.16805
ENSG00000059573	ALDH18A1	0.235785	6.55339	4.81611	0.000648183	0.00412815	-0.794238
ENSG00000059588	TARBP1	-0.210132	6.55791	-3.21482	0.00891453	0.0279841	-3.50742
ENSG00000059691	GATB	0.175497	4.40104	2.84326	0.0169651	0.0455487	-3.94839
ENSG00000059728	MXD1	-0.0952182	3.56421	-1.27337	0.230853	0.338395	-6.21097
ENSG00000059758	CDK17	-0.0258029	4.33288	-0.487976	0.63578	0.726353	-7.05773
ENSG00000059769	DNAJC25	0.0903415	2.70734	1.11	0.292222	0.404739	-6.18953
ENSG00000059804	SLC2A3	-0.638282	4.21945	-8.94079	3.5515e-06	0.000177887	4.85367
ENSG00000059915	PSD	-0.222978	0.107071	-0.904597	0.386333	0.501122	-5.73051
ENSG00000060069	CTDP1	0.103275	4.7956	1.6417	0.130773	0.219256	-5.95644
ENSG00000060138	YBX3	0.147977	7.42029	3.27132	0.00808889	0.0260481	-3.42142
ENSG00000060140	STYK1	0.472796	-0.483405	2.25182	0.0472773	0.0990103	-3.90395
ENSG00000060237	WNK1	-0.0339331	8.90772	-0.698602	0.500258	0.60892	-7.14798
ENSG00000060339	CCAR1	0.156039	7.24679	3.34039	0.00718503	0.0238092	-3.30015
ENSG00000060491	OGFR	-0.22609	6.34835	-5.09664	0.000424057	0.00309407	-0.342297
ENSG00000060558	GNA15	-0.219807	5.26095	-3.15409	0.00989859	0.0301987	-3.5284
ENSG00000060642	PIGV	-0.0896398	3.6397	-1.34121	0.208656	0.312802	-6.14499
ENSG00000060656	PTPRU	-0.295698	3.24447	-3.46644	0.00579351	0.0202773	-2.6425
ENSG00000060688	SNRNP40	0.415018	6.5124	10.205	1.03216e-06	9.93756e-05	5.99793
ENSG00000060718	COL11A1	0.0869329	6.81466	0.745919	0.472384	0.582837	-7.12453
ENSG00000060749	QSER1	0.131496	6.05337	2.19076	0.0524887	0.107664	-5.24089
ENSG00000060762	MPC1	0.369469	5.69215	6.57248	5.45733e-05	0.000822129	1.85274
ENSG00000060971	ACAA1	0.21701	5.00763	4.62885	0.000865789	0.00505454	-0.987803
ENSG00000060982	BCAT1	-0.884002	6.69272	-12.9805	1.02059e-07	2.83065e-05	8.39886
ENSG00000061273	HDAC7	-0.0568935	4.89718	-0.988957	0.34533	0.460422	-6.76771
ENSG00000061337	LZTS1	0.351238	-1.14145	1.43257	0.181603	0.281553	-4.92221
ENSG00000061455	PRDM6	0.569873	-0.40184	2.65235	0.0236447	0.0585983	-3.29665
ENSG00000061492	WNT8A	0.540413	-0.393586	3.16342	0.00974052	0.029822	-2.49344
ENSG00000061656	SPAG4	-1.25626	1.59135	-9.6389	1.7658e-06	0.000128949	5.49856
ENSG00000061676	NCKAP1	0.0738933	-0.652477	0.367484	0.720691	0.796485	-5.89711
ENSG00000061794	MRPS35	0.125192	6.12905	2.51933	0.02979	0.06986	-4.69661
ENSG00000061936	SFSWAP	0.137602	5.24006	2.89788	0.0154289	0.0423141	-3.97299
ENSG00000061938	TNK2	-0.196759	4.40057	-2.56997	0.0272835	0.0653515	-4.41792
ENSG00000061987	MON2	-0.119714	6.13196	-2.07723	0.0636736	0.124381	-5.42834
ENSG00000062194	GPBP1	-0.0377721	7.09073	-0.888951	0.394301	0.508675	-7.00915
ENSG00000062282	DGAT2	-0.0434156	3.96531	-0.780078	0.452885	0.564028	-6.79412
ENSG00000062485	CS	0.0903672	8.22792	1.66628	0.125713	0.212114	-6.07831
ENSG00000062524	LTK	-0.45821	3.49957	-4.86262	0.000603683	0.00392599	-0.373716
ENSG00000062582	MRPS24	0.25549	4.7319	4.09071	0.00204386	0.00944849	-1.84409
ENSG00000062598	ELMO2	0.168654	6.05286	3.85512	0.00301259	0.0125773	-2.37508
ENSG00000062650	WAPL	-0.0160587	7.38939	-0.273952	0.789533	0.850851	-7.38622
ENSG00000062716	VMP1	0.102331	6.57103	2.39472	0.0369638	0.0820815	-4.92449
ENSG00000062725	APPBP2	-0.027412	5.6254	-0.447025	0.664104	0.749814	-7.25443
ENSG00000062822	POLD1	0.044547	5.85146	0.733406	0.479659	0.589407	-7.09352
ENSG00000063046	EIF4B	-0.393475	9.97102	-7.37953	2.00579e-05	0.000458459	2.89864
ENSG00000063127	SLC6A16	-0.291848	-1.13916	-1.18114	0.264082	0.374645	-5.20358
ENSG00000063169	GLTSCR1	-0.140942	2.61908	-1.7401	0.111561	0.193171	-5.36176
ENSG00000063176	SPHK2	0.277278	2.29106	2.87892	0.0159456	0.0433991	-3.44283
ENSG00000063177	RPL18	-0.0580995	7.87836	-1.06964	0.309189	0.422533	-6.83245
ENSG00000063180	CA11	-0.63615	0.0113309	-4.02156	0.00228873	0.0102745	-1.18963
ENSG00000063241	ISOC2	0.390205	4.85841	6.85529	3.80828e-05	0.000662381	2.3079
ENSG00000063244	U2AF2	0.427467	7.69932	10.3553	8.98818e-07	9.00594e-05	6.13394
ENSG00000063245	EPN1	-0.11932	6.63489	-2.44792	0.0337146	0.0765762	-4.83681
ENSG00000063322	MED29	0.226843	5.58284	5.4235	0.00026235	0.00220339	0.205213
ENSG00000063438	AHRR	-0.278578	5.09114	-5.727	0.000170266	0.00165783	0.706816
ENSG00000063587	ZNF275	-0.181634	4.12021	-2.41243	0.0358495	0.0801752	-4.63471
ENSG00000063601	MTMR1	0.0571761	4.68378	1.06204	0.312465	0.425794	-6.66135
ENSG00000063660	GPC1	0.0865759	3.01329	1.18228	0.263649	0.374216	-6.18587
ENSG00000063761	ADCK1	0.278901	1.77603	2.95659	0.0139337	0.0391096	-3.19774
ENSG00000063854	HAGH	-0.252749	3.95044	-3.94975	0.00257575	0.0112381	-1.95657
ENSG00000063978	RNF4	0.06783	6.77865	1.30533	0.220164	0.325679	-6.55826
ENSG00000064012	CASP8	0.149309	5.96965	3.00519	0.0128071	0.0367664	-3.84857
ENSG00000064102	INTS13	0.246957	4.98252	4.5896	0.000920533	0.00526883	-1.04851
ENSG00000064115	TM7SF3	0.234015	6.756	5.1465	0.000393715	0.00293227	-0.275854
ENSG00000064195	DLX3	0.259449	0.265268	1.27288	0.231021	0.338614	-5.39253
ENSG00000064199	SPA17	0.165288	4.00104	2.75215	0.0198774	0.0514134	-4.03452
ENSG00000064201	TSPAN32	-0.260792	3.03168	-2.14647	0.0566083	0.113771	-4.83684
ENSG00000064218	DMRT3	-0.365075	0.653563	-1.05789	0.314268	0.427676	-5.7177
ENSG00000064225	ST3GAL6	0.198872	5.69405	4.27353	0.00151989	0.00761891	-1.64274
ENSG00000064300	NGFR	-0.979517	0.324473	-6.01715	0.000113984	0.00128057	1.5633
ENSG00000064309	CDON	0.172209	1.39534	1.51353	0.160187	0.255792	-5.37447
ENSG00000064313	TAF2	0.221243	5.5477	4.41619	0.00120999	0.00641432	-1.39335
ENSG00000064393	HIPK2	-0.114444	5.47866	-1.90165	0.0855094	0.156623	-5.65676
ENSG00000064419	TNPO3	0.0309816	6.94654	0.609384	0.555463	0.657206	-7.22392
ENSG00000064489	BORCS8-MEF2B	0.00897037	1.95281	0.0653623	0.949136	0.96678	-6.62582
ENSG00000064490	RFXANK	0.0655576	5.38862	0.995185	0.342434	0.4577	-6.82324
ENSG00000064545	TMEM161A	-0.0500353	3.15898	-0.692557	0.503891	0.61207	-6.67886
ENSG00000064547	LPAR2	-0.507416	3.40616	-6.25663	8.25533e-05	0.00106094	1.70125
ENSG00000064601	CTSA	0.16752	7.22626	3.66366	0.00414921	0.0158906	-2.73733
ENSG00000064607	SUGP2	-0.239473	6.98801	-4.28443	0.0014935	0.00751725	-1.67625
ENSG00000064651	SLC12A2	0.269103	4.20377	4.07596	0.00209369	0.00963487	-1.78696
ENSG00000064652	SNX24	-0.113823	3.59203	-1.60288	0.139132	0.229983	-5.78892
ENSG00000064666	CNN2	0.0934598	7.89826	1.5419	0.153217	0.24752	-6.25634
ENSG00000064687	ABCA7	-0.461553	4.994	-7.44707	1.85111e-05	0.000437614	3.05189
ENSG00000064703	DDX20	0.130702	5.99	2.38095	0.0378535	0.0835399	-4.92277
ENSG00000064726	BTBD1	0.164093	6.89694	3.41975	0.00627336	0.0215126	-3.15761
ENSG00000064763	FAR2	0.0088075	6.46196	0.182559	0.858685	0.902793	-7.39254
ENSG00000064886	CHI3L2	-0.335762	-0.389221	-1.33368	0.211028	0.31548	-5.17972
ENSG00000064932	SBNO2	-0.066014	5.02781	-0.655014	0.526805	0.632504	-7.06631
ENSG00000064933	PMS1	0.018768	5.17357	0.364807	0.722629	0.798013	-7.2426
ENSG00000064961	HMG20B	-0.266318	6.10841	-4.46167	0.00112581	0.00610322	-1.35498
ENSG00000064989	CALCRL	0.152601	-0.566551	0.846497	0.416495	0.530012	-5.62922
ENSG00000064995	TAF11	0.0878902	6.09934	1.9685	0.0764774	0.143293	-5.59853
ENSG00000064999	ANKS1A	-0.0195963	5.34687	-0.361069	0.725339	0.800082	-7.26436
ENSG00000065000	AP3D1	0.11933	7.58119	2.32073	0.0419963	0.0905383	-5.06056
ENSG00000065029	ZNF76	0.0839165	5.18382	1.76557	0.107021	0.187116	-5.8295
ENSG00000065054	SLC9A3R2	-0.109968	1.62793	-0.978796	0.350094	0.465334	-6.05071
ENSG00000065057	NTHL1	-0.0262444	2.45388	-0.269502	0.792861	0.853026	-6.71706
ENSG00000065060	UHRF1BP1	-0.0940394	6.96684	-1.822	0.097561	0.173498	-5.85147
ENSG00000065135	GNAI3	0.191712	7.59045	3.86346	0.00297116	0.0124465	-2.3933
ENSG00000065150	IPO5	0.0211258	8.23415	0.439421	0.669426	0.753946	-7.31685
ENSG00000065154	OAT	0.271037	5.39444	3.91844	0.00271248	0.0116892	-2.21694
ENSG00000065183	WDR3	0.194698	6.67868	3.39641	0.00652841	0.0221434	-3.19351
ENSG00000065243	PKN2	-0.000533424	5.87373	-0.00807559	0.993711	0.996081	-7.38154
ENSG00000065268	WDR18	0.0824762	4.32319	1.31764	0.216159	0.321146	-6.30948
ENSG00000065308	TRAM2	0.170773	5.55912	3.69479	0.00393772	0.0153224	-2.61728
ENSG00000065320	NTN1	0.343954	-0.608392	1.67169	0.124624	0.210731	-4.71445
ENSG00000065328	MCM10	0.315195	6.53111	6.7656	4.26395e-05	0.000707947	2.07565
ENSG00000065357	DGKA	-0.394026	4.34265	-7.39165	1.97704e-05	0.000454297	3.05513
ENSG00000065361	ERBB3	-0.822088	-0.223199	-4.9654	0.000516444	0.00353331	0.164746
ENSG00000065413	ANKRD44	-0.0755733	5.37302	-1.25094	0.238605	0.346752	-6.54229
ENSG00000065427	KARS	0.201008	7.80088	4.14633	0.00186687	0.00884134	-1.91051
ENSG00000065457	ADAT1	-0.0901535	4.40029	-1.57946	0.144401	0.23683	-5.98009
ENSG00000065485	PDIA5	0.0651981	5.377	0.908312	0.384458	0.499351	-6.90497
ENSG00000065491	TBC1D22B	0.107051	5.21702	2.24903	0.0475045	0.0993608	-5.07456
ENSG00000065518	NDUFB4	0.200457	6.58815	4.0899	0.00204657	0.00945846	-1.99553
ENSG00000065526	SPEN	0.00319339	7.456	0.0539341	0.958019	0.973094	-7.42559
ENSG00000065534	MYLK	0.230786	2.13497	1.81308	0.0990028	0.175609	-5.1371
ENSG00000065548	ZC3H15	0.169154	7.31893	3.51256	0.00535665	0.0191647	-3.0002
ENSG00000065559	MAP2K4	-0.0220355	4.73201	-0.436142	0.671727	0.755768	-7.15012
ENSG00000065600	TMEM206	-0.0869192	4.80369	-1.68789	0.121412	0.206496	-5.89156
ENSG00000065609	SNAP91	-0.308978	0.94709	-2.0903	0.0622787	0.122304	-4.42986
ENSG00000065613	SLK	-0.165037	6.59742	-2.89548	0.0154934	0.0424436	-4.0663
ENSG00000065615	CYB5R4	0.149479	6.46469	3.33232	0.00728496	0.02407	-3.29912
ENSG00000065621	GSTO2	-0.405027	0.792512	-2.76233	0.0195285	0.0507089	-3.3155
ENSG00000065665	SEC61A2	0.0368884	3.08115	0.322035	0.753862	0.822699	-6.85831
ENSG00000065675	PRKCQ	-0.148701	3.02346	-1.85355	0.0926111	0.166703	-5.29195
ENSG00000065802	ASB1	-0.115866	5.85468	-2.15087	0.0561859	0.113254	-5.29382
ENSG00000065809	FAM107B	0.145241	9.48251	2.72953	0.0206751	0.05296	-4.33356
ENSG00000065833	ME1	0.689542	3.14545	8.75975	4.28731e-06	0.000187384	4.75335
ENSG00000065882	TBC1D1	0.0483309	8.17447	0.788758	0.448015	0.559661	-7.09207
ENSG00000065883	CDK13	0.0396733	6.62518	0.944812	0.366375	0.481258	-6.94804
ENSG00000065911	MTHFD2	-0.606863	7.86814	-11.5358	3.20442e-07	4.8443e-05	7.21096
ENSG00000065923	SLC9A7	-0.309119	1.85166	-2.52773	0.0293591	0.069094	-3.93586
ENSG00000065970	FOXJ2	0.148992	4.86815	2.74053	0.0202834	0.0522595	-4.1981
ENSG00000065978	YBX1	0.17778	12.1011	2.67666	0.0226663	0.0567448	-4.34288
ENSG00000065989	PDE4A	-0.112394	3.72654	-1.84291	0.0942539	0.168977	-5.46921
ENSG00000066027	PPP2R5A	-0.0391325	6.12027	-0.914079	0.38156	0.496324	-6.95722
ENSG00000066044	ELAVL1	0.207177	6.89998	3.89063	0.00284027	0.0120568	-2.34232
ENSG00000066056	TIE1	0.123634	0.900197	0.942602	0.367452	0.482196	-5.89355
ENSG00000066084	DIP2B	0.1188	6.91948	2.34852	0.0400326	0.0873098	-5.01021
ENSG00000066117	SMARCD1	0.222557	6.58404	5.05703	0.00044993	0.00321856	-0.411969
ENSG00000066135	KDM4A	-0.160153	8.07562	-3.29028	0.00782976	0.0254025	-3.38478
ENSG00000066136	NFYC	0.199261	8.71525	4.05725	0.00215871	0.00984474	-2.0491
ENSG00000066185	ZMYND12	-0.597319	2.65797	-6.36747	7.12875e-05	0.000961646	1.95874
ENSG00000066279	ASPM	-0.00024126	7.14149	-0.00416338	0.996758	0.997858	-7.42578
ENSG00000066294	CD84	0.0398469	5.46892	0.583002	0.572425	0.672107	-7.16521
ENSG00000066322	ELOVL1	0.30267	6.48065	6.09413	0.00010267	0.00120041	1.14837
ENSG00000066336	SPI1	0.074851	6.93213	1.59186	0.14159	0.233195	-6.18517
ENSG00000066379	ZNRD1	0.0294126	1.03305	0.260177	0.799851	0.858481	-6.34669
ENSG00000066422	ZBTB11	-0.037904	6.32771	-0.544804	0.597477	0.693722	-7.24575
ENSG00000066427	ATXN3	-0.28966	5.18581	-5.76404	0.000161658	0.00161134	0.751188
ENSG00000066455	GOLGA5	-0.0342645	5.6012	-0.728098	0.482766	0.592592	-7.07801
ENSG00000066557	LRRC40	-0.0239753	5.30851	-0.482211	0.639732	0.730014	-7.20517
ENSG00000066583	ISOC1	0.531592	4.27061	8.0891	8.85219e-06	0.000290518	3.90156
ENSG00000066629	EML1	0.140758	-0.696238	0.718376	0.488489	0.59819	-5.69845
ENSG00000066651	TRMT11	-0.0270012	4.46265	-0.554193	0.591266	0.688785	-7.04384
ENSG00000066654	THUMPD1	0.00601972	6.13013	0.133142	0.896645	0.93005	-7.38706
ENSG00000066697	MSANTD3	0.0694485	4.32931	1.22821	0.246674	0.355629	-6.41779
ENSG00000066739	ATG2B	-0.106961	5.24579	-1.56237	0.148356	0.241501	-6.12739
ENSG00000066777	ARFGEF1	0.026665	6.49367	0.586609	0.57009	0.670002	-7.22686
ENSG00000066827	ZFAT	0.310195	3.40503	3.82845	0.00314916	0.0129777	-2.0563
ENSG00000066855	MTFR1	0.012013	3.73052	0.184847	0.856935	0.901558	-7.04867
ENSG00000066923	STAG3	-0.479877	3.77599	-5.96358	0.000122643	0.00134028	1.23247
ENSG00000066926	FECH	0.0391005	4.74456	0.770396	0.458358	0.569692	-6.93994
ENSG00000066933	MYO9A	-0.24292	5.38709	-4.31701	0.00141744	0.00724226	-1.54341
ENSG00000067048	DDX3Y	-0.0447504	7.45192	-0.928363	0.374447	0.489325	-6.97479
ENSG00000067057	PFKP	-0.359307	7.42646	-7.82856	1.18776e-05	0.000342878	3.41561
ENSG00000067064	IDI1	0.0732508	6.5439	1.35731	0.203656	0.307258	-6.48737
ENSG00000067066	SP100	0.154457	6.62107	2.86197	0.0164224	0.0443888	-4.12522
ENSG00000067082	KLF6	-0.180744	5.5811	-3.68624	0.00399465	0.0154943	-2.63392
ENSG00000067113	PLPP1	0.00872652	0.998295	0.070342	0.945268	0.964177	-6.37057
ENSG00000067141	NEO1	0.0279887	4.7024	0.376456	0.714211	0.791001	-7.1715
ENSG00000067167	TRAM1	0.192901	7.28422	3.42378	0.0062304	0.0213894	-3.1547
ENSG00000067177	PHKA1	-0.521875	1.92547	-4.9133	0.000558858	0.0037447	-0.0220297
ENSG00000067182	TNFRSF1A	0.119784	6.78055	2.50102	0.0307511	0.0715009	-4.75052
ENSG00000067191	CACNB1	-0.0755067	2.7189	-0.810834	0.435782	0.548195	-6.4776
ENSG00000067208	EVI5	-0.187677	4.40176	-2.99357	0.0130678	0.0372557	-3.68764
ENSG00000067221	STOML1	-0.157281	1.24296	-1.24012	0.242417	0.350989	-5.67414
ENSG00000067225	PKM	-0.000670843	10.0592	-0.0150248	0.988299	0.992388	-7.37705
ENSG00000067248	DHX29	0.179614	5.76654	4.17881	0.00177102	0.0085471	-1.80704
ENSG00000067334	DNTTIP2	0.227344	7.08355	5.08216	0.000433327	0.00314706	-0.381852
ENSG00000067365	METTL22	-0.284641	3.96369	-4.99197	0.000496145	0.00344226	-0.254147
ENSG00000067369	TP53BP1	0.167643	6.71569	3.04914	0.011868	0.0345788	-3.80141
ENSG00000067445	TRO	0.126489	2.89022	1.66867	0.125231	0.211559	-5.53035
ENSG00000067533	RRP15	0.162802	5.52995	3.27848	0.00799003	0.0258059	-3.33861
ENSG00000067560	RHOA	-0.0662796	9.86241	-1.36271	0.202004	0.305487	-6.45033
ENSG00000067596	DHX8	0.111614	6.74953	2.4479	0.0337159	0.0765762	-4.8398
ENSG00000067601	PMS2P4	-0.167253	-0.011943	-1.0274	0.327736	0.441957	-5.59001
ENSG00000067606	PRKCZ	-0.408431	3.59363	-6.44407	6.44734e-05	0.000907048	1.92737
ENSG00000067646	ZFY	0.240725	4.26913	3.11692	0.0105548	0.0317013	-3.45009
ENSG00000067704	IARS2	-0.0482493	7.65048	-1.01261	0.334425	0.449079	-6.89254
ENSG00000067798	NAV3	-0.20215	7.44193	-2.42926	0.0348211	0.0784352	-4.87889
ENSG00000067829	IDH3G	0.072848	4.33787	1.1553	0.274045	0.385416	-6.50254
ENSG00000067836	ROGDI	-0.247492	4.24575	-3.99019	0.00240978	0.0106943	-1.93925
ENSG00000067840	PDZD4	-0.918491	-0.548434	-3.74005	0.00364992	0.0145037	-1.59393
ENSG00000067842	ATP2B3	-0.384838	0.466498	-2.13748	0.0574819	0.115105	-4.2507
ENSG00000067900	ROCK1	-0.00911374	7.56296	-0.208123	0.839188	0.888527	-7.40341
ENSG00000067955	CBFB	0.127995	7.61712	2.35324	0.0397084	0.0867344	-5.00628
ENSG00000067992	PDK3	-0.260765	1.98539	-2.25979	0.0466357	0.0981087	-4.40728
ENSG00000068001	HYAL2	0.340129	3.93739	3.89485	0.00282046	0.0120049	-2.04651
ENSG00000068024	HDAC4	-0.455873	6.52071	-7.01733	3.11271e-05	0.00059871	2.40904
ENSG00000068028	RASSF1	-0.131736	5.76916	-2.81888	0.0176996	0.0470588	-4.15965
ENSG00000068078	FGFR3	-0.250152	2.35392	-2.82087	0.0176385	0.0469326	-3.55611
ENSG00000068079	IFI35	0.43106	4.60268	6.22054	8.66245e-05	0.00108653	1.47637
ENSG00000068097	HEATR6	-0.139847	4.75328	-2.95875	0.0138815	0.0389859	-3.8035
ENSG00000068120	COASY	-0.154595	5.97406	-3.35585	0.00699725	0.0233718	-3.23618
ENSG00000068137	PLEKHH3	-0.61158	3.10458	-6.95035	3.38203e-05	0.000620643	2.6626
ENSG00000068305	MEF2A	-0.00336112	6.09261	-0.0604545	0.95295	0.969374	-7.39279
ENSG00000068308	OTUD5	0.0639685	4.16046	1.22644	0.247312	0.356369	-6.38896
ENSG00000068323	TFE3	0.1	4.10636	1.80691	0.100013	0.177114	-5.59901
ENSG00000068354	TBC1D25	-0.122364	1.8085	-1.29477	0.223649	0.329878	-5.75502
ENSG00000068366	ACSL4	-0.0707817	6.62078	-1.24396	0.241058	0.349608	-6.62802
ENSG00000068383	INPP5A	0.0237479	5.15429	0.469946	0.648179	0.736514	-7.19308
ENSG00000068394	GPKOW	0.0156567	3.30074	0.180745	0.860072	0.903645	-6.95054
ENSG00000068400	GRIPAP1	-0.107532	5.06127	-2.15562	0.0557329	0.112576	-5.20775
ENSG00000068438	FTSJ1	0.112568	3.77699	1.3842	0.19553	0.298099	-6.12036
ENSG00000068489	PRR11	-0.0470706	7.07897	-0.986647	0.346409	0.461682	-6.91678
ENSG00000068615	REEP1	0.533658	-0.0541382	3.21962	0.00884118	0.0278169	-2.43882
ENSG00000068650	ATP11A	-0.0831982	7.11535	-1.44911	0.177039	0.275876	-6.38117
ENSG00000068654	POLR1A	0.451061	6.15257	9.90528	1.36725e-06	0.000113287	5.71296
ENSG00000068697	LAPTM4A	0.139189	5.38438	2.92839	0.0146326	0.0406216	-3.93566
ENSG00000068724	TTC7A	0.00839622	5.99266	0.144264	0.888074	0.924046	-7.37779
ENSG00000068745	IP6K2	-0.0704337	6.23045	-1.61172	0.137188	0.227424	-6.13601
ENSG00000068784	SRBD1	0.0172311	4.11616	0.229947	0.822632	0.875517	-7.11707
ENSG00000068796	KIF2A	0.0354134	6.69905	0.611229	0.554287	0.6564	-7.21743
ENSG00000068831	RASGRP2	0.156489	6.46243	3.43219	0.00614166	0.021163	-3.12474
ENSG00000068878	PSME4	0.339182	6.51095	6.33584	7.43233e-05	0.000983389	1.48893
ENSG00000068885	IFT80	-0.183599	5.57655	-2.86394	0.0163661	0.0442784	-4.06587
ENSG00000068903	SIRT2	-0.0339847	3.43427	-0.43212	0.674554	0.757907	-6.89947
ENSG00000068912	ERLEC1	0.268752	5.87164	5.81806	0.00014993	0.00153529	0.774619
ENSG00000068971	PPP2R5B	-0.39504	2.22768	-4.1005	0.00201146	0.00935138	-1.36261
ENSG00000068976	PYGM	-0.138763	0.55245	-0.850201	0.414525	0.527928	-5.88559
ENSG00000069011	PITX1	-0.112342	2.78802	-1.18556	0.262409	0.372855	-6.12624
ENSG00000069020	MAST4	0.192579	0.85836	1.5455	0.152352	0.246608	-5.19664
ENSG00000069248	NUP133	0.231279	6.77175	4.86607	0.000600506	0.00391419	-0.719633
ENSG00000069275	NUCKS1	0.186584	9.06977	3.92282	0.00269291	0.0116249	-2.27065
ENSG00000069329	VPS35	0.10625	7.61719	2.25858	0.0467322	0.0982174	-5.16341
ENSG00000069345	DNAJA2	0.0211054	6.49581	0.39305	0.702289	0.781014	-7.32812
ENSG00000069399	BCL3	0.415095	2.59357	4.23665	0.00161291	0.00796473	-1.20808
ENSG00000069424	KCNAB2	0.128977	8.00566	2.92805	0.0146412	0.0406382	-4.01842
ENSG00000069431	ABCC9	-0.0803575	1.71928	-0.722165	0.486253	0.596055	-6.29327
ENSG00000069482	GAL	0.801597	3.32719	7.49473	1.74973e-05	0.000425179	3.31214
ENSG00000069493	CLEC2D	-0.55044	2.51457	-6.8866	3.6618e-05	0.000649774	2.64629
ENSG00000069702	TGFBR3	0.22994	4.65865	4.28344	0.00149587	0.00752696	-1.51029
ENSG00000069712	KIAA1107	-0.817681	1.5522	-3.65199	0.00423157	0.0161074	-1.97217
ENSG00000069812	HES2	0.157671	1.48469	1.03881	0.322645	0.436423	-5.95437
ENSG00000069849	ATP1B3	0.248155	6.9632	5.42399	0.000262165	0.00220331	0.148517
ENSG00000069869	NEDD4	-0.0761522	5.82596	-1.57979	0.144326	0.236774	-6.1576
ENSG00000069943	PIGB	0.314094	5.21611	5.92998	0.000128432	0.00138165	0.990473
ENSG00000069956	MAPK6	-0.0749739	7.79658	-1.34368	0.207883	0.311997	-6.5169
ENSG00000069966	GNB5	-0.170599	4.82918	-3.33033	0.00730991	0.0241432	-3.16647
ENSG00000069974	RAB27A	-0.103094	8.27493	-2.30956	0.0428115	0.0919165	-5.07309
ENSG00000069998	HDHD5	-0.118968	5.16813	-2.39117	0.0371915	0.0824703	-4.83253
ENSG00000070010	UFD1L	0.352727	5.86941	7.99072	9.88315e-06	0.000310017	3.64497
ENSG00000070018	LRP6	-0.15345	4.38376	-2.16265	0.0550689	0.111614	-5.09371
ENSG00000070047	PHRF1	0.0705776	3.77023	0.643161	0.534166	0.638937	-6.85474
ENSG00000070061	IKBKAP	0.220514	5.40845	4.21309	0.00167545	0.00818907	-1.71935
ENSG00000070081	NUCB2	0.138534	8.59712	1.96842	0.0764878	0.143297	-5.61853
ENSG00000070087	PFN2	0.0744188	2.11462	0.84076	0.419558	0.532747	-6.3009
ENSG00000070159	PTPN3	-0.206022	3.86312	-3.69069	0.00396495	0.0154144	-2.38311
ENSG00000070182	SPTB	-0.446834	1.29242	-3.00303	0.0128551	0.0368627	-3.01542
ENSG00000070190	DAPP1	-0.00107263	5.3928	-0.0189102	0.985274	0.990449	-7.33989
ENSG00000070214	SLC44A1	0.0116112	7.20866	0.194756	0.84937	0.895786	-7.40562
ENSG00000070269	TMEM260	-0.199666	4.99911	-4.07763	0.00208797	0.00961626	-1.90212
ENSG00000070366	SMG6	-0.0155187	4.24526	-0.260969	0.799256	0.858164	-7.13315
ENSG00000070367	EXOC5	0.0640794	7.266	1.30177	0.221334	0.327086	-6.56935
ENSG00000070371	CLTCL1	0.0346439	6.63304	0.73247	0.480206	0.589995	-7.13028
ENSG00000070404	FSTL3	-0.305902	2.09645	-3.10823	0.0107147	0.0320362	-3.0087
ENSG00000070413	DGCR2	0.0849847	5.55572	1.63905	0.131328	0.220024	-6.05268
ENSG00000070423	RNF126	0.0176462	4.98286	0.255713	0.803203	0.860851	-7.25428
ENSG00000070444	MNT	-0.126145	4.44446	-1.84914	0.093289	0.167665	-5.59599
ENSG00000070476	ZXDC	-0.0393626	5.50407	-0.651496	0.528983	0.634368	-7.1243
ENSG00000070495	JMJD6	0.133374	4.90926	2.15675	0.0556251	0.112398	-5.18532
ENSG00000070501	POLB	0.071089	4.04141	1.23927	0.24272	0.351339	-6.35136
ENSG00000070540	WIPI1	-0.147803	3.40125	-1.80178	0.100859	0.178406	-5.45868
ENSG00000070610	GBA2	0.11087	5.33168	2.05587	0.0660175	0.12765	-5.40008
ENSG00000070614	NDST1	0.121331	5.7287	1.99766	0.0728247	0.137889	-5.52911
ENSG00000070669	ASNS	-1.59567	5.47718	-29.0805	3.12723e-11	2.69474e-07	15.9552
ENSG00000070718	AP3M2	-0.0255089	3.54551	-0.373882	0.716068	0.792545	-6.95042
ENSG00000070731	ST6GALNAC2	-1.2844	1.31412	-8.75233	4.32085e-06	0.000188044	4.64127
ENSG00000070756	PABPC1	-0.1328	10.6277	-2.06018	0.0655379	0.126979	-5.41917
ENSG00000070759	TESK2	-0.453109	2.76537	-5.17543	0.000377179	0.00284352	0.243136
ENSG00000070761	CFAP20	0.141678	5.08186	2.5803	0.0267985	0.0644405	-4.50171
ENSG00000070770	CSNK2A2	-0.031757	6.825	-0.571003	0.580233	0.679006	-7.24556
ENSG00000070778	PTPN21	0.583751	2.55456	6.48771	6.09081e-05	0.000876934	2.13009
ENSG00000070785	EIF2B3	0.339958	4.4193	6.09875	0.00010203	0.00119942	1.32839
ENSG00000070808	CAMK2A	0.030321	-0.40879	0.116609	0.909411	0.938884	-6.01374
ENSG00000070814	TCOF1	0.270067	6.31902	6.22699	8.58814e-05	0.00108125	1.34215
ENSG00000070831	CDC42	0.173539	8.54037	3.45238	0.00593393	0.0206722	-3.09495
ENSG00000070882	OSBPL3	0.272287	2.2483	3.05178	0.011814	0.0344739	-3.13825
ENSG00000070915	SLC12A3	-0.0393728	-0.506788	-0.17331	0.865764	0.907467	-5.98308
ENSG00000070950	RAD18	0.280202	5.49705	6.35345	7.2616e-05	0.00096942	1.5652
ENSG00000070961	ATP2B1	0.233328	5.70781	2.603	0.0257624	0.0624761	-4.52688
ENSG00000071051	NCK2	-0.0504785	6.65907	-0.965446	0.356426	0.471785	-6.92926
ENSG00000071054	MAP4K4	0.101287	8.03245	2.10583	0.0606595	0.11983	-5.40933
ENSG00000071073	MGAT4A	0.100348	6.38111	1.59828	0.140153	0.231271	-6.16099
ENSG00000071082	RPL31	-0.114228	9.58687	-2.01786	0.0703903	0.134342	-5.51702
ENSG00000071127	WDR1	0.332678	8.7678	8.16257	8.1584e-06	0.000278972	3.82389
ENSG00000071189	SNX13	-0.106363	5.75002	-2.39898	0.0366928	0.0816375	-4.8766
ENSG00000071205	ARHGAP10	0.565331	0.708027	4.16817	0.00180184	0.00863942	-1.01746
ENSG00000071242	RPS6KA2	-1.53855	1.67439	-11.6442	2.92826e-07	4.63541e-05	7.0517
ENSG00000071243	ING3	0.166891	4.67365	3.17802	0.00949834	0.0292649	-3.40953
ENSG00000071246	VASH1	-0.125154	5.13116	-1.29016	0.225186	0.331725	-6.46698
ENSG00000071462	WBSCR22	0.352113	5.85341	6.87859	3.69867e-05	0.000649774	2.25327
ENSG00000071537	SEL1L	0.023745	7.55293	0.492803	0.632481	0.723639	-7.29585
ENSG00000071539	TRIP13	0.300904	5.60952	6.51542	5.87544e-05	0.000860303	1.78024
ENSG00000071553	ATP6AP1	0.146504	6.00811	2.93877	0.0143713	0.0400379	-3.96662
ENSG00000071564	TCF3	-0.00876839	6.8023	-0.144141	0.888168	0.924046	-7.40914
ENSG00000071575	TRIB2	0.146141	1.37591	1.22227	0.248818	0.35821	-5.72901
ENSG00000071626	DAZAP1	0.154685	7.36444	3.76438	0.00350437	0.0140485	-2.56388
ENSG00000071655	MBD3	0.276194	5.54505	5.26482	0.000330595	0.00257921	-0.034492
ENSG00000071794	HLTF	-0.0127019	7.28632	-0.256061	0.802942	0.860726	-7.39105
ENSG00000071859	FAM50A	0.166163	4.25824	2.36147	0.0391486	0.0857616	-4.74482
ENSG00000071889	FAM3A	-0.150659	2.4416	-1.78992	0.102841	0.181241	-5.24601
ENSG00000071894	CPSF1	0.0964766	6.10091	1.91963	0.0829869	0.152815	-5.67447
ENSG00000071909	MYO3B	0.0508813	-0.379172	0.274521	0.789108	0.850552	-5.98869
ENSG00000071967	CYBRD1	-0.185393	6.22995	-3.9162	0.00272253	0.0117095	-2.27882
ENSG00000071994	PDCD2	0.0913491	7.07522	1.87564	0.0892839	0.162244	-5.7716
ENSG00000072042	RDH11	-0.0567983	5.72262	-1.09409	0.298823	0.411311	-6.75198
ENSG00000072062	PRKACA	-0.0119546	5.63925	-0.227368	0.824584	0.877001	-7.33559
ENSG00000072071	ADGRL1	-0.367967	5.53274	-7.91949	1.07106e-05	0.000321578	3.58049
ENSG00000072110	ACTN1	0.217534	8.74849	4.50879	0.00104508	0.00577456	-1.29292
ENSG00000072121	ZFYVE26	0.271764	5.38175	5.59536	0.000205056	0.00187658	0.481902
ENSG00000072133	RPS6KA6	-0.146629	1.22111	-0.949098	0.364292	0.479435	-5.97224
ENSG00000072134	EPN2	-0.47961	3.07645	-6.49153	6.0606e-05	0.000874777	2.06791
ENSG00000072135	PTPN18	-0.0352159	5.84968	-0.69261	0.503859	0.61207	-7.12378
ENSG00000072163	LIMS2	0.485563	-1.14338	1.62568	0.134166	0.223662	-4.68249
ENSG00000072195	SPEG	-0.722779	-0.297653	-3.96342	0.00251834	0.0110379	-1.2653
ENSG00000072201	LNX1	-0.0929899	1.11134	-0.704622	0.496657	0.605632	-6.1452
ENSG00000072210	ALDH3A2	0.198118	5.36792	4.37561	0.00129072	0.00674097	-1.44414
ENSG00000072274	TFRC	0.888687	7.75315	17.6663	4.83535e-09	4.62958e-06	11.4739
ENSG00000072310	SREBF1	-0.21332	6.19381	-3.61618	0.00449483	0.016851	-2.79422
ENSG00000072364	AFF4	-0.143939	6.98666	-2.74925	0.0199778	0.0516393	-4.32864
ENSG00000072401	UBE2D1	0.179894	3.98554	2.33722	0.0408201	0.0884785	-4.73463
ENSG00000072415	MPP5	-0.230866	4.55953	-2.51566	0.0299803	0.0702297	-4.5361
ENSG00000072422	RHOBTB1	-0.331263	3.81737	-4.49427	0.00106928	0.00587738	-1.0249
ENSG00000072501	SMC1A	0.0796699	7.72133	1.48334	0.167904	0.265137	-6.33673
ENSG00000072506	HSD17B10	0.526353	4.76726	10.0062	1.24277e-06	0.000108889	5.89093
ENSG00000072518	MARK2	0.141318	5.33839	2.17491	0.0539289	0.109859	-5.20929
ENSG00000072571	HMMR	0.0601968	7.0684	1.19655	0.258279	0.368414	-6.69242
ENSG00000072609	CHFR	0.0292366	5.51494	0.679871	0.511565	0.619215	-7.1055
ENSG00000072657	TRHDE	0.124456	6.10028	2.38894	0.0373349	0.0826924	-4.91535
ENSG00000072682	P4HA2	-0.585054	3.69621	-6.79737	4.09612e-05	0.000692084	2.38477
ENSG00000072694	FCGR2B	-0.176453	1.25125	-0.760887	0.463775	0.575138	-6.14051
ENSG00000072736	NFATC3	0.115787	6.33682	2.36817	0.0386986	0.0849594	-4.96092
ENSG00000072756	TRNT1	0.00781001	4.75893	0.122417	0.904923	0.935988	-7.24898
ENSG00000072778	ACADVL	-0.368685	6.85044	-7.40836	1.93813e-05	0.000449406	2.90259
ENSG00000072786	STK10	-0.169526	6.77284	-3.87801	0.00290028	0.0122358	-2.36159
ENSG00000072803	FBXW11	-0.00833784	6.36547	-0.194925	0.84924	0.895704	-7.38643
ENSG00000072818	ACAP1	-0.435238	5.23656	-7.41411	1.92492e-05	0.000448299	2.98754
ENSG00000072840	EVC	-0.153802	2.90817	-1.55284	0.150603	0.244389	-5.69597
ENSG00000072849	DERL2	0.156044	4.90617	3.37135	0.0068141	0.0228649	-3.10567
ENSG00000072858	SIDT1	-0.376809	2.00192	-3.45394	0.00591813	0.0206338	-2.39984
ENSG00000072864	NDE1	-0.161745	4.46745	-2.5767	0.0269666	0.0647723	-4.41777
ENSG00000072952	MRVI1	0.273857	1.58868	2.4581	0.0331255	0.0755538	-3.99105
ENSG00000072954	TMEM38A	-0.0109735	1.83695	-0.105333	0.918133	0.944576	-6.59182
ENSG00000072958	AP1M1	0.219444	6.34554	3.99071	0.00240772	0.0106917	-2.15603
ENSG00000073008	PVR	-0.142551	4.91583	-2.38873	0.0373485	0.0826979	-4.80391
ENSG00000073050	XRCC1	0.0947651	5.33346	1.92804	0.0818314	0.15101	-5.60081
ENSG00000073060	SCARB1	0.0571955	6.25037	1.28624	0.2265	0.333376	-6.56403
ENSG00000073111	MCM2	0.224142	8.22661	4.49825	0.00106258	0.0058544	-1.3189
ENSG00000073150	PANX2	-0.877039	0.460797	-6.01265	0.000114686	0.00128762	1.57226
ENSG00000073169	SELENOO	-0.233946	2.80451	-2.39825	0.0367394	0.0817305	-4.37204
ENSG00000073282	TP63	1.03664	-0.747083	4.58658	0.000924894	0.00528502	-0.38797
ENSG00000073331	ALPK1	-0.542124	5.44718	-11.1544	4.42555e-07	5.86691e-05	6.91666
ENSG00000073350	LLGL2	-0.126675	3.69019	-1.76894	0.106433	0.186334	-5.57162
ENSG00000073417	PDE8A	-0.146088	3.72642	-2.27317	0.0455759	0.0964577	-4.78881
ENSG00000073464	CLCN4	-0.16475	1.67096	-1.52713	0.156812	0.251793	-5.42586
ENSG00000073536	NLE1	0.0394731	4.76991	0.679494	0.511795	0.619358	-7.01231
ENSG00000073578	SDHA	0.124902	6.54187	2.46383	0.0327986	0.0749967	-4.80715
ENSG00000073584	SMARCE1	0.187364	7.40022	4.64486	0.000844466	0.00497791	-1.08376
ENSG00000073605	GSDMB	-0.951465	2.07004	-6.2375	8.46853e-05	0.00107472	1.85163
ENSG00000073614	KDM5A	0.0131121	7.10506	0.259212	0.800575	0.858991	-7.38884
ENSG00000073670	ADAM11	-0.278745	2.0283	-2.09057	0.0622509	0.122288	-4.68732
ENSG00000073711	PPP2R3A	-0.0742644	0.761139	-0.494634	0.631231	0.722497	-6.18109
ENSG00000073712	FERMT2	1.03219	3.20234	7.6841	1.40242e-05	0.000369343	3.55495
ENSG00000073734	ABCB11	-1.21941	1.52173	-8.05165	9.23021e-06	0.000295896	3.9877
ENSG00000073737	DHRS9	-0.385862	6.96276	-8.92748	3.60063e-06	0.000177996	4.67821
ENSG00000073756	PTGS2	0.37958	1.70696	3.8135	0.00322857	0.0132321	-1.73977
ENSG00000073792	IGF2BP2	-0.0116462	7.61024	-0.296743	0.772556	0.83732	-7.37901
ENSG00000073803	MAP3K13	-0.0426236	4.71305	-0.701989	0.49823	0.607017	-6.98736
ENSG00000073849	ST6GAL1	-0.193311	5.56812	-3.19647	0.00920092	0.0285915	-3.48518
ENSG00000073910	FRY	-0.106383	5.19898	-1.42401	0.184005	0.284408	-6.3071
ENSG00000073921	PICALM	-0.00299021	7.31293	-0.0700558	0.94549	0.964298	-7.42419
ENSG00000073969	NSF	0.120287	6.33773	2.44235	0.0340412	0.0770205	-4.83628
ENSG00000074054	CLASP1	-0.0257405	6.73296	-0.606031	0.557603	0.659059	-7.22159
ENSG00000074071	MRPS34	0.132196	5.25486	2.34214	0.0404755	0.087964	-4.92466
ENSG00000074181	NOTCH3	-0.960035	0.913888	-6.21048	8.77969e-05	0.00109582	1.84794
ENSG00000074201	CLNS1A	0.0974429	6.47351	2.34489	0.0402838	0.0877022	-5.00475
ENSG00000074219	TEAD2	-0.17085	2.34882	-1.97463	0.0756959	0.142276	-4.94507
ENSG00000074266	EED	0.214946	4.62402	4.48345	0.00108769	0.00595089	-1.17438
ENSG00000074319	TSG101	0.194337	5.60923	3.79149	0.00334922	0.0135836	-2.45473
ENSG00000074356	NCBP3	0.000993421	6.11245	0.014772	0.988496	0.992527	-7.39574
ENSG00000074370	ATP2A3	-0.0514246	6.55979	-1.15421	0.274471	0.385921	-6.72931
ENSG00000074416	MGLL	0.322233	3.06805	3.58245	0.00475838	0.017556	-2.40486
ENSG00000074582	BCS1L	0.220687	4.60443	4.49415	0.00106948	0.00587738	-1.15397
ENSG00000074603	DPP8	-0.0196047	6.68766	-0.342057	0.73918	0.811558	-7.35411
ENSG00000074621	SLC24A1	-0.268147	3.57487	-4.3475	0.00134993	0.00699691	-1.22113
ENSG00000074657	ZNF532	-0.256695	5.62009	-3.98525	0.00242942	0.0107549	-2.12361
ENSG00000074660	SCARF1	-0.651174	0.751968	-4.77336	0.000692158	0.00433769	-0.104039
ENSG00000074695	LMAN1	-0.00775272	8.28666	-0.146072	0.886682	0.923171	-7.40898
ENSG00000074696	HACD3	0.345413	6.27486	6.94845	3.39001e-05	0.000620643	2.32611
ENSG00000074706	IPCEF1	-0.0159511	6.13578	-0.15893	0.876795	0.916149	-7.38321
ENSG00000074755	ZZEF1	0.126839	6.00199	2.30733	0.0429765	0.0921444	-5.04624
ENSG00000074800	ENO1	0.0415666	10.5863	0.739232	0.476263	0.586322	-7.07006
ENSG00000074842	MYDGF	0.336985	6.43805	5.72386	0.00017102	0.00166235	0.611211
ENSG00000074855	ANO8	-0.664566	1.98553	-6.98496	3.23985e-05	0.000609559	2.80402
ENSG00000074935	TUBE1	-0.86701	4.89224	-17.859	4.33787e-09	4.39758e-06	11.538
ENSG00000074964	ARHGEF10L	0.104089	3.55608	1.02454	0.329022	0.443274	-6.48423
ENSG00000074966	TXK	0.347558	-0.636759	1.62345	0.134645	0.224253	-4.77288
ENSG00000075089	ACTR6	0.0377717	4.74966	0.663969	0.521284	0.627742	-7.02007
ENSG00000075131	TIPIN	0.224593	4.94683	3.29927	0.00770985	0.0251508	-3.23644
ENSG00000075142	SRI	0.0161382	4.91667	0.27746	0.786912	0.848929	-7.23857
ENSG00000075151	EIF4G3	-0.107817	7.80812	-2.52509	0.029494	0.0693168	-4.71546
ENSG00000075188	NUP37	0.237429	4.96641	3.7087	0.00384684	0.0150571	-2.52818
ENSG00000075213	SEMA3A	-0.456929	1.44725	-3.12677	0.0103768	0.0312427	-2.83882
ENSG00000075218	GTSE1	0.210352	6.16664	4.36626	0.0013101	0.00681301	-1.51599
ENSG00000075234	TTC38	0.0353672	4.18507	0.559537	0.587747	0.685705	-6.99074
ENSG00000075239	ACAT1	0.108354	6.00199	2.15024	0.0562455	0.113293	-5.30395
ENSG00000075240	GRAMD4	0.0263523	5.82903	0.512628	0.619017	0.712301	-7.23669
ENSG00000075275	CELSR1	0.0510252	6.63655	0.956101	0.360907	0.476436	-6.93758
ENSG00000075292	ZNF638	-0.0499405	6.90846	-1.01318	0.334168	0.448804	-6.88784
ENSG00000075303	SLC25A40	0.125759	6.50714	2.69144	0.022091	0.0556564	-4.4171
ENSG00000075336	TIMM21	0.248213	4.80781	4.91225	0.000559747	0.00374698	-0.506842
ENSG00000075340	ADD2	-0.534303	5.57954	-9.48063	2.06134e-06	0.000140464	5.30882
ENSG00000075391	RASAL2	0.129948	4.17608	1.48832	0.166608	0.263642	-6.06354
ENSG00000075399	VPS9D1	-0.0475018	2.33618	-0.54198	0.599352	0.695244	-6.56983
ENSG00000075407	ZNF37A	-0.324057	5.34429	-6.66089	4.87149e-05	0.000771495	1.99922
ENSG00000075413	MARK3	0.00987681	6.52882	0.219527	0.830526	0.882066	-7.38671
ENSG00000075415	SLC25A3	-0.0025531	8.46839	-0.0553083	0.95695	0.972181	-7.41596
ENSG00000075420	FNDC3B	0.0946684	8.11963	1.95609	0.0780846	0.145608	-5.64536
ENSG00000075426	FOSL2	-0.393759	6.42641	-4.40023	0.00124108	0.00654093	-1.46926
ENSG00000075539	FRYL	-0.194824	7.34762	-3.80052	0.00329915	0.0134447	-2.50153
ENSG00000075568	TMEM131	0.100498	7.09046	2.25623	0.046921	0.0984821	-5.16573
ENSG00000075618	FSCN1	-0.0991001	6.51074	-1.45625	0.175098	0.273486	-6.35869
ENSG00000075624	ACTB	0.179994	12.2695	3.12376	0.0104309	0.0313782	-3.56069
ENSG00000075643	MOCOS	-0.210565	1.76913	-1.89507	0.0864498	0.158094	-4.92622
ENSG00000075651	PLD1	-0.115333	6.28918	-2.41706	0.0355641	0.0796922	-4.87693
ENSG00000075702	WDR62	0.338556	5.14431	7.00716	3.15206e-05	0.000600249	2.47645
ENSG00000075711	DLG1	-0.0150441	6.47347	-0.324337	0.752169	0.821527	-7.35396
ENSG00000075785	RAB7A	0.0290522	8.19347	0.679239	0.51195	0.619501	-7.17531
ENSG00000075790	BCAP29	0.318179	5.17234	5.61805	0.000198555	0.00183479	0.536811
ENSG00000075826	SEC31B	-0.728668	3.67122	-3.39536	0.00654014	0.0221614	-2.84677
ENSG00000075856	SART3	0.121921	6.14351	2.73596	0.0204449	0.0525892	-4.3258
ENSG00000075884	ARHGAP15	0.0247797	6.7311	0.523354	0.611793	0.705732	-7.27107
ENSG00000075886	TUBA3D	1.25465	1.86996	10.7553	6.26918e-07	7.15517e-05	6.48314
ENSG00000075914	EXOSC7	-0.0394128	5.1289	-0.858644	0.41006	0.523479	-6.92039
ENSG00000075945	KIFAP3	0.190544	3.05563	2.38896	0.0373337	0.0826924	-4.44662
ENSG00000075975	MKRN2	-0.134603	5.98583	-2.70383	0.0216201	0.0547298	-4.3728
ENSG00000076003	MCM6	0.184797	8.39948	3.83215	0.00312985	0.0129259	-2.43942
ENSG00000076043	REXO2	0.195226	3.51998	2.83024	0.0173534	0.04636	-3.8027
ENSG00000076053	RBM7	0.0143774	5.08627	0.295251	0.773664	0.838355	-7.25621
ENSG00000076067	RBMS2	-0.148976	3.95647	-2.67452	0.0227506	0.0568825	-4.15962
ENSG00000076108	BAZ2A	-0.0884073	7.83813	-2.1147	0.0597518	0.118527	-5.39678
ENSG00000076201	PTPN23	0.082541	5.54368	1.61213	0.137097	0.227361	-6.08956
ENSG00000076242	MLH1	0.0286444	6.81513	0.674856	0.514619	0.621771	-7.17718
ENSG00000076248	UNG	0.488421	5.80466	9.83801	1.4577e-06	0.000117565	5.65937
ENSG00000076258	FMO4	-0.0578912	2.44885	-0.673403	0.515506	0.622493	-6.51484
ENSG00000076321	KLHL20	0.0398691	4.49307	0.669736	0.517747	0.624638	-6.97462
ENSG00000076351	SLC46A1	0.204106	3.37145	2.81801	0.0177262	0.0471078	-3.79133
ENSG00000076382	SPAG5	0.162508	7.62026	4.09534	0.00202848	0.00940513	-1.99767
ENSG00000076513	ANKRD13A	-0.067837	6.41325	-1.46873	0.171751	0.269801	-6.33887
ENSG00000076554	TPD52	-0.167375	5.08622	-2.09521	0.061762	0.121508	-5.30809
ENSG00000076555	ACACB	-0.237116	4.27808	-3.99731	0.00238172	0.0106042	-1.93262
ENSG00000076604	TRAF4	-0.125224	4.49121	-1.39925	0.191103	0.29299	-6.23612
ENSG00000076641	PAG1	-0.363739	5.65536	-5.91825	0.000130523	0.0013963	0.935528
ENSG00000076650	GPATCH1	0.249231	5.05887	4.86491	0.00060157	0.00391965	-0.61347
ENSG00000076662	ICAM3	-0.308301	5.58719	-4.48157	0.00109094	0.00596235	-1.2884
ENSG00000076685	NT5C2	0.0358185	6.9754	0.665152	0.520558	0.627231	-7.18697
ENSG00000076706	MCAM	-0.20165	1.58744	-1.53663	0.154491	0.248995	-5.39201
ENSG00000076716	GPC4	-0.209472	4.62128	-2.15068	0.0562035	0.113254	-5.15192
ENSG00000076770	MBNL3	0.118028	5.51468	1.65085	0.128869	0.216506	-6.03187
ENSG00000076826	CAMSAP3	-0.826353	1.83048	-7.80406	1.2215e-05	0.000344572	3.75007
ENSG00000076864	RAP1GAP	-0.206547	3.75909	-3.20057	0.00913605	0.0284645	-3.21074
ENSG00000076924	XAB2	0.00292238	5.69197	0.0591901	0.953933	0.970202	-7.36621
ENSG00000076928	ARHGEF1	-0.0328747	6.93885	-0.726181	0.483891	0.593727	-7.14208
ENSG00000076944	STXBP2	-0.038007	6.48558	-0.6805	0.511184	0.618922	-7.164
ENSG00000076984	MAP2K7	-0.00759669	4.89983	-0.143475	0.888681	0.924404	-7.26683
ENSG00000077044	DGKD	-0.289402	6.03852	-5.88291	0.000137043	0.00144222	0.860604
ENSG00000077097	TOP2B	0.0942907	9.72825	2.00086	0.0724337	0.137385	-5.53986
ENSG00000077147	TM9SF3	0.0730134	7.96265	1.4955	0.164756	0.261119	-6.31865
ENSG00000077150	NFKB2	0.0164108	4.30303	0.234906	0.818882	0.872388	-7.15071
ENSG00000077152	UBE2T	0.191976	5.21234	3.40715	0.00640974	0.0218524	-3.08136
ENSG00000077157	PPP1R12B	-0.173484	4.27328	-2.62193	0.0249286	0.0609735	-4.30745
ENSG00000077232	DNAJC10	0.133117	7.45749	2.76823	0.0193294	0.0503206	-4.29894
ENSG00000077235	GTF3C1	0.01353	6.65176	0.318393	0.756544	0.824999	-7.36154
ENSG00000077238	IL4R	0.29305	4.52933	4.80249	0.000661866	0.00419669	-0.642964
ENSG00000077254	USP33	-0.047108	6.72654	-0.998925	0.340703	0.455876	-6.89815
ENSG00000077312	SNRPA	0.0978164	6.15261	2.31696	0.0422698	0.0910142	-5.03833
ENSG00000077327	SPAG6	0.0680434	2.75228	0.545849	0.596784	0.693237	-6.6722
ENSG00000077348	EXOSC5	0.241972	4.20408	3.8154	0.00321838	0.0131998	-2.22984
ENSG00000077380	DYNC1I2	0.129908	6.8556	3.13968	0.010148	0.030742	-3.64631
ENSG00000077420	APBB1IP	0.13844	7.52279	2.98979	0.0131537	0.0374248	-3.91355
ENSG00000077454	LRCH4	0.00777204	5.85414	0.141555	0.89016	0.925663	-7.36928
ENSG00000077458	FAM76B	0.0111525	5.06868	0.221851	0.828764	0.880412	-7.27453
ENSG00000077463	SIRT6	0.108025	3.43691	1.44751	0.177474	0.276371	-5.96355
ENSG00000077514	POLD3	0.299977	5.86912	6.10075	0.000101755	0.00119867	1.18371
ENSG00000077549	CAPZB	0.313843	7.92831	7.00832	3.14755e-05	0.000600055	2.38665
ENSG00000077585	GPR137B	0.0502434	3.21844	0.695563	0.502083	0.610598	-6.69119
ENSG00000077684	JADE1	0.0958552	6.46156	1.50617	0.16204	0.258095	-6.29044
ENSG00000077713	SLC25A43	-0.116279	3.58877	-1.76001	0.107998	0.188422	-5.56297
ENSG00000077721	UBE2A	0.225685	5.43865	4.16736	0.00180421	0.00864196	-1.7992
ENSG00000077782	FGFR1	0.30399	4.68476	6.12075	9.90425e-05	0.00117798	1.32434
ENSG00000077935	SMC1B	-0.565564	3.06412	-7.70551	1.36811e-05	0.000364725	3.58804
ENSG00000077942	FBLN1	-0.62379	2.76302	-3.33667	0.00723094	0.0239374	-2.75696
ENSG00000077984	CST7	0.437741	3.246	4.26083	0.00155128	0.00774248	-1.29729
ENSG00000078043	PIAS2	0.0740506	4.98784	1.38826	0.194329	0.296824	-6.32617
ENSG00000078061	ARAF	0.230729	4.61731	3.93485	0.00263991	0.0114341	-2.09184
ENSG00000078070	MCCC1	-0.155516	5.76846	-3.52073	0.00528291	0.0189767	-2.93561
ENSG00000078081	LAMP3	0.397795	0.890571	3.20124	0.00912557	0.0284645	-2.60736
ENSG00000078114	NEBL	-1.16144	2.11055	-12.4759	1.50177e-07	3.25813e-05	7.80172
ENSG00000078124	ACER3	0.00950378	4.42385	0.183152	0.858231	0.902426	-7.18405
ENSG00000078140	UBE2K	0.0457379	7.52568	0.947859	0.364893	0.480006	-6.95632
ENSG00000078142	PIK3C3	-0.0657345	5.32208	-1.15943	0.272434	0.383565	-6.64233
ENSG00000078177	N4BP2	-0.0498426	5.75467	-0.891049	0.393226	0.507592	-6.95519
ENSG00000078237	TIGAR	0.369421	3.15728	4.29432	0.00146997	0.00743572	-1.22523
ENSG00000078246	TULP3	0.0506143	3.83955	0.841964	0.418914	0.532213	-6.71706
ENSG00000078269	SYNJ2	-0.114567	5.5454	-2.3679	0.0387166	0.0849664	-4.91176
ENSG00000078304	PPP2R5C	-0.0938803	7.16841	-2.19142	0.0524294	0.107606	-5.27275
ENSG00000078319	PMS2P1	-0.0720969	3.39564	-1.06725	0.310217	0.423568	-6.40356
ENSG00000078369	GNB1	0.0553737	9.03758	1.22135	0.24915	0.358539	-6.64426
ENSG00000078399	HOXA9	-0.232047	5.23319	-5.26032	0.000332786	0.00259395	-0.0126645
ENSG00000078403	MLLT10	-0.246881	6.3313	-5.18779	0.000370339	0.00280917	-0.199263
ENSG00000078487	ZCWPW1	0.159245	2.49358	1.71389	0.116411	0.199861	-5.36908
ENSG00000078596	ITM2A	0.0399098	2.72222	0.320394	0.755071	0.823705	-6.76855
ENSG00000078618	NRDC	-0.0811506	8.37202	-1.58402	0.143361	0.235662	-6.19233
ENSG00000078668	VDAC3	0.179087	6.56671	3.21919	0.00884777	0.0278169	-3.50009
ENSG00000078674	PCM1	-0.053602	7.90287	-1.04108	0.321643	0.435606	-6.86198
ENSG00000078687	TNRC6C	-0.140612	4.29927	-2.27698	0.0452788	0.096024	-4.89226
ENSG00000078699	CBFA2T2	-0.365596	4.69243	-7.3169	2.16177e-05	0.000481342	2.92047
ENSG00000078747	ITCH	0.0484966	6.5714	1.00614	0.337382	0.452471	-6.88662
ENSG00000078804	TP53INP2	-0.399413	5.5986	-5.07741	0.000436413	0.0031517	-0.329598
ENSG00000078808	SDF4	0.123008	6.96803	2.90047	0.0153595	0.0421954	-4.06586
ENSG00000078814	MYH7B	-0.928171	-1.30345	-3.75996	0.00353032	0.0141229	-1.57031
ENSG00000078900	TP73	-0.0452321	3.63841	-0.655698	0.526382	0.632084	-6.81773
ENSG00000078902	TOLLIP	-0.0161004	4.76033	-0.260575	0.799552	0.858375	-7.22046
ENSG00000078967	UBE2D4	0.420122	2.93763	5.99304	0.000117797	0.0013089	1.40666
ENSG00000079134	THOC1	0.228289	5.46603	3.61409	0.00451077	0.0168997	-2.74824
ENSG00000079150	FKBP7	-0.0882574	3.37589	-1.2317	0.245419	0.354232	-6.21682
ENSG00000079215	SLC1A3	0.616019	2.37704	5.4638	0.000247527	0.00211811	0.734881
ENSG00000079246	XRCC5	0.267132	9.39744	5.89131	0.000135461	0.00143311	0.8685
ENSG00000079257	LXN	0.279029	0.421653	1.82614	0.0968977	0.172567	-4.7058
ENSG00000079263	SP140	0.110599	2.31505	0.846296	0.416602	0.53008	-6.34659
ENSG00000079277	MKNK1	0.0399856	6.12489	0.865475	0.40647	0.520091	-7.00137
ENSG00000079308	TNS1	0.055371	5.72807	1.14789	0.276958	0.388784	-6.69366
ENSG00000079313	REXO1	0.144675	5.25467	3.00569	0.0127959	0.0367542	-3.78692
ENSG00000079332	SAR1A	0.200902	6.90392	3.511	0.00537084	0.0191995	-2.99863
ENSG00000079335	CDC14A	0.0920972	5.32682	1.88862	0.0873818	0.15946	-5.66072
ENSG00000079337	RAPGEF3	-0.368441	0.400407	-1.93319	0.0811314	0.150007	-4.5448
ENSG00000079385	CEACAM1	0.959517	-1.19794	3.58456	0.00474146	0.0175089	-1.81996
ENSG00000079387	SENP1	0.170984	5.78127	3.38085	0.00670437	0.022567	-3.18012
ENSG00000079432	CIC	0.0571088	5.80775	0.989564	0.345047	0.460187	-6.86592
ENSG00000079435	LIPE	0.0783689	1.81619	0.701644	0.498437	0.6072	-6.33344
ENSG00000079459	FDFT1	-0.139551	7.08173	-1.91262	0.0839627	0.154233	-5.71486
ENSG00000079462	PAFAH1B3	0.339463	3.89854	5.09048	0.00042797	0.00311867	-0.0889209
ENSG00000079482	OPHN1	-0.270595	2.48678	-2.99147	0.0131154	0.0373666	-3.29377
ENSG00000079616	KIF22	0.131015	6.68305	2.62078	0.0249786	0.0610439	-4.54373
ENSG00000079691	CARMIL1	-0.0760674	2.31878	-0.810973	0.435706	0.548139	-6.37738
ENSG00000079739	PGM1	-0.546319	5.92994	-8.74003	4.37698e-06	0.000189549	4.50082
ENSG00000079785	DDX1	0.295098	6.75386	6.41172	6.72613e-05	0.000934071	1.58846
ENSG00000079805	DNM2	0.00411841	7.34686	0.0857398	0.933316	0.955834	-7.42297
ENSG00000079819	EPB41L2	-0.068159	7.99183	-1.61878	0.135653	0.2254	-6.14869
ENSG00000079931	MOXD1	0.104226	2.48463	1.02057	0.330814	0.445105	-6.22701
ENSG00000079950	STX7	-0.069196	5.87896	-1.25773	0.236235	0.344204	-6.57809
ENSG00000079974	RABL2B	-0.0471479	4.25605	-0.790958	0.446786	0.558734	-6.84093
ENSG00000079999	KEAP1	0.231531	6.01854	4.59553	0.000912033	0.00523344	-1.13057
ENSG00000080007	DDX43	0.255478	-1.09356	0.92746	0.374894	0.489687	-5.45386
ENSG00000080031	PTPRH	-0.457825	3.41301	-6.33798	7.41135e-05	0.000983273	1.81102
ENSG00000080189	SLC35C2	0.0603494	5.33971	1.27216	0.231264	0.338913	-6.51337
ENSG00000080200	CRYBG3	-0.0284074	5.4978	-0.455698	0.658057	0.74489	-7.23856
ENSG00000080298	RFX3	-0.334247	3.85642	-5.08238	0.00043318	0.00314706	-0.0946965
ENSG00000080345	RIF1	0.0528717	7.93539	0.871369	0.403391	0.517073	-7.02448
ENSG00000080371	RAB21	0.123148	6.80822	2.3064	0.0430452	0.0922459	-5.07809
ENSG00000080503	SMARCA2	-0.0362281	7.57392	-0.727481	0.483128	0.592994	-7.14495
ENSG00000080546	SESN1	-0.00187629	5.07512	-0.0366239	0.971485	0.98099	-7.30146
ENSG00000080561	MID2	-0.404814	0.186754	-2.35366	0.0396793	0.0866928	-3.85972
ENSG00000080603	SRCAP	0.0878952	6.77463	1.68537	0.121906	0.207184	-6.04918
ENSG00000080608	PUM3	0.414164	6.2553	8.76855	4.24798e-06	0.00018676	4.51916
ENSG00000080709	KCNN2	0.0797171	4.12857	1.04531	0.319774	0.433458	-6.58204
ENSG00000080802	CNOT4	-0.0509088	4.85587	-0.792769	0.445775	0.557713	-6.93862
ENSG00000080815	PSEN1	0.075146	7.31182	1.43654	0.180498	0.280143	-6.39903
ENSG00000080819	CPOX	-0.0336149	4.58732	-0.601904	0.560243	0.661453	-7.0357
ENSG00000080822	CLDND1	0.0609152	5.99519	1.14212	0.27924	0.391317	-6.71824
ENSG00000080823	MOK	0.13822	1.91749	1.2361	0.243848	0.352556	-5.85153
ENSG00000080824	HSP90AA1	0.647108	10.6508	12.9408	1.05157e-07	2.83168e-05	8.38738
ENSG00000080839	RBL1	0.0335564	6.76575	0.535073	0.60395	0.699307	-7.26529
ENSG00000080845	DLGAP4	-0.0529114	4.80115	-0.930646	0.373319	0.488296	-6.80965
ENSG00000080947	CROCCP3	-0.276172	0.773352	-1.2763	0.229854	0.337305	-5.51086
ENSG00000080986	NDC80	0.15926	6.22124	3.63811	0.00433163	0.0164177	-2.75752
ENSG00000081014	AP4E1	-0.0309938	5.37126	-0.51647	0.616424	0.70984	-7.19392
ENSG00000081019	RSBN1	-0.0770394	5.64644	-0.922229	0.37749	0.492071	-6.91791
ENSG00000081026	MAGI3	-0.122889	4.28397	-2.20275	0.0514236	0.105971	-5.01123
ENSG00000081041	CXCL2	0.416164	-1.29317	1.71664	0.115894	0.199194	-4.54195
ENSG00000081052	COL4A4	0.445094	0.362796	2.02971	0.068999	0.132125	-4.39218
ENSG00000081059	TCF7	0.214254	3.24403	2.56527	0.027507	0.0657862	-4.19429
ENSG00000081087	OSTM1	0.372793	6.67208	8.15991	8.18248e-06	0.000279241	3.81699
ENSG00000081154	PCNP	-0.00621219	7.57213	-0.132676	0.897004	0.930142	-7.4174
ENSG00000081177	EXD2	0.0442731	4.01078	0.604333	0.558689	0.66004	-6.92972
ENSG00000081181	ARG2	0.0887217	1.47649	0.816663	0.43259	0.545214	-6.15599
ENSG00000081189	MEF2C	-0.206101	7.23936	-2.953	0.0140207	0.0393219	-3.97707
ENSG00000081237	PTPRC	-0.03357	7.72832	-0.724089	0.485121	0.594889	-7.1469
ENSG00000081307	UBA5	0.0683117	5.86277	1.42714	0.183124	0.283325	-6.36553
ENSG00000081320	STK17B	0.106828	6.30857	1.94737	0.0792317	0.147317	-5.6411
ENSG00000081377	CDC14B	-0.136325	4.1888	-2.09309	0.0619845	0.12189	-5.17108
ENSG00000081386	ZNF510	-0.228715	4.46504	-4.35562	0.00133253	0.00691714	-1.36173
ENSG00000081479	LRP2	-0.388988	-0.367016	-2.34308	0.0404097	0.0878987	-3.78334
ENSG00000081665	ZNF506	-0.37753	4.61553	-5.35905	0.000288055	0.00234943	0.214758
ENSG00000081692	JMJD4	0.132668	4.10225	2.16543	0.0548083	0.111217	-5.03876
ENSG00000081721	DUSP12	0.0227157	4.98255	0.499048	0.628224	0.720028	-7.15547
ENSG00000081760	AACS	-0.217381	4.51646	-3.55773	0.0049617	0.0180973	-2.72478
ENSG00000081791	KIAA0141	-0.0515989	5.73216	-0.954201	0.361823	0.477404	-6.8947
ENSG00000081870	HSPB11	0.38691	6.14072	6.11036	0.000100442	0.00118889	1.1842
ENSG00000081913	PHLPP1	-0.146441	5.53262	-2.59268	0.0262285	0.063326	-4.5301
ENSG00000081923	ATP8B1	0.40127	-0.19014	1.77256	0.105806	0.185425	-4.65484
ENSG00000081985	IL12RB2	0.259578	4.04521	2.19629	0.0519941	0.106909	-4.97694
ENSG00000082014	SMARCD3	-0.310193	3.18216	-3.56315	0.00491634	0.0179737	-2.46272
ENSG00000082068	WDR70	0.227928	5.00099	3.76161	0.0035206	0.0140966	-2.44149
ENSG00000082074	FYB	0.121332	5.70562	2.27843	0.0451663	0.0958026	-5.07399
ENSG00000082146	STRADB	0.0434854	4.18101	0.681242	0.510733	0.618593	-6.91062
ENSG00000082153	BZW1	0.352978	8.79375	6.55387	5.59004e-05	0.000834824	1.7907
ENSG00000082175	PGR	0.0694161	0.677712	0.487586	0.636047	0.726536	-6.16281
ENSG00000082196	C1QTNF3	-0.484965	1.52114	-4.24167	0.00159991	0.0079187	-1.0102
ENSG00000082212	ME2	0.0194532	7.12586	0.451489	0.660988	0.747079	-7.31532
ENSG00000082213	C5orf22	0.0834714	6.09624	1.74221	0.111177	0.192682	-5.94174
ENSG00000082258	CCNT2	-0.072075	6.51556	-1.16688	0.269546	0.380504	-6.71369
ENSG00000082269	FAM135A	-0.0919797	4.9938	-1.62578	0.134145	0.223648	-6.00713
ENSG00000082397	EPB41L3	-0.00740702	2.36262	-0.0502404	0.960891	0.974806	-6.73179
ENSG00000082458	DLG3	0.344515	-0.8652	1.84091	0.0945653	0.169288	-4.4414
ENSG00000082512	TRAF5	0.276846	1.99215	1.91234	0.0840013	0.154284	-4.95357
ENSG00000082515	MRPL22	0.268167	4.90536	4.42156	0.00119971	0.00637418	-1.31467
ENSG00000082516	GEMIN5	0.418731	5.4915	6.82127	3.97458e-05	0.000678197	2.20232
ENSG00000082641	NFE2L1	0.00393176	7.76275	0.0975222	0.924182	0.949072	-7.42101
ENSG00000082701	GSK3B	-0.0358333	6.88667	-0.706045	0.495808	0.604652	-7.15619
ENSG00000082781	ITGB5	-0.0248114	2.51983	-0.287726	0.779259	0.842836	-6.72827
ENSG00000082805	ERC1	-0.129831	4.33517	-2.0621	0.0653253	0.126794	-5.24673
ENSG00000082898	XPO1	0.0353255	9.07378	0.623251	0.546662	0.649288	-7.1962
ENSG00000082996	RNF13	0.0238655	5.53266	0.558099	0.588693	0.686344	-7.18664
ENSG00000083093	PALB2	0.066464	5.06629	1.09273	0.299392	0.411992	-6.68416
ENSG00000083097	DOPEY1	-0.0331516	4.8275	-0.514499	0.617754	0.711085	-7.12479
ENSG00000083099	LYRM2	0.179004	6.21839	3.79598	0.00332423	0.0135117	-2.48467
ENSG00000083123	BCKDHB	-0.0631835	4.64546	-1.0428	0.32088	0.434786	-6.67523
ENSG00000083168	KAT6A	-0.0978896	6.41523	-1.81526	0.0986478	0.175051	-5.8472
ENSG00000083223	ZCCHC6	-0.103723	5.17185	-1.94497	0.0795498	0.147734	-5.55587
ENSG00000083290	ULK2	-0.446322	3.49965	-7.11205	2.77063e-05	0.000550991	2.81402
ENSG00000083312	TNPO1	0.267727	8.47716	4.66291	0.000821086	0.0048947	-1.04551
ENSG00000083444	PLOD1	-0.131415	6.7469	-2.70075	0.0217362	0.0549592	-4.40777
ENSG00000083454	P2RX5	0.175783	2.25454	1.88834	0.087422	0.159499	-5.0541
ENSG00000083457	ITGAE	0.352911	4.13716	5.73161	0.000169169	0.00165223	0.840317
ENSG00000083520	DIS3	0.123331	7.0159	2.59232	0.0262446	0.0633472	-4.59909
ENSG00000083535	PIBF1	-0.0572461	5.18818	-1.12582	0.285772	0.39814	-6.66382
ENSG00000083544	TDRD3	-0.182645	4.26327	-3.11317	0.0106235	0.0318299	-3.45604
ENSG00000083635	NUFIP1	0.203922	4.43926	3.18472	0.0093891	0.0290076	-3.36083
ENSG00000083642	PDS5B	0.085397	6.8987	1.78668	0.103389	0.181894	-5.90325
ENSG00000083720	OXCT1	0.120159	6.11244	2.02475	0.0695781	0.133086	-5.51078
ENSG00000083750	RRAGB	0.0320791	2.22318	0.338319	0.741913	0.813263	-6.63618
ENSG00000083799	CYLD	0.0328227	5.6766	0.650269	0.529745	0.635016	-7.14041
ENSG00000083807	SLC27A5	-0.241618	1.29391	-1.50628	0.16201	0.258071	-5.35781
ENSG00000083812	ZNF324	-0.120626	3.70501	-1.94976	0.0789159	0.14684	-5.30141
ENSG00000083814	ZNF671	-0.0409244	4.10169	-0.718244	0.488567	0.598221	-6.86864
ENSG00000083817	ZNF416	-0.247022	3.3091	-3.80442	0.0032778	0.013383	-2.078
ENSG00000083828	ZNF586	0.245015	3.85398	3.1399	0.0101441	0.030742	-3.3342
ENSG00000083838	ZNF446	-0.0863863	2.29373	-0.780314	0.452752	0.563944	-6.39592
ENSG00000083844	ZNF264	-0.194644	5.29706	-3.23844	0.00855934	0.0271361	-3.38516
ENSG00000083845	RPS5	0.0169897	9.29021	0.27972	0.785225	0.847777	-7.35645
ENSG00000083857	FAT1	0.158695	7.07438	2.34079	0.0405699	0.0880947	-5.02522
ENSG00000083896	YTHDC1	0.0260231	5.7759	0.585517	0.570796	0.67065	-7.19044
ENSG00000083937	CHMP2B	0.248293	4.72872	5.17693	0.000376341	0.00284217	-0.0813429
ENSG00000084070	SMAP2	-0.176286	9.23049	-2.65035	0.0237272	0.0587353	-4.47655
ENSG00000084072	PPIE	0.169796	7.66401	3.45894	0.00586801	0.0204946	-3.09344
ENSG00000084073	ZMPSTE24	0.284394	8.96562	4.72216	0.000749036	0.00456467	-0.939966
ENSG00000084090	STARD7	0.117168	8.26425	2.86187	0.016425	0.0443889	-4.13048
ENSG00000084092	NOA1	-0.271249	5.00794	-4.65011	0.000837592	0.00495709	-0.953181
ENSG00000084093	REST	-0.0445246	6.51675	-0.688134	0.506559	0.614402	-7.15956
ENSG00000084110	HAL	-0.492225	4.93886	-8.14755	8.29527e-06	0.000281974	3.89936
ENSG00000084112	SSH1	-0.159106	5.03014	-2.67617	0.0226856	0.0567715	-4.33077
ENSG00000084207	GSTP1	0.138855	7.16616	3.12486	0.0104111	0.0313405	-3.67645
ENSG00000084234	APLP2	-0.24747	10.7963	-4.98081	0.000504563	0.00347409	-0.478195
ENSG00000084444	FAM234B	-0.049988	3.73768	-0.768747	0.459295	0.570568	-6.75585
ENSG00000084463	WBP11	0.274779	7.29095	6.01939	0.000113637	0.00127751	1.02777
ENSG00000084623	EIF3I	0.313295	7.11013	6.22747	8.58255e-05	0.00108125	1.32565
ENSG00000084652	TXLNA	0.127224	6.85004	2.65147	0.0236809	0.0586543	-4.49486
ENSG00000084676	NCOA1	0.0473019	5.43747	0.945476	0.366051	0.480906	-6.87652
ENSG00000084693	AGBL5	-0.0137439	4.77825	-0.23879	0.815949	0.870662	-7.22911
ENSG00000084710	EFR3B	-0.187187	-1.07024	-0.74119	0.475125	0.585172	-5.60514
ENSG00000084731	KIF3C	-0.214127	3.55392	-2.55034	0.0282296	0.06704	-4.28868
ENSG00000084733	RAB10	-0.0637701	7.09463	-1.20035	0.256862	0.366879	-6.68831
ENSG00000084754	HADHA	0.0384825	8.5154	0.888516	0.394525	0.508812	-7.00106
ENSG00000084764	MAPRE3	-0.185914	-1.27241	-0.534486	0.604342	0.699619	-5.69217
ENSG00000084774	CAD	0.180079	6.41831	3.33315	0.00727469	0.0240407	-3.29608
ENSG00000085063	CD59	0.460601	4.09957	4.88403	0.000584294	0.00385223	-0.444779
ENSG00000085117	CD82	0.552519	6.10808	11.5219	3.24177e-07	4.85815e-05	7.21472
ENSG00000085185	BCORL1	-0.329935	4.28788	-4.08417	0.0020658	0.00952432	-1.78667
ENSG00000085224	ATRX	-0.182237	6.15838	-2.4875	0.0314809	0.0727217	-4.75194
ENSG00000085231	AK6	-0.0753662	4.68795	-0.9307	0.373293	0.488296	-6.79219
ENSG00000085274	MYNN	-0.0608472	5.3497	-1.31395	0.217354	0.322503	-6.46375
ENSG00000085365	SCAMP1	-0.0812898	5.65328	-1.47724	0.169499	0.267212	-6.28391
ENSG00000085377	PREP	0.00981678	6.6105	0.179272	0.861199	0.904315	-7.39793
ENSG00000085382	HACE1	-0.111189	5.29639	-2.10646	0.0605948	0.119744	-5.31551
ENSG00000085415	SEH1L	0.303198	6.35057	5.66086	0.000186881	0.00175969	0.520546
ENSG00000085433	WDR47	-0.0909074	4.76324	-1.73125	0.113177	0.195323	-5.82263
ENSG00000085449	WDFY1	0.225642	7.65621	4.62935	0.000865124	0.00505237	-1.10871
ENSG00000085465	OVGP1	-0.237752	0.0384855	-1.36744	0.200563	0.303899	-5.23065
ENSG00000085491	SLC25A24	0.0740263	5.96308	1.49606	0.164612	0.261011	-6.28101
ENSG00000085511	MAP3K4	-0.0754989	6.18611	-1.51988	0.158603	0.254053	-6.26074
ENSG00000085514	PILRA	0.217682	1.92539	2.09888	0.0613795	0.120976	-4.65007
ENSG00000085644	ZNF213	-0.281835	2.89317	-2.89339	0.0155498	0.0425441	-3.55315
ENSG00000085662	AKR1B1	0.278052	6.08029	4.98857	0.000498688	0.00345295	-0.501095
ENSG00000085719	CPNE3	-0.169912	4.36931	-2.48553	0.0315885	0.0728484	-4.556
ENSG00000085721	RRN3	0.111002	4.76887	1.66501	0.125971	0.212425	-5.91914
ENSG00000085733	CTTN	0.120201	0.967787	0.95092	0.363409	0.478639	-5.9036
ENSG00000085741	WNT11	-0.824652	-0.718632	-3.48309	0.00563172	0.019844	-1.9771
ENSG00000085760	MTIF2	0.0740152	5.5031	1.5012	0.163299	0.259622	-6.23828
ENSG00000085788	DDHD2	-0.0632583	4.71593	-1.26148	0.234938	0.342809	-6.44313
ENSG00000085831	TTC39A	-0.0894874	0.159792	-0.52847	0.608363	0.702952	-6.01112
ENSG00000085832	EPS15	-0.239923	6.73285	-5.48584	0.000239804	0.00206639	0.246589
ENSG00000085840	ORC1	0.295965	6.50514	5.83161	0.000147134	0.00151274	0.767783
ENSG00000085871	MGST2	0.128664	5.33381	2.53442	0.0290203	0.0684554	-4.60951
ENSG00000085872	CHERP	0.219181	6.22065	3.73161	0.00370191	0.0146455	-2.59565
ENSG00000085978	ATG16L1	0.17766	4.02024	2.48725	0.0314944	0.0727217	-4.49007
ENSG00000085982	USP40	-0.158962	5.58783	-2.54664	0.0284112	0.0673414	-4.61353
ENSG00000085998	POMGNT1	0.0276904	5.65568	0.564418	0.584542	0.682705	-7.19367
ENSG00000085999	RAD54L	0.101194	6.00548	1.84443	0.094018	0.168659	-5.78426
ENSG00000086015	MAST2	-0.105473	5.3616	-2.18481	0.0530248	0.108505	-5.1958
ENSG00000086061	DNAJA1	0.615535	7.84595	14.9416	2.56037e-08	1.29781e-05	9.80701
ENSG00000086062	B4GALT1	-0.15899	5.97379	-3.42425	0.00622542	0.0213808	-3.11684
ENSG00000086065	CHMP5	0.200979	6.41362	4.09763	0.00202089	0.0093851	-1.97692
ENSG00000086102	NFX1	0.109407	6.94822	2.40554	0.0362795	0.0809165	-4.91516
ENSG00000086189	DIMT1	0.354031	4.64683	6.09196	0.000102971	0.00120219	1.28874
ENSG00000086200	IPO11	0.192516	5.74951	3.46693	0.00578872	0.0202687	-3.02769
ENSG00000086232	EIF2AK1	0.00736287	7.45287	0.133758	0.89617	0.929753	-7.4174
ENSG00000086289	EPDR1	0.0754655	4.77052	1.49983	0.16365	0.259881	-6.14872
ENSG00000086300	SNX10	0.200553	7.45498	4.28646	0.00148863	0.00750209	-1.67594
ENSG00000086475	SEPHS1	0.159917	6.30495	3.64467	0.00428402	0.0162623	-2.74959
ENSG00000086504	MRPL28	0.151206	4.87168	2.5407	0.028706	0.0679	-4.54107
ENSG00000086544	ITPKC	-0.0549294	2.71474	-0.644932	0.533062	0.637883	-6.60099
ENSG00000086548	CEACAM6	0.294205	3.71783	4.52815	0.0010137	0.00565561	-0.951886
ENSG00000086589	RBM22	0.237281	6.38033	5.40563	0.000269222	0.00224202	0.134607
ENSG00000086598	TMED2	0.305924	7.81486	5.74993	0.000164882	0.00162913	0.635444
ENSG00000086619	ERO1B	0.00605879	4.16265	0.102659	0.920203	0.946002	-7.14892
ENSG00000086666	ZFAND6	0.0188661	6.02007	0.459556	0.655375	0.742802	-7.27647
ENSG00000086696	HSD17B2	-0.158075	-0.216461	-0.756745	0.466148	0.577314	-5.77591
ENSG00000086712	TXLNG	-0.0621229	4.36063	-0.786202	0.449446	0.561164	-6.86376
ENSG00000086730	LAT2	-0.122891	7.29674	-2.59313	0.0262076	0.0633097	-4.60014
ENSG00000086758	HUWE1	0.136967	8.04179	2.62831	0.0246537	0.0605342	-4.53697
ENSG00000086827	ZW10	0.340924	4.71514	6.53114	5.75692e-05	0.000848715	1.89026
ENSG00000086848	ALG9	0.067189	4.1743	1.27152	0.231484	0.339148	-6.33828
ENSG00000087008	ACOX3	-0.0718444	3.8523	-1.09591	0.298062	0.410616	-6.47434
ENSG00000087053	MTMR2	0.252495	5.93	4.69875	0.000776663	0.00469979	-0.957412
ENSG00000087074	PPP1R15A	0.215957	4.91769	3.2696	0.00811282	0.0260997	-3.28433
ENSG00000087076	HSD17B14	-0.870319	-1.32696	-2.96625	0.0137018	0.0386224	-2.7319
ENSG00000087077	TRIP6	0.0700659	5.35251	1.30102	0.221581	0.327413	-6.47986
ENSG00000087086	FTL	0.0674335	10.5419	1.19057	0.260517	0.370808	-6.63692
ENSG00000087087	SRRT	0.551513	7.29162	13.4506	7.20709e-08	2.25831e-05	8.75181
ENSG00000087088	BAX	0.232263	4.31808	3.70922	0.0038435	0.0150475	-2.43124
ENSG00000087095	NLK	0.133569	4.91072	2.75402	0.0198129	0.0512926	-4.18073
ENSG00000087111	PIGS	-0.030595	7.10375	-0.634291	0.539712	0.64328	-7.2097
ENSG00000087116	ADAMTS2	-0.794946	4.24252	-11.6438	2.92931e-07	4.63541e-05	7.3986
ENSG00000087152	ATXN7L3	0.0506808	6.75742	1.22004	0.249628	0.359107	-6.65969
ENSG00000087157	PGS1	-0.130683	5.15863	-2.14475	0.0567748	0.114039	-5.23748
ENSG00000087191	PSMC5	0.2684	7.03456	6.69994	4.63468e-05	0.000755885	1.97777
ENSG00000087206	UIMC1	-0.0092827	4.96795	-0.186462	0.855701	0.900535	-7.26885
ENSG00000087237	CETP	-0.328751	1.99142	-2.94605	0.0141907	0.0396695	-3.26215
ENSG00000087245	MMP2	0.218427	6.40468	5.03521	0.000464895	0.003289	-0.44088
ENSG00000087253	LPCAT2	-0.0121047	6.22066	-0.172517	0.866371	0.907938	-7.38479
ENSG00000087263	OGFOD1	0.277898	5.96259	5.49719	0.000235926	0.00204495	0.29202
ENSG00000087266	SH3BP2	-0.3696	5.88786	-6.38069	7.00586e-05	0.000956727	1.57696
ENSG00000087269	NOP14	0.27013	6.20988	5.55668	0.000216671	0.00194586	0.369859
ENSG00000087274	ADD1	0.0666314	7.31208	1.63275	0.132659	0.221643	-6.13144
ENSG00000087299	L2HGDH	-0.118922	3.65664	-1.82019	0.0978512	0.173942	-5.48831
ENSG00000087301	TXNDC16	0.177623	3.13807	2.15766	0.0555387	0.11229	-4.84462
ENSG00000087302	C14orf166	0.0469314	6.41289	0.822167	0.42959	0.542486	-7.05113
ENSG00000087338	GMCL1	-0.0506441	5.60011	-0.971341	0.35362	0.46908	-6.86715
ENSG00000087365	SF3B2	0.182866	7.6276	4.29654	0.00146473	0.00741792	-1.65884
ENSG00000087448	KLHL42	0.0835251	5.63571	1.79076	0.1027	0.181011	-5.83879
ENSG00000087460	GNAS	-0.0965789	9.95982	-2.0477	0.0669347	0.128961	-5.45916
ENSG00000087470	DNM1L	-0.0373943	6.57309	-0.76498	0.461439	0.572901	-7.10329
ENSG00000087495	PHACTR3	0.195965	6.89924	4.59539	0.000912224	0.00523344	-1.16017
ENSG00000087502	ERGIC2	0.253792	6.54069	4.76745	0.000698484	0.00436622	-0.872159
ENSG00000087510	TFAP2C	0.104307	2.03451	1.04789	0.318639	0.432157	-6.08659
ENSG00000087586	AURKA	0.168223	6.7353	2.64862	0.0237985	0.0588545	-4.49719
ENSG00000087589	CASS4	-0.0615452	2.41823	-0.456305	0.657634	0.744568	-6.63565
ENSG00000087842	PIR	0.34702	0.802271	2.22283	0.0496859	0.102976	-4.19017
ENSG00000087884	AAMDC	0.19492	2.56565	2.55366	0.0280673	0.0668203	-4.05698
ENSG00000087903	RFX2	-0.291572	4.43238	-5.68277	0.000181194	0.00172773	0.724782
ENSG00000087995	METTL2A	0.140938	4.97997	2.58963	0.0263675	0.0635906	-4.47254
ENSG00000088035	ALG6	0.155201	4.07653	1.99842	0.0727321	0.137728	-5.29992
ENSG00000088038	CNOT3	0.118982	5.78076	2.74779	0.0200289	0.0517275	-4.28374
ENSG00000088179	PTPN4	-0.0721637	3.60969	-1.09499	0.298448	0.410983	-6.42338
ENSG00000088205	DDX18	0.264497	7.61775	5.84201	0.000145025	0.00149916	0.769981
ENSG00000088247	KHSRP	0.146086	8.36733	2.59253	0.0262351	0.0633333	-4.59393
ENSG00000088256	GNA11	-0.101586	3.66562	-1.34778	0.206605	0.310592	-6.14239
ENSG00000088298	EDEM2	0.0130232	5.61665	0.27333	0.789998	0.851192	-7.32116
ENSG00000088305	DNMT3B	-0.143771	4.33232	-2.60905	0.025493	0.0620283	-4.33994
ENSG00000088325	TPX2	0.081189	8.00633	1.76146	0.107743	0.18811	-5.94236
ENSG00000088340	FER1L4	-1.68889	-0.0418218	-8.42737	6.10703e-06	0.000231825	3.87482
ENSG00000088356	PDRG1	0.106656	4.63718	1.89191	0.0869052	0.158792	-5.5627
ENSG00000088367	EPB41L1	-0.0766028	2.4885	-0.700362	0.499204	0.60792	-6.50559
ENSG00000088448	ANKRD10	-0.231532	5.969	-2.87076	0.0161734	0.0438948	-4.08247
ENSG00000088451	TGDS	-0.0164144	4.50539	-0.239484	0.815425	0.870157	-7.18508
ENSG00000088543	C3orf18	-0.283861	0.999781	-2.30486	0.0431595	0.0924448	-4.10487
ENSG00000088682	COQ9	0.163903	4.78132	2.74587	0.0200956	0.0518806	-4.17635
ENSG00000088727	KIF9	0.286966	2.93827	4.04104	0.00221679	0.0100197	-1.60158
ENSG00000088766	CRLS1	0.271346	5.58989	5.34983	0.000291947	0.00236661	0.0925067
ENSG00000088808	PPP1R13B	-0.0619126	1.55506	-0.466113	0.650829	0.739087	-6.40802
ENSG00000088812	ATRN	0.0321367	7.30078	0.693141	0.50354	0.61173	-7.17019
ENSG00000088826	SMOX	0.264774	2.78349	3.52428	0.00525117	0.0188972	-2.44383
ENSG00000088827	SIGLEC1	1.29867	4.11811	7.25017	2.3425e-05	0.000501499	2.92338
ENSG00000088832	FKBP1A	0.169725	7.81276	4.11468	0.00196552	0.00918733	-1.96398
ENSG00000088833	NSFL1C	0.306413	5.54873	7.0716	2.91147e-05	0.00057085	2.5253
ENSG00000088836	SLC4A11	-0.00433542	1.85315	-0.0441388	0.965637	0.977434	-6.60098
ENSG00000088854	C20orf194	-0.120061	5.62536	-1.86645	0.0906547	0.164026	-5.72383
ENSG00000088876	ZNF343	-0.0734859	3.2044	-0.991595	0.344101	0.459353	-6.43455
ENSG00000088881	EBF4	-0.958157	0.0977614	-5.3167	0.000306404	0.00244697	0.65367
ENSG00000088882	CPXM1	-0.612005	3.96857	-8.78163	4.19019e-06	0.000185264	4.70717
ENSG00000088888	MAVS	-0.0944152	6.74524	-2.27378	0.0455282	0.0963804	-5.1307
ENSG00000088899	LZTS3	-0.284828	-0.303639	-1.40866	0.188379	0.290023	-5.10842
ENSG00000088930	XRN2	0.116727	7.99212	2.50276	0.0306589	0.0713928	-4.75188
ENSG00000088970	KIZ	-0.16698	4.58125	-3.19555	0.00921558	0.0286061	-3.36488
ENSG00000088986	DYNLL1	0.436104	7.24109	9.33747	2.37535e-06	0.000145654	5.1141
ENSG00000088992	TESC	-0.251213	4.43319	-4.42289	0.00119718	0.00636994	-1.24556
ENSG00000089006	SNX5	-0.0454806	7.90716	-1.11875	0.288642	0.40123	-6.77961
ENSG00000089009	RPL6	-0.109685	9.78684	-2.09962	0.0613021	0.120851	-5.38127
ENSG00000089012	SIRPG	0.820331	2.45048	7.8241	1.19382e-05	0.000343478	3.76932
ENSG00000089022	MAPKAPK5	0.064105	5.0927	1.19544	0.258693	0.368943	-6.57376
ENSG00000089041	P2RX7	-0.788665	5.29962	-17.0644	6.83748e-09	5.69813e-06	11.1194
ENSG00000089048	ESF1	0.307175	5.65688	4.31146	0.00143009	0.00729178	-1.57597
ENSG00000089050	RBBP9	-0.0285148	3.49676	-0.473366	0.645818	0.734913	-6.89408
ENSG00000089053	ANAPC5	0.122892	7.3493	2.92198	0.0147963	0.0409319	-4.03167
ENSG00000089057	SLC23A2	-0.290516	6.17767	-5.24779	0.000338971	0.00262908	-0.0999369
ENSG00000089060	SLC8B1	0.190489	4.76699	3.69909	0.00390938	0.0152362	-2.51796
ENSG00000089063	TMEM230	0.131312	6.79311	2.68319	0.0224103	0.0562593	-4.43909
ENSG00000089091	DZANK1	0.201054	3.80899	3.37184	0.00680838	0.0228571	-2.92321
ENSG00000089094	KDM2B	0.0424204	6.35663	1.01512	0.333284	0.447861	-6.87017
ENSG00000089123	TASP1	0.109752	3.44834	1.57552	0.145305	0.237995	-5.79422
ENSG00000089127	OAS1	1.61972	3.79888	7.85397	1.15382e-05	0.000338179	3.70409
ENSG00000089154	GCN1	0.176553	7.10512	3.95392	0.00255812	0.011181	-2.23687
ENSG00000089157	RPLP0	-0.0678615	10.4755	-1.10941	0.292463	0.404975	-6.72933
ENSG00000089159	PXN	-0.39329	3.86501	-6.22732	8.58434e-05	0.00108125	1.58896
ENSG00000089177	KIF16B	0.0668795	3.51706	1.08497	0.30266	0.415356	-6.41309
ENSG00000089195	TRMT6	0.247835	5.39917	4.91187	0.000560069	0.00374698	-0.57477
ENSG00000089199	CHGB	0.286304	-0.938756	1.31038	0.218515	0.323892	-5.10021
ENSG00000089220	PEBP1	0.31359	6.45497	6.3137	7.6531e-05	0.0010032	1.45953
ENSG00000089234	BRAP	0.0329538	4.93378	0.544827	0.597462	0.693722	-7.12311
ENSG00000089248	ERP29	-0.0963913	8.093	-1.96029	0.0775371	0.144838	-5.63914
ENSG00000089280	FUS	0.280953	8.88911	6.58087	5.39857e-05	0.000816131	1.82925
ENSG00000089289	IGBP1	-0.433315	4.83592	-6.65946	4.8804e-05	0.000771495	2.05023
ENSG00000089327	FXYD5	-0.00817483	6.15056	-0.168746	0.869262	0.90975	-7.38218
ENSG00000089335	ZNF302	-0.307217	5.68594	-6.50354	5.96676e-05	0.000867773	1.75855
ENSG00000089351	GRAMD1A	-0.43279	4.87331	-6.057	0.000107968	0.0012348	1.21162
ENSG00000089486	CDIP1	-0.1855	2.96635	-1.61909	0.135586	0.22531	-5.61857
ENSG00000089505	CMTM1	-0.00206635	0.0870132	-0.0133092	0.989635	0.993334	-6.13768
ENSG00000089558	KCNH4	0.531305	-1.09785	1.39575	0.192126	0.294242	-4.97174
ENSG00000089597	GANAB	-0.0367605	9.31912	-0.818162	0.431772	0.54462	-7.0439
ENSG00000089639	GMIP	-0.161199	5.86565	-3.63194	0.00437693	0.016553	-2.74925
ENSG00000089682	RBM41	-0.137073	3.20565	-1.85008	0.0931432	0.167491	-5.34077
ENSG00000089685	BIRC5	0.302412	6.85224	5.77674	0.000158817	0.00159453	0.67898
ENSG00000089692	LAG3	-0.390612	0.703724	-2.53799	0.0288411	0.0681447	-3.66476
ENSG00000089693	MLF2	0.194889	6.32106	4.23455	0.00161838	0.00798675	-1.74259
ENSG00000089723	OTUB2	-0.0924816	1.54594	-0.760563	0.463961	0.575286	-6.21893
ENSG00000089737	DDX24	0.173383	3.68586	1.46757	0.172061	0.270048	-5.99261
ENSG00000089775	ZBTB25	-0.339166	2.47784	-3.74459	0.00362229	0.0144172	-2.00515
ENSG00000089818	NECAP1	0.161474	4.65511	1.48682	0.166998	0.264138	-6.14808
ENSG00000089820	ARHGAP4	-0.0724244	5.90636	-1.38791	0.194431	0.296954	-6.4191
ENSG00000089847	ANKRD24	-0.382708	0.629832	-2.18763	0.0527699	0.108076	-4.20753
ENSG00000089876	DHX32	-0.331338	4.11694	-5.87214	0.000139097	0.00145549	1.04745
ENSG00000089902	RCOR1	-0.0387803	7.13223	-0.87534	0.401326	0.51508	-7.02176
ENSG00000089916	GPATCH2L	-0.311823	6.84519	-6.93128	3.46323e-05	0.000627605	2.28868
ENSG00000090006	LTBP4	-0.275294	4.21606	-4.24294	0.00159664	0.00790931	-1.50904
ENSG00000090013	BLVRB	-0.470614	3.02852	-5.46604	0.000246732	0.00211236	0.633833
ENSG00000090020	SLC9A1	0.08625	4.54149	1.44776	0.177406	0.276289	-6.18161
ENSG00000090054	SPTLC1	0.183659	5.93424	4.06041	0.00214758	0.00980693	-2.018
ENSG00000090060	PAPOLA	0.162952	9.00113	3.50104	0.00546248	0.0194304	-3.00073
ENSG00000090061	CCNK	0.189748	6.48631	3.83444	0.00311794	0.0128922	-2.42851
ENSG00000090097	PCBP4	-0.36853	3.56373	-5.71322	0.000173594	0.00167792	0.904887
ENSG00000090104	RGS1	1.26605	0.0687589	7.37671	2.01254e-05	0.000459393	2.99803
ENSG00000090238	YPEL3	-0.548934	3.29947	-6.8701	3.73819e-05	0.000654715	2.53377
ENSG00000090263	MRPS33	0.140651	4.74347	2.18169	0.053308	0.108927	-5.12075
ENSG00000090266	NDUFB2	0.298209	5.15398	6.50608	5.9471e-05	0.000867109	1.80701
ENSG00000090273	NUDC	0.372383	6.85138	8.83187	3.97607e-06	0.000182422	4.57513
ENSG00000090316	MAEA	0.174733	6.08268	4.07639	0.00209221	0.00963066	-1.99903
ENSG00000090339	ICAM1	-0.379692	3.66642	-4.88309	0.000585134	0.00385482	-0.372987
ENSG00000090372	STRN4	0.152876	6.02556	3.25294	0.00834849	0.0267034	-3.41887
ENSG00000090376	IRAK3	-0.300665	7.86024	-6.08954	0.00010331	0.00120219	1.12938
ENSG00000090382	LYZ	0.456592	9.50636	7.78368	1.25036e-05	0.000348527	3.3872
ENSG00000090432	MUL1	0.0949264	4.4121	1.56668	0.147349	0.24027	-5.99978
ENSG00000090447	TFAP4	-0.107258	3.54067	-1.09703	0.297593	0.410189	-6.4054
ENSG00000090470	PDCD7	0.0734745	5.08573	1.3492	0.206161	0.310114	-6.38839
ENSG00000090487	SPG21	0.0801904	6.35306	1.8422	0.094364	0.169033	-5.80429
ENSG00000090520	DNAJB11	0.520234	6.99364	12.4063	1.5856e-07	3.25813e-05	7.94121
ENSG00000090554	FLT3LG	-0.0509428	-0.117048	-0.292402	0.77578	0.840022	-6.04436
ENSG00000090565	RAB11FIP3	-0.00892917	2.43178	-0.0993017	0.922803	0.947997	-6.74531
ENSG00000090581	GNPTG	-0.0161635	4.5489	-0.278294	0.78629	0.848364	-7.18149
ENSG00000090612	ZNF268	0.00141276	5.52417	0.031706	0.975312	0.983907	-7.35291
ENSG00000090615	GOLGA3	0.0915322	6.27628	1.90461	0.0850893	0.15597	-5.70585
ENSG00000090621	PABPC4	0.132599	9.30174	2.17459	0.0539576	0.109874	-5.27338
ENSG00000090659	CD209	0.640859	0.967981	4.84111	0.000623843	0.00401094	-0.0191632
ENSG00000090661	CERS4	-0.291597	2.93983	-3.92739	0.00267266	0.0115527	-1.7925
ENSG00000090674	MCOLN1	0.553728	2.78552	6.46146	6.30264e-05	0.00089399	2.06754
ENSG00000090686	USP48	0.0176315	7.24221	0.352499	0.731565	0.805368	-7.35906
ENSG00000090776	EFNB1	0.211055	1.33782	1.5495	0.151397	0.24543	-5.31185
ENSG00000090857	PDPR	-0.0819263	6.42429	-1.63334	0.132535	0.221543	-6.1133
ENSG00000090861	AARS	-0.871435	7.68988	-19.8902	1.47089e-09	3.16504e-06	12.6338
ENSG00000090863	GLG1	-0.145308	7.63212	-3.03313	0.0122018	0.0353957	-3.83762
ENSG00000090889	KIF4A	0.263799	5.5061	5.67427	0.000183377	0.00173964	0.588337
ENSG00000090905	TNRC6A	-0.0358403	5.923	-0.609866	0.555156	0.657022	-7.18523
ENSG00000090924	PLEKHG2	0.00443354	5.90655	0.0875619	0.931903	0.95477	-7.37964
ENSG00000090971	NAT14	-0.100271	3.06687	-1.29485	0.223622	0.329873	-6.06749
ENSG00000090975	PITPNM2	-0.0826044	1.72666	-0.698579	0.500273	0.60892	-6.31233
ENSG00000090989	EXOC1	-0.181956	5.83134	-4.19823	0.00171617	0.00833612	-1.77887
ENSG00000091009	RBM27	0.103	6.57568	1.93002	0.0815619	0.150626	-5.67747
ENSG00000091039	OSBPL8	-0.0362718	7.94989	-0.661306	0.522923	0.629201	-7.19068
ENSG00000091073	DTX2	0.163416	4.11144	2.68378	0.0223872	0.0562338	-4.1726
ENSG00000091106	NLRC4	-0.169128	2.5364	-1.62298	0.134746	0.224377	-5.50836
ENSG00000091127	PUS7	0.136657	4.49633	1.9899	0.0737807	0.139347	-5.388
ENSG00000091136	LAMB1	-0.203214	2.88823	-2.86286	0.0163968	0.0443266	-3.60499
ENSG00000091137	SLC26A4	-0.375365	-1.30286	-1.28398	0.22726	0.334295	-5.06399
ENSG00000091140	DLD	0.0872087	7.10752	1.569	0.14681	0.239667	-6.21931
ENSG00000091157	WDR7	0.216112	4.67866	3.78068	0.0034102	0.0137755	-2.36476
ENSG00000091164	TXNL1	0.186905	5.67028	4.05312	0.00217335	0.00988012	-2.01246
ENSG00000091262	ABCC6	-0.618748	2.26942	-4.57195	0.000946323	0.00537539	-0.605738
ENSG00000091317	CMTM6	0.130631	8.29348	2.73272	0.0205606	0.0527608	-4.35393
ENSG00000091409	ITGA6	0.447371	4.58531	5.54577	0.000220072	0.00196412	0.501642
ENSG00000091428	RAPGEF4	-0.9572	-0.010813	-4.75194	0.000715379	0.00443941	-0.119731
ENSG00000091436	MAP3K20	0.247134	7.09034	5.49941	0.000235174	0.00204313	0.261522
ENSG00000091483	FH	0.248128	6.32424	5.10048	0.000421634	0.003079	-0.335252
ENSG00000091490	SEL1L3	-0.230665	6.91664	-4.63739	0.000854343	0.00501832	-1.09186
ENSG00000091513	TF	-0.910101	0.0138355	-5.14421	0.000395057	0.0029378	0.419463
ENSG00000091527	CDV3	0.0860605	8.39405	1.51522	0.159764	0.255314	-6.28642
ENSG00000091536	MYO15A	-0.181478	-0.81936	-0.947588	0.365025	0.48007	-5.49095
ENSG00000091542	ALKBH5	0.0692762	5.43062	1.42316	0.184245	0.284675	-6.3343
ENSG00000091592	NLRP1	-0.346254	1.51573	-2.0319	0.0687443	0.131711	-4.65518
ENSG00000091640	SPAG7	-0.0464963	4.42125	-0.815062	0.433465	0.545923	-6.85064
ENSG00000091651	ORC6	0.114749	5.45924	2.38585	0.0375349	0.0830179	-4.8735
ENSG00000091732	ZC3HC1	0.245459	4.74223	4.86226	0.000604014	0.00392666	-0.577799
ENSG00000091844	RGS17	-0.217001	-0.393956	-1.00421	0.338269	0.453463	-5.52764
ENSG00000091947	TMEM101	0.0683582	4.65593	1.20891	0.253698	0.36347	-6.49543
ENSG00000091986	CCDC80	0.174248	0.79757	1.04365	0.320508	0.434384	-5.76966
ENSG00000092010	PSME1	0.196017	7.01435	4.32501	0.00139938	0.00717978	-1.60882
ENSG00000092020	PPP2R3C	0.0511938	6.25493	1.03945	0.322362	0.436245	-6.84109
ENSG00000092036	HAUS4	-0.392674	5.67234	-7.25957	2.31609e-05	0.000498554	2.75849
ENSG00000092067	CEBPE	0.275198	4.1846	2.50379	0.0306041	0.0712889	-4.49194
ENSG00000092068	SLC7A8	0.308214	2.04925	2.38169	0.0378053	0.0834623	-4.22283
ENSG00000092094	OSGEP	0.123717	5.37048	2.33263	0.0411445	0.0890078	-4.95335
ENSG00000092096	SLC22A17	-0.409949	-1.10135	-1.67073	0.124818	0.210955	-4.63173
ENSG00000092098	RNF31	0.134892	5.62984	2.25972	0.0466406	0.0981087	-5.09876
ENSG00000092108	SCFD1	0.145826	6.0158	3.11711	0.0105515	0.0316969	-3.65578
ENSG00000092140	G2E3	-0.0216313	5.38336	-0.429308	0.676534	0.759668	-7.23928
ENSG00000092148	HECTD1	0.0515353	7.81046	0.958213	0.359891	0.475495	-6.94521
ENSG00000092199	HNRNPC	0.161176	9.57956	3.67573	0.00406588	0.0156864	-2.68313
ENSG00000092201	SUPT16H	0.226725	8.4746	4.47146	0.00110851	0.00603222	-1.35946
ENSG00000092203	TOX4	0.14163	5.80956	3.46645	0.0057934	0.0202773	-3.03304
ENSG00000092208	GEMIN2	-0.11231	3.76182	-1.97331	0.0758641	0.142485	-5.27699
ENSG00000092295	TGM1	-0.317486	-0.827486	-1.56903	0.146804	0.239667	-4.80918
ENSG00000092330	TINF2	0.0321793	4.94089	0.657075	0.525532	0.631545	-7.053
ENSG00000092345	DAZL	1.6178	3.68071	16.3318	1.05902e-08	7.30046e-06	10.5326
ENSG00000092439	TRPM7	-0.112405	7.10171	-2.25673	0.0468812	0.0984401	-5.16496
ENSG00000092445	TYRO3	-0.0800353	3.33532	-0.936534	0.370422	0.485427	-6.51879
ENSG00000092470	WDR76	0.303432	5.98681	5.12998	0.000403504	0.0029807	-0.273655
ENSG00000092529	CAPN3	-0.364077	3.94118	-4.00355	0.00235743	0.0105172	-1.86275
ENSG00000092531	SNAP23	-0.00394628	6.04209	-0.0892408	0.930601	0.953846	-7.38761
ENSG00000092607	TBX15	0.143619	1.41411	1.03088	0.326179	0.44027	-5.94404
ENSG00000092621	PHGDH	-0.920229	7.6647	-19.472	1.8216e-09	3.16504e-06	12.4275
ENSG00000092758	COL9A3	-0.350243	4.60958	-4.67351	0.000807667	0.00483814	-0.861665
ENSG00000092820	EZR	0.0222771	8.55604	0.516555	0.616367	0.70984	-7.27205
ENSG00000092841	MYL6	0.358819	9.80672	7.21163	2.45428e-05	0.000512071	2.68184
ENSG00000092847	AGO1	-0.0538926	6.46227	-1.19421	0.259152	0.369446	-6.6809
ENSG00000092853	CLSPN	0.350997	6.67612	7.02331	3.0898e-05	0.000595633	2.41271
ENSG00000092871	RFFL	-0.150102	5.48857	-3.22802	0.00871426	0.0275133	-3.42314
ENSG00000092929	UNC13D	0.0578224	6.70602	1.21467	0.251586	0.361259	-6.66469
ENSG00000092931	MFSD11	0.0687635	4.84382	1.34599	0.207159	0.31121	-6.35921
ENSG00000092964	DPYSL2	-0.188478	5.75232	-3.15347	0.00990926	0.0302259	-3.57514
ENSG00000092969	TGFB2	0.734682	1.69611	7.3654	2.0399e-05	0.000464408	3.25586
ENSG00000092978	GPATCH2	0.0423772	4.46388	0.652673	0.528254	0.633758	-6.98153
ENSG00000093000	NUP50	0.0575583	7.50609	0.99615	0.341987	0.457273	-6.90937
ENSG00000093009	CDC45	0.377753	6.04841	8.53886	5.41723e-06	0.000217118	4.27045
ENSG00000093010	COMT	0.0538122	6.93299	1.09512	0.298392	0.410939	-6.80312
ENSG00000093072	CECR1	-0.31001	5.04957	-4.16754	0.00180367	0.00864178	-1.75605
ENSG00000093100	XXbac-B461K10.4	-5.9521	-3.33907	-11.2734	3.99751e-07	5.51145e-05	2.66667
ENSG00000093144	ECHDC1	0.348216	6.81656	7.52011	1.69821e-05	0.000421108	3.04284
ENSG00000093167	LRRFIP2	-0.0289319	5.75523	-0.599544	0.561757	0.662559	-7.18009
ENSG00000093183	SEC22C	-0.0192765	5.66389	-0.369832	0.718993	0.795272	-7.29159
ENSG00000093217	XYLB	0.165331	4.12509	3.05998	0.0116475	0.034115	-3.52437
ENSG00000094631	HDAC6	-0.10022	4.18412	-1.5997	0.139838	0.230902	-5.91325
ENSG00000094804	CDC6	0.374819	7.11945	8.37961	6.43114e-06	0.000238867	4.06505
ENSG00000094841	UPRT	0.017033	3.16566	0.204819	0.841701	0.890587	-6.91253
ENSG00000094880	CDC23	0.183644	6.26367	4.22683	0.00163866	0.00805957	-1.75333
ENSG00000094914	AAAS	0.29056	5.34601	5.32072	0.00030461	0.00243648	0.0693568
ENSG00000094916	CBX5	-0.0742716	9.26931	-1.45582	0.175214	0.273617	-6.34665
ENSG00000094975	SUCO	0.0358117	6.35013	0.692197	0.504108	0.612286	-7.15065
ENSG00000095002	MSH2	0.37014	6.33943	7.96364	1.01893e-05	0.000315265	3.59395
ENSG00000095015	MAP3K1	0.148327	7.68246	2.30492	0.0431548	0.0924448	-5.08648
ENSG00000095059	DHPS	-0.130449	5.49262	-2.02315	0.0697655	0.133382	-5.46871
ENSG00000095066	HOOK2	-0.316734	3.41504	-3.90881	0.00275603	0.0118153	-1.92197
ENSG00000095139	ARCN1	0.136674	8.07826	2.99411	0.0130554	0.0372492	-3.90245
ENSG00000095209	TMEM38B	-0.0162139	5.28781	-0.269644	0.792756	0.853022	-7.28879
ENSG00000095261	PSMD5	-0.116181	5.04206	-1.76284	0.107499	0.18778	-5.81546
ENSG00000095303	PTGS1	-0.0680808	5.36055	-0.999459	0.340457	0.455602	-6.81582
ENSG00000095319	NUP188	0.289909	6.81291	5.77444	0.000159327	0.00159672	0.676249
ENSG00000095321	CRAT	-0.484768	3.33354	-6.61214	5.18567e-05	0.000797944	2.19157
ENSG00000095370	SH2D3C	-0.23258	3.78888	-2.72476	0.0208471	0.0532739	-4.03991
ENSG00000095380	NANS	0.285081	5.08008	4.11266	0.001972	0.00920763	-1.85236
ENSG00000095383	TBC1D2	-0.128923	2.65385	-1.50214	0.163061	0.259363	-5.70213
ENSG00000095485	CWF19L1	0.273085	5.35326	5.58288	0.00020873	0.00189529	0.465851
ENSG00000095539	SEMA4G	-0.991497	0.965345	-7.68329	1.40374e-05	0.000369343	3.5317
ENSG00000095564	BTAF1	-0.214855	7.0559	-3.30961	0.00757425	0.0247929	-3.35222
ENSG00000095574	IKZF5	-0.0117282	4.96874	-0.212003	0.836238	0.886603	-7.26342
ENSG00000095585	BLNK	-0.100485	1.41645	-0.935396	0.37098	0.486016	-6.03665
ENSG00000095637	SORBS1	0.342416	-1.26178	1.15616	0.273709	0.385101	-5.20669
ENSG00000095739	BAMBI	0.443417	0.964903	2.69074	0.0221179	0.0557035	-3.46762
ENSG00000095787	WAC	0.0493592	8.06662	1.06111	0.312868	0.426209	-6.83958
ENSG00000095794	CREM	0.199784	2.74179	2.0362	0.0682472	0.130962	-4.94288
ENSG00000095906	NUBP2	0.131505	4.13363	2.304	0.0432231	0.0925581	-4.81779
ENSG00000095932	SMIM24	-0.993932	1.43593	-9.0853	3.06247e-06	0.000166306	4.98349
ENSG00000095951	HIVEP1	0.472456	3.25027	2.50115	0.0307447	0.0714955	-4.30067
ENSG00000095970	TREM2	0.751006	4.88763	9.08024	3.0783e-06	0.000166306	4.94234
ENSG00000096060	FKBP5	-0.183052	7.58738	-3.65658	0.00419898	0.0160246	-2.75017
ENSG00000096063	SRPK1	0.118333	7.49049	2.3904	0.0372407	0.0825262	-4.94433
ENSG00000096070	BRPF3	0.459863	6.35611	10.9654	5.21192e-07	6.43116e-05	6.71487
ENSG00000096080	MRPS18A	0.111618	5.20827	2.09566	0.0617155	0.121444	-5.32263
ENSG00000096092	TMEM14A	0.369303	4.3682	6.73645	4.42444e-05	0.000729448	2.21002
ENSG00000096093	EFHC1	-0.156848	3.53176	-1.44466	0.178255	0.277281	-5.98883
ENSG00000096150	RPS18	-0.0196729	8.60133	-0.375679	0.714772	0.791466	-7.33852
ENSG00000096155	BAG6	0.118686	4.1197	1.49209	0.165634	0.26239	-6.04807
ENSG00000096171	VARS	0.438717	4.07035	6.55058	5.61389e-05	0.000836213	2.00215
ENSG00000096384	HSP90AB1	0.345265	11.0335	6.81645	3.99881e-05	0.000680312	2.19697
ENSG00000096401	CDC5L	0.195502	7.06532	4.61998	0.000877857	0.00510081	-1.12232
ENSG00000096433	ITPR3	-0.0714464	5.45731	-1.10463	0.294438	0.406826	-6.71697
ENSG00000096654	ZNF184	-0.112409	4.84197	-1.87089	0.0899906	0.163201	-5.62565
ENSG00000096717	SIRT1	0.036178	5.61633	0.464719	0.651794	0.739874	-7.24504
ENSG00000096746	HNRNPH3	0.0453061	7.72265	1.00095	0.339771	0.455052	-6.90389
ENSG00000096872	IFT74	-0.16108	3.50878	-2.0486	0.066834	0.128795	-5.10389
ENSG00000096968	JAK2	0.0241377	5.65529	0.524161	0.611251	0.705344	-7.21691
ENSG00000096996	IL12RB1	0.430266	2.48274	4.21531	0.00166944	0.00816899	-1.22175
ENSG00000097007	ABL1	-0.0449653	5.75528	-0.810727	0.435841	0.548229	-7.02501
ENSG00000097021	ACOT7	0.388553	4.53282	6.44109	6.47254e-05	0.000909851	1.79058
ENSG00000097033	SH3GLB1	-0.079065	6.81074	-1.52515	0.157299	0.252411	-6.27473
ENSG00000097046	CDC7	0.0874555	6.29051	1.94074	0.080115	0.148558	-5.65066
ENSG00000097096	SYDE2	-0.0893313	4.18903	-1.32234	0.214644	0.319506	-6.27937
ENSG00000099139	PCSK5	0.102265	4.77543	1.05754	0.31442	0.42785	-6.68008
ENSG00000099194	SCD	-0.400779	8.96709	-6.12579	9.83719e-05	0.00117325	1.19689
ENSG00000099203	TMED1	0.0406213	3.64121	0.664191	0.521148	0.627679	-6.81249
ENSG00000099219	ERMP1	6.9176e-05	6.45117	0.00153548	0.998804	0.999094	-7.41033
ENSG00000099246	RAB18	0.0958206	6.11752	2.22512	0.0494917	0.10264	-5.18815
ENSG00000099250	NRP1	0.394493	3.80805	5.85503	0.000142431	0.00148139	1.07105
ENSG00000099251	HSD17B7P2	-0.119204	0.829039	-0.834769	0.422773	0.535583	-5.96941
ENSG00000099256	PRTFDC1	0.0504762	3.01328	0.652589	0.528306	0.633773	-6.67072
ENSG00000099282	TSPAN15	0.301032	1.38234	2.77151	0.0192192	0.0501262	-3.42416
ENSG00000099284	H2AFY2	-0.0162372	4.6493	-0.332043	0.74651	0.816589	-7.18011
ENSG00000099290	WASHC2A	0.385946	5.83191	7.14056	2.67578e-05	0.000538092	2.59648
ENSG00000099308	MAST3	-0.140993	4.36517	-1.77882	0.104727	0.183788	-5.68772
ENSG00000099326	MZF1	-0.192479	3.64905	-1.38228	0.196101	0.298683	-6.09496
ENSG00000099330	OCEL1	-0.442948	2.64685	-4.96295	0.000518362	0.00354502	-0.0615021
ENSG00000099331	MYO9B	-0.121412	7.403	-2.9018	0.0153241	0.0421406	-4.06697
ENSG00000099337	KCNK6	-0.20728	4.85509	-3.89583	0.00281587	0.0119916	-2.19247
ENSG00000099338	CATSPERG	-0.46791	-0.94327	-2.31848	0.0421593	0.0907989	-3.74031
ENSG00000099341	PSMD8	0.230254	6.64869	5.0646	0.00044486	0.00319047	-0.401755
ENSG00000099364	FBXL19	0.158486	5.0851	2.77678	0.019044	0.0498033	-4.16431
ENSG00000099365	STX1B	-0.571408	-0.379884	-1.95149	0.078687	0.146494	-4.36502
ENSG00000099377	HSD3B7	-0.213814	0.756686	-1.52456	0.157444	0.252549	-5.19926
ENSG00000099381	SETD1A	0.190802	5.89054	3.31991	0.0074416	0.0244688	-3.29373
ENSG00000099385	BCL7C	0.118591	4.15898	1.90873	0.0845086	0.155021	-5.45453
ENSG00000099399	MAGEB2	0.141583	4.85103	2.34762	0.0400946	0.0874119	-4.8634
ENSG00000099622	CIRBP	-0.118104	6.45823	-2.77982	0.0189434	0.0495907	-4.26281
ENSG00000099624	ATP5D	0.164006	4.62906	2.35187	0.0398021	0.0868883	-4.8229
ENSG00000099625	CBARP	-0.519337	0.677881	-3.37136	0.00681407	0.0228649	-2.29061
ENSG00000099725	PRKY	-0.214065	1.93883	-1.75349	0.109153	0.190072	-5.17677
ENSG00000099783	HNRNPM	0.355508	8.40276	7.34173	2.09842e-05	0.000472116	2.82044
ENSG00000099785	2023-03-02	-0.24691	3.00083	-3.09308	0.010999	0.0326992	-3.2337
ENSG00000099795	NDUFB7	0.218301	4.53388	3.34751	0.00709794	0.023615	-3.09249
ENSG00000099797	TECR	0.288789	6.38176	4.24464	0.00159226	0.00789644	-1.72766
ENSG00000099800	TIMM13	0.211471	4.9298	4.36447	0.00131384	0.00682834	-1.41259
ENSG00000099804	CDC34	-0.127814	4.72645	-2.32313	0.0418228	0.0902322	-4.88593
ENSG00000099810	MTAP	-0.360493	0.161132	-2.39645	0.0368537	0.0819004	-3.78813
ENSG00000099814	CEP170B	0.0317653	3.47248	0.445801	0.664959	0.750386	-6.90202
ENSG00000099817	POLR2E	0.250469	6.06361	4.88744	0.000581268	0.00384221	-0.661162
ENSG00000099821	POLRMT	0.0252862	4.80342	0.419641	0.68336	0.765587	-7.16864
ENSG00000099822	HCN2	-0.369588	1.98067	-2.25097	0.0473463	0.099095	-4.41912
ENSG00000099840	IZUMO4	-0.545704	-0.312683	-2.49778	0.0309248	0.0717112	-3.551
ENSG00000099849	RASSF7	-0.199982	0.375927	-0.798851	0.442395	0.554554	-5.88325
ENSG00000099860	GADD45B	0.219845	3.91503	2.51375	0.0300798	0.070415	-4.42479
ENSG00000099864	PALM	-0.650537	3.39519	-9.9992	1.25102e-06	0.000108889	5.97365
ENSG00000099875	MKNK2	-0.372962	6.52217	-5.56039	0.000215528	0.00194268	0.364814
ENSG00000099889	ARVCF	-0.34315	0.265372	-2.17706	0.0537307	0.109533	-4.14951
ENSG00000099899	TRMT2A	0.23259	5.16907	3.96569	0.00250894	0.0110079	-2.11235
ENSG00000099901	RANBP1	0.442234	7.64478	10.0972	1.1411e-06	0.000103943	5.88376
ENSG00000099904	ZDHHC8	-0.0892121	3.54964	-1.15941	0.27244	0.383565	-6.33942
ENSG00000099910	KLHL22	-0.0613575	3.56346	-0.752905	0.468354	0.579357	-6.72978
ENSG00000099917	MED15	-0.00472084	5.60534	-0.0881987	0.931409	0.954452	-7.35657
ENSG00000099940	SNAP29	0.161679	5.47037	3.46414	0.00581629	0.0203364	-3.00938
ENSG00000099942	CRKL	-0.0716741	7.02615	-1.29074	0.224992	0.331524	-6.58063
ENSG00000099949	LZTR1	0.0314744	4.98861	0.559166	0.587991	0.68585	-7.12248
ENSG00000099954	CECR2	-0.324296	3.81379	-3.90412	0.0027775	0.0118837	-2.00822
ENSG00000099956	SMARCB1	0.263739	4.86086	5.07976	0.000434885	0.00315015	-0.249656
ENSG00000099958	DERL3	-0.2003	0.862619	-1.38708	0.194678	0.297173	-5.40074
ENSG00000099968	BCL2L13	-0.125382	6.87393	-2.40828	0.036108	0.0806078	-4.90919
ENSG00000099974	DDTL	-0.0402309	-0.555925	-0.208278	0.83907	0.888457	-5.9652
ENSG00000099977	DDT	-0.102599	3.53571	-1.58327	0.143531	0.235875	-5.80343
ENSG00000099985	OSM	0.150976	0.303874	0.697233	0.50108	0.60973	-5.94141
ENSG00000099991	CABIN1	-0.0531893	6.32607	-1.10357	0.294877	0.407368	-6.7766
ENSG00000099992	TBC1D10A	0.0430689	2.40478	0.390744	0.703941	0.782323	-6.66179
ENSG00000099995	SF3A1	0.199124	7.3429	4.14427	0.00187314	0.00886282	-1.91494
ENSG00000099998	GGT5	-0.425491	-0.403366	-1.72787	0.1138	0.196181	-4.67593
ENSG00000099999	RNF215	-0.600867	2.17591	-6.30421	7.74994e-05	0.00101031	1.92706
ENSG00000100014	SPECC1L	0.000655403	5.90118	0.0146005	0.98863	0.992604	-7.38335
ENSG00000100023	PPIL2	0.147015	5.48251	2.70263	0.0216653	0.0548201	-4.33653
ENSG00000100024	UPB1	-0.242403	0.847906	-1.35345	0.204845	0.308511	-5.43794
ENSG00000100027	YPEL1	-0.64572	1.89218	-6.80406	4.06173e-05	0.000686947	2.58608
ENSG00000100028	SNRPD3	0.221139	7.00682	5.15142	0.000390849	0.00291985	-0.272547
ENSG00000100029	PES1	0.293437	6.05579	6.19826	8.92444e-05	0.00110175	1.31235
ENSG00000100030	MAPK1	0.111905	7.36438	2.28732	0.0444812	0.0946546	-5.11604
ENSG00000100031	GGT1	-0.210303	5.58302	-3.52301	0.00526247	0.018926	-2.91696
ENSG00000100034	PPM1F	-0.0230099	4.6238	-0.452102	0.66056	0.746694	-7.12544
ENSG00000100036	SLC35E4	0.156863	-0.997846	0.607673	0.556555	0.65809	-5.70705
ENSG00000100038	TOP3B	0.0815127	4.37823	1.46579	0.172534	0.27056	-6.13014
ENSG00000100055	CYTH4	0.00390137	6.76236	0.0836738	0.934919	0.956849	-7.41575
ENSG00000100056	DGCR14	0.103587	4.06328	1.80454	0.100402	0.177725	-5.59447
ENSG00000100058	CRYBB2P1	-0.0243201	3.7899	-0.33781	0.742286	0.813512	-7.01818
ENSG00000100060	MFNG	0.155701	4.53323	2.85802	0.0165353	0.0446101	-3.94452
ENSG00000100065	CARD10	0.158119	0.744401	1.23728	0.243427	0.352066	-5.5491
ENSG00000100068	LRP5L	-0.369819	0.959346	-2.47971	0.0319087	0.0734688	-3.81328
ENSG00000100075	SLC25A1	-0.00417807	6.72218	-0.0783827	0.939024	0.959399	-7.41522
ENSG00000100077	GRK3	-0.0346161	6.3789	-0.724552	0.484848	0.594597	-7.12784
ENSG00000100079	LGALS2	0.269893	-0.866755	0.828478	0.426167	0.538931	-5.58045
ENSG00000100083	GGA1	-0.0615021	5.28053	-1.18586	0.262294	0.372814	-6.60774
ENSG00000100084	HIRA	0.241286	6.08149	5.84218	0.000144992	0.00149916	0.798868
ENSG00000100092	SH3BP1	0.0965793	6.07469	1.91204	0.0840441	0.154284	-5.6848
ENSG00000100095	SEZ6L	-0.270609	0.390149	-1.14079	0.279769	0.391867	-5.56801
ENSG00000100097	LGALS1	0.190082	9.16427	3.29941	0.00770794	0.0251499	-3.34858
ENSG00000100099	HPS4	-0.164308	5.45619	-3.31987	0.00744211	0.0244688	-3.25961
ENSG00000100100	PIK3IP1	-0.254741	1.25471	-2.13353	0.0578691	0.115577	-4.43565
ENSG00000100104	SRRD	0.20352	4.70357	4.24166	0.00159991	0.0079187	-1.58667
ENSG00000100105	PATZ1	-0.0311906	5.60266	-0.589685	0.568102	0.668231	-7.17371
ENSG00000100106	TRIOBP	0.00784743	5.69005	0.170337	0.868043	0.90875	-7.35213
ENSG00000100109	TFIP11	0.210661	5.44741	4.28121	0.00150125	0.00754523	-1.60913
ENSG00000100116	GCAT	0.261041	2.4071	3.00469	0.0128182	0.0367813	-3.25352
ENSG00000100122	CRYBB1	0.273522	0.526083	1.81895	0.0980509	0.174225	-4.73929
ENSG00000100124	ANKRD54	0.0586533	4.31525	1.02265	0.329875	0.44418	-6.63972
ENSG00000100129	EIF3L	-0.326376	8.85482	-6.53861	5.70149e-05	0.000843429	1.77094
ENSG00000100138	SNU13	0.30136	6.51946	6.09494	0.000102558	0.00120031	1.14843
ENSG00000100139	MICALL1	0.0143755	5.05171	0.264691	0.796465	0.85586	-7.26101
ENSG00000100142	POLR2F	0.390396	4.68839	7.0223	3.09368e-05	0.000595714	2.54546
ENSG00000100147	CCDC134	-0.0230626	2.80618	-0.284917	0.78135	0.844503	-6.80124
ENSG00000100150	DEPDC5	0.190921	4.75299	2.93399	0.0144911	0.0402936	-3.84617
ENSG00000100151	PICK1	-0.221441	2.73367	-2.43393	0.034541	0.0778958	-4.29617
ENSG00000100154	TTC28	-0.137856	3.11186	-1.79214	0.102467	0.180712	-5.40482
ENSG00000100162	CENPM	0.474111	4.32839	6.85717	3.79929e-05	0.000662052	2.37551
ENSG00000100167	2023-09-03	0.138676	3.2397	1.74598	0.110497	0.191695	-5.50309
ENSG00000100181	TPTEP1	-0.488473	3.5374	-7.10306	2.80128e-05	0.000553559	2.79812
ENSG00000100196	KDELR3	-0.0615731	2.87353	-0.530439	0.607045	0.7019	-6.71147
ENSG00000100201	DDX17	-0.155452	9.45615	-2.10884	0.0603496	0.119383	-5.37562
ENSG00000100206	DMC1	-0.0179992	2.34173	-0.170109	0.868217	0.908877	-6.71225
ENSG00000100207	TCF20	-0.016655	3.67174	-0.278486	0.786146	0.848262	-7.01235
ENSG00000100209	HSCB	0.129762	2.3744	1.51895	0.158833	0.254293	-5.6113
ENSG00000100211	CBY1	-0.252257	2.11883	-2.23169	0.0489379	0.101626	-4.48407
ENSG00000100216	TOMM22	0.336629	6.59591	5.36521	0.000285485	0.0023351	0.0665244
ENSG00000100219	XBP1	-0.290852	7.64494	-6.37019	7.10324e-05	0.000961646	1.52426
ENSG00000100220	RTCB	0.274355	6.325	6.23284	8.52131e-05	0.00107903	1.3502
ENSG00000100221	JOSD1	0.120034	5.40665	2.70521	0.0215682	0.0546225	-4.32479
ENSG00000100225	FBXO7	0.172714	6.56991	4.24448	0.00159267	0.00789644	-1.73433
ENSG00000100226	GTPBP1	0.0343961	5.59055	0.743449	0.473815	0.584121	-7.06545
ENSG00000100227	POLDIP3	0.13033	6.75307	3.1718	0.00960074	0.0294884	-3.58799
ENSG00000100228	RAB36	0.14568	0.244599	0.906498	0.385373	0.500265	-5.76168
ENSG00000100234	TIMP3	0.627697	4.19944	5.92885	0.000128632	0.00138294	1.12067
ENSG00000100239	PPP6R2	0.0154454	5.56464	0.338433	0.741829	0.813247	-7.29501
ENSG00000100241	SBF1	0.0502862	5.92862	0.883901	0.396898	0.51103	-6.97377
ENSG00000100242	SUN2	0.108677	7.69914	2.29873	0.0436173	0.0931474	-5.09671
ENSG00000100243	CYB5R3	0.179963	6.53773	3.72621	0.00373555	0.0147454	-2.61663
ENSG00000100246	DNAL4	0.127645	2.78193	1.34577	0.20723	0.311287	-5.93473
ENSG00000100258	LMF2	0.285904	4.1739	3.49444	0.00552409	0.0195849	-2.77716
ENSG00000100263	RHBDD3	0.128728	3.5048	1.90139	0.0855468	0.156675	-5.33208
ENSG00000100266	PACSIN2	-0.05856	6.34285	-1.35457	0.2045	0.308127	-6.48363
ENSG00000100271	TTLL1	-0.254893	3.10573	-2.93618	0.0144361	0.040186	-3.528
ENSG00000100276	RASL10A	-0.247271	-0.490975	-1.36056	0.202658	0.306205	-5.12829
ENSG00000100280	AP1B1	0.252576	6.85179	5.14973	0.000391833	0.00292204	-0.272688
ENSG00000100281	HMGXB4	0.0483761	6.03563	1.16837	0.26897	0.37986	-6.69117
ENSG00000100284	TOM1	0.00971842	4.01146	0.158224	0.877337	0.916587	-7.11189
ENSG00000100285	NEFH	0.518537	4.46372	9.96213	1.29555e-06	0.000110532	5.87094
ENSG00000100288	CHKB	-0.25725	4.69871	-3.63113	0.00438292	0.0165684	-2.62511
ENSG00000100290	BIK	0.0799603	3.40003	1.10513	0.294232	0.406704	-6.36426
ENSG00000100292	HMOX1	0.368175	3.02382	4.25855	0.00155697	0.00776862	-1.2573
ENSG00000100294	MCAT	0.289902	3.71242	4.90515	0.000565817	0.00376404	-0.34716
ENSG00000100296	THOC5	-0.0372031	5.66269	-0.760891	0.463773	0.575138	-7.05803
ENSG00000100297	MCM5	0.473025	7.58052	9.04967	3.17583e-06	0.000168822	4.80798
ENSG00000100298	APOBEC3H	-0.860824	0.349017	-4.19078	0.00173702	0.00842452	-0.950556
ENSG00000100299	ARSA	-0.47375	2.99016	-6.24428	8.39234e-05	0.00106756	1.74663
ENSG00000100300	TSPO	-0.124795	5.15518	-2.06741	0.0647413	0.125996	-5.36122
ENSG00000100302	RASD2	-0.799842	-0.311948	-4.08784	0.00205346	0.00948015	-1.07946
ENSG00000100304	TTLL12	0.191712	6.01153	3.60343	0.00459263	0.0171023	-2.80728
ENSG00000100307	CBX7	-0.3368	2.72623	-3.79927	0.00330607	0.0134617	-1.96379
ENSG00000100316	RPL3	-0.145052	10.6535	-2.63939	0.0241834	0.0596076	-4.45479
ENSG00000100319	ZMAT5	0.244836	3.00128	2.65983	0.0233393	0.0579749	-3.97772
ENSG00000100320	RBFOX2	-0.0457061	4.59337	-0.786763	0.449131	0.560852	-6.90297
ENSG00000100321	SYNGR1	-0.320127	3.77496	-4.49339	0.00107076	0.00588255	-1.01876
ENSG00000100324	TAB1	0.0133769	4.77239	0.265152	0.79612	0.855595	-7.22101
ENSG00000100325	ASCC2	0.248865	5.77314	5.47111	0.000244938	0.00210013	0.263797
ENSG00000100330	MTMR3	-0.239305	6.0234	-5.7574	0.000163168	0.00161984	0.677106
ENSG00000100335	MIEF1	0.0573818	6.49304	0.999865	0.340269	0.455508	-6.89038
ENSG00000100336	APOL4	-0.109597	-0.0684429	-0.507821	0.622268	0.715517	-5.96739
ENSG00000100342	APOL1	0.127581	4.18863	2.15065	0.0562064	0.113254	-5.0785
ENSG00000100344	PNPLA3	-0.306582	2.50314	-2.84069	0.0170411	0.0457063	-3.55518
ENSG00000100345	MYH9	0.153619	10.1832	2.80337	0.0181834	0.0480632	-4.18603
ENSG00000100347	SAMM50	0.180494	5.7827	3.99406	0.00239448	0.0106445	-2.1211
ENSG00000100348	TXN2	0.169029	5.92623	3.81308	0.00323081	0.0132382	-2.44019
ENSG00000100350	FOXRED2	0.185031	5.27866	3.81734	0.00320796	0.0131633	-2.37871
ENSG00000100353	EIF3D	-0.120988	8.28083	-2.83293	0.0172723	0.0462079	-4.18052
ENSG00000100354	TNRC6B	-0.114722	5.73289	-2.31577	0.0423569	0.0911449	-5.0143
ENSG00000100359	SGSM3	-0.269888	5.02706	-4.75173	0.000715602	0.00443941	-0.791153
ENSG00000100360	IFT27	-0.144685	3.22818	-1.68727	0.121534	0.206601	-5.58548
ENSG00000100364	KIAA0930	0.0815517	9.39853	1.51357	0.160176	0.255792	-6.26608
ENSG00000100365	NCF4	-0.0429957	5.82355	-0.971091	0.353739	0.469201	-6.88515
ENSG00000100368	CSF2RB	0.00621287	4.49614	0.10472	0.918608	0.94474	-7.20873
ENSG00000100372	SLC25A17	0.212564	4.42794	3.43946	0.00606604	0.0209856	-2.91567
ENSG00000100373	UPK3A	0.957961	0.514761	6.88209	3.68252e-05	0.000649774	2.59657
ENSG00000100376	FAM118A	0.0296939	4.35112	0.533664	0.60489	0.700207	-7.03611
ENSG00000100379	KCTD17	0.195806	1.33927	1.73977	0.11162	0.193235	-5.04863
ENSG00000100380	ST13	0.0929206	8.36963	1.94312	0.0797967	0.148048	-5.66199
ENSG00000100385	IL2RB	0.313144	1.09834	2.33935	0.0406708	0.0882661	-4.07158
ENSG00000100387	RBX1	0.0442975	5.8064	0.937853	0.369775	0.484837	-6.91578
ENSG00000100393	EP300	0.0502347	8.00151	0.85159	0.413788	0.527068	-7.04123
ENSG00000100395	L3MBTL2	0.324362	5.29759	7.14892	2.64864e-05	0.00053702	2.64532
ENSG00000100401	RANGAP1	0.325107	6.50108	6.59663	5.29015e-05	0.000806818	1.84851
ENSG00000100403	ZC3H7B	0.0981656	6.43206	2.17926	0.0535292	0.10926	-5.27643
ENSG00000100410	PHF5A	0.396839	5.60058	7.47967	1.78109e-05	0.000428706	3.04036
ENSG00000100412	ACO2	0.319214	6.9529	5.83944	0.000145543	0.00150197	0.769571
ENSG00000100413	POLR3H	0.345679	4.8934	5.40439	0.000269707	0.00224439	0.247384
ENSG00000100416	TRMU	0.170649	4.52259	3.38195	0.00669174	0.0225289	-3.03101
ENSG00000100417	PMM1	-0.258533	3.51575	-2.57179	0.0271973	0.0651722	-4.24361
ENSG00000100418	DESI1	0.0965217	5.4125	1.55571	0.149923	0.243521	-6.15515
ENSG00000100422	CERK	0.0919726	6.61379	1.92543	0.0821881	0.151571	-5.68566
ENSG00000100425	BRD1	-0.0921503	6.31662	-2.02359	0.0697149	0.133304	-5.52196
ENSG00000100426	ZBED4	0.019818	6.67211	0.410767	0.689652	0.770525	-7.3258
ENSG00000100427	MLC1	0.68847	8.25737	17.0954	6.71465e-09	5.69813e-06	11.1491
ENSG00000100429	HDAC10	-0.0889497	3.78509	-1.23616	0.243826	0.352554	-6.30324
ENSG00000100433	KCNK10	0.00800304	1.30432	0.0601751	0.953167	0.969538	-6.45452
ENSG00000100439	ABHD4	-0.117443	2.40557	-1.24927	0.239191	0.347514	-5.95832
ENSG00000100441	KHNYN	-0.208656	6.48105	-4.84104	0.000623907	0.00401094	-0.752134
ENSG00000100442	FKBP3	0.287291	6.0829	5.44768	0.000253347	0.00214977	0.210817
ENSG00000100445	SDR39U1	0.041603	4.02175	0.577958	0.5757	0.674912	-6.94833
ENSG00000100448	CTSG	0.562827	9.22006	9.59082	1.8504e-06	0.000131039	5.39314
ENSG00000100461	RBM23	0.0982256	6.4845	2.16737	0.0546269	0.110927	-5.29759
ENSG00000100462	PRMT5	0.352823	6.54524	8.11696	8.58189e-06	0.000285628	3.76949
ENSG00000100473	COCH	0.232874	6.50214	5.25748	0.000334178	0.00260201	-0.096797
ENSG00000100478	AP4S1	0.474415	3.19408	5.84493	0.00014444	0.00149686	1.15753
ENSG00000100479	POLE2	0.290683	4.28444	5.63899	0.000192751	0.00179658	0.681606
ENSG00000100483	VCPKMT	-0.0990451	3.1808	-0.939682	0.368879	0.483846	-6.47861
ENSG00000100485	SOS2	-0.222337	6.38757	-4.59568	0.000911814	0.00523344	-1.14642
ENSG00000100490	CDKL1	0.0845741	2.40183	0.964839	0.356716	0.471985	-6.26105
ENSG00000100503	NIN	-0.0798495	8.1504	-1.52341	0.157728	0.252888	-6.27891
ENSG00000100504	PYGL	-0.175121	8.63674	-3.36276	0.006915	0.0231351	-3.24952
ENSG00000100505	TRIM9	-0.35625	1.66843	-3.49697	0.00550034	0.0195208	-2.26092
ENSG00000100519	PSMC6	0.199545	6.52111	4.85969	0.000606386	0.00393762	-0.723449
ENSG00000100522	GNPNAT1	0.424846	4.57188	5.74279	0.000166538	0.00163753	0.795184
ENSG00000100523	DDHD1	-0.0782872	4.81118	-1.39161	0.193342	0.295735	-6.29664
ENSG00000100526	CDKN3	0.165489	5.22971	2.62102	0.024968	0.0610353	-4.44993
ENSG00000100528	CNIH1	-0.176586	6.74781	-3.55563	0.00497935	0.0181463	-2.91791
ENSG00000100532	CGRRF1	-0.0300826	2.65567	-0.312221	0.761097	0.828653	-6.75456
ENSG00000100554	ATP6V1D	0.254162	5.36728	4.93865	0.000537775	0.00364166	-0.529134
ENSG00000100558	PLEK2	0.736989	-0.0733995	4.51612	0.00103308	0.00573495	-0.455352
ENSG00000100564	PIGH	0.152355	3.46651	2.23598	0.0485791	0.101003	-4.79345
ENSG00000100567	PSMA3	0.370414	6.73074	7.34274	2.09588e-05	0.000472116	2.82205
ENSG00000100568	VTI1B	0.156053	6.84986	3.47005	0.005758	0.0201858	-3.06903
ENSG00000100575	TIMM9	-0.0262363	4.77623	-0.384124	0.708692	0.786604	-7.17986
ENSG00000100577	GSTZ1	-0.123166	3.46791	-1.6812	0.122729	0.20818	-5.65
ENSG00000100578	KIAA0586	-0.0238799	5.47868	-0.543577	0.598292	0.694481	-7.18982
ENSG00000100580	TMED8	-0.169136	6.22926	-3.20929	0.00899986	0.0281853	-3.50517
ENSG00000100583	SAMD15	0.734261	0.49361	5.17466	0.000377611	0.00284554	0.476292
ENSG00000100591	AHSA1	0.589176	6.69342	13.2637	8.26537e-08	2.49904e-05	8.61465
ENSG00000100592	DAAM1	0.0784486	3.70237	1.26376	0.234148	0.342063	-6.25299
ENSG00000100596	SPTLC2	-0.414306	5.9743	-7.81143	1.21124e-05	0.000344572	3.42568
ENSG00000100599	RIN3	-0.113158	4.76444	-1.84768	0.0935144	0.168	-5.6495
ENSG00000100600	LGMN	0.253769	-0.31256	1.25265	0.238008	0.346058	-5.28849
ENSG00000100601	ALKBH1	0.257625	3.77013	3.52243	0.00526764	0.0189406	-2.65475
ENSG00000100603	SNW1	-0.0961601	6.87781	-2.17162	0.0542326	0.110283	-5.30108
ENSG00000100605	ITPK1	0.157397	4.22184	1.96078	0.0774732	0.14475	-5.3855
ENSG00000100612	DHRS7	-0.0812863	4.37917	-1.23881	0.242884	0.351517	-6.41431
ENSG00000100614	PPM1A	-0.0452873	6.00722	-0.770077	0.45854	0.569794	-7.07492
ENSG00000100625	SIX4	-0.400992	-0.495888	-1.61309	0.136888	0.227059	-4.812
ENSG00000100628	ASB2	0.531413	0.179514	3.45887	0.00586868	0.0204946	-2.08265
ENSG00000100629	CEP128	0.053298	5.10033	1.14796	0.276928	0.388773	-6.62834
ENSG00000100632	ERH	0.177717	7.39448	3.78008	0.00341364	0.0137757	-2.53683
ENSG00000100644	HIF1A	0.118844	6.77564	2.47337	0.032261	0.0740426	-4.7973
ENSG00000100647	SUSD6	0.0359565	4.83429	0.580952	0.573755	0.673209	-7.08727
ENSG00000100650	SRSF5	0.0998783	8.04616	2.38369	0.037675	0.0832923	-4.95232
ENSG00000100664	EIF5	0.44894	8.44396	10.6577	6.83774e-07	7.67656e-05	6.42489
ENSG00000100697	DICER1	-0.0453097	7.28181	-0.816529	0.432663	0.545266	-7.07365
ENSG00000100711	ZFYVE21	0.0135607	3.93132	0.249651	0.807762	0.86412	-7.0755
ENSG00000100714	MTHFD1	0.337298	7.22844	7.80359	1.22216e-05	0.000344572	3.38602
ENSG00000100722	ZC3H14	-0.00849195	6.13639	-0.19634	0.848161	0.895168	-7.37601
ENSG00000100726	TELO2	0.205202	4.48216	3.48917	0.00557383	0.0196843	-2.83819
ENSG00000100731	PCNX1	-0.153867	6.86453	-2.66901	0.0229696	0.0572712	-4.46497
ENSG00000100744	GSKIP	0.0110902	3.86896	0.161673	0.874688	0.91443	-7.08241
ENSG00000100749	VRK1	0.146257	6.45132	2.69429	0.0219818	0.0554744	-4.41026
ENSG00000100764	PSMC1	0.21648	6.92307	4.86881	0.000598003	0.00391416	-0.718072
ENSG00000100767	PAPLN	-0.598378	4.28443	-8.47281	5.81503e-06	0.000226222	4.33676
ENSG00000100784	RPS6KA5	-0.00987582	3.78154	-0.162446	0.874095	0.913865	-7.06383
ENSG00000100796	PPP4R3A	0.00561963	7.02303	0.109423	0.914968	0.942732	-7.41791
ENSG00000100802	C14orf93	-0.239167	3.42741	-3.27353	0.00805829	0.0259728	-3.01542
ENSG00000100804	PSMB5	0.135946	5.95214	2.57865	0.0268755	0.0645986	-4.58576
ENSG00000100811	YY1	0.154839	8.01596	3.30696	0.0076088	0.0248588	-3.35626
ENSG00000100813	ACIN1	0.182965	7.99501	3.86189	0.00297893	0.012473	-2.39353
ENSG00000100814	CCNB1IP1	-0.449179	5.88362	-7.43282	1.88264e-05	0.000441529	2.96498
ENSG00000100815	TRIP11	-0.100384	5.86819	-1.27765	0.229399	0.33678	-6.55349
ENSG00000100823	APEX1	0.258139	7.3236	5.50228	0.000234207	0.00203855	0.26434
ENSG00000100836	PABPN1	-0.0432374	7.16526	-1.01742	0.332239	0.4467	-6.88692
ENSG00000100852	ARHGAP5	-0.337442	2.65432	-2.89359	0.0155443	0.0425357	-3.49826
ENSG00000100865	CINP	0.27101	4.194	3.58479	0.00473962	0.0175089	-2.62447
ENSG00000100883	SRP54	0.0116243	6.26768	0.251063	0.8067	0.863144	-7.36879
ENSG00000100888	CHD8	0.108462	7.24619	2.10279	0.0609728	0.120353	-5.41674
ENSG00000100889	PCK2	-0.828923	5.41886	-18.6943	2.74336e-09	3.75926e-06	12.003
ENSG00000100890	KIAA0391	0.205535	5.19784	3.98243	0.00244073	0.0107855	-2.08728
ENSG00000100897	DCAF11	0.1584	6.26043	3.60038	0.0046164	0.0171612	-2.82457
ENSG00000100902	PSMA6	0.225732	7.02509	4.6243	0.000871958	0.0050768	-1.11477
ENSG00000100906	NFKBIA	0.501169	5.32882	5.24713	0.000339298	0.00263044	-0.0402001
ENSG00000100908	EMC9	0.0884587	2.33437	0.993419	0.343253	0.458485	-6.21655
ENSG00000100911	PSME2	0.444814	6.60461	9.44031	2.14495e-06	0.000141744	5.22906
ENSG00000100916	BRMS1L	0.251297	3.17769	3.41971	0.00627377	0.0215126	-2.70893
ENSG00000100918	REC8	0.679255	1.15978	2.61604	0.0251851	0.0614353	-3.62795
ENSG00000100926	TM9SF1	0.378392	5.22569	6.78373	4.16727e-05	0.000697269	2.17505
ENSG00000100934	SEC23A	0.0337062	4.58712	0.630119	0.542332	0.645703	-7.01736
ENSG00000100938	GMPR2	-0.0515987	5.61848	-1.07945	0.304996	0.418029	-6.75891
ENSG00000100941	PNN	-0.0622901	7.79243	-0.879139	0.399356	0.513314	-7.01872
ENSG00000100949	RABGGTA	0.180307	3.48433	2.77081	0.0192428	0.0501642	-3.89734
ENSG00000100968	NFATC4	-1.11886	3.06941	-8.82707	3.99601e-06	0.000182672	4.83086
ENSG00000100979	PLTP	-0.346975	5.948	-5.81306	0.000150976	0.00154325	0.763365
ENSG00000100982	PCIF1	-0.129327	4.72758	-2.30993	0.0427844	0.0918697	-4.908
ENSG00000100983	GSS	0.0838452	5.46088	1.57174	0.146175	0.238988	-6.13784
ENSG00000100985	MMP9	0.421016	2.51909	2.52446	0.0295261	0.0693827	-4.09302
ENSG00000100991	TRPC4AP	0.0177243	6.64373	0.423632	0.680538	0.762833	-7.3192
ENSG00000100994	PYGB	0.196126	5.48684	4.24468	0.00159217	0.00789644	-1.67392
ENSG00000100997	ABHD12	0.111135	5.4619	2.45243	0.0334527	0.076177	-4.76179
ENSG00000101000	PROCR	0.0456455	2.39398	0.464834	0.651714	0.739849	-6.6254
ENSG00000101003	GINS1	0.22506	5.92107	4.37146	0.00129928	0.0067691	-1.49448
ENSG00000101004	NINL	-0.433885	4.41114	-7.11183	2.77138e-05	0.000550991	2.69426
ENSG00000101017	CD40	0.0623022	2.40614	0.709073	0.494005	0.603155	-6.47857
ENSG00000101019	UQCC1	0.0104198	5.53897	0.2411	0.814206	0.869324	-7.32325
ENSG00000101040	ZMYND8	-0.101764	6.47293	-1.51372	0.160138	0.255776	-6.28067
ENSG00000101049	SGK2	-1.11578	0.285841	-5.5837	0.000208487	0.00189408	1.01394
ENSG00000101052	IFT52	0.101262	4.99616	1.82894	0.0964506	0.171967	-5.71089
ENSG00000101057	MYBL2	0.374757	8.36826	7.01021	3.1402e-05	0.000600055	2.39374
ENSG00000101079	NDRG3	-0.0300408	4.87508	-0.64656	0.532049	0.637003	-7.05081
ENSG00000101082	SLA2	-0.122274	1.16954	-0.955935	0.360987	0.476466	-5.95238
ENSG00000101084	C20orf24	0.415162	7.33822	7.76104	1.2833e-05	0.000353297	3.33417
ENSG00000101096	NFATC2	-0.481639	5.58956	-8.67047	4.70983e-06	0.000200418	4.4416
ENSG00000101098	RIMS4	0.443123	1.00645	2.88024	0.0159091	0.0433278	-3.16223
ENSG00000101104	PABPC1L	-0.785837	4.88422	-6.64844	4.94974e-05	0.000775392	2.03438
[truncated: 15,235 more rows]
