# Supplementary material for: Autophagy degrades immunogenic endogenous retroelements induced by 5-azacytidine in acute myeloid leukemia
Source: Leukemia. 2024 Apr 16;38(5):1019–31. doi: 10.1038/s41375-024-02250-6 (PMC11073987; doi:10.1038/s41375-024-02250-6)
Supplement: Supplementary file 9 — Supplemental Table 8 [file 41375_2024_2250_MOESM9_ESM.xlsx]

## Sheet: S8_AZA_SPAvsAZA_DEMs
Peptide	logFC	P.Value	adj.P.Val	category	type	direction	ERE.class
AAAAAQSVY	0.624033	0.470902	0.686218	otherPCG	notDE	up	NA
AAAAHQQAL	1.23487	0.139315	0.393945	otherPCG	notDE	up	NA
AAAALHPAL	0.451567	0.167221	0.426238	otherPCG	notDE	up	NA
AAAANPQTL	-1.57917	0.196345	0.459894	otherPCG	notDE	dn	NA
AAAGPGPHL	1.0346	0.00414302	0.0743599	otherPCG	DE	up	NA
AAAGRSPHL	1.58187	0.0617945	0.278853	otherPCG	notDE	up	NA
AAAGTFKVL	-1.038	0.183236	0.444729	otherPCG	notDE	dn	NA
AAAHGPHAL	-0.176567	0.797113	0.897341	otherPCG	notDE	dn	NA
AAAHSVVL	-20	1.79828e-05	0.00256689	otherPCG	AZAspecific	dn	NA
AAAIKALEL	0.637567	0.01965	0.166291	otherPCG	notDE	up	NA
AAAPGSRSL	0.9712	0.0122827	0.130556	otherPCG	notDE	up	NA
AAAPHTVSY	0.580333	0.359869	0.598821	otherPCG	notDE	up	NA
AAAPPAKEI	0.151233	0.561192	0.75129	otherPCG	notDE	up	NA
AAAPVIKAY	0.248333	0.550362	0.743933	otherPCG	notDE	up	NA
AAAPVVPAV	0.760867	0.0449184	0.245974	otherPCG	notDE	up	NA
AAARGGLSL	-20	0.0825649	0.311933	otherPCG	AZAspecific	dn	NA
AAASHFFNL	0.1525	0.603313	0.779029	otherPCG	notDE	up	NA
AAAVPRAAF	0.493667	0.47572	0.689386	otherPCG	notDE	up	NA
AAAVPTRSY	0.250367	0.675647	0.825362	otherPCG	notDE	up	NA
AAAYPHTSL	0.347633	0.197495	0.461252	otherPCG	notDE	up	NA
AACDPRHGRYL	-1.17587	0.245205	0.507195	otherPCG	notDE	dn	NA
AACETFLKL	0.3432	0.445336	0.665721	otherPCG	notDE	up	NA
AACGGHVEL	-0.294133	0.842879	0.923529	otherPCG	notDE	dn	NA
AADGQLHTL	-20	0.00113009	0.0340232	otherPCG	AZAspecific	dn	NA
AAEDAIRNL	-20	0.00111168	0.0337201	otherPCG	AZAspecific	dn	NA
AAEEGLREL	0.363333	0.279957	0.537176	otherPCG	notDE	up	NA
AAEERVRTL	0.636967	0.0160572	0.149603	otherPCG	notDE	up	NA
AAEKGVRTL	2.3652	0.0480233	0.250717	otherPCG	DE	up	NA
AAEPAERAL	-2.10663	0.0796975	0.30864	otherPCG	notDE	dn	NA
AAFAHFPEL	0.393033	0.179786	0.441805	otherPCG	notDE	up	NA
AAFDGRHSQTL	0.0233667	0.939321	0.973165	CTA	notDE	up	NA
AAFGGRLTL	-0.0398	0.887801	0.946873	otherPCG	notDE	dn	NA
AAFGKSPEI	-0.302733	0.568423	0.755918	otherPCG	notDE	dn	NA
AAFGNCKAM	0.317	0.560885	0.751076	otherPCG	notDE	up	NA
AAFGRDLFL	-1.26743	0.216203	0.480702	otherPCG	notDE	dn	NA
AAFHPTMPL	0.00826667	0.974196	0.986967	otherPCG	notDE	up	NA
AAFPGASLY	-0.144767	0.51507	0.719862	otherPCG	notDE	dn	NA
AAGPSFRL	-0.2332	0.805542	0.902877	otherPCG	notDE	dn	NA
AAGRPLEL	2.38763	0.138389	0.392681	otherPCG	notDE	up	NA
AAHLGSAL	-1.02067	0.421411	0.648256	otherPCG	notDE	dn	NA
AAHMPAAAL	-2.68643	0.0110815	0.124033	otherPCG	DE	dn	NA
AAHVAEQL	0.1029	0.692891	0.83778	otherPCG	notDE	up	NA
AAIANHQVL	-20	0.00342379	0.0668912	otherPCG	AZAspecific	dn	NA
AAIEASQSL	-0.725067	0.0270012	0.192822	otherPCG	notDE	dn	NA
AAIESGHKL	1.40143	0.0200923	0.167997	otherPCG	DE	up	NA
AAIGEIDKVQY	-0.1783	0.695583	0.839192	otherPCG	notDE	dn	NA
AAIGPAKEL	-0.891167	0.148851	0.40585	otherPCG	notDE	dn	NA
AAIGTDKEL	0.134767	0.695543	0.839192	otherPCG	notDE	up	NA
AAIHPSLEI	0.594167	0.0434741	0.242962	otherPCG	notDE	up	NA
AAIKALEL	0.691533	0.0268541	0.192295	otherPCG	notDE	up	NA
AAINPNHPL	0.5749	0.662371	0.815976	otherPCG	notDE	up	NA
AAIRENPVY	1.1676	0.00314749	0.0638665	otherPCG	DE	up	NA
AAIRGTKEL	0.672467	0.0523134	0.260665	otherPCG	notDE	up	NA
AAISRAQAV	0.250033	0.325782	0.571376	otherPCG	notDE	up	NA
AAISTSRVL	0.142633	0.713716	0.850723	otherPCG	notDE	up	NA
AAIVAKQVL	1.24437	0.0043774	0.0760151	otherPCG	DE	up	NA
AALDKATVL	0.116	0.69998	0.84226	otherPCG	notDE	up	NA
AALGRALAM	-0.686833	0.118281	0.3624	otherPCG	notDE	dn	NA
AALGRGSAL	1.85223	0.00250343	0.0553306	otherPCG	DE	up	NA
AALKYIPSV	-0.4849	0.622809	0.791509	otherPCG	notDE	dn	NA
AALPNVYEV	3.6319	0.0566224	0.270329	otherPCG	notDE	up	NA
AALPVYQEL	0.747733	0.223514	0.486612	otherPCG	notDE	up	NA
AALVPRQAL	-0.934767	0.0232787	0.180128	otherPCG	notDE	dn	NA
AAMGRVLPM	-1.45867	0.00894524	0.111562	otherPCG	DE	dn	NA
AAMKALQAL	-0.145167	0.599598	0.776018	otherPCG	notDE	dn	NA
AAMKGNSTL	1.87113	0.143472	0.399038	otherPCG	notDE	up	NA
AAMKNVTEL	-1.1965	0.0270573	0.192883	otherPCG	DE	dn	NA
AAMPHSSSA	20	0.0108433	0.122611	otherPCG	AZA_SPAspecific	up	NA
AAMPVAQHL	0.0219667	0.941944	0.974057	otherPCG	notDE	up	NA
AANKVVLQL	-0.9682	0.220023	0.484138	otherPCG	notDE	dn	NA
AANPHSFVF	0.3086	0.243107	0.505244	otherPCG	notDE	up	NA
AANPIQFTL	-0.7338	0.0568888	0.270785	otherPCG	notDE	dn	NA
AANPRPDAL	0.748667	0.247594	0.509154	otherPCG	notDE	up	NA
AAPPAPAAA	0.3765	0.75577	0.874647	otherPCG	notDE	up	NA
AAPPAPPHA	0.7365	0.0409804	0.23609	otherPCG	notDE	up	NA
AAPPAPVHA	0.387967	0.21914	0.483686	otherPCG	notDE	up	NA
AAPPPPAHA	2.27657	0.00289316	0.0602272	otherPCG	DE	up	NA
AAQAHLKL	0.667267	0.200389	0.464759	otherPCG	notDE	up	NA
AAQAHTREL	2.3077	0.0468277	0.247319	otherPCG	DE	up	NA
AAQAPRLAL	0.321	0.710406	0.848696	otherPCG	notDE	up	NA
AAQGKTRTL	0.502633	0.522487	0.724456	otherPCG	notDE	up	NA
AAQKAVSAL	-2.32547	0.1034	0.341803	otherPCG	notDE	dn	NA
AAQNSRLSL	0.482367	0.236642	0.498215	otherPCG	notDE	up	NA
AAQQHFNAV	-0.500267	0.102235	0.340739	otherPCG	notDE	dn	NA
AARSQLETY	0.373433	0.167477	0.426488	otherPCG	notDE	up	NA
AASEAGRAM	1.4404	0.0650288	0.283301	otherPCG	notDE	up	NA
AASEEARSL	0.6381	0.471279	0.686603	otherPCG	notDE	up	NA
AASEMARAL	-20	0.0015745	0.042737	otherPCG	AZAspecific	dn	NA
AASGHFICV	0.881933	0.414058	0.642425	otherPCG	notDE	up	NA
AASHPLLL	1.66983	0.00404071	0.0735172	otherPCG	DE	up	NA
AASPGAPQM	-0.0949667	0.930042	0.968593	otherPCG	notDE	dn	NA
AASPKSFTL	0.1498	0.593239	0.771961	otherPCG	notDE	up	NA
AASPQAPTL	-1.93933	0.00936503	0.113546	otherPCG	DE	dn	NA
AASPSGSQL	1.34907	0.0494186	0.253743	otherPCG	DE	up	NA
AASPYFRAM	2.75853	0.225125	0.487743	otherPCG	notDE	up	NA
AASSAHVAL	1.34613	0.00579843	0.0896836	otherPCG	DE	up	NA
AATAVTQAL	-0.304533	0.284593	0.541133	otherPCG	notDE	dn	NA
AATGHTVVL	0.440633	0.204824	0.468817	otherPCG	notDE	up	NA
AATSRIAEL	0.176867	0.522845	0.724456	CTA	notDE	up	NA
AAVADPHSL	-0.0944	0.866595	0.936611	otherPCG	notDE	dn	NA
AAVAHAQSL	0.938267	0.00492405	0.0820652	otherPCG	notDE	up	NA
AAVALAHAL	0.415867	0.287316	0.542173	otherPCG	notDE	up	NA
AAVDAGMAM	4.83457	0.00127105	0.0374311	otherPCG	DE	up	NA
AAVDRTTEL	0.135333	0.583585	0.764769	otherPCG	notDE	up	NA
AAVEHGPVL	0.693767	0.127374	0.37675	otherPCG	notDE	up	NA
AAVETRLSL	-0.311567	0.38598	0.619979	otherPCG	notDE	dn	NA
AAVGQAAHL	2.4164	0.00126009	0.0373663	otherPCG	DE	up	NA
AAVKATQTL	0.225733	0.370684	0.607978	otherPCG	notDE	up	NA
AAVKTGSEL	1.05577	0.0197292	0.166695	otherPCG	DE	up	NA
AAVNHISQL	0.0968	0.670769	0.821484	otherPCG	notDE	up	NA
AAVPKSLQL	-0.634733	0.0669618	0.286889	otherPCG	notDE	dn	NA
AAVPRAAFL	0.396067	0.150318	0.407158	otherPCG	notDE	up	NA
AAVQQKNSL	2.1666	0.00625455	0.0923194	otherPCG	DE	up	NA
AAVSGRAAL	1.85223	0.00250343	0.0553306	otherPCG	DE	up	NA
AAVSVRPVL	-0.420167	0.518268	0.721959	otherPCG	notDE	dn	NA
AAVVVHAAL	0.245867	0.637156	0.80027	otherPCG	notDE	up	NA
AAYDRYLKL	1.47327	0.116577	0.360273	otherPCG	notDE	up	NA
AAYGKPVFL	1.5987	0.168874	0.427756	otherPCG	notDE	up	NA
AAYLRALSL	-1.9063	0.198494	0.462606	otherPCG	notDE	dn	NA
AAYYHPSYL	-0.9337	0.0397581	0.232924	otherPCG	notDE	dn	NA
ACMEEMHQV	-1.1016	0.386884	0.620743	otherPCG	notDE	dn	NA
ACSPVHTTL	0.515567	0.313314	0.561572	otherPCG	notDE	up	NA
ADRLFHTSY	1.8097	0.0934167	0.329527	otherPCG	notDE	up	NA
AFIEKHWTF	-0.0335333	0.925876	0.966706	otherPCG	notDE	dn	NA
AFIHISTAY	1.4474	0.00584992	0.0898443	otherPCG	DE	up	NA
AFIKIKMAF	0.695767	0.110959	0.353035	otherPCG	notDE	up	NA
AFIKKSHLL	0.645933	0.0839864	0.313734	otherPCG	notDE	up	NA
AFLKVSSVF	-0.285167	0.257971	0.518206	otherPCG	notDE	dn	NA
AFMKGVFTF	-0.2879	0.314537	0.562126	otherPCG	notDE	dn	NA
AFMVNGQKF	0.298833	0.859353	0.933081	otherPCG	notDE	up	NA
AFNSRSYLI	1.0773	0.0222808	0.175855	otherPCG	DE	up	NA
AFQKIVVLF	0.557167	0.0809526	0.31022	otherPCG	notDE	up	NA
AFSPDSHYLLF	-0.7471	0.474033	0.688326	otherPCG	notDE	dn	NA
AGFEDKSAY	0.4632	0.14913	0.405963	otherPCG	notDE	up	NA
AGHLSTAQY	0.813033	0.0138561	0.139284	otherPCG	notDE	up	NA
AGIAHPSAL	0.0581667	0.839384	0.921911	otherPCG	notDE	up	NA
AGIESHSEL	0.410367	0.443903	0.664132	otherPCG	notDE	up	NA
AGIFPRLSF	-0.393233	0.209301	0.473336	otherPCG	notDE	dn	NA
AGIGRTGTF	-20	0.00134789	0.0387534	otherPCG	AZAspecific	dn	NA
AGVETSRAL	1.04617	0.00556918	0.0881375	otherPCG	DE	up	NA
AGVSRSATL	0.8091	0.164818	0.42436	otherPCG	notDE	up	NA
AIAYILQGV	-0.107133	0.892665	0.949729	otherPCG	notDE	dn	NA
AICPNNHEV	1.139	0.0884443	0.321418	otherPCG	notDE	up	NA
AIDPHLLLSV	-3.49233	0.0365594	0.222569	otherPCG	DE	dn	NA
AIDREVEAV	-0.3688	0.531498	0.730644	otherPCG	notDE	dn	NA
AIDRVTTSV	0.709367	0.0759495	0.301403	otherPCG	notDE	up	NA
AIEESVRQL	-20	0.00085048	0.029315	otherPCG	AZAspecific	dn	NA
AIIESGKTL	0.9791	0.208454	0.472213	otherPCG	notDE	up	NA
AIISKLVAL	-0.2741	0.242683	0.504969	otherPCG	notDE	dn	NA
AILAHLNTV	-0.475733	0.158136	0.415729	otherPCG	notDE	dn	NA
AILDHTYKM	0.355233	0.516411	0.720932	otherPCG	notDE	up	NA
AILEKVFTA	0.2833	0.330483	0.576548	otherPCG	notDE	up	NA
AILTVVPKI	2.07067	0.199913	0.46422	otherPCG	notDE	up	NA
AIMDIVIKV	0.503733	0.347176	0.589715	otherPCG	notDE	up	NA
AIMEHAYYA	-2.64977	0.0090473	0.112011	otherPCG	DE	dn	NA
AIMEQLKEL	0.251133	0.295653	0.547358	CTA	notDE	up	NA
AIMRSPQMV	-1.55297	0.0194048	0.165104	otherPCG	DE	dn	NA
AINERIQEV	-0.0151667	0.957011	0.979502	otherPCG	notDE	dn	NA
AIQDEIRSV	-0.754467	0.595653	0.77344	otherPCG	notDE	dn	NA
AIQDHLLEV	-0.657467	0.617804	0.787789	otherPCG	notDE	dn	NA
AIQDKLFQV	0.4586	0.14552	0.401441	otherPCG	notDE	up	NA
AITEKLERV	-0.0332333	0.940365	0.97342	otherPCG	notDE	dn	NA
AITSQLHQV	0.466467	0.45192	0.671178	otherPCG	notDE	up	NA
AIVDKVPSV	-0.223467	0.415549	0.643434	otherPCG	notDE	dn	NA
AIVDKVSSV	0.0987667	0.72469	0.856318	otherPCG	notDE	up	NA
AIVERAAQL	0.5115	0.225233	0.487817	otherPCG	notDE	up	NA
AIVKPGVPM	-1.14217	0.10468	0.343181	otherPCG	notDE	dn	NA
AIVLVLHSV	0.0746667	0.943339	0.974833	otherPCG	notDE	up	NA
AIVPPGPEA	0.0424333	0.977092	0.988168	otherPCG	notDE	up	NA
AIVRSLPSV	0.22	0.490521	0.700917	otherPCG	notDE	up	NA
AIYHVIMSV	0.0928333	0.925033	0.966415	otherPCG	notDE	up	NA
ALAAALAHI	-0.126133	0.657013	0.812494	otherPCG	notDE	dn	NA
ALAAKVAVL	0.2976	0.729192	0.859056	otherPCG	notDE	up	NA
ALADGVQKV	0.342167	0.306756	0.55726	otherPCG	notDE	up	NA
ALADIVWRA	-20	0.00207124	0.0498619	otherPCG	AZAspecific	dn	NA
ALADVMSQL	-0.970933	0.579693	0.762132	otherPCG	notDE	dn	NA
ALAEALKEV	-0.361567	0.307503	0.557771	otherPCG	notDE	dn	NA
ALAEGCPRL	0.4324	0.368166	0.605936	otherPCG	notDE	up	NA
ALAEGQLRL	0.874067	0.0683137	0.288923	otherPCG	notDE	up	NA
ALAEIAKAEL	0.0126667	0.960112	0.98045	otherPCG	notDE	up	NA
ALAEKTSHV	2.7899	0.00903875	0.112011	otherPCG	DE	up	NA
ALAEKVKEA	-0.426733	0.531053	0.73028	otherPCG	notDE	dn	NA
ALAELLHGA	0.7552	0.0170744	0.15437	otherPCG	notDE	up	NA
ALAEQVQKA	0.143767	0.692865	0.83778	otherPCG	notDE	up	NA
ALAERAQQV	0.624	0.474529	0.688547	otherPCG	notDE	up	NA
ALAEYACKL	-1.2219	0.111239	0.353407	otherPCG	notDE	dn	NA
ALAGFNAHL	0.8723	0.19182	0.45545	otherPCG	notDE	up	NA
ALAGHLNEV	-0.680367	0.29303	0.545911	otherPCG	notDE	dn	NA
ALAGHLQTC	1.65657	0.266809	0.526286	otherPCG	notDE	up	NA
ALAKAPFAA	0.991867	0.238788	0.500519	otherPCG	notDE	up	NA
ALAKDMALA	0.810733	0.0198639	0.167157	otherPCG	notDE	up	NA
ALAKEIDSV	0.138333	0.63191	0.797148	otherPCG	notDE	up	NA
ALAKLVEAI	0.8475	0.0108099	0.122445	otherPCG	notDE	up	NA
ALAKPPVVSV	-1.01507	0.607597	0.781923	otherPCG	notDE	dn	NA
ALANGVSRI	0.225933	0.40819	0.637903	otherPCG	notDE	up	NA
ALANHLIKV	-1.2265	0.19267	0.456464	otherPCG	notDE	dn	NA
ALAPAPPQV	-1.17097	0.0603008	0.277864	otherPCG	notDE	dn	NA
ALAPGLPTA	-1.13673	0.0132691	0.135975	otherPCG	DE	dn	NA
ALAPGVRAV	0.138467	0.558754	0.749815	otherPCG	notDE	up	NA
ALAPHLDDA	-0.0770333	0.931498	0.96887	otherPCG	notDE	dn	NA
ALAPSPAAA	0.857	0.267183	0.526769	otherPCG	notDE	up	NA
ALAQGAERV	-0.1608	0.528323	0.728591	otherPCG	notDE	dn	NA
ALAQRLLEV	0.275267	0.329692	0.575675	otherPCG	notDE	up	NA
ALASHILTA	0.0644	0.808488	0.904989	otherPCG	notDE	up	NA
ALASHLIEA	-0.451933	0.150452	0.407158	otherPCG	notDE	dn	NA
ALASISHVA	0.9763	0.08364	0.31306	otherPCG	notDE	up	NA
ALASLENHV	0.0234667	0.981042	0.990842	otherPCG	notDE	up	NA
ALASLIRSV	0.384033	0.191943	0.455559	otherPCG	notDE	up	NA
ALATLIHQV	0.237067	0.371209	0.608253	otherPCG	notDE	up	NA
ALAVRVVYC	1.46743	0.0874814	0.319318	otherPCG	notDE	up	NA
ALCALVYRL	2.44527	0.0890786	0.3221	otherPCG	notDE	up	NA
ALCDRDVTV	-2.18723	0.000603594	0.0232489	otherPCG	DE	dn	NA
ALCEENMRGV	0.212467	0.868379	0.937501	otherPCG	notDE	up	NA
ALCGKLLTL	2.10227	0.0450567	0.246027	otherPCG	DE	up	NA
ALCNIHENI	2.1266	0.131481	0.382007	otherPCG	notDE	up	NA
ALCPQVINA	-1.1495	0.268862	0.528046	otherPCG	notDE	dn	NA
ALCQRIPQL	2.44703	0.164366	0.424017	otherPCG	notDE	up	NA
ALDAGNIKL	0.507167	0.623598	0.791932	otherPCG	notDE	up	NA
ALDANIARL	0.652567	0.0406334	0.235158	otherPCG	notDE	up	NA
ALDAQLRQA	-0.158267	0.514282	0.719446	otherPCG	notDE	dn	NA
ALDDIIYRA	-0.0423	0.92083	0.96457	otherPCG	notDE	dn	NA
ALDDRLYCV	1.54507	0.239729	0.501707	otherPCG	notDE	up	NA
ALDEICFKV	4.17413	0.0455098	0.246166	otherPCG	DE	up	NA
ALDESHNQNL	-0.482767	0.28235	0.539404	otherPCG	notDE	dn	NA
ALDEVFTKV	0.234	0.412465	0.641451	otherPCG	notDE	up	NA
ALDEYNMKI	-0.2392	0.809062	0.905296	otherPCG	notDE	dn	NA
ALDFKLAAA	0.3677	0.239997	0.501915	otherPCG	notDE	up	NA
ALDKALTSV	-0.745933	0.213142	0.477483	otherPCG	notDE	dn	NA
ALDKATVLL	0.447467	0.0819418	0.311759	otherPCG	notDE	up	NA
ALDKNIHQSV	0.131667	0.575787	0.760214	otherPCG	notDE	up	NA
ALDPAAQAFL	-0.131833	0.637859	0.800804	otherPCG	notDE	dn	NA
ALDPLADKILI	1.76243	0.161133	0.419397	otherPCG	notDE	up	NA
ALDRHLESI	-0.978367	0.0246844	0.184957	otherPCG	notDE	dn	NA
ALDRQTATQLL	1.2111	0.00789173	0.104303	otherPCG	DE	up	NA
ALDSHPTIV	20	0.0335572	0.213266	otherPCG	AZA_SPAspecific	up	NA
ALDSQVPKV	0.0581333	0.831032	0.917827	otherPCG	notDE	up	NA
ALDTNQVLL	-0.163433	0.586291	0.766537	otherPCG	notDE	dn	NA
ALDTNQVSL	-0.533367	0.0725095	0.29532	otherPCG	notDE	dn	NA
ALDTRVVEL	0.594367	0.0551909	0.267532	otherPCG	notDE	up	NA
ALDTTRHEL	0.807867	0.0853063	0.315943	otherPCG	notDE	up	NA
ALDVQGIYRV	-0.6859	0.424345	0.649991	otherPCG	notDE	dn	NA
ALEEKLENV	-20	0.00370219	0.0696976	otherPCG	AZAspecific	dn	NA
ALEERLAQA	0.602567	0.0423763	0.239603	otherPCG	notDE	up	NA
ALEHRVYEV	0.1461	0.819417	0.911685	otherPCG	notDE	up	NA
ALESFLKQV	20	2.21933e-06	0.00134531	otherPCG	AZA_SPAspecific	up	NA
ALFDEQHREEM	-1.55217	0.0556119	0.268129	otherPCG	notDE	dn	NA
ALFDKVSSL	-1.05473	0.0103051	0.119419	otherPCG	DE	dn	NA
ALFDSGLHPA	0.0128	0.967718	0.983854	otherPCG	notDE	up	NA
ALFEAAREVTL	-0.4195	0.575481	0.760103	otherPCG	notDE	dn	NA
ALFEEELARL	1.2434	0.0121971	0.130556	otherPCG	DE	up	NA
ALFEESGLIRI	-0.4519	0.285365	0.541315	otherPCG	notDE	dn	NA
ALFEEVPEL	-20	2.31107e-06	0.00134531	otherPCG	AZAspecific	dn	NA
ALFEGKVQL	0.415967	0.0894829	0.32274	otherPCG	notDE	up	NA
ALFHGEHLL	0.881	0.362406	0.601306	otherPCG	notDE	up	NA
ALFNGAQKL	0.204733	0.461886	0.678047	otherPCG	notDE	up	NA
ALFQHITAL	0.2419	0.425954	0.651277	otherPCG	notDE	up	NA
ALFQQKLQL	1.509	0.237781	0.499554	otherPCG	notDE	up	NA
ALFQRPPLI	0.3286	0.285804	0.541315	otherPCG	notDE	up	NA
ALFRDWIDGV	0.523067	0.356773	0.596572	otherPCG	notDE	up	NA
ALFSDTPANA	-1.27913	0.0582664	0.273692	otherPCG	notDE	dn	NA
ALFWEQHDL	0.272533	0.258683	0.518777	otherPCG	notDE	up	NA
ALGAGIERMGL	-20	0.0452223	0.246166	otherPCG	AZAspecific	dn	NA
ALGAVVKV	20	0.0921866	0.327238	otherPCG	AZA_SPAspecific	up	NA
ALGDFDRALL	-1.3258	0.452899	0.672256	otherPCG	notDE	dn	NA
ALGDFGIRL	0.00776667	0.975822	0.987625	otherPCG	notDE	up	NA
ALGDKFLLRV	-0.0957333	0.729908	0.859219	otherPCG	notDE	dn	NA
ALGEKQPEL	0.587	0.41196	0.64122	otherPCG	notDE	up	NA
ALGEQVIAL	-2.7925	0.000404151	0.0178962	otherPCG	DE	dn	NA
ALGFVYKL	1.34807	0.176547	0.437585	otherPCG	notDE	up	NA
ALGGAPYQV	0.270833	0.311718	0.560391	otherPCG	notDE	up	NA
ALGKILSV	0.7004	0.44169	0.662634	otherPCG	notDE	up	NA
ALGLLYHV	1.25813	0.0140578	0.140265	otherPCG	DE	up	NA
ALGPGVPHI	2.22743	0.0359153	0.220852	otherPCG	DE	up	NA
ALGPKPQGL	0.184267	0.567389	0.755726	otherPCG	notDE	up	NA
ALGPTGRGV	0.138767	0.559319	0.750088	otherPCG	notDE	up	NA
ALGSFIYHL	0.0877	0.80732	0.904034	otherPCG	notDE	up	NA
ALHAAVIAI	1.44543	0.0206673	0.170128	otherPCG	DE	up	NA
ALHDQLFYL	0.266233	0.346241	0.58911	otherPCG	notDE	up	NA
ALHDQLNRL	0.820767	0.191749	0.455428	otherPCG	notDE	up	NA
ALHDQSQEL	-1.23847	0.255507	0.515956	otherPCG	notDE	dn	NA
ALHDRAPQL	1.2845	0.0850954	0.315545	otherPCG	notDE	up	NA
ALHEAILSI	0.8023	0.0338651	0.214036	otherPCG	notDE	up	NA
ALHGESNSV	-0.0732667	0.918942	0.963824	otherPCG	notDE	dn	NA
ALHGHCEQV	0.4889	0.352805	0.593925	otherPCG	notDE	up	NA
ALHGMVALV	0.947067	0.184093	0.445917	otherPCG	notDE	up	NA
ALHHAVIFL	3.2545	0.136423	0.389189	otherPCG	notDE	up	NA
ALHVNIVNV	0.140033	0.905916	0.95603	otherPCG	notDE	up	NA
ALHWFLNQV	0.5052	0.370229	0.607764	otherPCG	notDE	up	NA
ALIAESQRL	-0.224367	0.604446	0.779687	otherPCG	notDE	dn	NA
ALIAHYPRI	0.3974	0.500038	0.707752	otherPCG	notDE	up	NA
ALIARVTNV	-0.925767	0.00894723	0.111562	otherPCG	notDE	dn	NA
ALIEAEKVAQV	-0.2357	0.759753	0.876661	otherPCG	notDE	dn	NA
ALIEDEHNL	0.3417	0.249717	0.511154	otherPCG	notDE	up	NA
ALIEKLVEL	0.0333333	0.881707	0.94403	otherPCG	notDE	up	NA
ALIGNLVKC	-1.6843	0.00137411	0.0390447	otherPCG	DE	dn	NA
ALIGQLVVC	0.5122	0.716139	0.851854	otherPCG	notDE	up	NA
ALIPNQNAL	0.639367	0.0759905	0.301403	otherPCG	notDE	up	NA
ALIQQATTV	-20	2.96546e-05	0.00325379	otherPCG	AZAspecific	dn	NA
ALISEKLETL	-2.7085	1.31559e-05	0.00221695	otherPCG	DE	dn	NA
ALITRIFGV	0.245433	0.323093	0.569202	otherPCG	notDE	up	NA
ALKDEVVSV	0.488033	0.737094	0.864318	otherPCG	notDE	up	NA
ALKDFVASI	0.370933	0.258436	0.518624	otherPCG	notDE	up	NA
ALKDKIEKA	0.727267	0.0232007	0.179716	otherPCG	notDE	up	NA
ALKDLINEA	-0.156333	0.767284	0.881116	otherPCG	notDE	dn	NA
ALKECLTAY	1.857	0.175922	0.437117	otherPCG	notDE	up	NA
ALKERVDEL	-0.3356	0.722181	0.855185	otherPCG	notDE	dn	NA
ALKKALAAA	1.01053	0.00839827	0.107486	otherPCG	DE	up	NA
ALKPDLVNV	0.0610667	0.83145	0.917875	otherPCG	notDE	up	NA
ALKRFVNLV	1.6439	0.00639866	0.0934864	otherPCG	DE	up	NA
ALLAALKNV	0.1113	0.827169	0.915614	otherPCG	notDE	up	NA
ALLAELEKI	-0.160733	0.704769	0.845709	otherPCG	notDE	dn	NA
ALLAGSEYLKL	3.4387	0.0466724	0.247021	otherPCG	DE	up	NA
ALLDCANKV	0.0884333	0.923565	0.966098	otherPCG	notDE	up	NA
ALLDGRLQV	0.271233	0.353229	0.593998	otherPCG	notDE	up	NA
ALLDGRVQL	-0.396067	0.353121	0.593925	otherPCG	notDE	dn	NA
ALLDHDLAL	1.5621	0.224319	0.486969	otherPCG	notDE	up	NA
ALLDKLYAL	-0.222833	0.43219	0.655389	otherPCG	notDE	dn	NA
ALLDNNIGL	-0.1424	0.67552	0.825362	otherPCG	notDE	dn	NA
ALLDQLHTL	0.117333	0.727364	0.857806	otherPCG	notDE	up	NA
ALLDRIVSV	-0.2646	0.412428	0.641451	otherPCG	notDE	dn	NA
ALLDSAHLL	-0.0143333	0.962772	0.981692	otherPCG	notDE	dn	NA
ALLDYIKRC	-0.2432	0.839275	0.921911	otherPCG	notDE	dn	NA
ALLEDSCHYL	0.713233	0.774329	0.884693	otherPCG	notDE	up	NA
ALLEDSVIRQA	1.0106	0.0207764	0.17067	otherPCG	DE	up	NA
ALLEENSTPQL	-1.60297	0.244724	0.506875	otherPCG	notDE	dn	NA
ALLEEVKAL	0.641733	0.0550302	0.267262	otherPCG	notDE	up	NA
ALLEIVHCL	4.08217	0.044631	0.245201	otherPCG	DE	up	NA
ALLEKGITEA	-0.3736	0.363207	0.601541	otherPCG	notDE	dn	NA
ALLEKLTEL	-2.37003	0.073445	0.296884	otherPCG	notDE	dn	NA
ALLEMDARL	0.651167	0.18135	0.443166	otherPCG	notDE	up	NA
ALLENGIIHHV	0.151067	0.489793	0.700492	otherPCG	notDE	up	NA
ALLEQTGDMSL	-0.476367	0.179925	0.441805	otherPCG	notDE	dn	NA
ALLEQVNAL	-0.2384	0.41451	0.64266	otherPCG	notDE	dn	NA
ALLERGYSL	-1.06397	0.410019	0.63962	otherPCG	notDE	dn	NA
ALLESVLRHV	0.3116	0.553972	0.746757	otherPCG	notDE	up	NA
ALLETNPYL	-0.6552	0.0648917	0.283009	otherPCG	notDE	dn	NA
ALLETVNRL	0.0770667	0.78605	0.891304	otherPCG	notDE	up	NA
ALLGARVVL	0.4691	0.116412	0.360221	otherPCG	notDE	up	NA
ALLGDLTKA	0.400667	0.0913243	0.325894	otherPCG	notDE	up	NA
ALLGELARL	0.163	0.696988	0.84011	otherPCG	notDE	up	NA
ALLGELSKV	-0.5115	0.135581	0.387698	otherPCG	notDE	dn	NA
ALLGGVHQC	0.671467	0.603883	0.77921	otherPCG	notDE	up	NA
ALLGHTDTV	-0.437067	0.170964	0.430622	otherPCG	notDE	dn	NA
ALLGILQHV	-0.2284	0.331068	0.5774	otherPCG	notDE	dn	NA
ALLGKIEKV	-0.0869	0.800041	0.89912	otherPCG	notDE	dn	NA
ALLGKLDAI	0.347233	0.25588	0.516008	otherPCG	notDE	up	NA
ALLGQTFSL	-1.18643	0.00628619	0.0925612	otherPCG	DE	dn	NA
ALLGRIPSA	-0.114833	0.707168	0.847115	otherPCG	notDE	dn	NA
ALLGRLAEL	1.85983	0.355843	0.595975	otherPCG	notDE	up	NA
ALLGRLREV	-0.1557	0.666278	0.818545	otherPCG	notDE	dn	NA
ALLGYLQEV	-0.3168	0.305119	0.555774	otherPCG	notDE	dn	NA
ALLHTVTSI	0.4081	0.640852	0.802752	otherPCG	notDE	up	NA
ALLKGLAAV	1.5551	0.0304254	0.205541	otherPCG	DE	up	NA
ALLKIEGVYA	0.591133	0.0504801	0.256373	otherPCG	notDE	up	NA
ALLKQIQEA	-0.294533	0.252417	0.513339	otherPCG	notDE	dn	NA
ALLKVNQEL	0.452	0.0899194	0.32364	otherPCG	notDE	up	NA
ALLKYIETL	-0.191633	0.576976	0.760835	otherPCG	notDE	dn	NA
ALLNEAKEV	-0.1524	0.652585	0.809593	otherPCG	notDE	dn	NA
ALLNIKVKL	1.4668	0.00859395	0.109125	otherPCG	DE	up	NA
ALLNKTMRI	-1.2919	0.123719	0.370503	otherPCG	notDE	dn	NA
ALLNLAERL	-0.817667	0.1883	0.451243	otherPCG	notDE	dn	NA
ALLNQHYQV	-1.3756	0.0661129	0.285536	otherPCG	notDE	dn	NA
ALLPSLSHC	1.21893	0.2122	0.476429	CTA	notDE	up	NA
ALLPSSPTL	-0.0453667	0.954821	0.978285	otherPCG	notDE	dn	NA
ALLQDLHKA	-0.0896	0.800363	0.899289	otherPCG	notDE	dn	NA
ALLQGAIESV	-1.16303	0.545949	0.740856	otherPCG	notDE	dn	NA
ALLQIQQGL	-0.856767	0.0824963	0.311933	otherPCG	notDE	dn	NA
ALLQKLQQL	-0.0315	0.907436	0.957052	otherPCG	notDE	dn	NA
ALLQRLEAL	0.219833	0.313525	0.561725	otherPCG	notDE	up	NA
ALLQRQHAL	1.13817	0.0830553	0.312367	otherPCG	notDE	up	NA
ALLQSDVRL	0.726	0.0642289	0.282481	otherPCG	notDE	up	NA
ALLRDLNKA	1.08443	0.101761	0.340036	otherPCG	notDE	up	NA
ALLRTVVSV	0.808167	0.0465994	0.247021	otherPCG	notDE	up	NA
ALLRVTPFI	1.77083	0.257416	0.51769	otherPCG	notDE	up	NA
ALLSAVTRL	0.179433	0.553017	0.746025	otherPCG	notDE	up	NA
ALLSGLREA	-0.4173	0.155239	0.412608	otherPCG	notDE	dn	NA
ALLSRLEQI	-0.3819	0.247349	0.509091	otherPCG	notDE	dn	NA
ALLSSLARC	0.8618	0.20549	0.469885	otherPCG	notDE	up	NA
ALLTGIISKA	0.171167	0.708913	0.847882	otherPCG	notDE	up	NA
ALLTRVQEI	0.6826	0.0211108	0.172255	otherPCG	notDE	up	NA
ALLVRLQEV	1.57787	0.0498383	0.254601	otherPCG	DE	up	NA
ALMADMVYV	-1.28707	0.023336	0.180341	otherPCG	DE	dn	NA
ALMAHAMEEV	-1.50747	0.00276058	0.0590724	otherPCG	DE	dn	NA
ALMAHVDAV	0.0414667	0.93055	0.968593	otherPCG	notDE	up	NA
ALMDEVVKA	-0.126067	0.62537	0.79302	otherPCG	notDE	dn	NA
ALMDHGVKV	-0.3204	0.53951	0.736032	otherPCG	notDE	dn	NA
ALMDQVHHM	-0.0918667	0.785992	0.891304	otherPCG	notDE	dn	NA
ALMEAVSHA	1.31867	0.054394	0.265472	otherPCG	notDE	up	NA
ALMEAVSHV	-0.3886	0.237475	0.49927	otherPCG	notDE	dn	NA
ALMEDTGRQML	-1.4331	0.12154	0.366811	otherPCG	notDE	dn	NA
ALMEDTLRV	0.305067	0.287266	0.542173	otherPCG	notDE	up	NA
ALMEEILKL	20	1.08725e-05	0.00214404	otherPCG	AZA_SPAspecific	up	NA
ALMELFPKL	3.01707	0.0441201	0.244397	otherPCG	DE	up	NA
ALMELGIQEC	1.02843	0.453671	0.672991	otherPCG	notDE	up	NA
ALMEQVAHQTI	-0.398567	0.190542	0.454016	otherPCG	notDE	dn	NA
ALMEVKMKEM	-0.542633	0.332715	0.578839	otherPCG	notDE	dn	NA
ALMHALTDL	0.759133	0.0174928	0.15636	otherPCG	notDE	up	NA
ALMKEIPAL	0.1918	0.490902	0.701127	otherPCG	notDE	up	NA
ALMPVLNQV	-0.194	0.410259	0.639799	otherPCG	notDE	dn	NA
ALMPVTPQA	-1.37367	0.142564	0.398188	otherPCG	notDE	dn	NA
ALMSKLDGI	-1.80263	0.200452	0.464759	otherPCG	notDE	dn	NA
ALNEDIVRV	0.169267	0.45324	0.67268	otherPCG	notDE	up	NA
ALNEEAGRLLL	0.120933	0.663724	0.816979	otherPCG	notDE	up	NA
ALNEKLVNL	0.222267	0.572064	0.757601	otherPCG	notDE	up	NA
ALNELLQHV	0.205533	0.543647	0.738958	otherPCG	notDE	up	NA
ALNEQIARL	0.109167	0.685444	0.832731	otherPCG	notDE	up	NA
ALNESLVEC	1.83737	0.0684482	0.289064	CTA	notDE	up	NA
ALNGHVEMV	-1.2623	0.088527	0.321437	otherPCG	notDE	dn	NA
ALNGKLYIV	0.0161667	0.947804	0.976322	otherPCG	notDE	up	NA
ALNNHVEVA	0.0400667	0.944702	0.975163	otherPCG	notDE	up	NA
ALNNLLHSL	0.4464	0.148987	0.40585	otherPCG	notDE	up	NA
ALNSKDAAL	0.656267	0.0346321	0.216259	otherPCG	notDE	up	NA
ALNSKILSV	0.319933	0.315425	0.563061	otherPCG	notDE	up	NA
ALPDQGIAKA	-0.0820333	0.727576	0.857972	otherPCG	notDE	dn	NA
ALPPPPPAA	0.0526667	0.96944	0.984533	otherPCG	notDE	up	NA
ALPPVLTTV	-0.483533	0.0558618	0.268375	otherPCG	notDE	dn	NA
ALPSKLPTF	-0.2941	0.400524	0.632685	otherPCG	notDE	dn	NA
ALQDSNNKL	0.800733	0.0604992	0.278205	otherPCG	notDE	up	NA
ALQEALENA	-0.750133	0.220729	0.484876	otherPCG	notDE	dn	NA
ALQEASEAYL	-0.654433	0.0365213	0.222558	otherPCG	notDE	dn	NA
ALQEEQARL	-0.214533	0.858677	0.932985	otherPCG	notDE	dn	NA
ALQEKLEEC	-0.332	0.82413	0.914168	otherPCG	notDE	dn	NA
ALQEKLQYL	0.1722	0.690991	0.836206	otherPCG	notDE	up	NA
ALQEKLWNV	0.6795	0.0865673	0.317941	otherPCG	notDE	up	NA
ALQEKVQAV	0.387767	0.147262	0.404451	otherPCG	notDE	up	NA
ALQEMVHQV	-2.57513	0.00611156	0.0917409	otherPCG	DE	dn	NA
ALQEQHEV	0.872067	0.0500244	0.254698	otherPCG	notDE	up	NA
ALQERLDGL	-2.62667	0.071731	0.293936	otherPCG	notDE	dn	NA
ALQESLVQI	-4.80463	0.0594611	0.276413	otherPCG	notDE	dn	NA
ALQEVLKTA	0.7553	0.0620174	0.279018	otherPCG	notDE	up	NA
ALQGIIHSI	-0.187767	0.760199	0.876925	otherPCG	notDE	dn	NA
ALQGLQVAL	-0.479933	0.111063	0.353217	otherPCG	notDE	dn	NA
ALQKRLDEV	0.436033	0.23718	0.498893	otherPCG	notDE	up	NA
ALQPGLTQA	-0.243833	0.612082	0.784865	otherPCG	notDE	dn	NA
ALQPHLAAI	-0.720467	0.0779876	0.305486	otherPCG	notDE	dn	NA
ALQQQLQAV	-0.439633	0.111575	0.354027	otherPCG	notDE	dn	NA
ALQSFEFRV	-1.77063	0.105828	0.345351	otherPCG	notDE	dn	NA
ALQSLLQHL	1.0704	0.35875	0.597911	CTA	notDE	up	NA
ALRDVSEEL	-0.4767	0.145385	0.401354	otherPCG	notDE	dn	NA
ALREENEQL	0.287033	0.296772	0.548049	otherPCG	notDE	up	NA
ALREEVESF	0.471233	0.200624	0.46498	otherPCG	notDE	up	NA
ALRELLEAC	-0.1865	0.717655	0.852768	otherPCG	notDE	dn	NA
ALRETVVEV	-0.1303	0.655254	0.81141	otherPCG	notDE	dn	NA
ALRGEIETV	0.345967	0.229171	0.491629	otherPCG	notDE	up	NA
ALSALTARL	0.1734	0.558887	0.749815	otherPCG	notDE	up	NA
ALSASLARV	0.0556333	0.856924	0.932138	otherPCG	notDE	up	NA
ALSDGVHKI	0.623767	0.129861	0.379705	otherPCG	notDE	up	NA
ALSDHHIYL	-0.0513667	0.853082	0.929542	otherPCG	notDE	dn	NA
ALSDHHVYL	-0.895367	0.0409657	0.23609	otherPCG	notDE	dn	NA
ALSDLRCNL	0.594467	0.107508	0.347745	otherPCG	notDE	up	NA
ALSDSIHTV	-0.0285333	0.908469	0.957641	otherPCG	notDE	dn	NA
ALSEKIVSV	0.0250667	0.93034	0.968593	otherPCG	notDE	up	NA
ALSEKLARL	0.6032	0.755798	0.874647	otherPCG	notDE	up	NA
ALSELLQQV	-2.76457	0.0457009	0.246166	otherPCG	DE	dn	NA
ALSERAVAV	0.2198	0.490458	0.70091	otherPCG	notDE	up	NA
ALSEVSLRL	0.4547	0.0740841	0.297383	otherPCG	notDE	up	NA
ALSGHLETV	-0.0312333	0.930447	0.968593	otherPCG	notDE	dn	NA
ALSGHVSTV	0.217233	0.451451	0.670928	otherPCG	notDE	up	NA
ALSGLAVRL	0.264067	0.328809	0.574517	otherPCG	notDE	up	NA
ALSKEGIVAL	-3.50347	0.110729	0.352989	otherPCG	notDE	dn	NA
ALSKIIAVL	-1.99427	0.0709607	0.292349	otherPCG	notDE	dn	NA
ALSLVSCKL	1.06667	0.131214	0.381619	otherPCG	notDE	up	NA
ALSNHLNAV	0.208333	0.461803	0.678047	otherPCG	notDE	up	NA
ALSNILERV	0.391833	0.183612	0.445464	otherPCG	notDE	up	NA
ALSNISLRL	-0.636567	0.0697896	0.290982	otherPCG	notDE	dn	NA
ALSNLEVKL	-0.0963	0.715574	0.851516	otherPCG	notDE	dn	NA
ALSPHNILL	-1.83563	0.404848	0.636437	otherPCG	notDE	dn	NA
ALSPNNHEV	0.9946	0.00599761	0.091075	otherPCG	notDE	up	NA
ALSQINTKL	-0.120433	0.744048	0.86851	otherPCG	notDE	dn	NA
ALSRVSVNV	0.975033	0.231776	0.492681	otherPCG	notDE	up	NA
ALSSLIHAL	0.259433	0.350286	0.592716	otherPCG	notDE	up	NA
ALSSVIKEL	0.711133	0.0426673	0.240782	otherPCG	notDE	up	NA
ALTDFVRSV	1.83717	0.302751	0.553169	otherPCG	notDE	up	NA
ALTDYITRL	-0.473633	0.186401	0.449623	otherPCG	notDE	dn	NA
ALTGHLEEV	-0.00786667	0.985765	0.993874	otherPCG	notDE	dn	NA
ALTGYLHTI	0.805	0.0183768	0.160407	otherPCG	notDE	up	NA
ALTKGVQAV	1.02477	0.034413	0.215445	otherPCG	DE	up	NA
ALTRALALA	0.481167	0.136078	0.388754	otherPCG	notDE	up	NA
ALTRSLVAA	0.5859	0.263965	0.523947	otherPCG	notDE	up	NA
ALTSLLKTV	-0.847833	0.16451	0.424017	otherPCG	notDE	dn	NA
ALVDHVAEL	0.368033	0.193195	0.456573	otherPCG	notDE	up	NA
ALVDQRELYL	0.483633	0.145861	0.402029	otherPCG	notDE	up	NA
ALVESLEYV	1.60487	0.0610612	0.278723	otherPCG	notDE	up	NA
ALVGSSPHL	-1.0204	0.29474	0.546969	otherPCG	notDE	dn	NA
ALVKHSVLL	0.470033	0.288342	0.542711	otherPCG	notDE	up	NA
ALVRDILYV	0.0380667	0.964633	0.982624	otherPCG	notDE	up	NA
ALVSSLHLL	0.1921	0.389393	0.623286	otherPCG	notDE	up	NA
ALVVQVAEA	-0.5758	0.0957986	0.332758	otherPCG	notDE	dn	NA
ALWEDEGVRA	-0.3026	0.326732	0.57231	otherPCG	notDE	dn	NA
ALWEKNTHL	-1.7395	0.10155	0.339986	otherPCG	notDE	dn	NA
ALWHVPEHA	0.0474333	0.949783	0.976705	otherPCG	notDE	up	NA
ALWKGVQSL	-0.444933	0.582474	0.763769	otherPCG	notDE	dn	NA
ALWREVASL	0.660167	0.769641	0.882446	otherPCG	notDE	up	NA
ALWVAVPKA	-0.365367	0.455783	0.67431	otherPCG	notDE	dn	NA
ALYASRLYL	0.279433	0.371573	0.608253	otherPCG	notDE	up	NA
ALYAVIEKA	0.0659	0.755658	0.874647	otherPCG	notDE	up	NA
ALYDEVRTV	-20	0.000149944	0.00909635	otherPCG	AZAspecific	dn	NA
ALYDICFRT	-0.727767	0.411237	0.640688	otherPCG	notDE	dn	NA
ALYDNVEKL	0.2608	0.435059	0.65752	otherPCG	notDE	up	NA
ALYEQSLHI	-0.0609667	0.837972	0.921186	otherPCG	notDE	dn	NA
ALYGHTQAV	0.314867	0.45614	0.674592	otherPCG	notDE	up	NA
ALYGKLLKL	0.7015	0.0260869	0.189672	otherPCG	notDE	up	NA
ALYGQPLLL	-0.895467	0.0369923	0.223885	otherPCG	notDE	dn	NA
ALYHEQLAL	-1.51013	0.519177	0.722383	otherPCG	notDE	dn	NA
ALYHFNHSL	0.1716	0.55788	0.749487	otherPCG	notDE	up	NA
ALYHLAIKL	0.3268	0.39891	0.631538	otherPCG	notDE	up	NA
ALYNALDKV	0.693767	0.586824	0.766904	otherPCG	notDE	up	NA
ALYNVDAGHRA	5.5077	2.83028e-05	0.00320932	otherPCG	DE	up	NA
ALYPGQLVQL	-0.174533	0.626586	0.793666	otherPCG	notDE	dn	NA
ALYPNVVQV	-20	0.000225244	0.0120391	otherPCG	AZAspecific	dn	NA
ALYSAEHGL	-0.145967	0.581762	0.763413	otherPCG	notDE	dn	NA
ALYSKGILL	0.3082	0.221347	0.485247	otherPCG	notDE	up	NA
ALYTVLHRL	0.8752	0.00721093	0.0997608	otherPCG	notDE	up	NA
ALYVAVVNV	1.8084	0.318568	0.565334	otherPCG	notDE	up	NA
AMAARPHSI	0.4743	0.0550125	0.267262	otherPCG	notDE	up	NA
AMAASPHAV	0.626167	0.21977	0.483933	otherPCG	notDE	up	NA
AMAAVPAKV	1.1851	0.0864546	0.317763	otherPCG	notDE	up	NA
AMADKMDMSL	-0.550333	0.0805108	0.309587	otherPCG	notDE	dn	NA
AMAEMVLQV	0.4819	0.112615	0.355358	otherPCG	notDE	up	NA
AMANRTILV	-1.54117	0.102257	0.340739	otherPCG	notDE	dn	NA
AMAPGAPQV	-1.7121	0.124948	0.372479	otherPCG	notDE	dn	NA
AMAPTSPQI	-0.686167	0.0291716	0.200594	otherPCG	notDE	dn	NA
AMAQEGLREV	-0.883833	0.0457329	0.246166	otherPCG	notDE	dn	NA
AMAQVIGDRV	-1.18247	0.419241	0.646498	otherPCG	notDE	dn	NA
AMASHLTST	0.391433	0.399354	0.63178	otherPCG	notDE	up	NA
AMDAVCAKV	-0.1349	0.895938	0.951322	otherPCG	notDE	dn	NA
AMDTTVTHA	0.248867	0.739174	0.865508	otherPCG	notDE	up	NA
AMEKSVPAI	0.537433	0.50534	0.711722	otherPCG	notDE	up	NA
AMFDHIPVGV	-0.347167	0.22752	0.490058	otherPCG	notDE	dn	NA
AMFDKKVQL	-0.721267	0.044848	0.245974	otherPCG	notDE	dn	NA
AMFDLTTRL	2.03803	0.203066	0.467212	otherPCG	notDE	up	NA
AMFERIVKA	0.789933	0.385399	0.619412	otherPCG	notDE	up	NA
AMFGKLMTI	-0.532933	0.0378355	0.226898	otherPCG	notDE	dn	NA
AMGEKSFSV	-3.12567	0.0319258	0.208416	otherPCG	DE	dn	NA
AMGIAPPKV	0.323433	0.358292	0.59763	otherPCG	notDE	up	NA
AMHGFSVTL	1.03267	0.0254454	0.188271	otherPCG	DE	up	NA
AMIELVERL	0.106967	0.798598	0.897914	otherPCG	notDE	up	NA
AMINKLKQA	0.469833	0.311074	0.560089	otherPCG	notDE	up	NA
AMKEEKEQL	0.2008	0.643188	0.804019	otherPCG	notDE	up	NA
AMKSDIDEV	-0.100167	0.798183	0.89778	otherPCG	notDE	dn	NA
AMLAVLHTV	0.419467	0.147118	0.404208	otherPCG	notDE	up	NA
AMLDAHPEV	1.15097	0.242677	0.504969	otherPCG	notDE	up	NA
AMLEEVNYI	-20	0.000865384	0.0294348	otherPCG	AZAspecific	dn	NA
AMLGQAEEV	-2.8952	0.00226327	0.0524051	otherPCG	DE	dn	NA
AMLGVNPRF	-20	0.000358494	0.0168068	otherPCG	AZAspecific	dn	NA
AMLNHVLNV	2.52267	0.306602	0.55722	otherPCG	notDE	up	NA
AMLTVLHEI	0.312667	0.193736	0.45687	otherPCG	notDE	up	NA
AMMAKAEYL	-1.79113	0.0520531	0.259795	otherPCG	notDE	dn	NA
AMMAVRVLL	1.2068	0.340534	0.584383	otherPCG	notDE	up	NA
AMNARPHKV	0.0292	0.946215	0.975877	otherPCG	notDE	up	NA
AMNDILAQV	0.233833	0.931323	0.968771	otherPCG	notDE	up	NA
AMNGHTAAV	2.58033	0.0241089	0.182849	otherPCG	DE	up	NA
AMNGHVPAV	0.131433	0.598441	0.775321	otherPCG	notDE	up	NA
AMNGKSFSV	-0.0714333	0.79761	0.897552	otherPCG	notDE	dn	NA
AMNPVEHPF	1.32477	0.000648509	0.0242138	otherPCG	DE	up	NA
AMPDSPAEV	-1.31457	0.00223765	0.0521101	otherPCG	DE	dn	NA
AMPPPPPQGV	-0.299633	0.509394	0.715748	otherPCG	notDE	dn	NA
AMQDRYMEV	-1.45107	0.285261	0.541315	otherPCG	notDE	dn	NA
AMQEALAKL	-20	0.000150726	0.00909832	otherPCG	AZAspecific	dn	NA
AMQEFLTRL	-0.446533	0.240558	0.502573	otherPCG	notDE	dn	NA
AMQKIYQTF	-0.5954	0.0918282	0.326639	otherPCG	notDE	dn	NA
AMQSRLATL	0.0265667	0.98687	0.99441	otherPCG	notDE	up	NA
AMTKDNNLL	-2.3846	0.106134	0.345604	otherPCG	notDE	dn	NA
AMVEHGHEL	1.0366	0.2281	0.490784	otherPCG	notDE	up	NA
AMWEHPITA	0.0158	0.94658	0.976	otherPCG	notDE	up	NA
AMYEHKIFV	-0.183	0.558946	0.749815	otherPCG	notDE	dn	NA
APAADPPRY	0.375067	0.292955	0.545911	otherPCG	notDE	up	NA
APAEDMARY	-0.786933	0.216711	0.481241	otherPCG	notDE	dn	NA
APAKAVVY	0.272067	0.35701	0.596639	otherPCG	notDE	up	NA
APANHQVVY	1.17077	0.103687	0.342415	otherPCG	notDE	up	NA
APAPIHNQF	0.239	0.27393	0.53168	otherPCG	notDE	up	NA
APAPKAYVL	-0.169833	0.490723	0.701123	otherPCG	notDE	dn	NA
APAPPASQY	0.269833	0.416746	0.644707	otherPCG	notDE	up	NA
APAPSTVHF	0.3565	0.198372	0.462588	otherPCG	notDE	up	NA
APAPVINSKY	0.838667	0.0107546	0.122178	otherPCG	notDE	up	NA
APAPVQPPM	-0.539533	0.0832469	0.312414	otherPCG	notDE	dn	NA
APARPQPAY	-0.445933	0.337148	0.581714	otherPCG	notDE	dn	NA
APATGAHNY	1.78467	0.00592496	0.0903109	otherPCG	DE	up	NA
APDAKSFVL	0.3413	0.182062	0.443361	otherPCG	notDE	up	NA
APDELHYTY	-0.0331333	0.901877	0.95464	otherPCG	notDE	dn	NA
APDNIIKFY	0.383067	0.151817	0.408363	otherPCG	notDE	up	NA
APEEHPVLL	-0.5144	0.0794899	0.308131	otherPCG	notDE	dn	NA
APEERPAAL	-0.295933	0.789988	0.893983	otherPCG	notDE	dn	NA
APEGTTTEISY	-20	1.22211e-05	0.00218057	otherPCG	AZAspecific	dn	NA
APEVSQHVY	0.0965333	0.696104	0.83939	otherPCG	notDE	up	NA
APFDKTANITF	0.0448	0.877891	0.942538	otherPCG	notDE	up	NA
APFEEQENY	-1.76753	0.0722386	0.294909	otherPCG	notDE	dn	NA
APFGEKEAY	-2.97223	0.0247638	0.185354	otherPCG	DE	dn	NA
APFHQLRISY	-0.0762333	0.736981	0.864275	otherPCG	notDE	dn	NA
APFHVVITSY	-1.5104	0.262671	0.52329	otherPCG	notDE	dn	NA
APFNEHWRQVY	0.8025	0.23107	0.492455	otherPCG	notDE	up	NA
APFQSMQTVF	-0.564567	0.0955103	0.332518	otherPCG	notDE	dn	NA
APFRSEVCF	2.52197	0.256628	0.516964	otherPCG	notDE	up	NA
APFSKVLTF	-0.401433	0.255734	0.516008	otherPCG	notDE	dn	NA
APHAPGPPA	-0.514167	0.100674	0.338734	otherPCG	notDE	dn	NA
APHPFPHPAF	1.1537	0.0179756	0.158366	otherPCG	DE	up	NA
APHPRLSQY	1.1926	0.00713819	0.099207	otherPCG	DE	up	NA
APHQVHNLY	0.407733	0.296586	0.547796	otherPCG	notDE	up	NA
APHSTYNLY	0.0532	0.876225	0.941734	otherPCG	notDE	up	NA
APIASIHSF	-0.9832	0.31789	0.56504	otherPCG	notDE	dn	NA
APIEAQVRL	-0.185433	0.581539	0.763204	otherPCG	notDE	dn	NA
APIGSLNSNY	0.127167	0.718868	0.853544	otherPCG	notDE	up	NA
APIKPTNTY	-0.921567	0.167305	0.426363	otherPCG	notDE	dn	NA
APINEVARF	-1.1106	0.0341352	0.214703	otherPCG	DE	dn	NA
APIPHDGNLY	0.446433	0.133953	0.385462	otherPCG	notDE	up	NA
APIQVFSTY	1.24323	0.463586	0.679848	otherPCG	notDE	up	NA
APIRCVEY	1.62227	0.0246954	0.184957	otherPCG	DE	up	NA
APIRPDIVNF	1.07323	0.00469132	0.0795296	otherPCG	DE	up	NA
APISLHVSY	0.640133	0.115468	0.358839	otherPCG	notDE	up	NA
APIVAHLWEY	0.862833	0.0223529	0.176109	otherPCG	notDE	up	NA
APIWDKLGETY	0.248367	0.41349	0.642232	otherPCG	notDE	up	NA
APIYADLSLKY	-1.3063	0.229139	0.491629	otherPCG	notDE	dn	NA
APKRPMSAY	1.58353	0.088837	0.321751	otherPCG	notDE	up	NA
APKRPPSAF	-0.636267	0.318352	0.565251	otherPCG	notDE	dn	NA
APKTTRVTY	0.471433	0.11115	0.353282	otherPCG	notDE	up	NA
APLAKQQSY	1.4537	0.0169466	0.153902	otherPCG	DE	up	NA
APLDSIHSL	-0.1255	0.645845	0.805679	otherPCG	notDE	dn	NA
APLEEARQF	0.431067	0.106901	0.347077	otherPCG	notDE	up	NA
APLKLPRVSY	20	7.83861e-05	0.00569496	otherPCG	AZA_SPAspecific	up	NA
APLKLQMEF	0.1587	0.618756	0.788539	otherPCG	notDE	up	NA
APLKSKMIY	0.5942	0.081781	0.311245	otherPCG	notDE	up	NA
APLPAQAVF	6.27413	0.000287149	0.0142203	otherPCG	DE	up	NA
APLPQDRGF	2.12557	0.0158055	0.148313	otherPCG	DE	up	NA
APLQEKVVF	0.961933	0.00819201	0.106162	otherPCG	notDE	up	NA
APMDWMQEY	-0.609633	0.0337585	0.213663	otherPCG	notDE	dn	NA
APMLKAREY	2.13773	0.0654879	0.28415	otherPCG	notDE	up	NA
APMSAAHQL	0.373967	0.153754	0.410904	otherPCG	notDE	up	NA
APNEMVYRF	0.624867	0.244549	0.506875	otherPCG	notDE	up	NA
APPPRDYTY	0.628267	0.490099	0.700563	otherPCG	notDE	up	NA
APRADAKAY	4.25097	0.00621148	0.0920923	otherPCG	DE	up	NA
APRAGTPGF	1.00657	0.0057197	0.0890913	otherPCG	DE	up	NA
APRAPQALERY	-0.2595	0.657564	0.812943	otherPCG	notDE	dn	NA
APREPGAVSY	0.784267	0.0091118	0.112465	otherPCG	notDE	up	NA
APRPEHTKSVY	1.77107	0.0311836	0.207089	otherPCG	DE	up	NA
APRYDMDRF	-0.677233	0.411649	0.640845	otherPCG	notDE	dn	NA
APSKTSLIM	-0.0430667	0.847731	0.925976	otherPCG	notDE	dn	NA
APSTIIFHL	3.16193	0.00386572	0.0714981	otherPCG	DE	up	NA
APSVVKISY	-0.444767	0.174376	0.43506	otherPCG	notDE	dn	NA
APSVVKVSY	-0.925833	0.0423621	0.239603	otherPCG	notDE	dn	NA
APTTHTEEY	0.470367	0.0827972	0.312079	otherPCG	notDE	up	NA
APVENDNSY	-0.5601	0.336127	0.581026	otherPCG	notDE	dn	NA
APVEVTHNF	-0.301767	0.269856	0.528764	otherPCG	notDE	dn	NA
APVFRDYVF	-2.2545	0.233516	0.494609	otherPCG	notDE	dn	NA
APVGGHILSY	-0.754433	0.0130421	0.134672	otherPCG	notDE	dn	NA
APVGHSGIWSF	0.4589	0.261121	0.521595	otherPCG	notDE	up	NA
APVKIAVIF	20	0.000572156	0.0226496	otherPCG	AZA_SPAspecific	up	NA
APVLVVLRY	0.240967	0.568309	0.755918	otherPCG	notDE	up	NA
APVMSMVTY	-2.01093	0.0998468	0.337731	otherPCG	notDE	dn	NA
APVNIAVIKY	0.464433	0.0661302	0.285536	otherPCG	notDE	up	NA
APVSPHSTF	-0.0704333	0.832086	0.918376	otherPCG	notDE	dn	NA
APWIESQDWAY	-0.810933	0.0430073	0.24183	otherPCG	notDE	dn	NA
APWMPKPGDDY	0.301767	0.599398	0.77597	otherPCG	notDE	up	NA
APYAAQQAASY	-20	0.0014816	0.0409122	otherPCG	AZAspecific	dn	NA
APYDENWFY	0.425567	0.215371	0.480004	otherPCG	notDE	up	NA
APYGNPKNMAY	0.462167	0.099211	0.337457	otherPCG	notDE	up	NA
APYPVCTVRY	2.5954	0.0495403	0.254046	otherPCG	DE	up	NA
APYQPSAQSSY	0.7243	0.013652	0.137688	otherPCG	notDE	up	NA
AQAEVYKEL	2.00377	0.0260932	0.189672	otherPCG	DE	up	NA
AQFEHTILL	5.63813	0.102851	0.341582	otherPCG	notDE	up	NA
AQIEVVPSA	1.828	0.0752869	0.300267	otherPCG	notDE	up	NA
AQIRYLTQV	-0.4345	0.579591	0.76213	otherPCG	notDE	dn	NA
AQMDYQLRL	-1.56093	0.139803	0.394455	otherPCG	notDE	dn	NA
AQVPKSSAL	-1.30417	0.00842778	0.107636	otherPCG	DE	dn	NA
AQYDRQIRL	0.303267	0.497758	0.705938	otherPCG	notDE	up	NA
AQYEHDLEV	0.420933	0.217345	0.48174	otherPCG	notDE	up	NA
AQYENPPHI	-0.431633	0.728047	0.858444	otherPCG	notDE	dn	NA
ASFDRAIEM	-0.1169	0.929497	0.968593	otherPCG	notDE	dn	NA
ASHQGPTL	20	0.0363077	0.221742	otherPCG	AZA_SPAspecific	up	NA
ASIPYFHAM	0.397667	0.116198	0.359926	otherPCG	notDE	up	NA
ASMNHTKAL	20	0.00408764	0.073907	otherPCG	AZA_SPAspecific	up	NA
ASNPRQAAY	3.08697	0.00149512	0.0410414	otherPCG	DE	up	NA
ASSPEHPEL	-0.2274	0.340952	0.584785	otherPCG	notDE	dn	NA
ASSPHGLVM	-0.100067	0.789333	0.893508	otherPCG	notDE	dn	NA
ASTSRSLAL	-0.0980667	0.859406	0.933081	otherPCG	notDE	dn	NA
ASVTSRTSM	0.0947	0.793694	0.89622	otherPCG	notDE	up	NA
ATADYICKV	0.559267	0.509758	0.716093	otherPCG	notDE	up	NA
ATDPTIHTV	0.710433	0.0223048	0.175855	otherPCG	notDE	up	NA
ATHDGAPEL	-1.23533	0.0107334	0.122166	otherPCG	DE	dn	NA
ATIGELAQV	-0.377367	0.127732	0.377198	otherPCG	notDE	dn	NA
ATTHLSPEL	0.180667	0.488081	0.699524	otherPCG	notDE	up	NA
ATVHPGLEL	0.601233	0.0477071	0.249388	otherPCG	notDE	up	NA
ATWSDPHKA	1.34067	0.123443	0.369939	otherPCG	notDE	up	NA
AVAAHIQEV	-0.125533	0.668117	0.819477	otherPCG	notDE	dn	NA
AVAEQIPLL	0.300667	0.307748	0.557805	otherPCG	notDE	up	NA
AVAQQVQQV	0.1592	0.689945	0.835806	otherPCG	notDE	up	NA
AVATAVQRV	0.4986	0.26211	0.522627	otherPCG	notDE	up	NA
AVCEVVTQF	2.46383	0.109115	0.350607	otherPCG	notDE	up	NA
AVCNHISSV	0.261233	0.850729	0.928228	otherPCG	notDE	up	NA
AVCPLVVRL	2.5502	0.0106394	0.121666	otherPCG	DE	up	NA
AVDATVNQV	-1.57927	0.0496766	0.254208	otherPCG	DE	dn	NA
AVFDKCPEL	0.3724	0.201941	0.465907	otherPCG	notDE	up	NA
AVFGHPFSL	0.194067	0.580722	0.762585	otherPCG	notDE	up	NA
AVFPHLTVV	20	0.00402484	0.0734336	otherPCG	AZA_SPAspecific	up	NA
AVGEHVFAV	0.5526	0.0481652	0.25135	otherPCG	notDE	up	NA
AVHDITVAY	0.276267	0.31919	0.565912	otherPCG	notDE	up	NA
AVHDSFVAV	0.533667	0.077472	0.304356	otherPCG	notDE	up	NA
AVHEDIVAV	-20	0.105052	0.343898	otherPCG	AZAspecific	dn	NA
AVHETLVAV	0.2541	0.458275	0.676265	otherPCG	notDE	up	NA
AVHGNVPEV	0.3271	0.804821	0.902485	otherPCG	notDE	up	NA
AVHIAHSL	-0.686667	0.130528	0.380238	otherPCG	notDE	dn	NA
AVIDHHNY	-0.2572	0.709276	0.848086	otherPCG	notDE	dn	NA
AVIDVGINRV	-0.0606333	0.816501	0.909949	otherPCG	notDE	dn	NA
AVIEAEKIAQV	-0.739633	0.173095	0.43367	otherPCG	notDE	dn	NA
AVIEHLERL	-0.0211333	0.948416	0.976568	otherPCG	notDE	dn	NA
AVIHEAPAV	1.81663	0.0177751	0.157639	otherPCG	DE	up	NA
AVINSLEKA	-20	0.459458	0.676654	otherPCG	AZAspecific	dn	NA
AVLDFCYHL	0.4351	0.115943	0.359282	otherPCG	notDE	up	NA
AVLDFIHYC	0.4351	0.115943	0.359282	otherPCG	notDE	up	NA
AVMDAAIFL	5.42597	0.000351011	0.0166459	otherPCG	DE	up	NA
AVMEQIPEI	-0.423767	0.171466	0.431349	otherPCG	notDE	dn	NA
AVMLHSFTL	3.02083	0.269002	0.528046	otherPCG	notDE	up	NA
AVNSHVISV	0.3216	0.397329	0.630662	otherPCG	notDE	up	NA
AVPPPPSSV	-1.08867	0.371175	0.608253	CTA	notDE	dn	NA
AVSAVVHEY	0.715267	0.0204772	0.169257	otherPCG	notDE	up	NA
AVVEPYNSI	-0.986267	0.0118747	0.128325	otherPCG	notDE	dn	NA
AVWAAVQAV	-0.406133	0.29337	0.545916	otherPCG	notDE	dn	NA
AVYEGHVSCV	0.609067	0.549515	0.743344	otherPCG	notDE	up	NA
AWAPKPYHKF	-0.0284	0.936349	0.971833	otherPCG	notDE	dn	NA
AWHPHTNKF	0.366833	0.486551	0.698517	otherPCG	notDE	up	NA
AYAIIKEEL	0.1797	0.47155	0.686751	CTA	notDE	up	NA
AYALLLQHL	0.2249	0.372905	0.60959	otherPCG	notDE	up	NA
AYARIGNSYF	0.3237	0.413775	0.642398	otherPCG	notDE	up	NA
AYATHPFKF	0.5814	0.024395	0.184184	otherPCG	notDE	up	NA
AYCLKYEKF	1.89713	0.0601869	0.277779	otherPCG	notDE	up	NA
AYCPNDYHQLF	1.12703	0.0241335	0.182849	otherPCG	DE	up	NA
AYDPEINKL	-0.663633	0.0919548	0.326805	otherPCG	notDE	dn	NA
AYDTVRWEF	-0.3855	0.148123	0.405162	otherPCG	notDE	dn	NA
AYDVLFHQW	20	0.00249694	0.0553306	otherPCG	AZA_SPAspecific	up	NA
AYEHKFYEI	0.987833	0.312657	0.560885	otherPCG	notDE	up	NA
AYELTQYYF	-0.569867	0.105989	0.34541	otherPCG	notDE	dn	NA
AYFKQSSVF	-20	1.62454e-05	0.00246382	otherPCG	AZAspecific	dn	NA
AYFTETEKF	1.57453	0.0110535	0.123949	otherPCG	DE	up	NA
AYGDIKERL	-0.2263	0.467729	0.683072	otherPCG	notDE	dn	NA
AYGHFSYEF	-0.0705333	0.802893	0.901157	otherPCG	notDE	dn	NA
AYGKDFHLI	0.100233	0.714869	0.851425	otherPCG	notDE	up	NA
AYGRAFNW	2.39123	0.231932	0.492739	otherPCG	notDE	up	NA
AYGTVHYF	0.531833	0.142985	0.398629	otherPCG	notDE	up	NA
AYGTYRSNF	0.9254	0.395234	0.628489	otherPCG	notDE	up	NA
AYHNSPAYL	0.8476	0.0566815	0.270329	otherPCG	notDE	up	NA
AYIDYLSHL	0.566067	0.753319	0.87364	otherPCG	notDE	up	NA
AYIERMNYI	5.03433	0.0824133	0.311927	otherPCG	notDE	up	NA
AYINRASLL	0.177667	0.598279	0.775321	otherPCG	notDE	up	NA
AYKDQNENRW	0.921267	0.236234	0.497672	otherPCG	notDE	up	NA
AYKEEANTI	0.2413	0.337883	0.582173	otherPCG	notDE	up	NA
AYKILAHLW	0.561533	0.0603302	0.277864	otherPCG	notDE	up	NA
AYKYIQELW	0.7213	0.0150257	0.145149	otherPCG	notDE	up	NA
AYLDKSPQF	3.92343	0.0516207	0.258764	otherPCG	notDE	up	NA
AYLDSTERF	-20	4.0865e-05	0.00381396	otherPCG	AZAspecific	dn	NA
AYLEAHETF	-0.1132	0.641946	0.803128	otherPCG	notDE	dn	NA
AYLEAIHNF	-0.0438667	0.859494	0.933092	otherPCG	notDE	dn	NA
AYLEALSHL	-0.265033	0.506778	0.712898	otherPCG	notDE	dn	NA
AYLEAYKEF	0.133467	0.685226	0.83265	otherPCG	notDE	up	NA
AYLESFYKF	0.510733	0.194808	0.457648	otherPCG	notDE	up	NA
AYLIQVHKW	0.0144	0.961449	0.981119	otherPCG	notDE	up	NA
AYLITLGKF	0.690567	0.0891252	0.32212	otherPCG	notDE	up	NA
AYLKAIVLF	0.657167	0.0768491	0.303109	otherPCG	notDE	up	NA
AYLKEVEQL	-1.79123	0.00918355	0.112848	otherPCG	DE	dn	NA
AYLKFLDQF	-1.93773	0.0629787	0.280649	otherPCG	notDE	dn	NA
AYLNITKHL	0.629733	0.208361	0.472091	otherPCG	notDE	up	NA
AYLPVNESF	-3.3064	0.00025879	0.0132664	otherPCG	DE	dn	NA
AYLQKNNDF	-0.5569	0.225081	0.487743	otherPCG	notDE	dn	NA
AYLQLFTKL	-1.69387	0.000871359	0.0294997	otherPCG	DE	dn	NA
AYLRIHAHF	1.89143	0.0422475	0.239304	otherPCG	DE	up	NA
AYLSGMLRF	-0.504333	0.100589	0.338664	otherPCG	notDE	dn	NA
AYLTHHQRI	-0.0904	0.690375	0.835806	otherPCG	notDE	dn	NA
AYLTLTSRM	1.67453	0.362947	0.601458	otherPCG	notDE	up	NA
AYLTVHQRI	0.337333	0.326929	0.57255	otherPCG	notDE	up	NA
AYMERMNYI	-0.3536	0.733892	0.861903	otherPCG	notDE	dn	NA
AYMPHTFFI	1.55233	0.354866	0.595421	otherPCG	notDE	up	NA
AYNKLNVFHW	0.492367	0.0526724	0.260874	otherPCG	notDE	up	NA
AYNNQSNRL	0.621467	0.166543	0.42575	otherPCG	notDE	up	NA
AYNPMARDLF	-0.0996333	0.770935	0.883179	otherPCG	notDE	dn	NA
AYNPNTQTF	-20	6.936e-06	0.00189381	otherPCG	AZAspecific	dn	NA
AYNPVTHQL	-0.1723	0.531229	0.730439	otherPCG	notDE	dn	NA
AYPHNLMTF	-0.3647	0.180786	0.442766	otherPCG	notDE	dn	NA
AYPHRLNLF	0.5342	0.0800357	0.309161	otherPCG	notDE	up	NA
AYPPAPFMHI	-1.201	0.00178619	0.0453386	otherPCG	DE	dn	NA
AYPTVKFYF	0.0766333	0.773604	0.884582	otherPCG	notDE	up	NA
AYQDRLAYL	0.913667	0.106862	0.347046	otherPCG	notDE	up	NA
AYQKQPTIF	-0.2308	0.774123	0.884693	otherPCG	notDE	dn	NA
AYQLMTDVF	-1.91247	0.0168731	0.153527	otherPCG	DE	dn	NA
AYQSIQNYL	-0.543167	0.222241	0.485498	otherPCG	notDE	dn	NA
AYRRQFAKF	0.0439667	0.863711	0.935663	otherPCG	notDE	up	NA
AYSAKIALF	0.610567	0.0835987	0.31306	otherPCG	notDE	up	NA
AYSHLRYVF	1.45477	0.336229	0.581038	otherPCG	notDE	up	NA
AYSPRFLYI	-20	0.00226277	0.0524051	otherPCG	AZAspecific	dn	NA
AYSPRHYVI	0.517167	0.156735	0.413856	otherPCG	notDE	up	NA
AYSRVQYQF	0.322067	0.615743	0.786982	otherPCG	notDE	up	NA
AYSVEHNQL	-0.0192	0.934549	0.970788	otherPCG	notDE	dn	NA
AYTLLLHTW	-0.400067	0.157691	0.415211	otherPCG	notDE	dn	NA
AYTPFHAVL	0.2596	0.417356	0.645067	otherPCG	notDE	up	NA
AYVEKVEKL	-0.383667	0.240016	0.501915	otherPCG	notDE	dn	NA
AYVELVHHI	0.150333	0.568139	0.755918	otherPCG	notDE	up	NA
AYVGDLQTL	-0.204867	0.913233	0.960327	otherPCG	notDE	dn	NA
AYVHMVTHF	-0.1178	0.619169	0.788693	otherPCG	notDE	dn	NA
AYVPGFAHI	0.0978667	0.695259	0.839192	otherPCG	notDE	up	NA
AYVVKVFSL	0.105233	0.653308	0.81021	otherPCG	notDE	up	NA
AYYPAQGVQQF	-20	0.000965861	0.030758	otherPCG	AZAspecific	dn	NA
DAADIRFVY	0.115567	0.704766	0.845709	otherPCG	notDE	up	NA
DAAGPHEAF	0.2094	0.437431	0.65938	otherPCG	notDE	up	NA
DAAHEFTVY	0.214667	0.407389	0.637375	otherPCG	notDE	up	NA
DAAKENTCY	20	0.231149	0.492455	otherPCG	AZA_SPAspecific	up	NA
DAAKMALVL	-0.0266667	0.977737	0.988656	otherPCG	notDE	dn	NA
DAAKNQVAL	-0.0224333	0.951059	0.976705	otherPCG	notDE	dn	NA
DAAKNQVAM	0.420167	0.16844	0.427192	otherPCG	notDE	up	NA
DAAQLPHDY	-2.4595	0.0994542	0.337484	otherPCG	notDE	dn	NA
DAAQSRVY	0.8806	0.110461	0.352664	otherPCG	notDE	up	NA
DAARLVMLY	0.796533	0.0221198	0.175297	otherPCG	notDE	up	NA
DAAYSHHY	20	0.44765	0.667571	otherPCG	AZA_SPAspecific	up	NA
DACDIQEKY	0.467267	0.25551	0.515956	otherPCG	notDE	up	NA
DACELIERY	2.91637	0.0244825	0.184408	otherPCG	DE	up	NA
DAFDKGSLF	0.373633	0.269712	0.528661	otherPCG	notDE	up	NA
DAFEFHEAF	-0.0229667	0.943546	0.974833	otherPCG	notDE	dn	NA
DAFHFVSY	0.795467	0.0218501	0.174643	otherPCG	notDE	up	NA
DAFKASVY	-0.0641667	0.812667	0.907426	otherPCG	notDE	dn	NA
DAFKSGIVQY	0.222633	0.468491	0.683854	otherPCG	notDE	up	NA
DAGPPTHAF	0.0153	0.94209	0.974124	otherPCG	notDE	up	NA
DAGQFYAKY	-1.7872	0.0290133	0.20058	otherPCG	DE	dn	NA
DAHEAAQM	0.00516667	0.993861	0.99737	otherPCG	notDE	up	NA
DAHGSFCF	1.75077	0.264252	0.524109	otherPCG	notDE	up	NA
DAHGVVIVF	2.66377	0.156441	0.413439	otherPCG	notDE	up	NA
DAHKGVAL	20	0.000263979	0.0134011	otherPCG	AZA_SPAspecific	up	NA
DAHPTLVTY	-0.0199667	0.937966	0.972513	otherPCG	notDE	dn	NA
DAHRIVLY	-0.0465333	0.864084	0.935981	otherPCG	notDE	dn	NA
DAHSDYARY	-1.21403	0.0314364	0.207157	otherPCG	DE	dn	NA
DAHVAPRM	-0.5385	0.55793	0.749487	otherPCG	notDE	dn	NA
DAHVDSTTY	0.0986333	0.761361	0.877427	otherPCG	notDE	up	NA
DAIRLAVSY	0.217733	0.471888	0.686918	otherPCG	notDE	up	NA
DAIRNLHHY	1.05427	0.0166509	0.152242	otherPCG	DE	up	NA
DAIRSLASVSY	0.136233	0.920378	0.964497	otherPCG	notDE	up	NA
DAISKTYSY	0.373533	0.143493	0.399038	otherPCG	notDE	up	NA
DAITGEARY	0.6748	0.0287675	0.200125	otherPCG	notDE	up	NA
DAIVHSAF	-0.3475	0.221576	0.485346	otherPCG	notDE	dn	NA
DAKESSTVF	0.226967	0.371377	0.608253	otherPCG	notDE	up	NA
DAKKGEYVF	-0.476667	0.280514	0.537645	otherPCG	notDE	dn	NA
DAKKLTESY	0.756433	0.0204393	0.169257	otherPCG	notDE	up	NA
DAKLSVVEY	0.027	0.912597	0.960151	otherPCG	notDE	up	NA
DAKNNEVSF	2.61963	1.49918e-05	0.0023762	otherPCG	DE	up	NA
DAKPELLAF	0.1116	0.741445	0.867158	otherPCG	notDE	up	NA
DAKSQEQVF	0.482167	0.0802857	0.309539	otherPCG	notDE	up	NA
DAKTETAVF	0.0858	0.70765	0.847322	otherPCG	notDE	up	NA
DALGHFFQY	0.139833	0.578398	0.761416	otherPCG	notDE	up	NA
DALQVAQEM	2.7808	0.000525762	0.0214394	otherPCG	DE	up	NA
DALVHAQF	-1.21807	0.00796016	0.104751	otherPCG	DE	dn	NA
DALVITHY	-0.117733	0.659854	0.814363	otherPCG	notDE	dn	NA
DAMEQCHNY	0.1309	0.877032	0.942258	otherPCG	notDE	up	NA
DAMGSQTKF	0.0876667	0.745169	0.869257	otherPCG	notDE	up	NA
DAMKDLAQY	0.233767	0.459043	0.676575	otherPCG	notDE	up	NA
DAMKTKTHY	3.13257	0.0405769	0.235158	otherPCG	DE	up	NA
DANGMKILY	-0.862967	0.456119	0.674592	otherPCG	notDE	dn	NA
DANKEFSTY	-5.83567	1.50801e-05	0.0023762	otherPCG	DE	dn	NA
DANPETHAF	0.216933	0.359141	0.598305	otherPCG	notDE	up	NA
DANRQISEY	1.8064	0.192973	0.456526	otherPCG	notDE	up	NA
DARAGETMY	0.416733	0.185385	0.447975	otherPCG	notDE	up	NA
DARKETVESHF	-0.0563667	0.890937	0.948537	otherPCG	notDE	dn	NA
DARQEEDSY	-0.694867	0.144355	0.40014	otherPCG	notDE	dn	NA
DARWEIHAY	-0.389067	0.108088	0.34885	otherPCG	notDE	dn	NA
DASALRILF	0.3281	0.694096	0.838637	otherPCG	notDE	up	NA
DASGAKLDY	0.360667	0.12133	0.366467	otherPCG	notDE	up	NA
DASKVVTVF	0.276033	0.299108	0.549895	otherPCG	notDE	up	NA
DASLKTYLY	0.263667	0.261467	0.521945	otherPCG	notDE	up	NA
DASPVQAVF	-1.04063	0.00273885	0.0589984	otherPCG	DE	dn	NA
DAVHADVY	-0.0793667	0.742032	0.867313	otherPCG	notDE	dn	NA
DAVHAILAY	-0.0146	0.953143	0.977473	otherPCG	notDE	dn	NA
DAVKATDQY	-20	0.578768	0.761543	otherPCG	AZAspecific	dn	NA
DAVLAIKY	1.01087	0.00743978	0.101652	otherPCG	DE	up	NA
DAVREIRKY	-0.0971	0.948661	0.976568	otherPCG	notDE	dn	NA
DAVREVRKY	1.2927	0.0046909	0.0795296	otherPCG	DE	up	NA
DAVRTKMVY	0.482533	0.213328	0.477636	otherPCG	notDE	up	NA
DAVTHARF	0.225267	0.760828	0.87717	otherPCG	notDE	up	NA
DAWFEEKQQQF	0.270033	0.222586	0.485814	otherPCG	notDE	up	NA
DAWKQLQTF	20	3.10253e-05	0.00325379	otherPCG	AZA_SPAspecific	up	NA
DAYELKHAL	1.52837	0.150794	0.407396	otherPCG	notDE	up	NA
DAYPEIEKF	0.334733	0.285375	0.541315	otherPCG	notDE	up	NA
DAYRDQFRM	0.4029	0.230532	0.492183	otherPCG	notDE	up	NA
DAYTSRLGY	-1.15287	0.310339	0.559902	otherPCG	notDE	dn	NA
DCFKTIISY	-0.4258	0.665333	0.817946	otherPCG	notDE	dn	NA
DDRPQVLSY	-0.207833	0.50177	0.709141	otherPCG	notDE	dn	NA
DFFIEHSQY	-0.8672	0.0116137	0.127313	otherPCG	notDE	dn	NA
DFFKERTSF	0.534133	0.0518731	0.259044	otherPCG	notDE	up	NA
DFFLEHEAL	0.174133	0.58588	0.766248	otherPCG	notDE	up	NA
DFKKEEKSY	1.05273	0.00171486	0.0444582	otherPCG	DE	up	NA
DFQLQKTVY	-3.20483	0.00927789	0.112976	otherPCG	DE	dn	NA
DFREQKHSY	0.860233	0.0440457	0.24433	otherPCG	notDE	up	NA
DGFKEQGVTF	-0.442167	0.1313	0.381664	otherPCG	notDE	dn	NA
DGIIQKNSY	1.29623	0.111651	0.354027	otherPCG	notDE	up	NA
DGKKIVSY	1.18817	0.00398559	0.0730471	otherPCG	DE	up	NA
DGKLVTVKY	-2.70013	0.00155337	0.0423528	otherPCG	DE	dn	NA
DGKMDPVAY	0.456767	0.10003	0.338038	otherPCG	notDE	up	NA
DGKSKGIAY	3.04393	0.000958025	0.0305887	otherPCG	DE	up	NA
DGKVTRTAY	2.77877	0.00111704	0.0337721	otherPCG	DE	up	NA
DGRLDIVKY	-1.12603	0.1486	0.40585	otherPCG	notDE	dn	NA
DGRLLSTY	0.427833	0.431475	0.65504	otherPCG	notDE	up	NA
DGRQIVVKY	0.126867	0.619381	0.788723	otherPCG	notDE	up	NA
DGRVFQVEY	1.01633	0.00689657	0.0981315	otherPCG	DE	up	NA
DGWRDMGYTY	0.5674	0.0334068	0.212881	otherPCG	notDE	up	NA
DGYGRDRDY	2.85467	0.00478336	0.080161	otherPCG	DE	up	NA
DGYSTKDSY	0.669	0.249501	0.511005	otherPCG	notDE	up	NA
DIHRSIKY	-0.601833	0.448841	0.668769	otherPCG	notDE	dn	NA
DIKKEDIEY	0.6245	0.0772564	0.30389	otherPCG	notDE	up	NA
DIKPEQQRY	0.1931	0.705886	0.846398	otherPCG	notDE	up	NA
DIMKIREY	-0.3425	0.527679	0.728034	CTA	notDE	dn	NA
DIREEAEKY	2.6778	0.0055933	0.088364	otherPCG	DE	up	NA
DIRQERTAW	-0.436533	0.354033	0.594777	otherPCG	notDE	dn	NA
DIYRELYAF	0.500533	0.13028	0.379886	otherPCG	notDE	up	NA
DLFEEKITH	-0.410833	0.194635	0.457479	otherPCG	notDE	dn	NA
DLFGRDLSY	0.7958	0.0612644	0.278815	otherPCG	notDE	up	NA
DLHEVKQEY	-0.576433	0.179388	0.441305	otherPCG	notDE	dn	NA
DLHIELNGY	0.5584	0.106098	0.345604	otherPCG	notDE	up	NA
DLHLEENSF	0.633533	0.0554	0.267958	otherPCG	notDE	up	NA
DLHRERIVY	0.205167	0.464739	0.680425	otherPCG	notDE	up	NA
DLKALNTSY	0.657867	0.15514	0.412608	otherPCG	notDE	up	NA
DLKDEAEQY	0.403133	0.826038	0.915415	otherPCG	notDE	up	NA
DLKDRDVTF	0.614033	0.223364	0.486375	otherPCG	notDE	up	NA
DLKEALISY	0.318	0.247498	0.509154	otherPCG	notDE	up	NA
DLKETNISY	0.2611	0.348681	0.591258	otherPCG	notDE	up	NA
DLKKHTVYY	0.631133	0.148473	0.405725	otherPCG	notDE	up	NA
DLMREVNTF	-0.0232667	0.928157	0.967884	otherPCG	notDE	dn	NA
DLMVEHTSF	0.4616	0.0961101	0.333437	otherPCG	notDE	up	NA
DLNKQATTY	-0.5721	0.6143	0.786776	otherPCG	notDE	dn	NA
DLREERVSF	-0.648167	0.0363055	0.221742	otherPCG	notDE	dn	NA
DLRHLVQSY	-0.3385	0.469878	0.68555	otherPCG	notDE	dn	NA
DLRKEDVAM	0.199267	0.580335	0.76253	otherPCG	notDE	up	NA
DLRKILITY	2.206	0.127792	0.377198	otherPCG	notDE	up	NA
DLRLEHTHF	0.144567	0.62525	0.792951	otherPCG	notDE	up	NA
DLRPEEIRY	-0.337167	0.162296	0.421385	otherPCG	notDE	dn	NA
DLRRDIAY	0.0866667	0.771849	0.883642	otherPCG	notDE	up	NA
DLRREFGRY	-0.123333	0.600043	0.776401	otherPCG	notDE	dn	NA
DMAKVFVEY	1.31643	0.292295	0.545626	otherPCG	notDE	up	NA
DMALNIHAF	0.46	0.0803904	0.309587	otherPCG	notDE	up	NA
DMARVSTY	0.9604	0.0119379	0.128749	otherPCG	notDE	up	NA
DMFAHPYQY	0.342067	0.201231	0.465523	otherPCG	notDE	up	NA
DMHIQITDF	-0.0394333	0.863713	0.935663	otherPCG	notDE	dn	NA
DMHKGMARY	0.340133	0.182161	0.443361	otherPCG	notDE	up	NA
DMKCVSIQY	1.98613	0.151733	0.408363	otherPCG	notDE	up	NA
DMKECPEY	1.53197	0.168159	0.426841	otherPCG	notDE	up	NA
DMKKAITY	-1.58507	0.2469	0.508678	otherPCG	notDE	dn	NA
DMKRHRIQF	0.5422	0.21395	0.478151	otherPCG	notDE	up	NA
DMKTMKSRY	0.7131	0.312302	0.56061	otherPCG	notDE	up	NA
DMMGHGSDY	-0.7893	0.244704	0.506875	otherPCG	notDE	dn	NA
DMNRHLHEY	1.37673	0.169006	0.427821	otherPCG	notDE	up	NA
DPADIIHDF	0.059	0.857547	0.932397	otherPCG	notDE	up	NA
DPAKGIQY	-0.6061	0.0815621	0.311129	otherPCG	notDE	dn	NA
DPANIVHDF	0.0586333	0.841886	0.923167	otherPCG	notDE	up	NA
DPAPLQHQM	-0.9267	0.522136	0.724439	otherPCG	notDE	dn	NA
DPCPGTYKY	-0.0651333	0.886709	0.946873	otherPCG	notDE	dn	NA
DPDATSLKY	-0.0814333	0.719836	0.853991	otherPCG	notDE	dn	NA
DPDRQYRVM	-0.709633	0.139477	0.394101	otherPCG	notDE	dn	NA
DPEGSRITY	1.0935	0.234469	0.495784	otherPCG	notDE	up	NA
DPENGHIF	-0.376567	0.559601	0.750236	otherPCG	notDE	dn	NA
DPFAHVAAL	0.351367	0.206412	0.470638	otherPCG	notDE	up	NA
DPFFDMHMM	-0.870467	0.0354386	0.219071	otherPCG	notDE	dn	NA
DPFGHSPTM	1.17773	0.284147	0.54104	otherPCG	notDE	up	NA
DPFGRPTSF	-0.1088	0.664744	0.817737	otherPCG	notDE	dn	NA
DPFIDLNYM	1.18483	0.191861	0.45546	otherPCG	notDE	up	NA
DPFKDIILY	-0.206	0.56619	0.754982	otherPCG	notDE	dn	NA
DPFLSEKSVSM	-1.46647	0.0089718	0.111646	otherPCG	DE	dn	NA
DPFPDHVVF	0.0666333	0.793402	0.896141	otherPCG	notDE	up	NA
DPFRDLHSL	-0.201767	0.451353	0.670864	otherPCG	notDE	dn	NA
DPFRSIECY	3.9747	0.0541661	0.264999	otherPCG	notDE	up	NA
DPFTGAGRY	-1.01533	0.401264	0.633159	otherPCG	notDE	dn	NA
DPFVDRIGY	-0.0799	0.787633	0.892331	otherPCG	notDE	dn	NA
DPFVDRIGYF	1.90823	0.127684	0.377198	otherPCG	notDE	up	NA
DPGHWDRYHY	-0.5295	0.381936	0.616719	otherPCG	notDE	dn	NA
DPGPPSHAF	-0.864867	0.0282016	0.197672	otherPCG	notDE	dn	NA
DPHAMFAEF	-0.484367	0.105205	0.344151	otherPCG	notDE	dn	NA
DPHGFISY	-0.2935	0.33199	0.578141	otherPCG	notDE	dn	NA
DPHLACVAY	-0.553467	0.0563184	0.269533	otherPCG	notDE	dn	NA
DPHLEFQQF	0.938533	0.267963	0.527705	otherPCG	notDE	up	NA
DPHQQIYTF	0.209067	0.411315	0.64071	otherPCG	notDE	up	NA
DPHTVLVEF	-0.0101	0.971736	0.985462	otherPCG	notDE	dn	NA
DPHTVTVSM	-0.152967	0.538558	0.735566	otherPCG	notDE	dn	NA
DPIERLVSY	1.9241	0.0219832	0.174748	otherPCG	DE	up	NA
DPIGGHIHSY	0.00853333	0.971617	0.985462	otherPCG	notDE	up	NA
DPIHGHIEL	-1.30913	0.144899	0.400744	otherPCG	notDE	dn	NA
DPIPAAHSF	-0.0503	0.958541	0.980266	otherPCG	notDE	dn	NA
DPIPIVVKY	0.409633	0.166081	0.42569	otherPCG	notDE	up	NA
DPIRGFGSY	4.00827	0.0405478	0.235158	otherPCG	DE	up	NA
DPKDWPAQY	-20	0.000511527	0.0211101	otherPCG	AZAspecific	dn	NA
DPKEEEVSL	0.307033	0.298273	0.549223	otherPCG	notDE	up	NA
DPKKAGTYF	-0.193133	0.54796	0.742353	otherPCG	notDE	dn	NA
DPKKTTMRDVY	-0.348733	0.206525	0.470638	otherPCG	notDE	dn	NA
DPKMYDLQY	0.1278	0.642915	0.803926	otherPCG	notDE	up	NA
DPKQDLAY	-1.21237	0.111778	0.354103	otherPCG	notDE	dn	NA
DPKQEEVSF	-1.73173	0.170209	0.429677	otherPCG	notDE	dn	NA
DPKRIITY	-0.3283	0.176804	0.437696	otherPCG	notDE	dn	NA
DPKVCNIRY	1.37183	0.146641	0.403447	otherPCG	notDE	up	NA
DPLEQDELHTF	0.5454	0.578229	0.76137	otherPCG	notDE	up	NA
DPLGEWERY	0.7173	0.0427671	0.241121	otherPCG	notDE	up	NA
DPLHQEVSF	-0.0471	0.855993	0.931526	otherPCG	notDE	dn	NA
DPLKHAGVY	0.2867	0.542911	0.738468	otherPCG	notDE	up	NA
DPLKLTVKY	0.00523333	0.984871	0.993304	otherPCG	notDE	up	NA
DPMAMTQKY	-20	0.00265893	0.057746	otherPCG	AZAspecific	dn	NA
DPMIDNNRY	-0.427667	0.311874	0.560422	otherPCG	notDE	dn	NA
DPNDEEVAY	-1.2548	0.221044	0.48507	otherPCG	notDE	dn	NA
DPNEIKVVY	-0.4374	0.232858	0.493841	otherPCG	notDE	dn	NA
DPNGNITHY	0.327667	0.551197	0.744816	otherPCG	notDE	up	NA
DPNKEKQAF	-0.477167	0.501854	0.709178	otherPCG	notDE	dn	NA
DPNLEFVAM	-0.2305	0.494624	0.703759	otherPCG	notDE	dn	NA
DPNSFAEY	0.6449	0.646828	0.806346	otherPCG	notDE	up	NA
DPQEGGQVY	-20	0.000528607	0.0214394	otherPCG	AZAspecific	dn	NA
DPQRSGDLY	-0.9038	0.091269	0.325894	otherPCG	notDE	dn	NA
DPRAIVEY	-0.599167	0.0479959	0.250682	otherPCG	notDE	dn	NA
DPRKDSEKY	3.2048	0.0141742	0.14073	otherPCG	DE	up	NA
DPRKETGSRY	2.49323	0.00302003	0.062105	otherPCG	DE	up	NA
DPRVQYLGY	-0.110367	0.679832	0.828818	otherPCG	notDE	dn	NA
DPRYHEVHY	0.6041	0.12093	0.365987	otherPCG	notDE	up	NA
DPSLSLIKY	-0.851867	0.371426	0.608253	otherPCG	notDE	dn	NA
DPTKLELLY	-0.226467	0.451951	0.671178	otherPCG	notDE	dn	NA
DPTTVTKTF	1.3614	0.170472	0.429984	otherPCG	notDE	up	NA
DPVEDRNFY	0.0960333	0.719619	0.853845	otherPCG	notDE	up	NA
DPVEPHGEM	0.662167	0.0820711	0.311882	otherPCG	notDE	up	NA
DPVHAVVY	0.2292	0.400064	0.63244	otherPCG	notDE	up	NA
DPVKGFAEY	-2.94963	0.0446427	0.245201	otherPCG	DE	dn	NA
DPVRHFSTY	0.0220333	0.932031	0.969192	otherPCG	notDE	up	NA
DPWARGSYSY	-0.1453	0.510769	0.716849	otherPCG	notDE	dn	NA
DPYGGHRDVAY	0.7033	0.377355	0.612586	otherPCG	notDE	up	NA
DPYGSGGQKF	-0.401133	0.229343	0.491629	otherPCG	notDE	dn	NA
DPYHSGYEM	-0.542167	0.433543	0.656475	otherPCG	notDE	dn	NA
DPYHSGYEMPY	1.4995	0.102472	0.341003	otherPCG	notDE	up	NA
DPYKKAVAM	-0.1393	0.833789	0.918918	otherPCG	notDE	dn	NA
DPYLSSVSH	0.297167	0.322722	0.568884	otherPCG	notDE	up	NA
DPYRLGHDAY	-0.0324333	0.928125	0.967884	otherPCG	notDE	dn	NA
DPYSHLGEAY	-0.389267	0.276192	0.533349	otherPCG	notDE	dn	NA
DPYSRMQSTY	0.3467	0.114403	0.357837	otherPCG	notDE	up	NA
DQIVTKAAY	2.20417	0.0246309	0.18493	otherPCG	DE	up	NA
DQKASGVKY	-0.636433	0.0792599	0.307619	otherPCG	notDE	dn	NA
DQKVHNVSF	0.3749	0.1676	0.426488	otherPCG	notDE	up	NA
DQKWHDKQY	2.85117	0.00930023	0.112976	otherPCG	DE	up	NA
DQMISRIEY	0.454133	0.0806246	0.309632	otherPCG	notDE	up	NA
DQREGGQVY	0.3711	0.136325	0.389062	otherPCG	notDE	up	NA
DQRFEKVSY	0.940567	0.163075	0.422387	otherPCG	notDE	up	NA
DQRILYEY	-20	0.00223169	0.0520712	otherPCG	AZAspecific	dn	NA
DQRKLWVGY	0.539167	0.0778111	0.305133	otherPCG	notDE	up	NA
DQRRDPPQY	0.883867	0.0283032	0.19797	otherPCG	notDE	up	NA
DQRVIYYY	0.636067	0.0243535	0.183986	otherPCG	notDE	up	NA
DQRVMMTY	-2.48767	0.00180569	0.045549	otherPCG	DE	dn	NA
DSIKSHVSY	-0.0977	0.690418	0.835806	otherPCG	notDE	dn	NA
DSMQEGKSY	0.7383	0.0213685	0.172842	otherPCG	notDE	up	NA
DSNINGHDY	-20	0.480479	0.693511	otherPCG	AZAspecific	dn	NA
DSVKLVVRY	0.497333	0.132204	0.383098	otherPCG	notDE	up	NA
DSVVVHVY	-0.467533	0.343814	0.587452	otherPCG	notDE	dn	NA
DSYRNEIAY	0.723733	0.0264215	0.190449	CTA	notDE	up	NA
DTCRLALVY	1.6179	0.222491	0.485807	otherPCG	notDE	up	NA
DTKVELETY	1.31263	0.461336	0.677896	otherPCG	notDE	up	NA
DTRNELESY	1.5854	0.10234	0.340739	otherPCG	notDE	up	NA
DVFKHELAY	-0.800867	0.0809747	0.31022	otherPCG	notDE	dn	NA
DVHADRNTF	-0.107967	0.834944	0.919939	otherPCG	notDE	dn	NA
DVIQAGKEY	1.67033	0.143323	0.398869	otherPCG	notDE	up	NA
DVIRLIMQY	3.13303	0.00517679	0.0852232	otherPCG	DE	up	NA
DVKEERSSY	1.43333	0.0214937	0.173163	otherPCG	DE	up	NA
DVKEVIEY	0.1634	0.518397	0.721959	otherPCG	notDE	up	NA
DVKKEDGTF	1.1062	0.210352	0.474476	otherPCG	notDE	up	NA
DVKSEIYSF	-3.81877	0.00126577	0.0373663	otherPCG	DE	dn	NA
DVKVERIEY	0.000433333	0.99912	0.999779	otherPCG	notDE	up	NA
DVREEGKENAF	-0.187867	0.399419	0.63178	otherPCG	notDE	dn	NA
DVVFLITKY	0.0772333	0.894578	0.950922	otherPCG	notDE	up	NA
DVYDDGKHVY	-1.66183	0.0166433	0.152242	otherPCG	DE	dn	NA
DVYGGTNRY	-20	0.0629644	0.280649	otherPCG	AZAspecific	dn	NA
DYAELLQHF	0.391567	0.0991253	0.337457	otherPCG	notDE	up	NA
DYAEVSNTF	0.0107333	0.970767	0.985173	otherPCG	notDE	up	NA
DYAIWNTKF	0.696533	0.0894387	0.322676	otherPCG	notDE	up	NA
DYAKNLAKL	-0.2812	0.325797	0.571376	otherPCG	notDE	dn	NA
DYAYLREHF	0.0197333	0.938691	0.972908	otherPCG	notDE	up	NA
DYCGARTEL	3.416	0.00110603	0.0336532	otherPCG	DE	up	NA
DYDSVFHHL	2.02557	0.0758677	0.30131	otherPCG	notDE	up	NA
DYIKFLRSI	0.117033	0.68524	0.83265	otherPCG	notDE	up	NA
DYKNTFPKW	0.222367	0.414018	0.642425	otherPCG	notDE	up	NA
DYKRLFFRF	1.8732	0.0222865	0.175855	otherPCG	DE	up	NA
DYLEVAKHF	-1.26783	0.00405313	0.0736177	otherPCG	DE	dn	NA
DYLHMVHRL	-0.232033	0.646678	0.806304	otherPCG	notDE	dn	NA
DYLKGLASF	-0.0366	0.919726	0.964397	otherPCG	notDE	dn	NA
DYMKTTSNF	-0.1983	0.423238	0.64895	otherPCG	notDE	dn	NA
DYPSRWTAI	1.71523	0.0351303	0.218359	otherPCG	DE	up	NA
DYQALRTSI	0.845667	0.0590979	0.275821	otherPCG	notDE	up	NA
DYSRIIQSW	-0.274833	0.624082	0.792111	otherPCG	notDE	dn	NA
DYSSILQKF	4.80117	0.078933	0.307399	otherPCG	notDE	up	NA
DYVEGLRVF	0.506	0.166955	0.426086	otherPCG	notDE	up	NA
EAAAVFKTL	1.34713	0.133298	0.384157	otherPCG	notDE	up	NA
EAAGPHEAF	-0.989567	0.0263019	0.189953	otherPCG	notDE	dn	NA
EAAHVAEQL	-1.251	0.0496432	0.254144	otherPCG	DE	dn	NA
EAAKPSPAM	1.0296	0.0453393	0.246166	otherPCG	DE	up	NA
EAAKVGEVY	-20	6.27417e-05	0.00497546	otherPCG	AZAspecific	dn	NA
EAAPEKSSF	0.408733	0.323936	0.570023	otherPCG	notDE	up	NA
EAARLEYDAY	0.107067	0.721609	0.854841	otherPCG	notDE	up	NA
EAARVAEQL	-1.63003	0.0672873	0.287012	otherPCG	notDE	dn	NA
EAASVPVVY	-0.688733	0.0534833	0.263144	otherPCG	notDE	dn	NA
EAAVAIKAM	0.284767	0.412392	0.641451	otherPCG	notDE	up	NA
EADKTIKVY	1.36047	0.00230737	0.0530213	otherPCG	DE	up	NA
EADPTGHSY	-1.0191	0.356023	0.595975	CTA	notDE	dn	NA
EAFDELLASKY	1.872	0.00433479	0.0760151	otherPCG	DE	up	NA
EAFDSTSRF	0.545033	0.291743	0.545108	otherPCG	notDE	up	NA
EAFFSHVL	0.124567	0.602224	0.778145	otherPCG	notDE	up	NA
EAFKAIGTAY	-0.124833	0.612076	0.784865	otherPCG	notDE	dn	NA
EAFKDSEGY	-0.182633	0.49367	0.702933	otherPCG	notDE	dn	NA
EAFPGRAEM	-0.0694667	0.787216	0.892061	otherPCG	notDE	dn	NA
EAFREHQQY	2.09677	0.000839288	0.0290116	otherPCG	DE	up	NA
EAFRGVHRY	0.351733	0.183076	0.444609	otherPCG	notDE	up	NA
EAFRTREEY	0.717333	0.187405	0.450548	otherPCG	notDE	up	NA
EAFVAKHAM	-0.114233	0.749144	0.87154	otherPCG	notDE	dn	NA
EAHAQSIGM	0.422233	0.0915666	0.326278	otherPCG	notDE	up	NA
EAHLELNAF	0.6241	0.0555849	0.268129	otherPCG	notDE	up	NA
EAHQEKEAF	1.29423	0.0240366	0.182698	otherPCG	DE	up	NA
EAHSGPATY	1.97403	0.00110516	0.0336532	otherPCG	DE	up	NA
EAHSMALSM	-0.259733	0.701936	0.843457	otherPCG	notDE	dn	NA
EAIALAEKY	0.0788667	0.75858	0.876224	otherPCG	notDE	up	NA
EAIDQLHLEY	-0.135167	0.556756	0.748587	otherPCG	notDE	dn	NA
EAIEAQYEY	0.2889	0.84165	0.923131	otherPCG	notDE	up	NA
EAIEEHSAY	0.1979	0.502842	0.710045	otherPCG	notDE	up	NA
EAIEQILKY	-20	1.09728e-06	0.000975629	otherPCG	AZAspecific	dn	NA
EAIGAVIHY	0.6844	0.0229779	0.178857	otherPCG	notDE	up	NA
EAIGIISKM	0.824333	0.0114517	0.126083	otherPCG	notDE	up	NA
EAIGIISKMMY	0.654533	0.407179	0.637356	otherPCG	notDE	up	NA
EAIIPGSVY	-0.893833	0.0213081	0.172842	otherPCG	notDE	dn	NA
EAIKILKGEY	0.0739667	0.790957	0.894712	otherPCG	notDE	up	NA
EAIQRTEAY	0.267333	0.380329	0.615642	otherPCG	notDE	up	NA
EAIRDMVRY	-0.5753	0.144184	0.400116	otherPCG	notDE	dn	NA
EAIREAVVY	0.261333	0.366987	0.60498	otherPCG	notDE	up	NA
EAIRISPTF	0.0244667	0.924402	0.966211	otherPCG	notDE	up	NA
EAISQSTQF	-1.62657	0.0625305	0.280148	otherPCG	notDE	dn	NA
EAKQELITY	-0.484933	0.100503	0.338536	otherPCG	notDE	dn	NA
EAKQQFVEY	-2.16497	0.0499394	0.254601	otherPCG	DE	dn	NA
EAKREAETF	4.02547	0.0192582	0.164745	otherPCG	DE	up	NA
EAKTPGKAY	0.368467	0.498008	0.706127	otherPCG	notDE	up	NA
EALDHMVEY	1.63563	0.128417	0.377744	otherPCG	notDE	up	NA
EALHASHGF	1.0805	0.0146276	0.143127	otherPCG	DE	up	NA
EALNVIVRL	2.3407	0.151209	0.408017	otherPCG	notDE	up	NA
EALRNWQVY	3.2247	0.0259997	0.189462	otherPCG	DE	up	NA
EALSLAHTY	-0.180033	0.571308	0.757601	otherPCG	notDE	dn	NA
EAMHGVFLY	-0.2185	0.328358	0.573976	otherPCG	notDE	dn	NA
EAMKSLPAL	0.193233	0.375563	0.611229	otherPCG	notDE	up	NA
EAMPKVAKY	0.4215	0.341183	0.58485	otherPCG	notDE	up	NA
EAMRIGAEVY	-0.234933	0.381607	0.61654	otherPCG	notDE	dn	NA
EANAIALKY	0.109367	0.681839	0.830264	otherPCG	notDE	up	NA
EANQHELLY	0.373967	0.149911	0.406997	otherPCG	notDE	up	NA
EANQWEVAY	0.0588	0.843274	0.923666	otherPCG	notDE	up	NA
EANSNAVRF	2.15447	0.00104308	0.0325272	otherPCG	DE	up	NA
EAQDLQGKDTY	0.3614	0.473681	0.688284	otherPCG	notDE	up	NA
EAQKGGHFY	1.16843	0.318197	0.565251	otherPCG	notDE	up	NA
EAQKLLEQY	-0.3316	0.74547	0.869439	otherPCG	notDE	dn	NA
EAQPHSRPY	2.47733	0.00443793	0.0766928	otherPCG	DE	up	NA
EAQPIVTKY	0.534167	0.067097	0.286899	otherPCG	notDE	up	NA
EAQPVHQAY	20	2.51118e-05	0.00301762	otherPCG	AZA_SPAspecific	up	NA
EAREDMAAL	-0.576833	0.104414	0.342673	otherPCG	notDE	dn	NA
EAREEKVVY	0.6365	0.0850339	0.315492	otherPCG	notDE	up	NA
EARENNAVY	1.71823	0.0118774	0.128325	otherPCG	DE	up	NA
EARKQVEVF	-0.524133	0.0991772	0.337457	otherPCG	notDE	dn	NA
EASKHIMQY	0.0996333	0.767402	0.881116	otherPCG	notDE	up	NA
EASKLLLTY	0.5506	0.066892	0.286889	otherPCG	notDE	up	NA
EATAAIHSF	0.291767	0.443336	0.6635	otherPCG	notDE	up	NA
EATKAVTEM	-2.13943	0.147578	0.404451	otherPCG	notDE	dn	NA
EATYINHNF	-2.83917	0.000148172	0.00903404	otherPCG	DE	dn	NA
EAVDIRQIY	3.0175	0.0454915	0.246166	otherPCG	DE	up	NA
EAVFLRGVDIY	3.21817	0.00269838	0.0584632	otherPCG	DE	up	NA
EAVGNIVKF	0.851867	0.09648	0.333961	otherPCG	notDE	up	NA
EAVKIIHDF	1.26273	0.00323018	0.0645738	otherPCG	DE	up	NA
EAVKPTVGM	1.5448	0.224758	0.487458	otherPCG	notDE	up	NA
EAVKQYSSY	-0.468267	0.0835854	0.31306	otherPCG	notDE	dn	NA
EAVNGVREM	-1.89613	0.00610542	0.0917409	otherPCG	DE	dn	NA
EAVQEITEY	0.0761667	0.795482	0.896737	otherPCG	notDE	up	NA
EAVQNMVSH	2.28287	0.00359846	0.068648	otherPCG	DE	up	NA
EAVRPHSAL	1.2685	0.000856478	0.029347	otherPCG	DE	up	NA
EAVSHTSDM	0.6612	0.633429	0.798089	otherPCG	notDE	up	NA
EAVWAVTNY	1.55473	0.320121	0.566334	otherPCG	notDE	up	NA
EAWASKDATY	0.2605	0.298309	0.549223	otherPCG	notDE	up	NA
EAYFERCGY	0.540033	0.192796	0.456516	otherPCG	notDE	up	NA
EAYNAVVRY	1.1618	0.107763	0.348292	otherPCG	notDE	up	NA
EAYPDHTQF	0.302567	0.192296	0.456046	otherPCG	notDE	up	NA
EAYTDHATY	0.1118	0.604863	0.779977	otherPCG	notDE	up	NA
ECVKLLVKY	1.3226	0.535114	0.733355	otherPCG	notDE	up	NA
EDFAHVISF	0.959367	0.00706943	0.0989313	otherPCG	notDE	up	NA
EERADLIAY	0.471233	0.200624	0.46498	otherPCG	notDE	up	NA
EERVINEEY	-0.8639	0.045844	0.246166	otherPCG	notDE	dn	NA
EFLTKTAKF	-0.375367	0.571336	0.757601	otherPCG	notDE	dn	NA
EFVAKGHLF	20	3.25527e-06	0.00141058	otherPCG	AZA_SPAspecific	up	NA
EGFISRMQY	-0.661833	0.570527	0.75727	otherPCG	notDE	dn	NA
EGFRWLSQY	0.818733	0.00545868	0.0876778	otherPCG	notDE	up	NA
EGFRWMAQY	0.465433	0.110569	0.352756	otherPCG	notDE	up	NA
EGHAYGVSY	0.5654	0.111321	0.353576	otherPCG	notDE	up	NA
EGHGLDLTY	-0.725567	0.024619	0.18493	otherPCG	notDE	dn	NA
EGHLSTVEF	0.430367	0.144338	0.40014	otherPCG	notDE	up	NA
EGISKSYVF	0.463833	0.179331	0.441253	otherPCG	notDE	up	NA
EGIWPRQSTY	-0.6623	0.32438	0.570388	otherPCG	notDE	dn	NA
EGKITGEAF	-0.0777667	0.835359	0.920063	otherPCG	notDE	dn	NA
EGKKYIVAY	-0.417633	0.742849	0.867718	otherPCG	notDE	dn	NA
EGKLISVEY	1.34887	0.00535146	0.0868039	otherPCG	DE	up	NA
EGRASGTVY	2.985	0.00732711	0.100571	otherPCG	DE	up	NA
EGRGENTSY	7.28263	0.00126321	0.0373663	otherPCG	DE	up	NA
EGRHGSVRY	1.72323	0.0418737	0.238159	otherPCG	DE	up	NA
EGRLFQVEY	0.818833	0.0385886	0.229507	otherPCG	notDE	up	NA
EGRLYQVEY	0.251467	0.34926	0.591639	otherPCG	notDE	up	NA
EGRMIVTAY	0.413867	0.132777	0.383659	otherPCG	notDE	up	NA
EGRNGWWQY	-1.26393	0.0155381	0.146974	otherPCG	DE	dn	NA
EGRPGAATF	-0.1267	0.899815	0.953458	otherPCG	notDE	dn	NA
EGRPSGEAF	0.184667	0.366325	0.604382	otherPCG	notDE	up	NA
EGRQSGEAF	2.33383	0.0646542	0.282481	otherPCG	notDE	up	NA
EGRYKQDVY	-2.42997	0.000573101	0.0226496	otherPCG	DE	dn	NA
EGYGRSLRY	0.502533	0.132975	0.383866	otherPCG	notDE	up	NA
EGYPGQRYY	-0.3769	0.603399	0.779029	otherPCG	notDE	dn	NA
EIMREGSAF	-1.3055	0.225943	0.488599	otherPCG	notDE	dn	NA
ELADIKQAY	-0.3857	0.774187	0.884693	otherPCG	notDE	dn	NA
ELAERVPAI	-0.2928	0.212784	0.477123	otherPCG	notDE	dn	NA
ELAKQITSY	0.283267	0.334681	0.580378	otherPCG	notDE	up	NA
ELANHLFYL	-0.3806	0.433621	0.656475	otherPCG	notDE	dn	NA
ELAPNFQVF	-0.325067	0.862776	0.935233	otherPCG	notDE	dn	NA
ELAQQVQQV	-0.609267	0.0888676	0.321751	otherPCG	notDE	dn	NA
ELASAVHAY	3.5399	0.289493	0.543543	otherPCG	notDE	up	NA
ELCDIILRV	2.2128	0.153664	0.410753	otherPCG	notDE	up	NA
ELHHIHSRY	-0.8369	0.387055	0.620854	otherPCG	notDE	dn	NA
ELHPDVVSY	-0.3979	0.1929	0.456526	otherPCG	notDE	dn	NA
ELHRLQVSY	0.684267	0.143286	0.398869	otherPCG	notDE	up	NA
ELKAPGISY	-2.09313	0.00347747	0.0673996	otherPCG	DE	dn	NA
ELKREHTSY	3.48697	0.150161	0.407158	otherPCG	notDE	up	NA
ELKSRGVAY	1.13063	0.0897813	0.323368	otherPCG	notDE	up	NA
ELMEQVPHI	-1.35293	0.309331	0.558665	otherPCG	notDE	dn	NA
ELMGLKQVY	-0.615567	0.0546487	0.266073	otherPCG	notDE	dn	NA
ELMKNLTQY	0.6651	0.0368655	0.22356	otherPCG	notDE	up	NA
ELNNSKQEY	1.0945	0.158662	0.416587	otherPCG	notDE	up	NA
ELPKHYFSF	-0.473533	0.128457	0.377744	otherPCG	notDE	dn	NA
ELRDNDKTRY	1.6672	0.00424228	0.0753592	otherPCG	DE	up	NA
ELRSLTQSY	1.14163	0.481567	0.694421	otherPCG	notDE	up	NA
ELSSVKLEY	-2.10077	0.00597327	0.0908191	otherPCG	DE	dn	NA
ELWKNPTAF	0.287033	0.336532	0.581063	otherPCG	notDE	up	NA
ELWLEREVF	-0.212167	0.644343	0.80455	otherPCG	notDE	dn	NA
ELYGNTFQLY	-0.0904667	0.798541	0.897914	otherPCG	notDE	dn	NA
EMARHLREY	1.7378	0.0161335	0.149768	otherPCG	DE	up	NA
EMEEKYYRF	-0.185433	0.829633	0.916802	otherPCG	notDE	dn	NA
EMIAQQREY	0.759867	0.0725458	0.295369	otherPCG	notDE	up	NA
EMKEERVRF	0.511733	0.231336	0.492608	otherPCG	notDE	up	NA
EMKELQTQY	-0.0102667	0.966423	0.983602	otherPCG	notDE	dn	NA
EMKQMEERY	-1.73293	0.00216812	0.0513784	otherPCG	DE	dn	NA
EMMEKAREAY	0.544867	0.343348	0.587048	otherPCG	notDE	up	NA
EMMKRNMAY	-0.238433	0.718754	0.853544	otherPCG	notDE	dn	NA
EMMKVVQVY	0.1431	0.569171	0.756254	otherPCG	notDE	up	NA
EMNPNYTEF	-0.266033	0.324707	0.570607	otherPCG	notDE	dn	NA
EMRKFTPQY	0.469267	0.385999	0.619979	otherPCG	notDE	up	NA
EMRKIVAEY	0.126867	0.75911	0.876419	otherPCG	notDE	up	NA
EMRKLFEKY	0.4559	0.466154	0.681592	otherPCG	notDE	up	NA
EMVQNHMTY	-0.149567	0.816281	0.909814	otherPCG	notDE	dn	NA
ENIKMDLSY	-4.97843	0.000791076	0.0279829	otherPCG	DE	dn	NA
ENMWNTGSTY	-20	0.000489234	0.0205808	otherPCG	AZAspecific	dn	NA
EPAHIVASF	-0.4019	0.158997	0.417195	otherPCG	notDE	dn	NA
EPARPDITY	-0.123667	0.64163	0.803109	otherPCG	notDE	dn	NA
EPCPSNYKY	-1.23903	0.454537	0.673369	otherPCG	notDE	dn	NA
EPDFVAKFY	-3.97083	0.197286	0.46115	otherPCG	notDE	dn	NA
EPEEAAALY	-0.376633	0.113763	0.357136	otherPCG	notDE	dn	NA
EPEEENGREY	-0.2561	0.406768	0.637244	otherPCG	notDE	dn	NA
EPEEGGRAY	0.331567	0.150785	0.407396	otherPCG	notDE	up	NA
EPEGTSHEF	-0.277767	0.355794	0.595975	otherPCG	notDE	dn	NA
EPEPHILLF	0.0772667	0.824728	0.914497	otherPCG	notDE	up	NA
EPEQFVVVM	-0.2038	0.391073	0.624492	otherPCG	notDE	dn	NA
EPEQQARTL	-0.0218333	0.923742	0.966098	otherPCG	notDE	dn	NA
EPFGEISSRY	0.508633	0.160261	0.41852	otherPCG	notDE	up	NA
EPFGRSLSF	0.367867	0.221048	0.48507	otherPCG	notDE	up	NA
EPFPGHWAY	-1.98633	0.269958	0.528764	otherPCG	notDE	dn	NA
EPFREELAY	0.3635	0.249929	0.511282	otherPCG	notDE	up	NA
EPFSEEATLF	1.34623	0.350504	0.592716	otherPCG	notDE	up	NA
EPFSGTKSDVY	-1.19907	0.00825924	0.106833	otherPCG	DE	dn	NA
EPHDISVAL	-1.10057	0.291178	0.544775	otherPCG	notDE	dn	NA
EPHFIAVGY	-0.1332	0.680549	0.829311	otherPCG	notDE	dn	NA
EPHKNMEVM	-20	0.148981	0.40585	otherPCG	AZAspecific	dn	NA
EPHLMVEY	0.131267	0.582075	0.763659	otherPCG	notDE	up	NA
EPHYMVLEY	-0.3672	0.179912	0.441805	otherPCG	notDE	dn	NA
EPHYQPWSY	0.0299	0.907744	0.95721	otherPCG	notDE	up	NA
EPIEEEQEAF	-2.4401	0.00561072	0.0884089	otherPCG	DE	dn	NA
EPIEGHEDY	3.08133	0.0642686	0.282481	otherPCG	notDE	up	NA
EPIRLFGETDY	-0.525067	0.224221	0.486969	otherPCG	notDE	dn	NA
EPIRNRITY	2.9135	0.00983455	0.117098	otherPCG	DE	up	NA
EPIYIITEY	-0.279867	0.367345	0.605164	otherPCG	notDE	dn	NA
EPIYPEVVHMF	-0.2486	0.42622	0.651277	otherPCG	notDE	dn	NA
EPKIDFRVY	-0.452733	0.153424	0.410564	otherPCG	notDE	dn	NA
EPKQASVTY	0.130867	0.676661	0.826198	otherPCG	notDE	up	NA
EPKRDSSAF	3.4023	0.00926238	0.112976	otherPCG	DE	up	NA
EPKTESKSSKF	0.932433	0.414911	0.643008	otherPCG	notDE	up	NA
EPLGKEVSL	-0.9141	0.23144	0.492643	otherPCG	notDE	dn	NA
EPLHNVQVL	-0.319633	0.258537	0.51874	otherPCG	notDE	dn	NA
EPLLIDEDYY	0.6226	0.522847	0.724456	otherPCG	notDE	up	NA
EPLLKHWEF	1.63583	0.0930088	0.328906	otherPCG	notDE	up	NA
EPLQDPLAL	-0.0554	0.841682	0.923131	otherPCG	notDE	dn	NA
EPLRDFSAM	0.4666	0.455744	0.67431	otherPCG	notDE	up	NA
EPLSQITAY	-20	9.06704e-05	0.00628631	otherPCG	AZAspecific	dn	NA
EPLTKAIKY	-0.155067	0.779214	0.887945	otherPCG	notDE	dn	NA
EPMHWHLDM	2.17793	0.0703462	0.291659	otherPCG	notDE	up	NA
EPMPALEGHIF	0.1422	0.558533	0.749815	otherPCG	notDE	up	NA
EPNNHTEY	5.27197	0.00012394	0.00795736	otherPCG	DE	up	NA
EPNPDDPLM	-0.451933	0.146682	0.403466	otherPCG	notDE	dn	NA
EPNPGVHYEY	0.3237	0.494206	0.703532	otherPCG	notDE	up	NA
EPNSASSTHQM	1.79343	0.0212707	0.172743	otherPCG	DE	up	NA
EPNVSFVSH	-0.725267	0.296195	0.54758	otherPCG	notDE	dn	NA
EPNYGNQQY	-0.8318	0.146891	0.403858	otherPCG	notDE	dn	NA
EPPLFHPNVY	-1.1	0.00859701	0.109125	otherPCG	DE	dn	NA
EPPNFFQKY	0.233167	0.892268	0.94959	otherPCG	notDE	up	NA
EPQHVLLRY	-0.624767	0.0853069	0.315943	otherPCG	notDE	dn	NA
EPQHWPVQY	-2.9055	0.163123	0.422387	otherPCG	notDE	dn	NA
EPQNRTSAY	2.13963	0.0116611	0.127313	otherPCG	DE	up	NA
EPQQTAAQM	-0.950167	0.0508838	0.256804	otherPCG	notDE	dn	NA
EPRFIAVGY	0.190933	0.512927	0.718317	otherPCG	notDE	up	NA
EPRFISVGY	1.34897	0.31594	0.56338	otherPCG	notDE	up	NA
EPRHPGSSY	3.61857	0.031275	0.207129	otherPCG	DE	up	NA
EPRPPHGELQY	1.41813	0.360632	0.599143	otherPCG	notDE	up	NA
EPRQEVPMY	0.755267	0.336627	0.581063	otherPCG	notDE	up	NA
EPRWQETAY	4.13907	0.0869749	0.318908	otherPCG	notDE	up	NA
EPRYIAVEY	0.2558	0.344016	0.587714	otherPCG	notDE	up	NA
EPSFIVVHY	0.940533	0.0270522	0.192883	otherPCG	notDE	up	NA
EPTNFVHTAH	1.57543	0.0837226	0.31306	otherPCG	notDE	up	NA
EPTPIHPAF	-0.6832	0.0687334	0.289463	otherPCG	notDE	dn	NA
EPVALIQRM	-2.56733	0.0331572	0.21208	otherPCG	DE	dn	NA
EPVAQVFVH	-0.814333	0.16757	0.426488	otherPCG	notDE	dn	NA
EPVDHGKIEY	0.0424	0.902473	0.954805	otherPCG	notDE	up	NA
EPVDISTAM	-3.59853	0.0154361	0.146494	otherPCG	DE	dn	NA
EPVEAKEDY	0.0893333	0.733316	0.86174	otherPCG	notDE	up	NA
EPVEVLPNVNY	-20	0.002357	0.0534823	otherPCG	AZAspecific	dn	NA
EPVGIYQGF	-0.103333	0.75658	0.875246	otherPCG	notDE	dn	NA
EPVGVHHSL	1.3737	0.114676	0.358136	otherPCG	notDE	up	NA
EPVGWIAVY	-0.5365	0.0645588	0.282481	otherPCG	notDE	dn	NA
EPVKDHNWRY	0.141	0.674934	0.825085	otherPCG	notDE	up	NA
EPVLINPVL	0.432	0.607194	0.781654	otherPCG	notDE	up	NA
EPVPASIPNYY	-0.286267	0.309279	0.558665	otherPCG	notDE	dn	NA
EPVQLTFALRY	-0.237767	0.335289	0.580642	otherPCG	notDE	dn	NA
EPVWKVLIY	-0.0993	0.684269	0.831906	otherPCG	notDE	dn	NA
EPWPENATLY	0.2307	0.571985	0.757601	otherPCG	notDE	up	NA
EPWPGQYQF	-0.380167	0.160215	0.418509	otherPCG	notDE	dn	NA
EPWSQEHTY	-1.7831	0.0297865	0.203148	otherPCG	DE	dn	NA
EPWVHLHYY	-0.6524	0.288254	0.542711	otherPCG	notDE	dn	NA
EPYDDHSNM	-0.742767	0.0338704	0.214036	otherPCG	notDE	dn	NA
EPYGKIKNY	0.180933	0.495722	0.704615	otherPCG	notDE	up	NA
EPYGSQRDIAY	-20	0.000709695	0.0260931	otherPCG	AZAspecific	dn	NA
EPYRSSSCTSY	2.74723	0.0172893	0.155386	otherPCG	DE	up	NA
EPYVAIKAY	0.4558	0.103417	0.341803	otherPCG	notDE	up	NA
EQGRVHVVY	-0.0642	0.832542	0.918481	otherPCG	notDE	dn	NA
EQKHDDYVY	0.544967	0.092014	0.326817	otherPCG	notDE	up	NA
EQKPDDAQY	0.379633	0.131654	0.382309	otherPCG	notDE	up	NA
EQLEKAITY	-0.484933	0.100503	0.338536	otherPCG	notDE	dn	NA
EQPETYYKW	-0.626867	0.0454907	0.246166	otherPCG	notDE	dn	NA
EQRKVYQY	0.482733	0.133401	0.384273	otherPCG	notDE	up	NA
EQRLILQY	0.635533	0.0248631	0.185951	otherPCG	notDE	up	NA
EQRMITVVY	-0.993167	0.294182	0.54628	otherPCG	notDE	dn	NA
EQRNLQVEY	-0.276967	0.256493	0.516776	otherPCG	notDE	dn	NA
EQRRQNVAY	2.4653	0.0417609	0.23788	otherPCG	DE	up	NA
EQRSGDITY	-0.0638667	0.785181	0.89094	otherPCG	notDE	dn	NA
EQTPFYHLF	1.2342	0.129338	0.379049	otherPCG	notDE	up	NA
EQWKELKATY	1.04933	0.234538	0.495845	otherPCG	notDE	up	NA
EQYGAVRTPY	20	0.0031118	0.0634546	otherPCG	AZA_SPAspecific	up	NA
ESAPPSPQY	-1.2526	0.298833	0.549688	otherPCG	notDE	dn	NA
ESAPVHNSF	-0.979233	0.00317737	0.0639321	otherPCG	notDE	dn	NA
ESIKSVVSY	1.09333	0.0382868	0.228609	otherPCG	DE	up	NA
ESREERLTF	0.206467	0.447768	0.667581	otherPCG	notDE	up	NA
ESRQITQVY	0.3362	0.176655	0.437599	otherPCG	notDE	up	NA
ESSSVVLRY	-0.332033	0.861414	0.934257	otherPCG	notDE	dn	NA
ESYFTTRTY	20	0.00806464	0.105554	otherPCG	AZA_SPAspecific	up	NA
ESYMEKSLY	0.132567	0.706287	0.846642	otherPCG	notDE	up	NA
ETFKEQGNAY	0.200233	0.369461	0.607079	otherPCG	notDE	up	NA
EVAKVIVSM	0.1207	0.914416	0.961404	otherPCG	notDE	up	NA
EVAPAGASY	0.8781	0.127017	0.376114	otherPCG	notDE	up	NA
EVDPDTKEM	1.4861	0.0350118	0.218008	otherPCG	DE	up	NA
EVFDKTYQF	0.710067	0.0324715	0.210233	otherPCG	notDE	up	NA
EVFKERIGY	-0.0783333	0.72678	0.857635	otherPCG	notDE	dn	NA
EVFPLAMNY	-0.112367	0.72394	0.856015	otherPCG	notDE	dn	NA
EVIKNFIQY	0.9656	0.00883525	0.111086	otherPCG	notDE	up	NA
EVISKLYAV	-0.3933	0.551261	0.744816	otherPCG	notDE	dn	NA
EVLGLILRY	-0.0999333	0.757493	0.875635	otherPCG	notDE	dn	NA
EVNKFQMAY	-0.136467	0.617469	0.787789	otherPCG	notDE	dn	NA
EVNPNTRVM	-0.474633	0.535829	0.73344	otherPCG	notDE	dn	NA
EVNRTGTQY	0.92	0.0104898	0.120867	otherPCG	notDE	up	NA
EVRGAEIEY	1.01483	0.00330441	0.0652972	otherPCG	DE	up	NA
EVRKEEQRY	1.82323	0.0515533	0.258683	otherPCG	notDE	up	NA
EVRQGLKAY	0.277767	0.418714	0.646151	otherPCG	notDE	up	NA
EVSKIVQTY	0.137967	0.607344	0.781763	otherPCG	notDE	up	NA
EVYAGSHQY	0.122233	0.718896	0.853544	otherPCG	notDE	up	NA
EWISFGHKF	0.989933	0.00797214	0.104795	otherPCG	notDE	up	NA
EWPKHWPTF	0.0997333	0.669015	0.820081	otherPCG	notDE	up	NA
EYAAQLQRF	-1.468	0.369422	0.607079	otherPCG	notDE	dn	NA
EYAHLFEVF	0.378367	0.27021	0.528869	otherPCG	notDE	up	NA
EYAKIHDLL	1.10853	0.404369	0.636178	otherPCG	notDE	up	NA
EYAKTFGYTF	-0.467433	0.0805681	0.309587	otherPCG	notDE	dn	NA
EYALLYHTL	0.191233	0.490957	0.701127	otherPCG	notDE	up	NA
EYATKISRF	-0.00253333	0.991512	0.996357	otherPCG	notDE	dn	NA
EYDLIVHQL	0.213067	0.315015	0.562732	otherPCG	notDE	up	NA
EYDNFFQHL	-0.515833	0.0938909	0.330116	otherPCG	notDE	dn	NA
EYGFYHDFF	-0.275633	0.270142	0.52882	otherPCG	notDE	dn	NA
EYGIFNQKI	0.4965	0.107107	0.347226	otherPCG	notDE	up	NA
EYGKFFVTL	-0.524633	0.0639421	0.28217	otherPCG	notDE	dn	NA
EYGQVNHAL	5.72007	2.60029e-06	0.00134531	otherPCG	DE	up	NA
EYHKWRTYF	1.10373	0.274887	0.532101	otherPCG	notDE	up	NA
EYIIEYPHF	1.24057	0.337893	0.582173	otherPCG	notDE	up	NA
EYIKFLRSI	-0.1119	0.608715	0.782781	otherPCG	notDE	dn	NA
EYIKGFQKL	1.67097	0.000627768	0.0237555	otherPCG	DE	up	NA
EYIPKWEQF	0.0624667	0.835265	0.920043	otherPCG	notDE	up	NA
EYIRMVAEW	-0.520733	0.0547668	0.266434	otherPCG	notDE	dn	NA
EYIRSLNQF	0.4132	0.150885	0.407454	otherPCG	notDE	up	NA
EYISKTYKI	0.743333	0.0657081	0.284601	otherPCG	notDE	up	NA
EYISTVKTL	-0.270233	0.348887	0.59129	otherPCG	notDE	dn	NA
EYKLLHEYW	0.506633	0.0608562	0.278723	otherPCG	notDE	up	NA
EYLADLYHF	-0.0495	0.855169	0.930885	otherPCG	notDE	dn	NA
EYLDRAEKL	0.258	0.406355	0.637126	otherPCG	notDE	up	NA
EYLENALKL	2.3775	0.189258	0.452495	otherPCG	notDE	up	NA
EYLERAPEL	-20	0.000231029	0.0121873	otherPCG	AZAspecific	dn	NA
EYLERAPELF	-0.554533	0.516001	0.720635	otherPCG	notDE	dn	NA
EYLERVQAL	0.108	0.933628	0.970253	otherPCG	notDE	up	NA
EYLGKFRRL	0.367167	0.50119	0.708651	otherPCG	notDE	up	NA
EYLGSMAKI	0.506967	0.100641	0.338716	otherPCG	notDE	up	NA
EYLHNCSYF	1.29203	0.226666	0.489526	otherPCG	notDE	up	NA
EYLIKVNEI	-0.0841333	0.781731	0.888867	otherPCG	notDE	dn	NA
EYLKHHNRI	2.3807	0.0826231	0.311933	otherPCG	notDE	up	NA
EYLKLETTW	20	0.000221291	0.011933	otherPCG	AZA_SPAspecific	up	NA
EYLKLLHSF	-0.0913667	0.710815	0.84885	otherPCG	notDE	dn	NA
EYLKVDAQF	-0.119467	0.60755	0.781923	otherPCG	notDE	dn	NA
EYLRMSGIYW	-0.352	0.151513	0.408363	otherPCG	notDE	dn	NA
EYLRQIFRL	-0.0157	0.950964	0.976705	otherPCG	notDE	dn	NA
EYLSLVARL	-4.7382	0.0616996	0.278853	otherPCG	notDE	dn	NA
EYLSRHWLF	0.3354	0.2111	0.4749	otherPCG	notDE	up	NA
EYLTKVDKL	-0.5894	0.092444	0.327768	otherPCG	notDE	dn	NA
EYMAQHLVF	2.26927	0.00881781	0.110982	otherPCG	DE	up	NA
EYMEHVYLI	-0.152133	0.535614	0.733395	otherPCG	notDE	dn	NA
EYMIQFNRL	0.709767	0.263496	0.52367	otherPCG	notDE	up	NA
EYMKHTRLF	0.0581	0.807864	0.904477	otherPCG	notDE	up	NA
EYMKIFLKL	0.382867	0.488008	0.699524	otherPCG	notDE	up	NA
EYMKVQTEI	-0.5899	0.677239	0.826737	otherPCG	notDE	dn	NA
EYMLEKSFYQF	-0.428833	0.0990594	0.337457	otherPCG	notDE	dn	NA
EYMLQNHVF	-0.659767	0.0225519	0.176644	otherPCG	notDE	dn	NA
EYMPIKLKI	-0.104033	0.782321	0.889244	otherPCG	notDE	dn	NA
EYNEVANLF	-0.0351	0.886819	0.946873	otherPCG	notDE	dn	NA
EYNKSWQTF	-0.0799	0.708956	0.847882	otherPCG	notDE	dn	NA
EYNNNFHVL	0.296533	0.255157	0.515712	otherPCG	notDE	up	NA
EYNSDLHQF	0.116467	0.637132	0.80027	otherPCG	notDE	up	NA
EYNSDLHQFF	-1.22573	0.254883	0.515578	otherPCG	notDE	dn	NA
EYNTIKDKF	0.0911	0.729509	0.859056	otherPCG	notDE	up	NA
EYNTVASKF	-0.475567	0.657067	0.812494	otherPCG	notDE	dn	NA
EYPDRIMNTF	-0.612967	0.0370254	0.223904	otherPCG	notDE	dn	NA
EYPFRVGELEY	-0.812567	0.15386	0.411095	otherPCG	notDE	dn	NA
EYPKFLKRF	1.667	0.382925	0.617384	otherPCG	notDE	up	NA
EYPKYQAEF	0.982033	0.197358	0.46115	otherPCG	notDE	up	NA
EYPLIKNCF	-0.271367	0.344431	0.588091	otherPCG	notDE	dn	NA
EYPRETFSF	0.0868333	0.746096	0.869669	otherPCG	notDE	up	NA
EYQIKTNQL	-0.4351	0.236683	0.498215	otherPCG	notDE	dn	NA
EYQKVGQSF	0.255033	0.34112	0.584825	otherPCG	notDE	up	NA
EYQKVWNLF	0.123533	0.610825	0.784496	otherPCG	notDE	up	NA
EYQQAQHKF	-0.124633	0.652397	0.809593	otherPCG	notDE	dn	NA
EYRPEFSNF	0.156033	0.651993	0.809593	otherPCG	notDE	up	NA
EYSIVIQQL	-2.59957	0.0968916	0.334829	otherPCG	notDE	dn	NA
EYSKQMQRF	0.387433	0.26749	0.527116	otherPCG	notDE	up	NA
EYSKYLQQAF	0.00226667	0.992273	0.996957	otherPCG	notDE	up	NA
EYSRFVNQI	-1.20103	0.4863	0.69834	otherPCG	notDE	dn	NA
EYTLMRATF	0.171467	0.546903	0.741487	otherPCG	notDE	up	NA
EYTRALFLL	-0.268833	0.262388	0.522923	otherPCG	notDE	dn	NA
EYTRYLFAL	-1.4927	0.28501	0.541315	otherPCG	notDE	dn	NA
EYVEKFYRI	0.000166667	0.999627	0.999956	otherPCG	notDE	up	NA
EYVKFLHKF	-0.261867	0.286675	0.542119	otherPCG	notDE	dn	NA
EYVKQTWNL	0.1122	0.667257	0.819002	otherPCG	notDE	up	NA
EYVRLVTEF	-0.0543333	0.816216	0.909814	otherPCG	notDE	dn	NA
EYVRNQQTI	0.783	0.0415984	0.237289	otherPCG	notDE	up	NA
EYVRVSEHF	-1.90133	0.00566768	0.0888449	otherPCG	DE	dn	NA
EYVSQHLVF	0.783467	0.0268451	0.192295	otherPCG	notDE	up	NA
EYYDKHFTEF	-0.2716	0.311549	0.560335	otherPCG	notDE	dn	NA
EYYRGFTLF	-0.130167	0.648286	0.807475	otherPCG	notDE	dn	NA
FAAAAKKTL	-0.0604	0.945344	0.975352	otherPCG	notDE	dn	NA
FAAACKKEL	0.559633	0.438765	0.660488	otherPCG	notDE	up	NA
FAAASREVL	0.352667	0.400532	0.632685	otherPCG	notDE	up	NA
FAADVLMAI	20	0.000112396	0.00741143	otherPCG	AZA_SPAspecific	up	NA
FAADVRLMF	-4.06097	3.95956e-06	0.00144957	CTA	DE	dn	NA
FAAEGRSTL	0.2584	0.606434	0.781421	otherPCG	notDE	up	NA
FAAGHTLTL	-0.433433	0.239353	0.501134	otherPCG	notDE	dn	NA
FAAGIIAHL	2.97067	0.197057	0.461007	otherPCG	notDE	up	NA
FAAGLGRSL	-0.0951333	0.7917	0.895135	otherPCG	notDE	dn	NA
FAAHALLL	0.426033	0.140779	0.395295	otherPCG	notDE	up	NA
FAAHLRCTY	0.3236	0.767639	0.881116	otherPCG	notDE	up	NA
FAAKGEGQL	-0.7015	0.267335	0.526983	otherPCG	notDE	dn	NA
FAALEKTYY	1.05563	0.18196	0.443361	otherPCG	notDE	up	NA
FAALHGPAL	0.3195	0.218957	0.483544	otherPCG	notDE	up	NA
FAAQTVGNTY	-0.0504	0.981765	0.991242	otherPCG	notDE	dn	NA
FAARPVLL	-20	0.000983502	0.0311562	otherPCG	AZAspecific	dn	NA
FAATHSLEF	-0.4956	0.07526	0.300267	otherPCG	notDE	dn	NA
FAATQMAVL	-2.01343	0.00367312	0.0694173	otherPCG	DE	dn	NA
FACEKNENL	-0.951233	0.319072	0.565883	otherPCG	notDE	dn	NA
FACPSKATF	1.70337	0.175138	0.436156	otherPCG	notDE	up	NA
FADDGVKYL	1.39707	0.00560775	0.0884089	otherPCG	DE	up	NA
FADELSHLL	-0.246433	0.308783	0.55859	otherPCG	notDE	dn	NA
FADFERHFL	0.0859333	0.710271	0.848618	otherPCG	notDE	up	NA
FADGFVKAL	-0.0771333	0.903973	0.955226	otherPCG	notDE	dn	NA
FADGHVLEL	-0.0764	0.775844	0.885875	otherPCG	notDE	dn	NA
FADHVSSSL	-0.341567	0.244182	0.506524	otherPCG	notDE	dn	NA
FADKHIQVL	-2.02403	0.0970142	0.334967	otherPCG	notDE	dn	NA
FADPEVLRRL	0.985267	0.445876	0.666124	otherPCG	notDE	up	NA
FADPHGKRVF	0.0576667	0.821244	0.912636	otherPCG	notDE	up	NA
FADPHSKRV	1.14853	0.173922	0.434609	otherPCG	notDE	up	NA
FADPHSKRVF	-0.0208333	0.943149	0.974721	otherPCG	notDE	dn	NA
FADPIAANL	-1.01683	0.249167	0.510581	otherPCG	notDE	dn	NA
FADQEVRSL	0.446267	0.579016	0.761787	otherPCG	notDE	up	NA
FADVAPLQL	0.224267	0.702019	0.843457	otherPCG	notDE	up	NA
FADVLVHRL	-0.2446	0.286605	0.542119	otherPCG	notDE	dn	NA
FAEAGRSTL	0.0588	0.950263	0.976705	otherPCG	notDE	up	NA
FAEDGARTV	0.212267	0.40584	0.636763	otherPCG	notDE	up	NA
FAEDITTGQVL	-0.1022	0.878967	0.942768	otherPCG	notDE	dn	NA
FAEDPPTSL	-3.8528	0.00241435	0.0542469	otherPCG	DE	dn	NA
FAEDSLRVI	-0.305833	0.352239	0.593839	otherPCG	notDE	dn	NA
FAEGFVKAL	0.437	0.173628	0.434374	otherPCG	notDE	up	NA
FAEGFVRAL	0.246933	0.436496	0.658721	otherPCG	notDE	up	NA
FAEGKPLAL	-0.113967	0.638303	0.801095	otherPCG	notDE	dn	NA
FAEGQGRAL	-0.066	0.783978	0.890137	otherPCG	notDE	dn	NA
FAENNFTEL	1.18927	0.46066	0.677395	otherPCG	notDE	up	NA
FAESLRTSL	-1.25153	0.0026096	0.057152	otherPCG	DE	dn	NA
FAFEGIGDEDL	1.36873	0.0198319	0.167157	otherPCG	DE	up	NA
FAFEHSEEY	-0.177467	0.487119	0.698937	otherPCG	notDE	dn	NA
FAFESDLHSL	-0.0029	0.991349	0.996357	otherPCG	notDE	dn	NA
FAFVTDNTY	-0.237367	0.438576	0.660449	otherPCG	notDE	dn	NA
FAGEGLRTL	-0.202667	0.618847	0.788539	otherPCG	notDE	dn	NA
FAGGHPAQL	-0.301067	0.397926	0.630961	otherPCG	notDE	dn	NA
FAGPHSTL	0.197867	0.502882	0.710045	otherPCG	notDE	up	NA
FAGRNVIL	-0.1096	0.773116	0.884465	otherPCG	notDE	dn	NA
FAGVERLAL	-0.5868	0.0489742	0.252853	otherPCG	notDE	dn	NA
FAHASGMQY	0.324133	0.407187	0.637356	otherPCG	notDE	up	NA
FAHDDSVMY	0.0345667	0.900121	0.953647	otherPCG	notDE	up	NA
FAHGNAEL	-0.4041	0.242122	0.50432	otherPCG	notDE	dn	NA
FAHHNRYVL	2.41357	0.125727	0.373763	otherPCG	notDE	up	NA
FAHLNSPQL	-0.293267	0.289227	0.54347	otherPCG	notDE	dn	NA
FAHPYQYEL	0.4699	0.0991515	0.337457	otherPCG	notDE	up	NA
FAHSFIEL	-0.199233	0.521478	0.724279	otherPCG	notDE	dn	NA
FAHTNVESL	0.0826	0.720515	0.854462	otherPCG	notDE	up	NA
FAILIHDVL	0.498833	0.230341	0.492183	otherPCG	notDE	up	NA
FAINNSKSF	-0.0544667	0.804806	0.902485	otherPCG	notDE	dn	NA
FAIPMIHAV	-0.1111	0.582685	0.763881	otherPCG	notDE	dn	NA
FAIQKGLQA	-20	0.00139677	0.0392658	otherPCG	AZAspecific	dn	NA
FAISKNIQL	0.130567	0.675316	0.825362	otherPCG	notDE	up	NA
FAITGHAEA	-1.0138	0.135579	0.387698	otherPCG	notDE	dn	NA
FAIVASDTRL	1.84433	0.119956	0.364183	otherPCG	notDE	up	NA
FAKETTQNAL	-0.150167	0.725562	0.856846	otherPCG	notDE	dn	NA
FAKEVSHEM	0.357333	0.558574	0.749815	otherPCG	notDE	up	NA
FAKLTNTY	0.323167	0.535698	0.733427	otherPCG	notDE	up	NA
FAKMLDHEY	0.2989	0.236264	0.497672	otherPCG	notDE	up	NA
FAKPENIDL	-1.6042	0.118536	0.362508	otherPCG	notDE	dn	NA
FAKPGTEQY	-0.425033	0.375761	0.611361	otherPCG	notDE	dn	NA
FAKTSASL	0.0242	0.966496	0.983602	otherPCG	notDE	up	NA
FALHSASVF	0.0292	0.928505	0.968081	otherPCG	notDE	up	NA
FALPGNSQL	-1.99603	0.001073	0.0332109	otherPCG	DE	dn	NA
FALSQPRAM	0.4724	0.529591	0.72951	otherPCG	notDE	up	NA
FAMAGHENL	-20	8.6003e-05	0.00610219	otherPCG	AZAspecific	dn	NA
FAMDVYKNL	1.2426	0.15531	0.412608	otherPCG	notDE	up	NA
FAMIPAKEA	-0.453967	0.0689915	0.289745	otherPCG	notDE	dn	NA
FAMKGTRML	-0.446467	0.166686	0.42575	otherPCG	notDE	dn	NA
FAMMHGGTGF	1.65887	0.00549706	0.0877217	otherPCG	DE	up	NA
FAMMSHHEM	-0.891367	0.464554	0.680398	otherPCG	notDE	dn	NA
FAMNGKSF	-0.1474	0.81025	0.905811	otherPCG	notDE	dn	NA
FANDASKVL	6.395	0.000155783	0.00926527	otherPCG	DE	up	NA
FANDDRHVM	2.038	0.0203711	0.169257	otherPCG	DE	up	NA
FANERCLQL	1.53177	0.185114	0.447497	otherPCG	notDE	up	NA
FANGHVNSV	0.586233	0.0925271	0.327967	otherPCG	notDE	up	NA
FANGRSTGL	0.184633	0.475705	0.689386	otherPCG	notDE	up	NA
FANIDQETY	-20	1.16629e-05	0.00214404	otherPCG	AZAspecific	dn	NA
FANLKYVSL	0.3601	0.175998	0.437117	otherPCG	notDE	up	NA
FANLPNQVY	-0.292133	0.300571	0.551464	otherPCG	notDE	dn	NA
FANSRDTSF	-0.426	0.150154	0.407158	otherPCG	notDE	dn	NA
FANVEEHSF	0.358467	0.1244	0.371759	otherPCG	notDE	up	NA
FAPPQPVAA	0.324333	0.773032	0.884465	otherPCG	notDE	up	NA
FAQDGQHQVL	-0.0149667	0.970523	0.985138	otherPCG	notDE	dn	NA
FAQEAISVL	-0.265033	0.788573	0.892931	otherPCG	notDE	dn	NA
FAQKSGYFL	-2.3055	0.187369	0.450548	otherPCG	notDE	dn	NA
FARLPEEEF	0.0173	0.944088	0.975002	otherPCG	notDE	up	NA
FARPGDVEF	0.241833	0.365315	0.603617	otherPCG	notDE	up	NA
FASELSRSL	0.4878	0.151845	0.408363	otherPCG	notDE	up	NA
FASEVSNVL	-20	0.000376387	0.0172444	otherPCG	AZAspecific	dn	NA
FASFPHMVL	-0.0986667	0.784227	0.890201	otherPCG	notDE	dn	NA
FASGAFLHI	1.96807	0.24158	0.503623	otherPCG	notDE	up	NA
FASHVSPEV	-0.0304	0.893405	0.950266	otherPCG	notDE	dn	NA
FASKALEL	-0.814767	0.030579	0.205612	otherPCG	notDE	dn	NA
FASKEIAENAL	-1.1801	0.00375467	0.070328	otherPCG	DE	dn	NA
FASPTSPPVL	-1.03213	0.380035	0.615451	otherPCG	notDE	dn	NA
FASTMVHAL	-2.25147	0.212404	0.476622	otherPCG	notDE	dn	NA
FASVHSVSA	-20	0.0653327	0.283957	otherPCG	AZAspecific	dn	NA
FATEVRAVI	-2.68017	0.148897	0.40585	otherPCG	notDE	dn	NA
FATHAAAL	-20	0.0125626	0.131285	otherPCG	AZAspecific	dn	NA
FATIKSASL	-0.600433	0.166377	0.425743	otherPCG	notDE	dn	NA
FATIRTASL	-0.208033	0.424973	0.650461	otherPCG	notDE	dn	NA
FATLVSDRF	-0.621367	0.354815	0.595421	otherPCG	notDE	dn	NA
FATTNQISL	-0.181733	0.556252	0.748144	otherPCG	notDE	dn	NA
FATYPSGHL	1.39343	0.427006	0.651794	otherPCG	notDE	up	NA
FAVAPNQNL	-3.31383	0.0017428	0.0448504	otherPCG	DE	dn	NA
FAVDLEHHSY	-0.258933	0.324991	0.57076	otherPCG	notDE	dn	NA
FAVDNVGNRTL	1.055	0.0155355	0.146974	CTA	DE	up	NA
FAVEEGDHL	-0.219	0.337426	0.582029	otherPCG	notDE	dn	NA
FAVESEHDQAM	-0.720633	0.113811	0.357136	otherPCG	notDE	dn	NA
FAVGLGPRL	-2.62187	0.00819863	0.106162	otherPCG	DE	dn	NA
FAVGSFHTL	-20	2.03714e-05	0.00274182	otherPCG	AZAspecific	dn	NA
FAVGVQQVL	-0.5237	0.20677	0.470684	otherPCG	notDE	dn	NA
FAVISRHSL	0.8932	0.0605524	0.278289	otherPCG	notDE	up	NA
FAVLRGAVL	0.0497667	0.871584	0.939254	otherPCG	notDE	up	NA
FAVNMFRTL	-20	8.00267e-05	0.00577955	otherPCG	AZAspecific	dn	NA
FAVPESDHL	-0.4784	0.15547	0.41275	otherPCG	notDE	dn	NA
FAVPKNYKL	-0.228133	0.38628	0.620293	otherPCG	notDE	dn	NA
FAVQRSKDM	-0.5132	0.489056	0.700125	otherPCG	notDE	dn	NA
FAVRLGHIQY	-0.477367	0.193298	0.456573	otherPCG	notDE	dn	NA
FAVSAVVHEY	0.211567	0.795595	0.896751	otherPCG	notDE	up	NA
FAWAHDSSEY	0.107667	0.665386	0.817946	otherPCG	notDE	up	NA
FAWHTEDMDLY	-1.02677	0.0464339	0.247021	otherPCG	DE	dn	NA
FAYCGHSF	0.880333	0.167054	0.426169	otherPCG	notDE	up	NA
FAYDGKDYL	0.0571333	0.840787	0.922774	otherPCG	notDE	up	NA
FAYDGKDYLTL	-0.734433	0.0337206	0.213663	otherPCG	notDE	dn	NA
FAYDPSNYEYL	-0.4456	0.172952	0.433558	otherPCG	notDE	dn	NA
FAYGQNKTAF	0.211233	0.476843	0.690257	otherPCG	notDE	up	NA
FAYHMIETY	0.2047	0.578609	0.761416	otherPCG	notDE	up	NA
FAYKDYLSF	0.234033	0.319808	0.566306	otherPCG	notDE	up	NA
FAYKQENEM	-0.996833	0.156133	0.413218	otherPCG	notDE	dn	NA
FAYMPNNSL	-1.9903	0.115419	0.358796	otherPCG	notDE	dn	NA
FAYPAIRYL	4.4507	0.0418186	0.237985	otherPCG	DE	up	NA
FAYSDSRVGF	-3.8535	0.00959393	0.115219	otherPCG	DE	dn	NA
FAYTARISV	2.57063	0.0731844	0.296774	otherPCG	notDE	up	NA
FAYTGRTAQEL	-0.838167	0.19482	0.457648	otherPCG	notDE	dn	NA
FCIEVGKNL	2.26683	0.319221	0.565912	otherPCG	notDE	up	NA
FCIQVGRTM	2.23463	0.295364	0.547343	otherPCG	notDE	up	NA
FCKKSGQSY	0.7914	0.426176	0.651277	otherPCG	notDE	up	NA
FCMDRALEF	1.15447	0.159691	0.417986	otherPCG	notDE	up	NA
FDNDYKTLY	-0.114867	0.631765	0.797148	otherPCG	notDE	dn	NA
FDREHLLSY	0.160367	0.513511	0.718785	otherPCG	notDE	up	NA
FDREHQTTY	0.333533	0.379177	0.614719	otherPCG	notDE	up	NA
FDREQQEAF	-0.0479667	0.859056	0.932985	otherPCG	notDE	dn	NA
FDVTSRVTY	2.34457	0.155928	0.413218	otherPCG	notDE	up	NA
FFIAGRYEF	-0.414067	0.236986	0.498673	otherPCG	notDE	dn	NA
FFIRQIHKF	1.1037	0.0268316	0.192295	otherPCG	DE	up	NA
FFKDRHWLF	0.286133	0.425432	0.650835	otherPCG	notDE	up	NA
FFKPHWDEKF	-0.556933	0.497224	0.705345	otherPCG	notDE	dn	NA
FFRAEELEY	0.0285	0.904354	0.955315	otherPCG	notDE	up	NA
FGADARAL	3.90133	0.0249025	0.186048	otherPCG	DE	up	NA
FGAFHSPAL	20	0.00756434	0.102425	otherPCG	AZA_SPAspecific	up	NA
FGAKTQNGVY	0.695733	0.33516	0.580636	otherPCG	notDE	up	NA
FGASHSASL	0.381367	0.171552	0.431476	otherPCG	notDE	up	NA
FGCPNPRQL	-1.81323	0.0736646	0.296884	otherPCG	notDE	dn	NA
FGFSDKVTM	-20	0.00507815	0.084122	otherPCG	AZAspecific	dn	NA
FGFSGSHSY	-0.0226667	0.941031	0.973815	otherPCG	notDE	dn	NA
FGHGRFQTM	1.6766	0.014512	0.142385	otherPCG	DE	up	NA
FGHPHPSSM	1.07367	0.0697284	0.290951	otherPCG	notDE	up	NA
FGHSSTSAL	1.11807	0.0234594	0.180825	otherPCG	DE	up	NA
FGIDRPAEL	0.0757333	0.7827	0.889324	otherPCG	notDE	up	NA
FGKAAGPSL	0.230867	0.46579	0.681387	otherPCG	notDE	up	NA
FGKLIDLAY	20	0.000153465	0.00917239	otherPCG	AZA_SPAspecific	up	NA
FGKVGMKHY	-0.5092	0.806872	0.90388	otherPCG	notDE	dn	NA
FGLARAFSL	-0.409433	0.104346	0.342655	otherPCG	notDE	dn	NA
FGLATKVEY	-0.152967	0.597048	0.774769	otherPCG	notDE	dn	NA
FGNPGERL	1.02003	0.161878	0.42057	otherPCG	notDE	up	NA
FGQEHARVL	0.00363333	0.990437	0.99602	otherPCG	notDE	up	NA
FGQLGREL	-0.581	0.076645	0.302626	otherPCG	notDE	dn	NA
FGRDKSCEY	1.10827	0.201322	0.465531	otherPCG	notDE	up	NA
FGRIDRDSY	-0.0761	0.719225	0.853713	otherPCG	notDE	dn	NA
FGRPVIVAY	0.936933	0.00433725	0.0760151	otherPCG	notDE	up	NA
FGSDVVAQF	-1.62703	0.0255067	0.188271	otherPCG	DE	dn	NA
FGVDRAILY	-1.34503	0.568346	0.755918	otherPCG	notDE	dn	NA
FHISRLFYF	0.453633	0.578559	0.761416	otherPCG	notDE	up	NA
FIADHCPTL	0.783867	0.164737	0.42436	otherPCG	notDE	up	NA
FIAEHYMFL	-0.186133	0.535154	0.733355	otherPCG	notDE	dn	NA
FIAPSGHGL	-0.3621	0.186845	0.450157	otherPCG	notDE	dn	NA
FIAPTGHSL	-0.8236	0.0224603	0.176268	otherPCG	notDE	dn	NA
FIASKGVKLV	-0.742433	0.0904688	0.324824	otherPCG	notDE	dn	NA
FIDASRLVY	-0.129933	0.628989	0.795364	otherPCG	notDE	dn	NA
FIDQHRAAL	-20	3.47146e-06	0.00144957	otherPCG	AZAspecific	dn	NA
FIEDAVHVL	-1.3741	0.473894	0.688326	otherPCG	notDE	dn	NA
FIEEAYKKL	-0.983733	0.354901	0.595421	otherPCG	notDE	dn	NA
FIFDVHVHEV	-0.169033	0.551469	0.744882	otherPCG	notDE	dn	NA
FIFEKKLAQA	-0.294633	0.327859	0.573434	otherPCG	notDE	dn	NA
FIFREGDGVYY	-0.0990667	0.712656	0.850044	otherPCG	notDE	dn	NA
FIFSDTHEL	0.220833	0.494713	0.703759	otherPCG	notDE	up	NA
FIHKEQNSL	-1.24347	0.00909133	0.112327	otherPCG	DE	dn	NA
FIHNSHTAY	0.562467	0.1554	0.412702	otherPCG	notDE	up	NA
FIIEKQPPQV	-0.3943	0.348059	0.590774	otherPCG	notDE	dn	NA
FIINGIEKV	0.0769333	0.824567	0.914402	otherPCG	notDE	up	NA
FIISDAANL	-3.22827	0.0212408	0.172673	otherPCG	DE	dn	NA
FIISRTQAL	0.416367	0.151414	0.408246	otherPCG	notDE	up	NA
FIIYDTHSL	-0.0346667	0.899337	0.953391	otherPCG	notDE	dn	NA
FIKDGSSTY	-0.109967	0.695811	0.839192	otherPCG	notDE	dn	NA
FILEKIEYL	-0.289767	0.371873	0.608569	otherPCG	notDE	dn	NA
FILESQHTL	0.304767	0.525977	0.726925	otherPCG	notDE	up	NA
FILPKEIAV	0.111167	0.744238	0.86851	otherPCG	notDE	up	NA
FIMDRAQAL	-0.191833	0.858964	0.932985	otherPCG	notDE	dn	NA
FIMEELDKV	-1.69287	0.267031	0.526553	otherPCG	notDE	dn	NA
FIMEGPLTRI	-0.676167	0.0181482	0.159385	otherPCG	notDE	dn	NA
FIMEGTLTRV	-0.892833	0.00913475	0.112631	otherPCG	notDE	dn	NA
FIQAVRQTL	-0.137633	0.539766	0.736171	otherPCG	notDE	dn	NA
FIQEIEHAL	0.2447	0.268672	0.528046	otherPCG	notDE	up	NA
FIQEVNHAV	-0.351567	0.346086	0.588929	otherPCG	notDE	dn	NA
FIRDGELQY	-0.167667	0.535918	0.733479	otherPCG	notDE	dn	NA
FISEFEHRV	-0.3147	0.319716	0.566293	otherPCG	notDE	dn	NA
FISGHTSEL	0.0339667	0.897377	0.952153	otherPCG	notDE	up	NA
FISNVKTAL	-0.985533	0.100936	0.339252	otherPCG	notDE	dn	NA
FIVEEIQRI	-0.377533	0.211094	0.4749	otherPCG	notDE	dn	NA
FIWENIHTL	-0.2665	0.343278	0.587032	otherPCG	notDE	dn	NA
FIWKSGGDLTL	-0.402533	0.11763	0.361592	otherPCG	notDE	dn	NA
FIYHGEVPQA	-1.75693	0.0864085	0.317763	otherPCG	notDE	dn	NA
FIYHLPQEF	-0.166467	0.433664	0.656475	otherPCG	notDE	dn	NA
FIYPSNMQTM	1.90097	0.0312561	0.207129	otherPCG	DE	up	NA
FLADAKWIL	-0.4421	0.176893	0.437741	otherPCG	notDE	dn	NA
FLADIVQKL	0.0159333	0.944144	0.975002	otherPCG	notDE	up	NA
FLADNHHQV	-0.226367	0.845909	0.925132	otherPCG	notDE	dn	NA
FLADPSAFVAA	-0.812567	0.0115078	0.126471	otherPCG	notDE	dn	NA
FLADPVSNM	-0.336533	0.145544	0.401441	otherPCG	notDE	dn	NA
FLADRTEML	20	0.000260232	0.0132664	otherPCG	AZA_SPAspecific	up	NA
FLADVDKLKL	-0.3741	0.274003	0.53168	otherPCG	notDE	dn	NA
FLAEAARSL	-0.630533	0.0664388	0.286461	otherPCG	notDE	dn	NA
FLAEEGFYKF	-0.580967	0.0779847	0.305486	otherPCG	notDE	dn	NA
FLAERLYAEV	-0.237467	0.454627	0.673421	otherPCG	notDE	dn	NA
FLAFILHRL	0.3546	0.228676	0.491423	otherPCG	notDE	up	NA
FLAFPGHVF	-0.662333	0.0449253	0.245974	otherPCG	notDE	dn	NA
FLAHDQAVRTL	0.3607	0.567932	0.755918	otherPCG	notDE	up	NA
FLAHIYTEL	-1.4459	0.307649	0.557786	otherPCG	notDE	dn	NA
FLAKLIAQA	-0.146667	0.526417	0.727202	otherPCG	notDE	dn	NA
FLANIGTSV	-0.351867	0.153413	0.410564	otherPCG	notDE	dn	NA
FLAPLVTEY	-0.0682667	0.941492	0.973921	otherPCG	notDE	dn	NA
FLAQHGSEY	0.138633	0.664358	0.817511	otherPCG	notDE	up	NA
FLASESLIKQI	-0.0905333	0.730971	0.85997	otherPCG	notDE	dn	NA
FLCVVSKEL	2.37797	0.0765593	0.302626	otherPCG	notDE	up	NA
FLDARFKTM	-0.508767	0.110012	0.351751	otherPCG	notDE	dn	NA
FLDASRHIL	0.0752333	0.824254	0.914205	otherPCG	notDE	up	NA
FLDDLSQKL	0.00773333	0.993918	0.99737	otherPCG	notDE	up	NA
FLDDVVHSL	-0.280933	0.370227	0.607764	otherPCG	notDE	dn	NA
FLDEKTHEL	0.1531	0.552343	0.745697	otherPCG	notDE	up	NA
FLDEPTNHL	-0.8282	0.0291677	0.200594	otherPCG	notDE	dn	NA
FLDESRSTQYM	-0.507167	0.0626643	0.280328	otherPCG	notDE	dn	NA
FLDGHDLQL	-0.414433	0.17393	0.434609	otherPCG	notDE	dn	NA
FLDGNEMTL	-0.629167	0.0327174	0.211037	otherPCG	notDE	dn	NA
FLDHIIASV	-0.187	0.459867	0.676804	otherPCG	notDE	dn	NA
FLDHVMYTI	-0.7521	0.0804528	0.309587	otherPCG	notDE	dn	NA
FLDIHNIHV	0.168467	0.418749	0.646151	otherPCG	notDE	up	NA
FLDKELKEC	0.3395	0.695697	0.839192	otherPCG	notDE	up	NA
FLDKELTGL	1.39227	0.427801	0.652193	otherPCG	notDE	up	NA
FLDKILVKL	-0.446133	0.197673	0.461492	otherPCG	notDE	dn	NA
FLDKNDHSL	-0.201933	0.514856	0.719672	otherPCG	notDE	dn	NA
FLDKQGFYV	-0.222433	0.348215	0.590812	otherPCG	notDE	dn	NA
FLDKRIVAA	-0.442767	0.262226	0.522772	otherPCG	notDE	dn	NA
FLDMTNWNL	-0.0865333	0.833162	0.918627	otherPCG	notDE	dn	NA
FLDNACHQL	0.934933	0.417322	0.645067	otherPCG	notDE	up	NA
FLDNERHEV	-0.579867	0.0830729	0.312367	otherPCG	notDE	dn	NA
FLDNGPKTI	0.735433	0.728191	0.858521	otherPCG	notDE	up	NA
FLDNLHINL	-0.331067	0.32813	0.573771	otherPCG	notDE	dn	NA
FLDPGGPMMKL	-0.0188667	0.952377	0.977416	otherPCG	notDE	dn	NA
FLDPNNIPKA	-0.0394	0.867598	0.937204	otherPCG	notDE	dn	NA
FLDPRPLTV	2.9714	0.123048	0.369265	otherPCG	notDE	up	NA
FLDPSKSSV	-2.43743	0.000257386	0.0132664	otherPCG	DE	dn	NA
FLDQHGHNL	-0.430467	0.287444	0.54222	otherPCG	notDE	dn	NA
FLDQKCQNI	-0.231667	0.655215	0.81141	otherPCG	notDE	dn	NA
FLDSEVSEL	-0.5914	0.0512942	0.25781	otherPCG	notDE	dn	NA
FLDTLKVLV	-0.5028	0.0730341	0.296362	otherPCG	notDE	dn	NA
FLDTSNQHL	0.261533	0.478634	0.691752	otherPCG	notDE	up	NA
FLDVNSHKI	-0.9549	0.12437	0.371759	otherPCG	notDE	dn	NA
FLEEANRVL	0.4204	0.152936	0.409756	otherPCG	notDE	up	NA
FLEEFEKNL	-0.847	0.305518	0.555996	otherPCG	notDE	dn	NA
FLEEREIAL	0.0111333	0.965184	0.982844	otherPCG	notDE	up	NA
FLEKLLPPV	-0.0693667	0.80215	0.900656	otherPCG	notDE	dn	NA
FLENHVRHL	-0.727533	0.60247	0.77838	otherPCG	notDE	dn	NA
FLEPVNPRL	-0.0613	0.825922	0.915402	otherPCG	notDE	dn	NA
FLEVITHEL	20	0.00136567	0.0389925	otherPCG	AZA_SPAspecific	up	NA
FLEVLTEHL	20	0.0217616	0.174378	otherPCG	AZA_SPAspecific	up	NA
FLFDEEMEQM	2.64377	0.134703	0.386463	otherPCG	notDE	up	NA
FLFDHQLVSC	-1.333	0.20006	0.464382	otherPCG	notDE	dn	NA
FLFDPKKLSV	-1.07507	0.00900206	0.111908	otherPCG	DE	dn	NA
FLFDRPMHV	0.0762333	0.703121	0.844479	otherPCG	notDE	up	NA
FLFEPVVKA	-0.4419	0.168233	0.426846	otherPCG	notDE	dn	NA
FLFEYDTPRM	-0.8334	0.00694105	0.0981388	otherPCG	notDE	dn	NA
FLFGEVHKA	0.153567	0.640541	0.802612	otherPCG	notDE	up	NA
FLFGYPKRL	-0.526867	0.0366493	0.222753	otherPCG	notDE	dn	NA
FLFLDRTYV	-0.214933	0.461866	0.678047	otherPCG	notDE	dn	NA
FLFNKVVNL	-0.3609	0.144211	0.400116	otherPCG	notDE	dn	NA
FLFNTENKL	-0.285133	0.293628	0.545991	otherPCG	notDE	dn	NA
FLFPRSIDV	-0.1561	0.895957	0.951322	otherPCG	notDE	dn	NA
FLFQEPRSI	-3.52727	0.0295547	0.202591	otherPCG	DE	dn	NA
FLFSDVCRV	0.0826667	0.788396	0.892931	otherPCG	notDE	up	NA
FLFSRANDTAL	0.193433	0.367966	0.605752	otherPCG	notDE	up	NA
FLGEKIASV	0.195133	0.427825	0.652193	otherPCG	notDE	up	NA
FLGHLAAQV	-0.9335	0.109458	0.351165	otherPCG	notDE	dn	NA
FLGKIYQI	0.248467	0.717228	0.852565	otherPCG	notDE	up	NA
FLGNVVLRL	-2.98203	0.0230832	0.179531	otherPCG	DE	dn	NA
FLHAADVVL	1.36913	0.394824	0.628002	otherPCG	notDE	up	NA
FLHAQVEGC	0.8522	0.47696	0.690257	otherPCG	notDE	up	NA
FLHAVDVVL	2.1076	0.151414	0.408246	otherPCG	notDE	up	NA
FLHDHVDLQV	-0.2075	0.410309	0.639799	otherPCG	notDE	dn	NA
FLHDISDVQL	-0.1738	0.548487	0.74264	otherPCG	notDE	dn	NA
FLHDNMVEI	-0.0164667	0.949363	0.976568	otherPCG	notDE	dn	NA
FLHEATARL	-0.7383	0.0231262	0.179549	otherPCG	notDE	dn	NA
FLHEATVRL	-0.3689	0.191607	0.455398	otherPCG	notDE	dn	NA
FLHEEEKSY	0.1464	0.747943	0.870686	otherPCG	notDE	up	NA
FLHEESILERV	-0.1145	0.85299	0.929525	otherPCG	notDE	dn	NA
FLHEHKIVY	0.0800333	0.766215	0.8806	otherPCG	notDE	up	NA
FLHESLVEY	1.27563	0.00368327	0.0695009	otherPCG	DE	up	NA
FLHHLEIEL	-0.922833	0.0092522	0.112976	otherPCG	notDE	dn	NA
FLHHTLALY	1.30163	0.428299	0.65253	otherPCG	notDE	up	NA
FLHLKEFYL	0.637467	0.474606	0.688556	otherPCG	notDE	up	NA
FLHPEEYDYM	2.49627	0.000953032	0.0305247	otherPCG	DE	up	NA
FLHQQPANC	1.00753	0.348404	0.590949	otherPCG	notDE	up	NA
FLHSLNIEM	0.821633	0.487443	0.699173	otherPCG	notDE	up	NA
FLHWINPEM	0.3908	0.764586	0.879394	otherPCG	notDE	up	NA
FLIDNGVSL	-0.108367	0.720585	0.854462	otherPCG	notDE	dn	NA
FLIEEQKIVV	-0.0345333	0.880743	0.943498	otherPCG	notDE	dn	NA
FLIGPKLYEA	1.51187	0.187649	0.450661	otherPCG	notDE	up	NA
FLIPFETRQL	-0.281833	0.794456	0.89633	otherPCG	notDE	dn	NA
FLIPIYHQV	-0.367067	0.102771	0.341582	otherPCG	notDE	dn	NA
FLIQEIKTL	-20	0.00025967	0.0132664	otherPCG	AZAspecific	dn	NA
FLIQQKLVEA	-0.1808	0.521385	0.724279	otherPCG	notDE	dn	NA
FLIRESETL	0.159267	0.496106	0.704786	otherPCG	notDE	up	NA
FLKDLVASV	0.297167	0.258678	0.518777	otherPCG	notDE	up	NA
FLKEETLAY	-0.7246	0.606012	0.781126	otherPCG	notDE	dn	NA
FLKEHMDEV	-0.123967	0.870397	0.938838	otherPCG	notDE	dn	NA
FLKNELDNV	2.64413	0.296816	0.548049	otherPCG	notDE	up	NA
FLKPDDIQY	0.1264	0.613266	0.785905	otherPCG	notDE	up	NA
FLKSFPWSV	-6.6509	0.0275904	0.195271	otherPCG	DE	dn	NA
FLLDEVDKL	0.6191	0.316821	0.564132	otherPCG	notDE	up	NA
FLLDFHSHL	-1.31717	0.0175136	0.15636	otherPCG	DE	dn	NA
FLLDGFPRTV	-0.267767	0.341446	0.585135	otherPCG	notDE	dn	NA
FLLDIEDRI	0.0544	0.893312	0.95025	otherPCG	notDE	up	NA
FLLDKKIGV	0.513833	0.0829612	0.312308	otherPCG	notDE	up	NA
FLLDLKQSL	20	5.08715e-05	0.00443012	otherPCG	AZA_SPAspecific	up	NA
FLLDPVKGERL	-0.0177	0.929579	0.968593	otherPCG	notDE	dn	NA
FLLDPYKYMTL	20	0.263093	0.523617	otherPCG	AZA_SPAspecific	up	NA
FLLEDLSQKL	-2.0154	0.00568504	0.0889076	otherPCG	DE	dn	NA
FLLEGIRSL	-0.257233	0.376309	0.611755	otherPCG	notDE	dn	NA
FLLEHIRIL	0.184133	0.888937	0.94759	otherPCG	notDE	up	NA
FLLEKGYEV	0.0525667	0.85724	0.932263	otherPCG	notDE	up	NA
FLLEQEKTQAL	-0.1607	0.565743	0.754717	otherPCG	notDE	dn	NA
FLLEREQLL	3.2434	0.0508603	0.256804	otherPCG	notDE	up	NA
FLLFINHRL	0.367333	0.193849	0.45687	otherPCG	notDE	up	NA
FLLGKEVSL	0.224233	0.302939	0.553169	otherPCG	notDE	up	NA
FLLGPRLVLA	-0.4231	0.197843	0.461799	otherPCG	notDE	dn	NA
FLLHIQQQV	-0.0486667	0.820365	0.911993	otherPCG	notDE	dn	NA
FLLHQKIAL	0.160167	0.516138	0.720716	otherPCG	notDE	up	NA
FLLKSCPLL	1.98693	0.10811	0.34885	otherPCG	notDE	up	NA
FLLLPGPSAA	-0.3494	0.282006	0.539086	otherPCG	notDE	dn	NA
FLLPHPGLKV	-0.0668333	0.753475	0.873737	otherPCG	notDE	dn	NA
FLLPHPGLQV	1.7809	0.336189	0.581038	otherPCG	notDE	up	NA
FLLPIKTVGV	-0.543367	0.175606	0.436604	otherPCG	notDE	dn	NA
FLLPKVQSIQL	-0.0564	0.809995	0.905685	otherPCG	notDE	dn	NA
FLLPTGAEA	0.5836	0.0988226	0.337086	otherPCG	notDE	up	NA
FLLPVINEM	0.763833	0.352251	0.593839	otherPCG	notDE	up	NA
FLLQRVHSL	0.349567	0.12956	0.379339	otherPCG	notDE	up	NA
FLLSRDFEA	0.479067	0.130297	0.379886	otherPCG	notDE	up	NA
FLMDFIHQV	2.09713	0.130218	0.379886	otherPCG	notDE	up	NA
FLMEEVHMI	-0.219233	0.32722	0.572894	otherPCG	notDE	dn	NA
FLMKNSDLYGA	-0.711867	0.0195209	0.165732	otherPCG	notDE	dn	NA
FLMNEVIKL	-1.59527	0.126068	0.374303	otherPCG	notDE	dn	NA
FLMNWHDRL	-0.6442	0.0607107	0.278723	otherPCG	notDE	dn	NA
FLMQYPGRSL	-0.0401	0.895692	0.951322	otherPCG	notDE	dn	NA
FLNDRVPNC	0.3764	0.570157	0.756944	otherPCG	notDE	up	NA
FLNEEVKSL	-0.560067	0.423117	0.648901	otherPCG	notDE	dn	NA
FLNEVLVKL	-20	5.02942e-05	0.00442188	otherPCG	AZAspecific	dn	NA
FLNGEVIRL	-4.58423	0.0439101	0.24405	otherPCG	DE	dn	NA
FLNGKSVGV	-0.3681	0.238655	0.500449	otherPCG	notDE	dn	NA
FLNKASAVY	0.0261667	0.905094	0.955662	otherPCG	notDE	up	NA
FLNKTTHQL	-0.237933	0.585114	0.765659	otherPCG	notDE	dn	NA
FLNLFNHTL	-1.28297	0.429968	0.653981	otherPCG	notDE	dn	NA
FLNMVCVKL	0.691067	0.432611	0.655617	otherPCG	notDE	up	NA
FLNNQIKEL	-0.522667	0.603011	0.778913	otherPCG	notDE	dn	NA
FLNPFQSESY	-0.407567	0.305045	0.555722	otherPCG	notDE	dn	NA
FLNQAQIEV	-20	9.29666e-05	0.00640889	otherPCG	AZAspecific	dn	NA
FLNVNCEHI	0.4351	0.35114	0.593038	otherPCG	notDE	up	NA
FLNVTSVHL	-20	0.0211781	0.172568	otherPCG	AZAspecific	dn	NA
FLPDPSALQNL	-1.8241	0.147949	0.404932	otherPCG	notDE	dn	NA
FLPEAPAEL	1.40013	0.310302	0.559902	otherPCG	notDE	up	NA
FLPHELPLL	-0.4636	0.116337	0.360221	otherPCG	notDE	dn	NA
FLPPAQVTV	0.274467	0.52519	0.726583	otherPCG	notDE	up	NA
FLPPLPTSV	0.347367	0.738259	0.864827	otherPCG	notDE	up	NA
FLPRKFPSL	0.626567	0.27169	0.530652	otherPCG	notDE	up	NA
FLQAVLARI	0.792	0.355419	0.595848	otherPCG	notDE	up	NA
FLQDGTKTV	-0.0640667	0.934842	0.970855	otherPCG	notDE	dn	NA
FLQDHCPVV	-0.724333	0.670645	0.821415	otherPCG	notDE	dn	NA
FLQEHNTTL	-0.0177667	0.951267	0.976705	otherPCG	notDE	dn	NA
FLQEKLQEI	0.1928	0.422532	0.648651	otherPCG	notDE	up	NA
FLQEKSPAV	0.0577667	0.828777	0.916493	otherPCG	notDE	up	NA
FLQENKQLL	20	0.000527925	0.0214394	otherPCG	AZA_SPAspecific	up	NA
FLQENTHVRL	-0.581033	0.335889	0.580762	otherPCG	notDE	dn	NA
FLQESNVLY	-2.6844	0.175987	0.437117	otherPCG	notDE	dn	NA
FLQEYVANL	-0.0143667	0.964763	0.982624	otherPCG	notDE	dn	NA
FLQKAGKSL	1.32467	0.0281036	0.19764	otherPCG	DE	up	NA
FLQLAVDKV	-0.0624333	0.922574	0.965547	otherPCG	notDE	dn	NA
FLQPELVKL	-0.313367	0.194154	0.457208	otherPCG	notDE	dn	NA
FLQPHQREV	0.318267	0.51891	0.722177	otherPCG	notDE	up	NA
FLQRKLASL	-1.1072	0.017116	0.154515	otherPCG	DE	dn	NA
FLQSLTHRL	-0.334333	0.383823	0.617957	otherPCG	notDE	dn	NA
FLRDKIASY	-0.472	0.122844	0.369074	otherPCG	notDE	dn	NA
FLREEYGTF	0.854133	0.0356479	0.219995	otherPCG	notDE	up	NA
FLRERLFEA	0.523467	0.110946	0.353035	otherPCG	notDE	up	NA
FLREYFERL	-0.0350667	0.872337	0.939518	otherPCG	notDE	dn	NA
FLRNINEYL	0.0153667	0.941807	0.973998	otherPCG	notDE	up	NA
FLSAMDWHL	1.2723	0.264498	0.524115	otherPCG	notDE	up	NA
FLSEEGGHVAV	-0.957667	0.00457562	0.0784125	otherPCG	notDE	dn	NA
FLSEHPNVTL	0.108167	0.653776	0.810407	otherPCG	notDE	up	NA
FLSEKLERI	0.825233	0.311081	0.560089	otherPCG	notDE	up	NA
FLSELTQQL	-0.378933	0.166643	0.42575	otherPCG	notDE	dn	NA
FLSESVLAV	0.0459	0.822171	0.91318	otherPCG	notDE	up	NA
FLSEVSENKL	-1.69743	0.00250106	0.0553306	otherPCG	DE	dn	NA
FLSHHLKEA	0.3164	0.379697	0.615109	otherPCG	notDE	up	NA
FLSKEIVGV	-0.3352	0.159093	0.41729	otherPCG	notDE	dn	NA
FLSKQQASQV	0.0215	0.943579	0.974833	otherPCG	notDE	up	NA
FLSQTGHGV	-0.5642	0.171065	0.430697	otherPCG	notDE	dn	NA
FLSSVIQNL	-0.3195	0.299015	0.549895	otherPCG	notDE	dn	NA
FLSTINVGL	-1.13777	0.00534938	0.0868039	otherPCG	DE	dn	NA
FLSTLEHHL	-0.226833	0.390713	0.624245	otherPCG	notDE	dn	NA
FLSTSIAQL	-0.146367	0.597057	0.774769	otherPCG	notDE	dn	NA
FLSVYVARL	0.3406	0.642544	0.803627	otherPCG	notDE	up	NA
FLTDREVRL	-0.135267	0.650233	0.808554	otherPCG	notDE	dn	NA
FLTDVNRLC	0.436267	0.54553	0.740454	otherPCG	notDE	up	NA
FLTKQEILL	0.0387667	0.88765	0.946873	otherPCG	notDE	up	NA
FLTRLQVHL	0.0915333	0.67785	0.827067	otherPCG	notDE	up	NA
FLVDMTMHL	-0.917033	0.0122311	0.130556	otherPCG	notDE	dn	NA
FLVEHNLVL	1.0193	0.548693	0.742835	otherPCG	notDE	up	NA
FLVEHVLTL	0.203333	0.500461	0.707869	otherPCG	notDE	up	NA
FLVERLLHI	0.0463667	0.891019	0.948537	otherPCG	notDE	up	NA
FLVHNVKEL	2.00667	0.000597435	0.023085	otherPCG	DE	up	NA
FLVQAKTYL	0.0651333	0.793377	0.896141	otherPCG	notDE	up	NA
FLVQNIHTL	0.1923	0.477373	0.690575	otherPCG	notDE	up	NA
FLVREDFVL	0.141367	0.569798	0.756717	otherPCG	notDE	up	NA
FLVTVIHTL	0.930967	0.00409916	0.073907	otherPCG	notDE	up	NA
FLVWPLRTA	-0.0112667	0.973155	0.986242	otherPCG	notDE	dn	NA
FLWAGGRASY	-0.998833	0.114771	0.358275	otherPCG	notDE	dn	NA
FLWCEVEKY	0.146333	0.852339	0.92912	otherPCG	notDE	up	NA
FLWERPTLL	0.145433	0.577107	0.760846	otherPCG	notDE	up	NA
FLWKEPATM	-0.118067	0.631445	0.79714	otherPCG	notDE	dn	NA
FLWQEGHSAF	-20	2.38682e-05	0.00296488	otherPCG	AZAspecific	dn	NA
FLWQEGHSAFA	0.009	0.968657	0.984232	otherPCG	notDE	up	NA
FLWQHVELV	-0.0317667	0.879696	0.943209	otherPCG	notDE	dn	NA
FLWRELQEA	0.933567	0.00829751	0.106906	otherPCG	notDE	up	NA
FLWTKVRNV	0.0180667	0.9734	0.986372	otherPCG	notDE	up	NA
FLYAGHIFL	-0.2297	0.459198	0.676639	otherPCG	notDE	dn	NA
FLYDDNQRV	-0.5142	0.070377	0.291659	otherPCG	notDE	dn	NA
FLYDTHQNL	-0.394833	0.322	0.568183	otherPCG	notDE	dn	NA
FLYFEDHGL	0.756567	0.12618	0.374395	otherPCG	notDE	up	NA
FLYKVVQV	0.1853	0.422525	0.648651	otherPCG	notDE	up	NA
FLYQRLVVGA	-0.1258	0.576596	0.7605	otherPCG	notDE	dn	NA
FLYQYSTRL	0.428133	0.277138	0.534327	otherPCG	notDE	up	NA
FLYSDEVQI	-1.70543	0.0109969	0.123428	otherPCG	DE	dn	NA
FLYSGHLAL	0.264667	0.860983	0.93404	otherPCG	notDE	up	NA
FMADCPHTI	1.17427	0.253725	0.514446	otherPCG	notDE	up	NA
FMAPAQMAY	-20	2.32936e-05	0.00296488	otherPCG	AZAspecific	dn	NA
FMATIAEGL	-0.2334	0.683321	0.831318	otherPCG	notDE	dn	NA
FMEETERSL	0.458467	0.339172	0.583465	otherPCG	notDE	up	NA
FMEQHVENV	-0.5235	0.415493	0.643434	otherPCG	notDE	dn	NA
FMFDEKLVTV	-0.0398667	0.887577	0.946873	otherPCG	notDE	dn	NA
FMFGQKLNV	0.0174	0.994953	0.997674	otherPCG	notDE	up	NA
FMFSGLKQI	-2.20557	0.0219679	0.174748	otherPCG	DE	dn	NA
FMHAVAHQI	0.022	0.964356	0.982577	otherPCG	notDE	up	NA
FMHETHDGV	0.0383667	0.969061	0.984395	otherPCG	notDE	up	NA
FMHSFEEKY	-0.388733	0.269982	0.528764	otherPCG	notDE	dn	NA
FMHVSTAY	-0.108367	0.694885	0.839124	otherPCG	notDE	dn	NA
FMKMDLLNY	-20	0.00113852	0.0341887	otherPCG	AZAspecific	dn	NA
FMKPSHQGY	0.445067	0.479502	0.69276	otherPCG	notDE	up	NA
FMKRDLTEF	0.200233	0.419675	0.646757	otherPCG	notDE	up	NA
FMLDGNNNL	-0.786333	0.0088948	0.111488	otherPCG	notDE	dn	NA
FMLETVDSVKL	-1.36743	0.00696427	0.0981388	otherPCG	DE	dn	NA
FMLSISPRL	0.838833	0.0172843	0.155386	otherPCG	notDE	up	NA
FMMPQSLGV	-1.51527	0.000877722	0.0294997	otherPCG	DE	dn	NA
FMMPRIVNV	-0.354967	0.180983	0.442766	otherPCG	notDE	dn	NA
FMNDAIEKA	0.102233	0.648751	0.807478	otherPCG	notDE	up	NA
FMNPHLISV	1.25857	0.25736	0.51769	otherPCG	notDE	up	NA
FMNSVIQSL	-1.178	0.00436694	0.0760151	otherPCG	DE	dn	NA
FMNTELAAF	-0.5352	0.13936	0.393945	otherPCG	notDE	dn	NA
FMQESMAQY	-20	3.84546e-05	0.00373067	otherPCG	AZAspecific	dn	NA
FMRQAGEVTY	-0.3054	0.254579	0.515304	otherPCG	notDE	dn	NA
FMSDLMKAL	-0.798967	0.0239199	0.182444	otherPCG	notDE	dn	NA
FMTTNVPNV	1.6079	0.395215	0.628489	otherPCG	notDE	up	NA
FMVDNEAIY	-1.41743	0.000568171	0.022602	otherPCG	DE	dn	NA
FMVDRLESL	0.790967	0.0419079	0.238159	otherPCG	notDE	up	NA
FMVDRVVDL	0.0307	0.881668	0.94403	otherPCG	notDE	up	NA
FNDGSSREL	0.138567	0.706314	0.846642	otherPCG	notDE	up	NA
FNDPNAKEM	0.258067	0.42111	0.64798	otherPCG	notDE	up	NA
FNISSHSEL	-0.850667	0.79124	0.894866	otherPCG	notDE	dn	NA
FPAAIEHTIQW	0.470033	0.163303	0.422722	otherPCG	notDE	up	NA
FPAALAKTL	1.06973	0.084967	0.315492	otherPCG	notDE	up	NA
FPAAPAPKM	-0.569967	0.122177	0.368099	otherPCG	notDE	dn	NA
FPAAPIPTL	-0.3078	0.432064	0.65528	otherPCG	notDE	dn	NA
FPAEGPDPEY	-0.4069	0.103131	0.341697	otherPCG	notDE	dn	NA
FPAEGRCGY	1.46727	0.325661	0.571376	otherPCG	notDE	up	NA
FPAEKESEW	-0.0876	0.72935	0.859056	otherPCG	notDE	dn	NA
FPAEKGQLF	0.0545333	0.824314	0.914205	otherPCG	notDE	up	NA
FPAGFQHEAF	0.1357	0.641414	0.803109	otherPCG	notDE	up	NA
FPAGGKMSQY	-0.813967	0.279261	0.536799	otherPCG	notDE	dn	NA
FPAGIVRVF	2.14573	0.288602	0.54297	otherPCG	notDE	up	NA
FPAGIYDTKY	-2.20773	0.493306	0.702846	otherPCG	notDE	dn	NA
FPAGKVPAF	2.21777	0.000179217	0.0103825	otherPCG	DE	up	NA
FPAGSVHVNVY	1.16253	0.167743	0.426582	otherPCG	notDE	up	NA
FPAHILDCL	0.2295	0.291072	0.544661	otherPCG	notDE	up	NA
FPAHSTDNRY	1.77913	0.00506103	0.0840021	otherPCG	DE	up	NA
FPAKTITY	-0.332667	0.225956	0.488599	otherPCG	notDE	dn	NA
FPAKVTAHW	-0.219667	0.608787	0.782791	otherPCG	notDE	dn	NA
FPALPGSSY	-0.811	0.0156539	0.147346	otherPCG	notDE	dn	NA
FPALQGAQTKM	-0.3888	0.568025	0.755918	otherPCG	notDE	dn	NA
FPANIQVVY	-0.645133	0.0882593	0.321095	otherPCG	notDE	dn	NA
FPANNIVKF	-0.4862	0.122926	0.369074	otherPCG	notDE	dn	NA
FPAPAKAVVY	-0.452133	0.0991494	0.337457	otherPCG	notDE	dn	NA
FPAPDRKKLY	-0.00666667	0.987568	0.994701	otherPCG	notDE	dn	NA
FPAPEERIKW	-0.3337	0.334986	0.580516	otherPCG	notDE	dn	NA
FPAPGKPGNY	1.4798	0.0281745	0.197672	otherPCG	DE	up	NA
FPAPGKTVTL	2.46767	5.55912e-05	0.00458835	otherPCG	DE	up	NA
FPASFPNRQY	-0.1323	0.603288	0.779029	otherPCG	notDE	dn	NA
FPASPPKGY	-0.168567	0.496637	0.70509	otherPCG	notDE	dn	NA
FPASPPKGYFL	-0.254233	0.345867	0.588832	otherPCG	notDE	dn	NA
FPASSGVSH	-0.0326	0.901695	0.954565	otherPCG	notDE	dn	NA
FPASVHTTRY	0.212133	0.618584	0.788452	otherPCG	notDE	up	NA
FPATGCQKL	1.47263	0.0557103	0.268199	otherPCG	notDE	up	NA
FPAVDDNLLKF	1.10833	0.20661	0.470638	otherPCG	notDE	up	NA
FPAVEPAVVKF	-0.3871	0.2274	0.490058	otherPCG	notDE	dn	NA
FPAVHAAEM	-2.2224	0.0041714	0.0746483	otherPCG	DE	dn	NA
FPAVTTAQY	0.0884	0.725667	0.856887	otherPCG	notDE	up	NA
FPAYMSKTQCY	0.8559	0.201619	0.465597	otherPCG	notDE	up	NA
FPCEPFKF	0.8824	0.456771	0.675175	otherPCG	notDE	up	NA
FPDADSFVKF	2.76913	0.0280177	0.197617	otherPCG	DE	up	NA
FPDAVKQIL	1.07027	0.0680513	0.288592	otherPCG	notDE	up	NA
FPDCHVGSF	1.327	0.290177	0.543719	otherPCG	notDE	up	NA
[truncated: 10,127 more rows]
